# Supplementary material for: Med14 phosphorylation shapes genomic response to GLP-1 agonists
Source: Proc Natl Acad Sci U S A. 2026 Mar 4;123(10):e2536772123. doi: 10.1073/pnas.2536772123 (PMC12974444; doi:10.1073/pnas.2536772123)
Supplement: Supplementary file 2 — Dataset S01 (TXT) [file pnas.2536772123.sd01.txt]

log2FoldChange	pvalue	padj	GeneSymbol
5.02072853026411	0	0	Nr4a1
4.89498014099243	1.636794056292e-306	9.37964833958128e-303	Sik1
4.09757442195791	2.3262818400816e-279	8.88717205639173e-276	Junb
5.84019290896894	2.23452572328345e-201	6.40247482863792e-198	Fosl2
6.94094067353735	1.50683287294012e-173	3.45396231135335e-170	Fosb
4.33107497392648	1.46511867189795e-168	2.7986208497704e-165	Rgs2
3.14715586848542	1.35473801360823e-141	2.21809319628056e-138	Rasd1
4.56745799124377	6.25204426741168e-133	8.95683491860066e-130	Fos
2.61785549208056	3.50282967701165e-127	4.46065899202561e-124	Id4
2.89608771238521	4.53565462757449e-126	5.19831376866312e-123	Dusp1
2.6529617195712	2.24364758052257e-114	2.33767681094266e-111	LOC689986
2.91270079931929	3.04540990424196e-111	2.90862024270976e-108	Nfil3
2.5086082805382	4.74132848480838e-110	4.18002813572222e-107	Mest
3.52908713891817	1.05415052093582e-107	8.62972794317533e-105	Cebpd
3.22353361854007	1.18118253001667e-106	9.02502198434739e-104	Klf4
2.33908476169554	4.32928101266125e-88	3.10111810538191e-85	Hbegf
2.46638532179643	8.05047243410846e-87	5.42743909219512e-84	Per1
3.07355627897255	1.22979262460361e-83	7.83036292810109e-81	Egr1
2.25392710657991	1.10443054271589e-81	6.66204128950885e-79	Diras2
5.71409351540168	6.05046560105098e-80	3.46721931268226e-77	Nr4a3
-2.02433804570591	7.82359696691424e-79	4.26982118275258e-76	Txnip
2.11507210784841	6.523953353924e-73	3.39868315406013e-70	Btg2
5.26060913108246	4.3354983088506e-72	2.1603976572929e-69	Fst
2.09195921362518	1.28762249723343e-67	6.14893393366345e-65	Ppp1r15a
2.21543139236779	3.19932845424172e-67	1.46670013656258e-64	Tiparp
3.68373309785895	1.7055599345071e-66	7.51823938822531e-64	Prdm1
3.3613169934349	4.98280351344778e-66	2.11510781731945e-63	Lrrtm2
2.02801349591006	9.65724083838832e-66	3.95291561602745e-63	Irs2
1.92502379071508	3.900016325798e-65	1.54131334861969e-62	Slc25a25
2.29753704826023	5.98118814625269e-65	2.28501324480674e-62	Spata2L
1.91697657344301	2.93577208981843e-59	1.08538335230352e-56	Cry2
2.33460791551319	1.13196279212507e-58	4.05419548767044e-56	Dyrk3
2.51700961553504	7.87785828023786e-58	2.73600405302443e-55	Sstr1
2.30020281070305	7.16674922363997e-56	2.41582684859228e-53	Nedd9
1.9273896855985	6.97278382939282e-55	2.28328787053346e-52	Midn
1.87535256169336	9.95269600634936e-54	3.1685513591325e-51	Coq10b
3.65676069902722	1.24723332162164e-53	3.86338948624477e-51	Crem
2.66064780154071	2.31791089971212e-52	6.99094126884227e-50	Maff
2.18577039757303	3.43510404669763e-52	1.0094801917744e-49	Ackr3
4.47818298502583	3.30001885408549e-49	9.45537902166846e-47	Tent5b
4.49249903303742	3.10230863735438e-47	8.67208763237038e-45	Egr4
1.91327826133709	1.07047185654418e-45	2.92111379710783e-43	Cwc25
2.40597143315046	6.39812862647533e-45	1.70532446948916e-42	Csrnp1
3.88232768900773	1.99577081393004e-43	5.19852938601187e-41	Nr4a2
2.49609722931518	2.59559698537423e-41	6.61069712208312e-39	Cebpb
1.45322009468908	2.02933796202895e-38	5.05613964843777e-36	Btg1
1.42865268163763	5.08884379837367e-38	1.24091997389703e-35	Jund
1.92922301329095	3.47981968719945e-36	8.30879446562352e-34	Gadd45b
-1.53261720708965	2.56499299526622e-35	5.99946626913186e-33	Klf6
2.36979477213114	2.43863852278339e-34	5.58984722192409e-32	Atf3
2.02387084237645	1.04421556293871e-32	2.32968709207389e-30	Pard6a
1.30962091086498	1.05700836565607e-32	2.32968709207389e-30	Usp42
1.42910023227146	1.60411140019717e-31	3.46881523729429e-29	Barhl1
1.43925419654977	2.69390446520825e-31	5.71756279180587e-29	Dusp10
2.13735000022315	9.51927650843254e-31	1.98364414660264e-28	Cartpt
1.33309656575607	1.57258691227385e-28	3.21846760742333e-26	Gpr6
1.48881874184064	5.17321020349048e-28	1.04017828319657e-25	Il1r1
2.1174888432709	2.233763371498e-27	4.41399344840321e-25	Runx1
1.75126229509978	4.33143808165924e-27	8.41400200913501e-25	Tp53rk
1.24903132241197	7.6153171258586e-27	1.45465249299109e-24	Neurod2
1.51584297561284	4.20073702736552e-26	7.89256509354692e-24	Plk3
1.21920941945809	6.21161261923081e-26	1.14824664885491e-23	Tob1
3.63786923282933	1.93197236882615e-25	3.51465639985976e-23	Ccn2
1.19116647555292	3.94521804971168e-25	7.06502251058524e-23	Pnrc1
1.41452023478217	1.79672557452413e-24	3.16804181686478e-22	Ddit4
1.17795731688816	3.47233030127305e-24	6.02975417922582e-22	Pim3
1.16550179518286	8.97595716283834e-24	1.53542455288493e-21	Zfp395
1.65454161414528	4.50312509234395e-22	7.58975245343441e-20	Neurod4
1.15293248335645	5.44168403053708e-22	9.03871603970804e-20	Enc1
1.5256734138592	6.36374635542685e-22	1.04192709970782e-19	Plk2
1.87460162070313	1.95942835680513e-21	3.16295892920332e-19	Lrrc10b
-1.21237175658706	6.04809258298305e-21	9.62738737410677e-19	Rsrp1
1.15805850696766	1.91693667787819e-20	3.00959058426876e-18	Syt4
1.15201580018761	2.06106941802448e-20	3.19215089188899e-18	Ldhb
2.47543559196671	8.74840340784244e-20	1.3368726860971e-17	Gem
1.18460274487189	2.18538845972041e-19	3.295623307481e-17	Fbxo34
1.05725900607586	4.13986773329408e-19	6.16195118068616e-17	Rgs16
0.995594882224281	6.22603169720873e-19	9.14827554893709e-17	Slc7a5
2.29308495227156	1.02922200588743e-18	1.49315359613619e-16	Gpr88
2.02406706737238	3.04276903127418e-18	4.35914698342918e-16	Bhlhe22
1.40667062608875	3.18839270099733e-18	4.51137885754696e-16	Ccdc184
1.02290688642946	3.84002452906759e-18	5.36713672288337e-16	Ppp1r11
0.964743412778446	7.1203324145324e-18	9.83206383168143e-16	Mapkapk2
1.11375571420714	1.00964798504963e-17	1.37756851864926e-15	Siah2
2.41840908866475	3.24250721406272e-17	4.37204413886739e-15	Kdr
2.96219517357941	3.92419283517516e-17	5.22967140510959e-15	Dlx2
1.08049362047051	4.22926577948707e-17	5.57145001134498e-15	Mfsd2a
1.00973964708526	4.79715366012578e-17	6.24774751121609e-15	Emd
1.01058209257091	1.06999997228921e-16	1.37789546993333e-14	Dusp5
0.902804238282742	1.60650869179992e-16	2.04579956852432e-14	Net1
2.25319929911886	2.97971198262682e-16	3.75279989372374e-14	Lfng
2.04053686049853	6.23101997634229e-16	7.76236086400641e-14	Nap1l5
1.64855782452519	6.8665683565255e-16	8.46212257356331e-14	Actn2
0.993780214179458	1.03739895033255e-15	1.26485418827248e-13	B3gnt2
1.13324879523231	2.1822410299283e-15	2.63270152042192e-13	B3galt2
1.668881634214	2.49395166370957e-15	2.97741458518494e-13	Tac1
0.953518479644815	4.18749056037567e-15	4.94771436210985e-13	Rem2
1.2607954711632	5.75660242043478e-15	6.73228778985746e-13	Id3
0.827914121679206	8.74000385463166e-15	1.01180994119125e-12	Vegfa
-0.912167322832114	9.48580500798633e-15	1.08716811196531e-12	Trim59
1.20352016429917	2.30252720183961e-14	2.61279844161226e-12	Id1
1.15767949351903	2.88482129220518e-14	3.24146439509447e-12	Zfp703
1.04925402272614	3.63552515291763e-14	4.04531590073679e-12	Cbx8
1.62115896468256	3.95870334451241e-14	4.36256721456315e-12	Spry1
1.08470780514582	4.89708675923842e-14	5.34528679501253e-12	Ypel4
-1.15177249383938	9.25502276935912e-14	1.00067750905306e-11	Sall2
-0.820200661061273	1.85692598588396e-13	1.98899333871178e-11	Anks4b
0.946135298088801	4.19119615916597e-13	4.44771288705567e-11	Lrp12
1.51734184366072	8.91842002348474e-13	9.37743228340905e-11	Ier2
1.06095994853406	9.53440390833051e-13	9.93398210848872e-11	Jun
-1.36249579570932	2.00703022966298e-12	2.07230391551058e-10	Six4
0.969932354420085	2.06686284555436e-12	2.11502813150879e-10	Tent5a
-0.850760737819573	2.47698545463087e-12	2.51227701730304e-10	Dact2
-0.78350392100356	2.98302649405575e-12	2.99898830248885e-10	Klf10
1.18376608805564	1.30921719530483e-11	1.30477724133815e-09	Zc3h12c
0.838208079172377	1.33977114921976e-11	1.32371699493169e-09	Mafk
1.10526942641604	1.49826645939304e-11	1.46766084539348e-09	Cck
1.48553234299531	1.59790257290852e-11	1.55199672780547e-09	Sertad2
1.40402562360905	2.04798467732307e-11	1.97243297368065e-09	Zrsr1
1.42215818549456	1.49602388473127e-10	1.42882747857543e-08	Ppargc1a
0.854327808515421	1.93062787419711e-10	1.82867157571678e-08	Adra2a
4.28661911575763	2.16685247485009e-10	2.03559805034892e-08	Uncx
0.946787374771628	2.30008634570329e-10	2.14319427708174e-08	Foxa3
1.10665586112753	2.92854661659416e-10	2.70678006232143e-08	Dnaaf2
-1.31206899928179	3.82674200508924e-10	3.50866320962622e-08	Bbs10
0.762702253292194	4.14453582045385e-10	3.7698829395414e-08	Fam220a
4.08247536743225	4.26580296685473e-10	3.84963526008835e-08	Gpr135
0.752779659789796	4.50056789205569e-10	4.02976629772268e-08	Dusp8
0.764594482155211	5.37397515863716e-10	4.77450614675508e-08	Ripk4
-1.06709133751096	7.34498599695272e-10	6.47545265469808e-08	Mafb
-1.33852213583697	2.12546484601559e-09	1.85953836642631e-07	Kctd11
0.77649758924769	2.1523906485053e-09	1.86882948655449e-07	Znrd1
-1.67016968430986	2.96233798586915e-09	2.55273350797341e-07	Ppp1r3c
1.06701093576894	3.33630812845894e-09	2.85353936270656e-07	Dusp4
3.67435637814027	3.91842420839199e-09	3.32659702610227e-07	Gpr3
-0.706284089504932	4.06453623681924e-09	3.42526836839598e-07	Ogt
-0.787215609863257	5.30260598304171e-09	4.43599760376942e-07	Ovol2
-0.705596396044453	6.36918317998246e-09	5.28965278447673e-07	Tmem215
-0.703600637319768	8.60119256263869e-09	7.09196172376993e-07	Casp2
1.16925594560082	1.08233122405756e-08	8.86042725637405e-07	Dio2
-0.746706061645586	1.1052947945422e-08	8.98424371648808e-07	Adora2b
-1.12330725494678	1.20286890206312e-08	9.70850738489115e-07	Exo5
-0.664015541244013	1.43874117313481e-08	1.14784613675339e-06	Ankrd10
1.23605599935437	1.44219390709789e-08	1.14784613675339e-06	Fzd1
1.20001405634363	1.49953222485232e-08	1.18525095372638e-06	Cd274
-0.892935002629088	1.90038397340571e-08	1.49180141912348e-06	Zkscan8
0.660836775915878	2.3113127574232e-08	1.80203778998825e-06	Insig1
-0.795171968860163	2.84204116220708e-08	2.20085363243617e-06	Zfp503
-0.615751153443231	2.92851062592888e-08	2.24235500315888e-06	Luc7l3
0.714913453752954	2.9347635500727e-08	2.24235500315888e-06	Vps18
0.770657031529084	3.02474417305512e-08	2.2958008587672e-06	Cln8
-0.70128978183294	4.26974154584793e-08	3.21944130637916e-06	Sesn1
-0.63528483768884	4.47868771567991e-08	3.35491764113774e-06	Myc
-0.738551549238578	4.59505090046035e-08	3.41973236169975e-06	Rab33b
1.29548703017148	5.59639770165269e-08	4.13808477797687e-06	RGD1565844
-0.704097975018809	5.80568180097343e-08	4.26531532826644e-06	Vhl
1.09729034696464	6.43905610727784e-08	4.70051095831282e-06	Arl5b
-0.794256787509933	6.71090871069734e-08	4.86795726160141e-06	Dph2
1.34282089017805	8.31046639473325e-08	5.99033052515961e-06	Slc26a2
-0.71222341758383	1.45502261397704e-07	1.04225088617443e-05	Fbxo5
0.606524070777445	1.58060849416289e-07	1.12517726407459e-05	Cdkn1b
0.695826427134919	1.87146002973879e-07	1.32400020992817e-05	Bcl2l11
0.627120205411048	1.98043455058742e-07	1.39250063707254e-05	Lyar
-0.656975388276647	2.0201970244904e-07	1.41179744498076e-05	Zfp467
0.952825228836619	2.3861230674179e-07	1.6574155439804e-05	RGD1311188
-1.02773015964987	2.52762386433954e-07	1.74512633187925e-05	Phlda1
1.48038493954759	3.00190567617876e-07	2.06017011704699e-05	Zc3h12a
0.922089057920244	3.19938999452268e-07	2.17398546194341e-05	RGD1564664
-0.645069909810841	3.20568487102728e-07	2.17398546194341e-05	Ypel5
0.796120842098292	3.22625225705835e-07	2.17506335989093e-05	Arl4a
0.638440648649927	3.31467854881482e-07	2.22160999110916e-05	Srxn1
1.23233803419921	3.54534941896101e-07	2.3623982378321e-05	Bmp2
0.562957329678862	3.85368028673096e-07	2.55300750093778e-05	Zfand2a
-0.927592987045266	4.0571021811172e-07	2.67232460332094e-05	Eid2b
0.896785644364851	4.16692982184312e-07	2.72898186789394e-05	Slc1a4
0.594092806038056	4.6388573320731e-07	3.02079226607329e-05	Litaf
0.739640702103175	4.68746767420764e-07	3.03520152621999e-05	Stc1
-0.621582737759532	4.72328051490003e-07	3.04120887535221e-05	Gadd45a
-0.614673557413185	6.27710305819023e-07	4.01909933798426e-05	Pnisr
1.88719519392598	6.61653364138424e-07	4.21289400355026e-05	Ccnd1
-0.554257206787472	6.73420585096105e-07	4.26412890927428e-05	Gipr
-0.908119993903731	7.69885788539922e-07	4.84816539695387e-05	Zfp956
-0.778920428498147	8.92175868424898e-07	5.58755608088402e-05	Ier5
-0.745639128390682	9.22170824817199e-07	5.74402164305974e-05	Snx11
-0.704079769232898	9.60935669128277e-07	5.95312632642118e-05	Mgme1
0.693971841791925	1.01061874231146e-06	6.22725882023207e-05	Dffb
-0.840876914355463	1.07537537812008e-06	6.5908434270771e-05	RGD1566386
5.8220205936785	1.09144989907332e-06	6.65378047514856e-05	Mir132
-0.565380632370636	1.1533504329241e-06	6.99394143478469e-05	Grb7
-0.607333983590804	1.16310609295314e-06	7.01597838491367e-05	Dmrta1
-0.671730763900015	1.3734752836382e-06	8.24157079883636e-05	Tfap4
-0.609834215152079	1.40612948902009e-06	8.39356774669752e-05	Trim46
-0.809614802484096	1.43051887179861e-06	8.49491025372222e-05	Zfp46
-0.556005168785492	1.68235401767419e-06	9.93889659616696e-05	Fam193b
2.03316601973129	1.6921480871716e-06	9.94549191131983e-05	Gprc5a
-0.609152101860304	1.71998875167564e-06	0.000100575464708952	Ccnt2
-0.724299894849411	2.05853560694958e-06	0.000119760794879437	Pdik1l
-0.991125519000735	2.20256408280491e-06	0.000127492863399127	Arrdc3
0.625933558190805	2.23078348027838e-06	0.000128477434509902	Fam204a
-0.550477639060085	2.32706930931685e-06	0.000133352706770402	Vps37d
-0.608347264245552	2.49011442350518e-06	0.000141986076655686	Anks3
0.637571956438594	2.50762213236242e-06	0.000142276521084186	Luzp1
0.545478823738388	2.85147934710516e-06	0.000160989186192967	Noct
-0.61734140629089	2.91562905460395e-06	0.00016380404213145	Syde2
0.801242811127695	2.96871664117932e-06	0.000165972982558811	Helz2
0.653708422432117	3.14729005285248e-06	0.000175102384930788	Nptx1
0.862018540633189	3.27105592788212e-06	0.000181109043427328	Id2
0.546894570936739	3.40744425775422e-06	0.000187753454990967	Cxcl16
-0.688790630936746	3.52337252248525e-06	0.00019321230851772	Upf2
0.516027012519105	3.91568037430211e-06	0.000213702917951793	Fhdc1
-0.541022664823646	3.98645209659893e-06	0.000216534253455547	Neurod1
-0.78512635309583	4.03290187634784e-06	0.00021802400190954	Zc3h8
-0.685230789139021	4.40579336733321e-06	0.000237064778323971	Cdca7
-0.677034057779325	4.53600460298684e-06	0.000242930601658094	Nrip1
-0.691799776778013	4.59987303130521e-06	0.000245205324705995	Zfp84
-0.47963187963095	4.66863810752656e-06	0.000247718802547972	Shc2
-0.84864243832151	4.83681434744534e-06	0.000255459581733046	Mterf1
-0.636804302710841	4.94338862146681e-06	0.000258844847996704	Mapk1ip1
-0.750318352843029	4.9460798980262e-06	0.000258844847996704	Mrm2
-0.76892511137211	5.75595470505785e-06	0.000299859076703036	Pars2
0.582980584516148	5.87374792827215e-06	0.000304610972877498	Nkx2-2
0.835736232396834	6.04032215442413e-06	0.000310446565774113	Trib2
-0.71308103465176	6.04044884108081e-06	0.000310446565774113	Zfp189
-0.618686493557719	6.57140948956365e-06	0.000336227339999504	Trim11
-0.647724640808494	6.88955401855579e-06	0.000350938571585191	Pex26
-0.510089327615667	7.46446566344974e-06	0.000378540889242467	Ffar3
0.681980599595609	7.56480801342605e-06	0.000381939491814431	Ppp1r17
-0.555450683325352	7.86376508525714e-06	0.000395292156325141	Mrm1
-0.535621218432418	8.13599749176057e-06	0.00040719068669462	Misp3
0.483317912898285	8.43884100066462e-06	0.000420511116124423	Tuba4a
-0.579654036857627	8.76686232291407e-06	0.00043496540728536	Cdc7
-0.600337893889501	1.05963985053657e-05	0.000523471220991363	Irf1
-0.542955943786744	1.08967358468177e-05	0.000535997809186172	Gigyf1
-0.584701186297375	1.12333928768885e-05	0.000550196221205208	Cipc
0.568426438990405	1.17040667687609e-05	0.000570809826539442	Tmub1
-0.730819625155195	1.18941046196206e-05	0.000577620055277423	Fignl1
-0.581051800228309	1.19749794129953e-05	0.000578184804083297	Kiaa0408L
-0.495999601994157	1.20066297331668e-05	0.000578184804083297	Pkdcc
-0.765631476795702	1.2084275870059e-05	0.000579489061701866	Rnd3
-0.545382961345022	1.24661885592469e-05	0.00059531244615637	Cdc42ep4
-0.683575269110072	1.25806915261428e-05	0.000598287575025407	Dusp7
-0.550838951878756	1.31349037429428e-05	0.000619502599991225	Cep55
0.701008325997493	1.30861323703758e-05	0.000619502599991225	Pde4d
-0.5667648465306	1.3323680739049e-05	0.000625830757992791	Taf8
-0.551905705871861	1.50892676411347e-05	0.000703000392012377	Ric3
-0.556264756891866	1.50573774859203e-05	0.000703000392012377	Zfp346
0.518615542546087	1.58322528314899e-05	0.00073462935101905	Scand1
0.470098755189518	1.66638771264911e-05	0.000770099579623849	Ccdc86
-1.19563955080486	1.71655925126769e-05	0.000790099822440924	Dnajc28
0.573995740322021	1.72603016963643e-05	0.000791281270968126	Tspyl4
0.597561297716058	1.76562967686731e-05	0.000806210427353637	Mustn1
0.498007204345296	1.85530347391659e-05	0.000843794964863415	Ninj1
0.473435108325783	1.86274134928865e-05	0.000843829193841789	Ube2z
-0.491076148486309	2.00193707229742e-05	0.000903314991559082	Vsig10
0.965620494230358	2.07553655912996e-05	0.000932851941340723	Pcdh9
-0.503514059778129	2.27134707550476e-05	0.00101687143876406	Uck1
0.583360772926205	2.4275421715044e-05	0.00108257046021836	Ptp4a1
-0.526163244708899	2.66643788218099e-05	0.00118449785146032	Chka
-0.534736776742091	2.69789591972531e-05	0.00119384498594485	Upf3b
-0.604607122472713	2.7437335339542e-05	0.00120945884740958	S100pbp
-0.560243397892177	2.77318477217412e-05	0.00121775749708382	Hars2
-0.607321913959291	2.79722272018149e-05	0.00122362479374046	Gpank1
-0.508888745710615	2.89774351649476e-05	0.00126277712709302	Ap5z1
-0.557930454890811	3.03898713030829e-05	0.00131931179925998	Lto1
6.17565866707301	3.18662682526591e-05	0.00137818603941029	Fosl1
-0.490926360646132	3.36199802714096e-05	0.00144856614244596	Nfrkb
-0.615734267760642	3.4442455467009e-05	0.00147844562587037	Pwwp2a
1.48642524604015	3.57680732814219e-05	0.00152961898462081	Prox1
0.489378439477084	3.67084893635046e-05	0.00156399998734248	Bcor
-0.52877404688498	3.82301691194718e-05	0.00161892180404846	Camkk1
-0.617013367713838	3.82800635980397e-05	0.00161892180404846	Zfp775
-0.451921215642235	3.87705299704001e-05	0.00163363619114248	Sstr3
-0.573574856335501	4.17243457693287e-05	0.00175165834015486	Zfp668
-0.474154623201593	4.21889529204291e-05	0.00176469923146364	Zc3h7a
0.684414434050006	4.31606265206708e-05	0.00179877796564876	Nefl
0.509408628685651	4.37724590329186e-05	0.00181320467255244	Gla
-0.759880291395199	4.38231999212133e-05	0.00181320467255244	Kctd7
-0.489640256793598	4.44065397583086e-05	0.00183073148262581	Rhob
-0.581630566663281	4.48292283042336e-05	0.00183495637712436	Ccdc117
-0.721256336172177	4.47080076991221e-05	0.00183495637712436	Zfp763
-0.721066350415703	4.61685412068599e-05	0.00188305213797801	Klhl25
-0.486697129888489	4.78632091766301e-05	0.00194524907933815	Ccnf
2.32685156943667	5.60158392959832e-05	0.00226055469778614	Cxcl1
-1.21304749711526	5.58816498260349e-05	0.00226055469778614	Zfp870
1.1459292580901	5.65557130042353e-05	0.0022743334271633	Cldn23
-0.500730638240089	5.90202180492848e-05	0.00236514237434564	Tab1
0.883933277462854	6.07115902870112e-05	0.00242444437728026	Ciart
-0.554535525317392	6.28331122744445e-05	0.00250045242978267	Sertad4
0.560277870883141	6.37895852567683e-05	0.00252973161462914	Otud4
-0.459427946146286	6.80317520161704e-05	0.00268866175812872	Spop
-0.598387009876744	6.9742901990511e-05	0.00274681580657473	Zfp329
0.674028905761102	7.29574313822406e-05	0.00286357918175294	Gpatch2l
-0.583901832071092	7.65928328800486e-05	0.00299600838784381	Tmem265
-0.448438987454843	7.76923595631403e-05	0.00302868072433044	Frmd8
0.468226261072615	7.88378482269742e-05	0.00306291721535373	Rnf185
0.550930827119592	8.16906409886721e-05	0.00316302850125395	Spry4
0.740200737377313	8.49668861922493e-05	0.00327042212712674	Pim1
-0.674884518456037	8.50349702367828e-05	0.00327042212712674	Sgk1
0.468579345609659	9.34161764399887e-05	0.0035807451444104	Ifrd1
-0.564411292193528	9.52993416156138e-05	0.00363473153350787	P2ry1
0.623966754207966	9.54588771997093e-05	0.00363473153350787	Rell2
-0.41589586240049	0.000101438723259418	0.00384963313667611	Sox4
0.413224793389328	0.000102619695611682	0.00388159845348347	Vgf
0.461777361164468	0.000104298389975758	0.00393211791944789	Efnb1
-0.674991536129807	0.000108890832967067	0.00409179618569035	Zfp133
-0.499990468267063	0.000111761023729986	0.00418592514042279	Med18
-0.733740666465247	0.000114589819554265	0.00427789551111217	Ctu1
-0.604465012135489	0.000115018294797865	0.00427995024895561	Fam43a
-0.711102412351872	0.000126748489356503	0.00470117940619701	Bbc3
-0.467703548540279	0.000141849021749623	0.00524429560733042	Cstf1
-0.673541474682242	0.000143001698845753	0.00526991148061471	MGC95210
-0.487396371716424	0.000146284205886662	0.00537360026816357	Tsc22d3
-0.530461295751651	0.000147760554861301	0.00541049111586379	F3
-0.572308814019803	0.000151491543422281	0.00552944133491324	Gemin4
-0.590378181506569	0.000154438779759327	0.00561912017403699	Ccdc115
-0.499551302224343	0.000159580760402942	0.00578783257904469	Sgo2
-0.580423129849555	0.000161467259378847	0.00583777999918286	Slx1b
-0.44605827794155	0.000163004081093818	0.00585639427403212	Get1
-0.625579504401653	0.000162996381588067	0.00585639427403212	Zfp90
-0.507884909127684	0.000177576492195707	0.00636001305329688	Akr1c19
0.436518013781248	0.000184124575450681	0.00652232446972533	Mllt11
-0.814969939047655	0.000184167114263489	0.00652232446972533	Mylip
-0.487450309189989	0.000183205330916079	0.00652232446972533	Rnf215
0.615821667299676	0.000184384707110288	0.00652232446972533	Wnt4
-0.435345578801534	0.000191552738146208	0.00675503363659597	Kcnh6
0.513377680746271	0.000192174131777201	0.00675615866349235	Cpeb4
-0.51867103169606	0.000194875449128219	0.00683017590965908	Zfp316
-0.557219768893894	0.000197920045164817	0.00691573670010354	Coil
-0.961158324926527	0.000200923367898195	0.00699933957289123	Wdr89
1.41366298479146	0.000203235283895427	0.00705842299613783	Zfp36l2
0.667857055508046	0.000208333475046028	0.00721362524925235	Bach1
-0.477166282565444	0.000211747977509589	0.00730976978987169	Arl4d
-0.488521595110698	0.000212814661819704	0.00732453104839528	Klhl23
-0.826540470992326	0.000215003478588489	0.00733379425030559	Tincr
-0.491039815437798	0.000214529279980381	0.00733379425030559	Tmem186
-0.618559162916883	0.000213914376812428	0.00733379425030559	Zfp689
-0.607696944830956	0.000224665343965609	0.00764062168305591	Gtpbp3
-0.525172922537519	0.000225893512538951	0.00765966138227489	Pla2g15
-0.488671353978093	0.000234538687786488	0.00792934483988477	Ccdc77
-0.555127462009994	0.000244190798187662	0.00823138452361411	Armc7
-0.431129738022432	0.00025154210348636	0.00845432272157529	Uhrf2
-0.627975293692015	0.000263428961862184	0.00882795126287277	Jrkl
-0.457142804528249	0.000292332147954158	0.00976798468717962	C2cd4c
2.35332686565174	0.000294671414461239	0.00978906980040656	Lif
-0.840689823916978	0.00029445875467327	0.00978906980040656	Pik3ip1
-0.599108242268415	0.000305058767747284	0.010104851263444	Zswim3
-0.473651094138199	0.000309312108041646	0.0102162134589778	Zfp142
0.409500672091846	0.000310303435603791	0.010219504814526	Sdc1
-0.693747423926079	0.000312568340047925	0.0102644174574971	Gata3
-0.558611670353551	0.000313910282754464	0.0102644174574971	Iffo1
0.406591526398997	0.00031435394185337	0.0102644174574971	Traf4
-2.18628272109068	0.000318479923721801	0.0103695977436806	Lnc215
-1.180853100308	0.000320896637500726	0.010418686579025	LOC680200
-0.746762656736555	0.000324776979059887	0.0105148840593372	Ccdc62
-0.613284035526036	0.000327272158813217	0.0105658203159388	Harbi1
-0.498023640134613	0.00033843621448485	0.0108955546466597	Fam76b
0.445810155298415	0.000342442657290333	0.0109936562890883	Nfkb2
0.479759758605235	0.000344171720604858	0.0110183019269617	Stard4
-0.445061940761194	0.000346776594743523	0.0110707703408232	Traf2
0.473301457491411	0.000349313175025904	0.0111108167820596	Fam222a
0.979075583297486	0.000349969885553052	0.0111108167820596	Nrarp
-0.904594244333805	0.000357973063185571	0.0113335062905244	Plp1
-0.556095601092776	0.000363901900421581	0.0114894757044952	Fbxo46
-0.510718246459936	0.000376270802825776	0.0118473617340281	Polr3f
-0.544028021120056	0.000379264555702879	0.0119089070490704	Rdh13
0.835823135252599	0.000399026701164362	0.0124952049782643	Epha2
-0.437653452477272	0.000406780629001554	0.0127033046021439	Gxylt1
0.476175536677499	0.000407939977143175	0.0127048915164074	Dgcr6
-0.393395244293084	0.000412459693965757	0.0128108416058036	Rnf112
0.485171633989595	0.000415696180734594	0.0128764700740518	Zbtb21
0.734327560470231	0.000419203017847959	0.0129152843751491	Gdf15
0.864409284550717	0.000418199581414354	0.0129152843751491	Ier3
0.389436727243611	0.000439063680310002	0.0134909084183189	Tp53inp2
0.600355946658887	0.000446646502912404	0.0136872074060937	Lsm11
0.481655473849216	0.000488561632486899	0.0149317463198196	Ttc9
-0.55896428545139	0.000495145732385713	0.0150927266991294	Brf2
-0.517621520047444	0.000503432039883854	0.0153046010851694	Ahdc1
1.16855856832783	0.000511767616637269	0.0155168482917453	Vstm5
1.0485713511075	0.000520048078630046	0.0157263087841133	Adra2b
-0.454233030995618	0.000534332473675533	0.0160839746376017	Tigar
-0.436992040928236	0.000534682343331843	0.0160839746376017	Tmem129
-0.53604551071045	0.000546228340846573	0.0163882801425198	Nr1d1
4.47372401091747	0.000556787732801121	0.0166230105608775	Neurod6
-0.39078228054235	0.000558370313877266	0.0166230105608775	Rfx6
-0.568314043816641	0.000558403199191855	0.0166230105608775	Tigd2
-0.461167876486197	0.000568768628518822	0.016887713086669	Ap4b1
-0.370020727568708	0.000586541313863066	0.0173704134320015	Elf3
0.399387371963746	0.00059761615517735	0.0176527802950712	Lrrc73
-0.743001285585936	0.000614494327932766	0.018104677358451	Slc17a4
-0.438801138816169	0.000639821107632589	0.0188025377296849	Pdrg1
0.503339125725156	0.000658550782832139	0.0193034540205605	Arc
0.422832947414043	0.000718688225075614	0.0210124636418153	Socs5
0.489225073157294	0.000742546323030692	0.0216547669421241	Srrd
-0.476273730003739	0.000747012809169012	0.021729730471792	Wdr92
-0.410709928087634	0.000755456704074373	0.0219197197098643	Arglu1
-0.456837133921774	0.000760579983483008	0.0220126444209565	Ypel2
0.36290962715184	0.000767639163799991	0.0221609885549413	Pja1
0.410270784650516	0.000771078500146202	0.0222043484677779	Slc35c1
0.678127947328797	0.000773311148308692	0.022212829751293	Atp1a2
-0.822370376931277	0.0007903149869146	0.0226445001625706	Zbtb3
-0.396262964724301	0.000796265498568722	0.0227581019428831	Aurka
-0.745637498423046	0.000799727067918865	0.0228001789189505	Fzd7
-0.523898253639956	0.000811455795512394	0.0230771584922272	Plpp7
-0.857899121666406	0.000820304665205268	0.0231759769560761	Cish
-0.401298127690697	0.000820997002370376	0.0231759769560761	Rnf19a
-0.513456671068361	0.000820003834996131	0.0231759769560761	Zfyve1
-0.436685262752871	0.000841060655350835	0.0236840200761079	Tepsin
1.5872377149684	0.000843280184896963	0.0236883191154512	Atoh7
-0.578211443588376	0.000864313367921344	0.0242197934223631	Rrp8
0.42346354689003	0.00086700884353732	0.024236069160442	Hps4
-0.370984575800211	0.000870017247744485	0.0242609919133809	Dync1li2
-0.789590947724608	0.000878227217141176	0.0244304906205219	LOC257650
0.821946633711195	0.0008894414909442	0.0246825397765411	Apold1
-0.460645766865175	0.000893892741743571	0.0247461466500557	Eri2
-0.401892867610045	0.000897053179931968	0.0247737987836151	Dstyk
-0.496739661285176	0.000906607705548801	0.0249774781569587	Rbak
0.428570484232739	0.000936102328799692	0.0257282225188807	Gtf3c4
2.2648915344912	0.000940090516411616	0.025776022508597	Prr18
-1.17571095499281	0.000943094052312782	0.0257966609392764	Bcar3
-0.452718928149539	0.000951253660153198	0.0259579004738471	Adprm
-0.381976911163726	0.000955676355883556	0.0260166430279844	Flcn
-1.04698774175095	0.000959992620786188	0.0260722166512571	Rwdd3
0.396777836511353	0.000965592594997257	0.0261006054982631	Rtn4rl1
-0.510867150796357	0.000965508812477529	0.0261006054982631	Tbc1d2b
-0.521027170290657	0.000996030736941962	0.0267969677842531	Slc25a42
-0.517328225896309	0.00099464476097999	0.0267969677842531	Zup1
-0.801580203715583	0.00100010546725676	0.02684358023473	Sema3g
-0.483697706179752	0.00100559934469721	0.0269279768448007	Tmem138
-0.388091798866511	0.00101316944666908	0.0270210687037751	N4bp1
-0.433370731070418	0.00101379107779629	0.0270210687037751	Rnf168
0.382501016381311	0.00102839600657839	0.0273467439243502	Syt7
-0.438897283139425	0.00103348866365239	0.0274185499400928	Trim23
0.620957449485164	0.00103624043384948	0.0274280637698588	Rpp38
-0.443466012460276	0.00104659564301812	0.0276383241120521	Fut4
-0.503479539733601	0.00107391104656248	0.0282944701256381	Mzf1
-0.728981970090901	0.00112919380584987	0.0296827757083609	Adat1
-0.540682313497038	0.00113396143244469	0.0297398901081202	Zfp111
-1.20568141704906	0.00113705303576946	0.0297528877693008	Mss51
-0.366054932064092	0.00115450571965681	0.0300040590770674	Kansl3
-0.491855675353941	0.00115011482261745	0.0300040590770674	Ppp1r3b
-1.02197917727525	0.0011527027548433	0.0300040590770674	Zfp978
0.542547461898074	0.00115902284132091	0.0300533049420338	Zbtb49
-0.447836578872581	0.00116508146645377	0.0301193435934957	Notch1
0.417121729212631	0.00116682563087969	0.0301193435934957	Zc3hav1
-0.702517447830413	0.00117842970306536	0.0303505232063642	Ccdc51
-0.556651341140912	0.00118543929979708	0.0304626004820053	Trmt5
-0.414116152834014	0.00119784149926476	0.0307124416623566	Snrnp35
-0.481367767634825	0.00122506611728701	0.0313403633263982	Rit1
-0.573027798065198	0.00122962606372818	0.0313869583883935	Zfp579
-0.702007083117932	0.00123565455186533	0.0314707484865079	Rdh14
-0.616357962572085	0.00125286481525919	0.0317678841762955	Alkbh4
-1.13742641483688	0.0012521634807337	0.0317678841762955	Pitx2
0.727349794864962	0.00125788032698251	0.0318246499504339	Epop
-0.416639790258344	0.00126137502302274	0.0318427734336204	Snapc2
0.550973417967887	0.00127727309690454	0.0321732460738966	Zbtb10
-0.40617419564746	0.00129264855613288	0.0324711018190928	Hdac11
-0.445171085637746	0.0012947642903172	0.0324711018190928	Zfp692
-0.417367991918972	0.00130982156560728	0.0327181286517612	Tcta
-0.407621462682528	0.00131032379819897	0.0327181286517612	Tut1
-0.720418263122559	0.00132762901889035	0.0330781656206572	Zfp455
-0.45483904374979	0.00133450621474793	0.0331773876946334	Rsbn1
-0.465694988106877	0.00134097704460395	0.033266099368411	Clk4
-0.377285293585831	0.00135580862718558	0.0335613880694902	Lgalsl
-0.425098974395586	0.00136232208432583	0.0336499426906431	Nfxl1
-1.09167689630202	0.00137963710552341	0.0338587170586804	Mycn
-1.13366775905711	0.00137956379609909	0.0338587170586804	Nuak2
-0.514807395431285	0.00137508802777681	0.0338587170586804	Rab40c
-0.741805233257781	0.00142104973703557	0.0348005364020613	Zfp39
-0.57711786237663	0.00142994841433728	0.0349039589464111	Ppp1r18
-0.39203246615645	0.00143136381684087	0.0349039589464111	Rbm5
-0.384595220352626	0.00144322671408569	0.0351185167094183	Leng8
-0.416096353641386	0.00145331382389086	0.0352890460500279	Camlg
-0.398077647360851	0.00149934298163832	0.0363297461153421	Srek1
-0.405543464465527	0.00155723946702679	0.0376529990118018	Ptcd1
-0.43258214401529	0.00156279477176243	0.0376706254464114	Nsl1
-0.833964573821875	0.00156454216145989	0.0376706254464114	RGD1566325
-0.43084993555796	0.00159002198754986	0.0382038616337714	Ap5b1
-0.713724946560967	0.00159462624381741	0.0382343334317809	Rad52
-0.423726999051858	0.00162069606100287	0.0387782829961459	Ttf2
-0.441381679451138	0.00168070490691482	0.0401303311211474	Inip
-0.58980007898627	0.00171816242689816	0.0409394169951763	Zfp94
-0.497729638562233	0.00176097953436166	0.0418725859819896	Bbs4
0.413559165457108	0.00176866031733626	0.0419681488550537	Prickle1
-0.405936345638187	0.00177784375489184	0.0420988993281309	Fam207a
0.384401440036286	0.00181357343070315	0.042856422864513	Nr2f6
-0.429812388956107	0.00183345347888889	0.0432370582747851	Trim32
-0.70875421143444	0.00184898036175047	0.0435136836263288	Zfp322a
-0.476330595325462	0.00187565674065673	0.0440510284931697	Zbtb7b
-0.59216649146955	0.00189411657980903	0.0443935994298391	Klhdc8b
-0.356700402879018	0.00193510505878448	0.0452617124055693	Pprc1
0.396868421249791	0.00197966568075747	0.0462096708088827	Zfp612
-0.356140825075756	0.00200145206381058	0.0466232563075876	Zfp266
-0.425254141730024	0.00200638700397522	0.0466434106542798	Trnt1
-0.490462338696339	0.0020343318120037	0.0471973216546041	Caskin2
-0.442450741358388	0.00206740734658996	0.0478677890894293	Slitrk6
0.40074394851041	0.00214052450568857	0.0494607890316465	Ccdc107
-0.385241999412487	0.00215701773932977	0.0497416102826128	Zfp282
-0.374163494515086	0.00217193965936885	0.049985141437804	Kpna4
0.36385036484872	0.00221514662570484	0.0508773456456977	Gstm4
0.40301350134345	0.00226386468105037	0.0518923062190365	Pdxk
-0.537329454297858	0.00230912308439767	0.052824071198167	Nudt13
-0.531960674488492	0.00232259337476165	0.0530263798170186	Rbm48
-0.457153145061912	0.00233366665540583	0.0531732674703901	Zfp641
-0.448707600735974	0.00239616261427707	0.0543810291529297	E4f1
-0.508422757600512	0.00239510909932883	0.0543810291529297	Ptcd2
-0.353417162770469	0.00242303931513745	0.054882319349388	Gtse1
-0.344410847632266	0.00244375984877602	0.0552424686919566	Klhdc8a
-0.380229009851574	0.00246610989090432	0.0556379635032568	Trit1
-0.54944987732949	0.00249967218547676	0.0562843672254405	Zfp772
-0.496287235242788	0.00254018297909999	0.057084386516598	Tceanc2
-0.422677457430708	0.00258028199273378	0.0578720389798862	Kdm8
1.07003996829299	0.00264423843324191	0.0591906575847373	Plat
1.34615199153698	0.00265979464879116	0.0594228196292311	Npas4
-0.376143942967944	0.00267285879428004	0.0595985109751819	Sapcd2
-0.414829067271302	0.00270572261291808	0.0602141492556392	Aagab
-0.399937183703792	0.00271957094731974	0.060405043851224	G2e3
-0.421021040948244	0.0027353392286267	0.0606377618941791	Trmt1l
-0.375103203060283	0.00279760956893396	0.0618984619103322	Ckap2
-0.554489627049545	0.00280406268338115	0.0619217002200989	Arid5b
-0.761551156134163	0.00282286674980281	0.0622170688836347	Mansc1
0.330426389043535	0.00284797250590939	0.0625299097513936	Slc9a3r1
-0.449377446904431	0.00284778316877303	0.0625299097513936	Smg6
-1.23206233129395	0.00290327284745978	0.0636221990530336	Npff
-0.412013761977765	0.00295045012563126	0.0645326505531678	Mcat
-0.360720098280207	0.0030336066831548	0.0662250784678804	Eri1
-0.327260400592329	0.00307402681485084	0.0669798884505807	Rimbp2
-0.42566026581421	0.00309215068601095	0.0672469430974791	Mavs
-0.422977698531186	0.00311269818065857	0.0675655944100906	Trub2
-0.332182947418982	0.00311918974266249	0.0675785134984022	Lzts2
-0.361342655706034	0.00313427988298793	0.0677773240357069	Slc35d3
-0.661059441423887	0.00314404228373966	0.067860392869944	Fan1
-1.19898562094086	0.00316666088027981	0.0682201134377572	Foxq1
-0.35592588490686	0.00317463290984384	0.0682635418006009	Eif2ak2
-0.364446831810496	0.00320122814118034	0.0687065088503144	Adar
-0.362636817553718	0.00323443988928429	0.0692895618151164	Ngrn
-0.335607709948587	0.00325191392930325	0.0695339282532547	Atf7ip
-0.588584881736417	0.00326112572599268	0.0696010464536351	Csk
-0.379335066407749	0.00328122642588469	0.0698998811655473	Capn15
2.54231822673828	0.00329902865531921	0.0701487336152384	Rxfp3
0.539230521878842	0.00336432139316723	0.0714046064575735	Rell1
0.326408751948242	0.00337544007020606	0.0715081675501509	Ufm1
3.24017694869633	0.00343448409146033	0.0726247641554	Snai3
-0.42591389498428	0.00346474010916864	0.0731296250298007	Mex3b
-0.458493674914384	0.00348924100241151	0.0735113807511733	Cenpa
0.756709132920832	0.00349570442286092	0.0735124190649707	Arid5a
-0.371548477575209	0.00350920160017935	0.0736610980579772	Zbtb11
-0.38416826624291	0.00352177290023406	0.0737898340211747	Edrf1
-0.349960617517143	0.00354812361476845	0.074188074480203	Mtmr4
-0.441284871186785	0.00355372593051492	0.074188074480203	Zdhhc24
-1.06109398042944	0.00363127581272821	0.0756691856175963	Abhd18
-0.632228950270752	0.0037195221376531	0.0772272522094967	Setmar
-0.739018651158009	0.00371913496625635	0.0772272522094967	Xkr8
-0.405518664274819	0.00376812905392034	0.0780949856907433	Yju2
-0.393002932624465	0.00381508419150436	0.078828804327928	Cdca2
-0.374333142219575	0.00381729224343426	0.078828804327928	Rnd1
-0.37775729833619	0.00384760727425167	0.0793119190111481	Zbtb45
-0.460815168686431	0.00386050301700931	0.0794348744666853	Rad51d
-0.368620434352245	0.00389039301326742	0.079763496109227	Ccng2
0.496224769951821	0.00388562300489463	0.079763496109227	Stk17b
-0.339703644238049	0.00393225375504777	0.0804777862260759	Usp30
0.651426072809639	0.0040454594126827	0.08264707723486	Phospho1
-0.477581263023748	0.00406169361541527	0.0828310863456841	Engase
0.317782940227392	0.00421203325170725	0.0857444282376852	Isca1
-0.360828424762702	0.00432163581711831	0.0878196242907677	Arf2
-0.733533406220179	0.00434760234104077	0.0880351067679652	Rbm43
-0.439713026183395	0.00434500552360248	0.0880351067679652	Zfp35
-0.309552995248371	0.00437932176052678	0.0885209994663094	Baz1b
-0.356628333416652	0.00440802921214871	0.0889444063387964	Rnf34
-0.343131489202206	0.00443525439516749	0.089336468581748	Rfx1
-0.454837930620797	0.00444323391938472	0.0893401823685408	Rpusd4
-0.377655399191876	0.00452377158381775	0.090800255905666	Cnppd1
-0.339601926354145	0.00454904032613783	0.0911478167445204	Chordc1
-0.428049653929183	0.00457211382793931	0.0912909348118683	Cdk20
-0.688239832454845	0.00456905272119468	0.0912909348118683	Trmo
-0.392233997825654	0.00461844365261014	0.0918958033030639	Prpf39
-0.74330590947702	0.00461274706319382	0.0918958033030639	Zfp879
0.450198382645643	0.00468791100254017	0.0931163743502823	Camk2n2
-0.355796504145994	0.00472938577175027	0.0937776649308475	Kmt5c
-0.556414611101716	0.00473859081912593	0.0937979091157206	Zbtb8b
-0.570322503100525	0.00482863976205302	0.0954155867463615	Tent5c
-0.363953233549246	0.00491396769375533	0.0968880146893242	Slc31a2
-0.364359690047444	0.00492851518749463	0.0968880146893242	Zfp955a
-0.393987320433027	0.00492526901984367	0.0968880146893242	Zmym1
-1.79575226533656	0.00495453665217437	0.097232781798922	LOC100364673
-0.486916559140099	0.00498264185180649	0.097617193612913	Fastkd3
-0.466528524712313	0.0049996471304983	0.0977832009601383	Ybey
1.69476641707656	0.0050819247198421	0.0992230651006989	Lnc056
0.36499270639116	0.00512015188917873	0.0997994231324446	Map9
-0.389767823942622	0.00514896319294509	0.100190606374098	Angptl8
-0.340803786938934	0.00521503459771976	0.101304256821129	Kmt5b
-0.317699573223309	0.00523436653728902	0.101336275141671	Gls
-0.408558845296986	0.00522683435866134	0.101336275141671	Hps5
-0.436090855414365	0.00538125543012339	0.104004331340041	Gli4
-0.493638549484419	0.00542657636101567	0.104703689686196	Slc25a19
-0.446501971648654	0.00544771962129033	0.104934982486737	Dennd2d
-0.473137125264	0.00545982362572712	0.104991675460501	Tmem169
-0.458725806051773	0.00560178438020473	0.107541123587146	Lrrc14
-0.472233158964924	0.00562905801892339	0.107884003269032	RGD1311847
-0.332023950806866	0.00566397505046353	0.108371983394595	Trappc5
0.923420004935903	0.00571429399763224	0.109152539178105	Trib3
-0.79299492890257	0.00578206688849798	0.110263342111606	Zfp382
-0.330038967898203	0.00582805441854632	0.110870003607746	Rprd1b
-0.478518868114432	0.00583322678435312	0.110870003607746	Zfp40
-0.386062012892082	0.00586150943325753	0.111223111944643	Tmem86a
-0.319817246369464	0.00590743188724821	0.111909217950003	Rilpl2
-0.77799910570895	0.00595996425721775	0.112718069887744	Nhlrc1
-0.363896938732418	0.00598235143577023	0.112818591707848	Otud7b
-0.334962291969536	0.00598496673574485	0.112818591707848	Ska1
1.55122175497634	0.00600129504085491	0.112940628018453	Gcnt3
-0.764221035045638	0.00609390395757523	0.114495464357	Oxld1
-0.386472261965107	0.00614723555956038	0.115308456216238	Rnf8
-0.35488895078177	0.00627350331785308	0.117484675695938	Slc15a4
-0.376100150591381	0.00628838013496071	0.117571165949078	Rflna
-0.345146245277716	0.00633501503760669	0.118250174830636	Tex10
1.0225834487091	0.00636028969529648	0.11852891089072	Smad9
-0.302279639602588	0.00637171258675207	0.118549022657087	Adcy6
-0.33462615005391	0.00638563351614907	0.118615471197058	Ing4
-0.406520107981889	0.00641814033396126	0.118834097524281	Armt1
-0.353909403531824	0.00641505311576173	0.118834097524281	Zfp157
-0.386508208171652	0.00646828157137749	0.119376771480769	Jakmip3
-0.568912761132794	0.00646398827872862	0.119376771480769	Nr0b2
-0.409143902127417	0.00648739126865495	0.119398500824051	Brpf3
-0.323670641010366	0.00649029456534192	0.119398500824051	Phf20l1
-0.285302416171781	0.00652157799968107	0.119781739510168	Klhl7
-0.348444749319409	0.00659593550960569	0.120760410344394	Fam83d
-0.648401620450009	0.00658717556622558	0.120760410344394	Sirt4
0.424568333563775	0.00660746685681791	0.120778592736826	Nfkbie
0.331417255008365	0.00662403520724243	0.120888642532174	Mnt
0.395949107580235	0.0066474784776492	0.121123610226292	Nfkbia
-0.289277878593375	0.00667495459644975	0.121238755356435	Aacs
-0.415537700576449	0.00666888213339015	0.121238755356435	Tbc1d25
0.287281718385597	0.00671823791190728	0.121831842892989	Mid1ip1
-0.338229716957282	0.00675011031808389	0.122216452378451	Zfp451
0.45595571770855	0.00679156418005838	0.122764410525017	Arl4c
-0.317587981632282	0.00680179745950489	0.122764410525017	Ppp4r3b
-0.344066200021546	0.00683002898008127	0.122969549676057	Ankrd54
-0.617271657103017	0.00683462203504479	0.122969549676057	Kbtbd3
-0.577648638632462	0.00690083183286958	0.123966196922442	Mtnr1a
-0.36577808435304	0.00694561160696329	0.124380710355322	Hps6
0.332629753107544	0.00694411597565028	0.124380710355322	Uspl1
-0.318903459767632	0.00701502842581439	0.124970132154504	Aspm
-0.423261435227489	0.00702214162005938	0.124970132154504	Hdac10
-0.485237309193197	0.00701024182653449	0.124970132154504	Rhobtb1
-0.317512999559555	0.00701743512940848	0.124970132154504	Tnk2
-0.401741315378491	0.00704243626520032	0.125136995403815	Gtf2e1
-0.406732404816982	0.00708721835407501	0.125543445990809	Bloc1s5
-0.347172775917483	0.0070847754237886	0.125543445990809	Pagr1
-1.12136498955538	0.00717505872259008	0.126903314845069	Snai2
-0.3182682352602	0.00725780362890961	0.128169009847354	Blcap
-0.398109135286468	0.00727583240405176	0.128255650892283	Cep162
-0.334846705774026	0.00729210723476953	0.128255650892283	Gmip
-0.461076587338929	0.00729628168412604	0.128255650892283	Zfp354a
-0.53482340459465	0.00731565175699005	0.128399211005916	Adam1a
0.292719773955107	0.0073312670640743	0.128476531836935	Ubl3
-0.336999689251744	0.00742443636497846	0.129910633861096	Ammecr1l
-0.35793040245817	0.00748240486910891	0.130725369214721	Mxd3
-0.5296610075438	0.00750381542215142	0.130899891253086	Atg14
-0.406928504887448	0.00764454585197995	0.13315218846435	Ghdc
-0.326687485506768	0.0077057006902312	0.134013711093687	Wdr81
-0.484867717578967	0.00772710409544469	0.134182333390745	Rassf1
0.362866035477947	0.00774620786416092	0.134310572361798	Itpkb
-0.345167458497808	0.00783840840433952	0.135703925562138	Clk1
-0.483973421767875	0.0078567404823386	0.135816142787455	Gata6
-0.485462384441891	0.00787934574704524	0.136001779528442	Aurkc
-0.306665203391228	0.00793018687319536	0.136673491358935	Kif20a
-0.4739538204306	0.00797459586120308	0.137032676720838	Bcdin3d
0.429886642155671	0.00797494070088113	0.137032676720838	Myo16
-0.322368024358388	0.00799058757708508	0.137095994342773	LOC100911177
-0.520425208167265	0.00801719473043346	0.137346889096409	Utp23
-1.00186245208877	0.00805071923596109	0.137715362930373	RGD1564171
-0.293140385701747	0.00810043508595203	0.138153402559667	Cggbp1
-0.38750460721315	0.00809712954277216	0.138153402559667	Nck1
-0.399740003150958	0.00812957714713269	0.138444403689878	Ccnq
0.284535572163973	0.008166070277864	0.138859542217506	Eif1
-0.337596900329887	0.00819041773927448	0.139067226236777	Fam110a
-0.363191996707889	0.00829343678325732	0.140608104989515	Zfp787
-0.365879962681664	0.00832240533127536	0.140890823488548	Klhl26
0.878946433740681	0.00836271955756551	0.141054197776837	Grasp
-0.394758013968982	0.00835585832022182	0.141054197776837	Gtpbp2
-0.36332934141154	0.00836897779323349	0.141054197776837	Zfp386
0.316265115982094	0.00839270546476195	0.141246398431185	Ttpal
-0.355428661391071	0.00847278527142927	0.142385032251981	Slco4a1
-0.306508764910372	0.00855337875316375	0.143333203431381	Tef
-0.414310671930134	0.00855421962717605	0.143333203431381	Tmem60
-0.470017786993479	0.0086132594502414	0.144111775998856	Zfp202
-0.521926089164938	0.00872024909602868	0.145689176223884	Klf2
-0.324069814016073	0.00878135099303302	0.146496453757135	Pwwp3a
-0.371751238050919	0.00885044027138314	0.147434441788259	Bles03
0.299162374808357	0.00886592838993041	0.147478091838886	Cbarp
-0.564331714277496	0.00889956975256625	0.147823143382843	Irf9
0.326804810572536	0.00893829168594929	0.148251463115289	Akap12
-0.331181838812282	0.00897834871935291	0.14870065704119	Pcmtd2
-0.318150269893515	0.0089917983963113	0.148708515757754	Stard5
-0.3755902779623	0.00907683518946563	0.149898570758596	Oard1
-0.463834644888582	0.00911190526986456	0.150045325140686	Kbtbd7
0.680042094342474	0.00910890454875596	0.150045325140686	Notch4
0.295740037655091	0.00914224450146506	0.150328930030547	Aff4
-0.389440360922516	0.00916002889826128	0.150405574789359	Shisa4
0.438521163069415	0.00923162992266093	0.151364392766262	Synm
-0.295207750754283	0.00930970316458505	0.152426439956156	Asb8
-0.390929440861235	0.00935711751247112	0.152984199444267	Bambi
-0.404519231183191	0.00948398559821884	0.154617295791161	Cdc25c
-0.387146790372037	0.0094783818875209	0.154617295791161	Xrcc2
0.299324067512173	0.00951742342025104	0.154942030993604	Btg3
-0.394083234307531	0.00954640478380006	0.155193397485294	Trim39
0.312642299152137	0.00959038062826307	0.155687467961081	Nt5dc3
-0.338249917600167	0.00962273115627264	0.155991685688884	Asb6
-0.304820177943364	0.00968988811407084	0.156858485417183	Stk38
-0.318258178917213	0.00974439772757784	0.157518395424217	Rnf181
0.542008715197269	0.00977463736875289	0.157784674483489	Tal1
-0.37192238210113	0.00983997448631243	0.158393184814082	Mis12
-0.350379508758603	0.00983249468401165	0.158393184814082	Tfcp2
-0.334160581007862	0.00992386022499198	0.159519441849415	Cenpc
-0.417141500858288	0.00995491910369797	0.159794576817202	Kcnj14
-0.314428777182257	0.0100118129025792	0.160483059687358	Dhx37
0.319478771122892	0.010029776883354	0.160546470475029	Tesk1
-0.372040099325351	0.0101641717728879	0.162470812676524	Nvl
-0.396437916544677	0.0101856436977904	0.162587273565983	Zcchc7
-0.382472176876859	0.0102123028096943	0.162786095273861	Mul1
-0.276128131252347	0.0102720261180078	0.163365986628389	Adgrg1
-0.384169031849972	0.0102771901543555	0.163365986628389	Kctd9
-0.431039549273779	0.01029161719365	0.163368732211112	Fbxl8
-0.295091296853722	0.0103360375578779	0.163846924551644	Slc25a44
0.318700145525986	0.0103840276451753	0.164153573574282	Mef2d
0.337005695901226	0.0103750296958083	0.164153573574282	Slc7a8
-0.281454458175315	0.0105317547750027	0.165802804225695	Cdc20
-0.324837556558093	0.0105081974782932	0.165802804225695	Luc7l
-0.296098854890385	0.010522764100561	0.165802804225695	Pogz
-0.301427108304549	0.0105827050778598	0.166376382575241	Kdm2a
-0.337272148534532	0.0106255266260365	0.166592559043781	LOC100909675
1.37021733446823	0.010611921016916	0.166592559043781	Sstr2
-0.779157795310172	0.0106505755318438	0.166757166899538	Parp16
-0.327286581747921	0.0107012776703709	0.167322432987887	Ighmbp2
-0.293332820881381	0.0107616987608688	0.168037914847843	Troap
1.46272147559101	0.01078884254482	0.168232550212493	Usp2
0.328297867756727	0.0108352286793969	0.168726298769793	Fbxo33
0.287478441490705	0.0108869403441197	0.169301524130197	Gjd2
-0.480771743283438	0.0109254174366132	0.169669660218189	Iba57
-0.29181936480429	0.0109905953560104	0.170450897666083	Rassf6
1.68573032142029	0.011034220328063	0.170665585937828	Areg
0.302365140391807	0.0110260565042418	0.170665585937828	Sema4b
0.314843997295748	0.0110587119664324	0.170813878500379	Usp38
-0.31580611252075	0.011096939067692	0.17117364556503	Mageh1
-0.377420992306011	0.0111537132879163	0.171818155904313	Psrc1
-0.305238913049202	0.0114369861266245	0.175756492235371	Scaf4
-0.414504474363236	0.0114400439060803	0.175756492235371	Swt1
-0.304212992952526	0.0115082684589684	0.176567958243959	Arvcf
-0.30334763857293	0.0116689289423946	0.178793575680193	Nek9
-0.306515002059222	0.0117087275316788	0.179163853458705	Letmd1
-0.29192772278792	0.0117557940955604	0.179405001503618	Irgq
-0.282608045043583	0.011746838676844	0.179405001503618	Zfp68
-0.31448950345045	0.0118926110150794	0.181010909487151	Gzf1
-0.674797312378001	0.0118859763098521	0.181010909487151	Ptch2
0.319668700608538	0.0119332744500757	0.181388936965939	Grm2
-0.503231639182395	0.0120723087464535	0.183259245752455	Mmp11
-1.6140963402082	0.0121427756448482	0.184085121250801	Gpr81
-0.284881819010076	0.012169273052977	0.18424311553523	Plk1
-0.397704349570559	0.012220368685015	0.184772619391764	Cep95
0.506480586982596	0.0122408892016192	0.184839039709825	Lysmd3
0.934122346246668	0.0123600808720182	0.186393272202895	Kcna2
0.400525459105091	0.0123984180635007	0.18664433044589	Ago2
1.5527393489875	0.0124092993455866	0.18664433044589	Msantd1
-0.397264719033026	0.0124476628573857	0.186975968556354	Trmu
-0.320447977294741	0.0125277253737469	0.187932278152505	Crebl2
-0.945466946315909	0.012558489893538	0.188147519829856	Ftx
0.547468234183056	0.0126103643306528	0.188609785888521	Cep85l
-0.38718080941597	0.0126222585966753	0.188609785888521	Prr11
-0.585402305614361	0.0127100926579901	0.189674963480761	Zfp786
0.3666140549304	0.0127421950553724	0.189906758816155	Fem1b
-0.405258433392418	0.0128051209230532	0.190596741427419	Fam118a
-0.469756146867677	0.0128484362017388	0.190814383819477	Ap3m2
-0.334208637882708	0.0128530411228196	0.190814383819477	Uqcc3
-0.361688657979697	0.012931839782672	0.191488134042899	Med7
-0.295581798470623	0.0129197645935062	0.191488134042899	Vav2
-0.345548476608873	0.0130551703550909	0.19281611783466	Trmt13
-0.369076768557051	0.0130503806740851	0.19281611783466	Tsen15
-0.369541638875183	0.0130864437272159	0.193029255543914	Cdk10
-0.595895225676238	0.0131192564313773	0.193264521799506	Arrdc2
-0.343521611522522	0.01327670429552	0.195332872825359	Atpaf1
-0.373790721137915	0.0133249385231698	0.195791180018011	Hspbap1
-0.543405819114044	0.0135479553908582	0.198813209647408	Arhgef37
-1.00573768617332	0.0136270383388455	0.199718013301162	Hsd17b1
-0.322159837167236	0.0137426555580415	0.201155268647143	Phkg2
-0.272550455979557	0.013870644162539	0.202511404773069	Brd8
-0.737708896132017	0.0138619859963686	0.202511404773069	Zfp112
0.418638046515118	0.0139475281191653	0.203374834317753	Rmdn3
-0.307150031165175	0.0139957921752717	0.203819280966695	Coasy
3.3851582610146	0.0141570265058597	0.205905686273678	Mir212
0.701646748817398	0.0143913202345581	0.207954396927003	Klf13
-0.413676143713293	0.0143980152348326	0.207954396927003	Lars2
-0.444527848653956	0.0143762779490853	0.207954396927003	Lime1
-0.450970853463478	0.0143438537816374	0.207954396927003	Pde4c
-0.32945299589318	0.0144067525660972	0.207954396927003	Pex11b
-0.346045002501894	0.0143765408659194	0.207954396927003	Tube1
0.830075891264179	0.0145707964590786	0.210057733606919	Gpr156
-0.424026431029668	0.0146692964692213	0.211212068886615	Cenpl
-0.327341552475309	0.0147067335402884	0.211485411675339	Mtif2
-0.669213307933981	0.0147812983384001	0.212025607329666	Zfp52
-0.318236884242675	0.0147709489725442	0.212025607329666	Zkscan1
-0.809891267385994	0.0149140346267171	0.213395444265674	LOC688765
-0.345593576881232	0.0149015979217422	0.213395444265674	Nudt7
-0.362995405540172	0.0149678287152267	0.213898110854381	Lurap1l
-0.343014282882311	0.0150690633998581	0.214935082443315	Bhlha15
-0.541749263368485	0.0150966531163833	0.214935082443315	Rtp4
-0.323465661300163	0.0150788195616711	0.214935082443315	Snx18
-0.367870015477025	0.015168507309882	0.215156265196234	Borcs8
-0.335914751537341	0.0151481227298746	0.215156265196234	Brca1
-0.293268788818479	0.0151537408984871	0.215156265196234	Ctnnal1
-0.347789012362409	0.0153523819206934	0.216958876933498	Hus1
-0.51840327395375	0.0153345586630939	0.216958876933498	Rnaseh1
-0.420047904031818	0.0153283401746827	0.216958876933498	Zfp518a
0.263023085403985	0.015392541978593	0.217258526621495	Tpm4
-0.458586056307426	0.0155263420773038	0.218877498829003	Tsku
-0.344939090665784	0.0155880402011914	0.21920801073111	Dgkq
-0.307706028390162	0.0155785003384475	0.21920801073111	Trim5
-0.269246116878488	0.0156777040011591	0.219219859271459	Abhd17c
-0.300776823205733	0.0156845200770087	0.219219859271459	Kdm5b
-0.334674702519284	0.0156644941017802	0.219219859271459	Slc22a15
-0.310823867281559	0.0156795953437895	0.219219859271459	Smg9
-0.472476844506799	0.0156751237317549	0.219219859271459	Zfp105
-0.510522684078918	0.0158365082035654	0.221074568235156	Tmem18
-0.375816914636968	0.0158887524915585	0.221534053899941	Kbtbd4
-0.440191569399717	0.0159798514170446	0.222533508008199	Tia1
-0.290412094068231	0.0160447147962536	0.223165626553231	Atg12
-0.263180993941664	0.0161237416325695	0.22399297315258	Sord
-0.276881814024547	0.0161486225710314	0.224067025770691	Psmd5
-0.39107646173149	0.0162291348504132	0.224911867618604	Zfp161
0.29590254486719	0.0162983696088581	0.225103351710318	Erf
-0.804653359998851	0.0163215151619644	0.225103351710318	Slc27a3
-0.353328865147243	0.0163163824328618	0.225103351710318	Zbtb6
0.617678371553884	0.0162751589429357	0.225103351710318	Zfp707
-0.298055330109442	0.0165432181449999	0.227613233085047	Depdc1
-0.278076973159621	0.0165375029258686	0.227613233085047	Setdb1
-0.314959515250935	0.0166797695410422	0.228668467356321	Foxj2
-0.289597844058005	0.0166736095233107	0.228668467356321	Mrps18b
-0.283593804205254	0.0166544343278117	0.228668467356321	Phrf1
-0.276886563387642	0.016710696802289	0.228818752749145	Ip6k2
-0.892869882798921	0.0169276531148511	0.231425677842192	RGD1560436
-0.338221444632404	0.0169414661643486	0.231425677842192	Rtn4r
-1.21937981278455	0.0169651915745784	0.231473881709813	Mir3064
-0.432086938228276	0.0170711859966151	0.232643118557914	Rnf135
-0.293362469690808	0.0170916401836091	0.232645235325825	Eml4
-0.33891887226058	0.0171511288788497	0.233045064895421	Gpr22
-0.400100205884143	0.017161681770503	0.233045064895421	Nemp2
-0.286308078913463	0.0171867912480906	0.233109839638304	Arrdc4
-0.433197541090023	0.017237752911484	0.233524688083354	Gen1
-0.514743330066737	0.0173808750141162	0.235185606300809	Trmt9b
0.291558659922278	0.0175292170888173	0.236913156904405	Kdm6b
-0.437845964082617	0.0176029091805519	0.237349343668595	Wdr53
-0.360341317367305	0.0175859126375946	0.237349343668595	Zbtb9
0.315616769866617	0.0178791977701513	0.240791404986726	Jade2
-0.327948414021069	0.0179867894440134	0.241956096030325	Tsen54
-0.318691241259763	0.0180246313129265	0.242180890360435	Hjurp
-0.3057995252212	0.0183142440673505	0.245496551176496	Ddx20
-0.283157072268239	0.0182995266943754	0.245496551176496	Rtel1
-0.440461110051668	0.0185234565070754	0.248010905406065	Nckipsd
1.17790912952133	0.0185565018559994	0.24816343964015	Asb4
-0.33329004085447	0.018685911959833	0.249602840293294	LOC102549471
-0.423736468285117	0.0187234101377393	0.249812576936706	Thumpd2
-0.3758216251894	0.018832983567408	0.250982354262864	Zfp846
-0.566658455263582	0.0189214973530282	0.251869083813074	Poli
-0.745029373447241	0.0189623195698246	0.252119657296706	Mesp2
-1.31851434277454	0.0190297745215045	0.252599576129123	Prickle3
-0.254652003819426	0.0190424948761506	0.252599576129123	Safb
-0.311941504214584	0.0191135808713913	0.253199668094937	Dbt
-0.277014513868816	0.0191540103165788	0.253199668094937	Dgcr8
-0.322110332764895	0.0191406625147119	0.253199668094937	Nat10
-0.267316955175225	0.0191986712622379	0.253466773996742	RGD1561149
-0.279341102262939	0.0192184474830441	0.253466773996742	Zranb2
-0.419854973357746	0.0193534234226778	0.254953546950932	Gcfc2
0.28889684125496	0.019475610979865	0.256268630815422	Trim26
-0.30476041144793	0.019691464222882	0.258811779195471	Hbp1
-0.276791750082674	0.0198008322752112	0.259951132538598	Fnbp4
0.397546083890714	0.0198687730372965	0.260544631327752	Gorab
-0.486662570924099	0.0198933219759295	0.260568415047003	Prorsd1
0.263924620550951	0.0199599063138936	0.261142107606775	Srsf5
0.297554060491793	0.0200058435812708	0.261146894401987	Nrtn
-0.307327287959605	0.0199993266940489	0.261146894401987	Spout1
-0.334458383169277	0.0201083239799255	0.261319853888388	A3galt2
-0.460953824121791	0.0201102967567889	0.261319853888388	Cyren
-0.518365121921523	0.0200796035204183	0.261319853888388	Dbndd1
-0.415217349312039	0.0200997964188655	0.261319853888388	Ska2
-0.478233297951651	0.0202388491663595	0.262692469190992	Bora
-0.328221341399939	0.0202958591368809	0.26313443616266	Fbxo30
-0.328816005101826	0.0203904005074097	0.264061446571099	Cbx2
0.54494725968629	0.0204414952488348	0.264424353326067	Hic2
-0.34467862059027	0.0204726524698551	0.264528827459988	Pop1
-0.48043604398579	0.0205345286701408	0.26502954176631	Arid3b
-0.284304328130807	0.0206339945766133	0.26601373660581	Rasgrp3
-0.375047028424066	0.0206880565977881	0.266278447192427	Kbtbd11
0.36048161563075	0.0207009943677212	0.266278447192427	Prag1
-0.35737177785619	0.0207667623277452	0.266824958563103	Slfn13
-0.520663012409459	0.0208678826509163	0.267257292887601	Gjb6
-0.29618306410396	0.0208703670826632	0.267257292887601	Kif18a
-0.317785934905908	0.0208571639870475	0.267257292887601	Mat2b
0.343104420521934	0.0208982012717353	0.267315049972498	Ddi2
-0.319625030059469	0.0209861703985404	0.268141024456713	Mon1b
-0.375081020627269	0.0210150427770669	0.268210919006641	Fam160b2
-0.310455649948952	0.0210695514638657	0.268607485347457	Zkscan3
-0.316792261962963	0.0211008549811742	0.268707665488041	Sfi1
-0.303710427938873	0.0211815277491005	0.269435615463308	Gga3
-0.33096567568951	0.0212413834545049	0.269897445423592	Tk2
0.310693215065553	0.0213211466971075	0.270610921700497	Kpna1
-0.277915082684907	0.0214056026460366	0.271382314077683	Slc35f5
-0.668235912669938	0.0215709842604693	0.272937931141143	Mob3c
-1.08292240669134	0.0216199890773756	0.272937931141143	Msc
-0.262685290217033	0.0216235617726339	0.272937931141143	Shroom3
-0.268937416461901	0.0216191451928231	0.272937931141143	Tssc4
0.623047989092241	0.02166845269709	0.273114331400205	Ankrd9
-0.322988596768854	0.0217091362078365	0.273114331400205	Clk2
-0.293933113049384	0.0217328566649496	0.273114331400205	Pnma2
-0.352529022058173	0.0217096755210754	0.273114331400205	Tgs1
0.515295864035761	0.021886350903122	0.274742023768545	Dennd2c
-0.262952835859074	0.0219192693085279	0.274854207379692	Mau2
-0.251556698359103	0.0220536933031164	0.27623757261969	Ccnb1
-0.320717488636828	0.0221383121886706	0.276994755452351	Gorasp1
-0.436483582276186	0.0223639505384234	0.279512799477503	Cebpa
-0.627032658645201	0.0224251231537118	0.279972044079185	Dll1
-0.453255049468182	0.0225490682049474	0.281213134599458	Tmem268
-0.272258792892875	0.0226597110789231	0.282285813777758	Rbbp5
-0.282146166208083	0.0227147450085956	0.282664161285032	Med9
-0.332253061815459	0.0227582855027517	0.282898817946895	Gfer
-0.394228550104096	0.0228607889672033	0.283765344777356	Brca2
-0.296331536322667	0.0228775131815964	0.283765344777356	Smim29
-0.516489128958064	0.0229071831215667	0.283826190006784	Zfp865
-0.34189132960004	0.0229755522660123	0.284365879612059	Tmem39b
-0.279176498262248	0.0231096623661114	0.285717195661276	Ccp110
-0.260470975718527	0.0231372416761037	0.28574992117438	Imp4
-0.278092054793916	0.0232480454260308	0.286809309610053	Tuft1
-0.272316393717088	0.0233747053289725	0.288061825564897	Klhl24
-0.264906027387719	0.0234176299085732	0.288280833922833	Sephs2
-0.296689969958323	0.0235005402992897	0.288991086234076	Bivm
0.247811603922041	0.0236353805329894	0.290324591160274	Slc3a2
0.280220907210613	0.0236596429756301	0.290324591160274	Tpst2
-0.265476851533785	0.023688552540817	0.290368449914763	Plec
-0.332778919346408	0.0237336458667324	0.290610379571176	Zfp426
-0.349837380233189	0.0237824240205945	0.290896864140911	Slc35e4
0.465337239746116	0.0238153464847381	0.290989004330046	Tgif1
-0.252728414803718	0.0238696585973938	0.291342020431023	Tnpo2
-0.268453923961226	0.0239017644106186	0.291423533946915	Cnnm3
-0.53437240474728	0.0239854407969578	0.292132982969111	Etfbkmt
-0.277528810194257	0.0240919850902075	0.292498136778462	Ezh1
-0.275605977506214	0.024056839119881	0.292498136778462	Ric8a
0.28465050977893	0.0240815853870073	0.292498136778462	Slc30a7
-0.317552542799448	0.0241854653275511	0.293322347215939	Pdcl
-0.326516792338427	0.024273564223953	0.294079618996539	Mettl3
-0.254624278482724	0.0243981744441374	0.295277167163948	Espl1
-0.323493578835198	0.0244390802742125	0.295460231036656	Irf3
0.250478252862025	0.0246239059721075	0.295994965284395	Akap17a
-0.276722448402732	0.024658747619884	0.295994965284395	Mlst8
-0.523217480245256	0.0246640949172496	0.295994965284395	Naa80
-0.594489968553792	0.0245326225972067	0.295994965284395	Rabif
0.383304121340862	0.0246427766103627	0.295994965284395	RGD1560010
-0.386139645211125	0.0245833422752763	0.295994965284395	Tmem80
-0.320947310224034	0.0245602261235553	0.295994965284395	Txnl4b
-0.28370052056497	0.0246986826681274	0.296100002154192	Rbsn
-0.277081027817772	0.0247570160618657	0.296489196536095	Kdm4b
-0.295675731969525	0.0248099201437571	0.296812625018372	Orai3
-0.37418633802945	0.0248901159521524	0.297219221717432	Amigo1
0.276826956153084	0.0249099845659354	0.297219221717432	Bag3
-0.264931914432995	0.0249217059654875	0.297219221717432	Ppil1
-0.577981080431388	0.0249990151090622	0.297831301626779	Mettl18
-0.622941007908214	0.0250717450572613	0.298078081017917	Fhl4
-0.318947686196238	0.0250461113635617	0.298078081017917	Haus3
1.77077534965062	0.0251355451459728	0.298526925303621	Maf
0.277738441850078	0.025382043912142	0.300818974122913	Fam122a
0.350444825985773	0.0255385098875835	0.300818974122913	Igfbp4
-0.387883431234446	0.0255319767369016	0.300818974122913	Itpkc
-1.73542004274947	0.0254638420747958	0.300818974122913	Lat
0.245502936941772	0.0254921095312787	0.300818974122913	Nudt4
-0.298111752651051	0.0255291894567258	0.300818974122913	Pxk
-0.295980379532087	0.0254595018502314	0.300818974122913	RGD1306227
0.273130956144175	0.0253814079280485	0.300818974122913	Usp22
-1.16328049637209	0.0256008126655213	0.301243238151478	Pnldc1
-0.276304384321712	0.0256602246541094	0.301632651036665	Thap11
-0.292724901668669	0.0257508080494584	0.30238730640865	Trim25
-0.378082448124558	0.0259116882384752	0.303654252455179	Oxsm
-0.264155513720264	0.0259084702384359	0.303654252455179	Sec24b
-0.26527365718348	0.0259926005967084	0.304291313012129	Kif18b
-0.280843116433458	0.0261004911914186	0.305242581168213	Rnf146
-0.372447884054686	0.0262237310150373	0.306371234621145	Wdr83
-0.257361520302959	0.0263276997493126	0.307272674976447	Brpf1
-0.318050552134011	0.0266429449405014	0.310582880153621	Hmgcl
-0.27722260284178	0.0266655225609601	0.310582880153621	Trim3
-0.319854746985018	0.0267060185310785	0.310738759781411	Polrmt
-0.321328065223262	0.0268432950878422	0.312019274849655	Arl14ep
-0.484292388514606	0.0269369497879902	0.312790660101475	Cfp
-0.362382773593222	0.0269997651901978	0.313202741745807	Abraxas1
-0.354018822420573	0.0271781683415389	0.31495347559391	Zfp213
0.296933238398646	0.0272710736880131	0.315392306294973	RGD1359108
-0.321696937027039	0.0272479634181044	0.315392306294973	Vcpip1
-0.290345095985915	0.027323910250403	0.315684813890996	Commd8
-0.26798261472538	0.0275269744874374	0.317391000604145	Grpel2
-0.314521850502877	0.0275184343248521	0.317391000604145	Mcm10
-0.266893410381242	0.0276120027495402	0.318051420615558	Zfp638
-0.312994579449032	0.0276454483439215	0.318116951274784	Nif3l1
-0.323472245332697	0.02774303268271	0.31870694093849	Cnpy4
-0.255496755327538	0.0277523363630235	0.31870694093849	Lmnb2
-0.283846746973231	0.0278028895096074	0.318756542309098	Msantd4
-0.334292897397669	0.0278122801072418	0.318756542309098	Osbpl11
-0.262253260455681	0.0280170599979711	0.320782741894852	Nfat5
-0.327360051114594	0.028057495514379	0.320925105878541	Zbtb12
-0.294358036143221	0.0281213684331158	0.321196603027165	Epc1
-0.258952953633663	0.0281372820381532	0.321196603027165	Rnf14
-0.424183947340732	0.0281670112664563	0.32121603594513	LOC100125367
-0.33900347726092	0.0281962923363654	0.321230324519964	Arl13b
-0.33887232301078	0.0282552616657436	0.321263446380047	Pex12
-0.322196220548969	0.0282328551756481	0.321263446380047	Zbtb5
0.336641602331576	0.0282874139259703	0.321310258677449	Kcnb1
-0.310889013358941	0.028347727191101	0.321676535977434	Zfp799
0.267620987600548	0.028402368596324	0.321977790783847	Tmem30a
-0.358281805451648	0.0285018192742228	0.322785919665877	Armc6
-0.371280834502532	0.0285510055298169	0.323023765426684	Eif4ebp3
-0.386391791032973	0.0286337376499184	0.323321445522872	Ccdc126
-0.479551697601887	0.0286166707288497	0.323321445522872	Pex11g
-0.546104641530176	0.0286914791520687	0.323336325036243	Cyp2u1
0.326132010780644	0.0286643998291745	0.323336325036243	Twist1
0.284333956396287	0.0289928725227733	0.326411897822696	Rras2
-0.248431818474707	0.0290781262296701	0.327050446239695	Prpf18
-0.727366576842552	0.0294673858506296	0.33045568418206	Amt
0.350466708196866	0.0294606638387155	0.33045568418206	Pdzrn3
-0.464932624967516	0.0294611172129724	0.33045568418206	RGD1561157
-0.713199147264214	0.0296167071482808	0.330513223589529	Cited4
-0.275621794015677	0.029594394570363	0.330513223589529	Elmo3
0.340510076497209	0.0296146790204652	0.330513223589529	Gpr27
-0.475000043719069	0.0295891274865756	0.330513223589529	Taf1c
0.276620246439987	0.0295074293306979	0.330513223589529	Usp36
-0.269428248956131	0.0298927038652839	0.333268753891069	Zfp422
-0.291747701485048	0.0299373825797458	0.333442508985876	Sh2b2
-0.27767910544392	0.0300909293417157	0.334111374531603	Cdt1
-0.272505805100298	0.0300882856440106	0.334111374531603	Ddx55
0.248551655415397	0.0301016001505115	0.334111374531603	Pdlim1
-0.299160097491598	0.0301140432677032	0.334111374531603	RGD1305938
0.313019018218083	0.0301842105385088	0.334242741045265	Birc2
-0.523306446025841	0.0301554521954859	0.334242741045265	Vamp1
-0.284762091298669	0.0302556371164226	0.334710286671157	Kif15
-0.272271661950476	0.0304880375475291	0.336956025392701	Twnk
0.263574600569385	0.0306350501629827	0.338254633832316	Idi1
-0.349852394166395	0.0310516180957055	0.342194802879693	Mlycd
-0.260397993903036	0.0310374520903924	0.342194802879693	Plk5
-0.286697802496833	0.0315045357780497	0.346852530789844	Dcaf5
-0.285611588428117	0.0315967124680913	0.34753351400844	B4galt7
-0.256114415114018	0.0316464596316747	0.347746954782956	Mrpl49
-0.867194464063018	0.0317008783847194	0.348011271233016	Ankrd16
0.618666206651942	0.0318379440145509	0.348549523186961	Gsc
-0.241213400419678	0.031828646785832	0.348549523186961	Kifc1
-0.251749593643313	0.0318411439470158	0.348549523186961	Srrm3
-0.269288128538544	0.031883732583344	0.348682690016894	Abraxas2
-0.660811275426036	0.0319661923246532	0.348835825850847	Ager
-0.347779613468006	0.0320194824880108	0.348835825850847	Elac1
-0.369358573944478	0.0319723095463102	0.348835825850847	Lrig2
-0.274182136695542	0.0320124533026258	0.348835825850847	Morc3
-0.25905769089042	0.0322111330464223	0.349925872838907	Cstf2t
-0.339752862321422	0.0321968460504933	0.349925872838907	LOC499331
-0.250794512730781	0.0321842962594027	0.349925872838907	Mfsd11
-0.343491242622943	0.0322432466988771	0.349943040166506	Depdc1b
-0.281083946103925	0.0323146048069654	0.350385700749887	Osbpl7
-0.251570943205228	0.0323472623850752	0.350408293190308	Retreg3
-0.36423953124806	0.0324802214259377	0.351516352939256	Fkbpl
-0.408398137605898	0.0325523846111793	0.351881044053752	Det1
-0.273351944417684	0.0325753239456444	0.351881044053752	Gas5
-0.382941102471465	0.0327603691461683	0.353546695653705	Arid3a
-0.389889840044403	0.0328146931130152	0.35363775654522	Amacr
0.258992705482469	0.0328305185380084	0.35363775654522	Ccnd3
-0.273696084842635	0.0329889898919732	0.354678061118109	Sh2b1
-0.332327045785221	0.032974714102179	0.354678061118109	Tefm
-0.305642441771925	0.0331155438387836	0.355705012123991	Rara
-0.467357855759575	0.0331479847809352	0.355720087616384	Bcl2l14
-0.331716725153957	0.0335756518610578	0.359972447127768	Toe1
-0.241753299471738	0.033638067531261	0.360092783538227	Kif20b
-0.276707984126149	0.0336672352523081	0.360092783538227	Mrpl50
-0.246854325688207	0.0336811328813349	0.360092783538227	mrpl9
-0.245812066930737	0.0337174333881472	0.360144924568085	Rab24
-0.270630231721628	0.0339321395392993	0.362100792606991	Rbm4
-0.238305743731543	0.0340250646645336	0.362754666158343	Ddx17
-0.252370651190566	0.0344828111790612	0.367293214612659	Zzz3
-0.256975988504402	0.0345209702127923	0.36735825404718	Krr1
-0.242490009477659	0.0346152337211718	0.368019660183998	B4galnt4
1.15731764639222	0.0347173876224041	0.368371022103128	Cpa4
-0.244551495901902	0.0347447059500464	0.368371022103128	L3mbtl2
-0.360866780493978	0.0347405686569702	0.368371022103128	Pask
-0.306963285316743	0.0348278386577118	0.368911144968609	Tmem69
-0.732740811585788	0.0349314283377131	0.369666759167617	Tmem140
-0.232860499013094	0.0350767487876206	0.370582393698859	Arfgap2
-0.247723641365313	0.0350860730415225	0.370582393698859	Ints5
-0.276567177397994	0.0351796217035476	0.370582393698859	Rgs3
-0.274495852493581	0.0351561584378886	0.370582393698859	Slc35g1
0.242867907835149	0.0351451658704926	0.370582393698859	Tmem189
-0.24996305776014	0.0352182605796994	0.370648746100951	Zfp292
-0.260294822786838	0.0353041420911559	0.37121171789609	Coq5
-0.46045531012474	0.0354699208547985	0.372612981591976	Slc25a27
-0.373611228311697	0.0355595308636318	0.373212255703374	Arhgap39
-0.27512074538626	0.0356875628814783	0.37421331947358	Tada2a
-0.236047107963712	0.0357719805449083	0.374573628104905	Mcrip1
-0.261154021011438	0.0357872893093858	0.374573628104905	Tstd2
0.419542062582481	0.03602085156134	0.376674251591713	Hoxb13
-0.246560626678434	0.0361164104039052	0.376985591656792	Egln2
-0.451717069915489	0.0361155647402865	0.376985591656792	Xpnpep3
-0.298431883543261	0.0361994971639179	0.377283988294776	Arhgef39
0.241102712650436	0.0362108356272798	0.377283988294776	Rprml
-0.243160271366305	0.0362776351767155	0.377293989800669	Aktip
0.250678098623191	0.0362618374664458	0.377293989800669	Tes
-0.251740530981941	0.0364558370789913	0.378747909244111	Keap1
-0.276227238069177	0.0365165727000037	0.378747909244111	Tgfbr1
-0.352912849173416	0.0364895040940729	0.378747909244111	Tor4a
-0.232675021571836	0.0365768754140795	0.379030351827094	Cabp7
-0.292561720706441	0.0368557796418238	0.381575510817473	Sirt1
-0.406915723657094	0.0369655027085017	0.382366088936947	Igtp
-0.259858559426632	0.03707573835051	0.383160538534892	Zkscan5
1.16626862310479	0.0372928250912899	0.384140722188575	Hs3st3b1
-0.225937964507088	0.03724647636807	0.384140722188575	Ldb1
-0.276059190532943	0.0372853631208214	0.384140722188575	Lpin3
-0.26883015292033	0.0373046526303013	0.384140722188575	Terf1
-0.287114208580452	0.0373862492258034	0.384635370176779	Ccdc137
-0.476573101560345	0.0375783648069439	0.386265147132183	Fes
-0.265143332591894	0.0377264959755448	0.387440296035591	Arpc5l
-0.2755836110186	0.0380192258195242	0.389748074344872	Ffar1
-0.325626963354616	0.0379880773655039	0.389748074344872	Rhod
-0.396534945412071	0.0380760269789717	0.389981541739048	Nkiras1
-0.363487006191597	0.0381304768423516	0.390190531330528	Tmem106a
0.248157639131887	0.0383035328602801	0.391611766379724	Taf10
-0.381008717993545	0.0383464337608716	0.391700960190151	LOC308990
-0.30688774951672	0.0384938507055516	0.392856654440184	Recql5
-0.600763829606729	0.0385986227200493	0.392974558323456	Doc2a
-0.547941438636507	0.0386082674000708	0.392974558323456	Pigv
-0.264800357086657	0.0385574180832855	0.392974558323456	Zfp592
-0.279329149326039	0.0386537934506175	0.39308884360029	Ptbp2
-0.240757851740163	0.0387601314069157	0.393260133013658	C2cd5
-0.266796821309499	0.0387736298949214	0.393260133013658	Mtf2
0.770949890272226	0.0387919575565288	0.393260133013658	Rasd2
-0.449720897169988	0.0388078885296612	0.393260133013658	Zfp691
0.250801785626559	0.0389080945339015	0.39392727160163	Chpf
-0.351234143588192	0.0389488705170709	0.393992060896866	Slc8b1
-0.256010084210479	0.0391745992259112	0.395917008200112	Clcc1
-0.341293019904456	0.039208254454858	0.395917008200112	Mocs1
0.362099097632247	0.0393152362017346	0.396647818757113	Paqr3
-0.468757732091543	0.0394032487725267	0.396710705781548	Adamts15
-0.325296435845703	0.0394253113938734	0.396710705781548	Cep44
-0.259706094477397	0.0393641562041393	0.396710705781548	Otub2
-1.0867704585658	0.0395676019884764	0.397444598063039	Ankrd34a
-0.27714490294374	0.0395550724212098	0.397444598063039	Zfp445
0.636185054448779	0.0396743799483057	0.398168186153706	St8sia4
0.263833650767562	0.0398032494438798	0.399112022638938	Sos1
-0.385342915615702	0.0398622865152489	0.399306362746265	Asb7
-0.224626300222478	0.0398923117829573	0.399306362746265	Fen1
0.292376955563439	0.040222602351146	0.402261121768311	Prdm2
-0.22814125282206	0.0403064029750245	0.402396937714944	Deaf1
-0.229598152602726	0.0402913796368469	0.402396937714944	Metap1
0.636204405252839	0.0403564416440628	0.402545846547087	Wnt3
-0.285941307487038	0.0406115270745309	0.404386369940225	Cbll1
-0.426613684000528	0.0405827196909573	0.404386369940225	Slc25a32
-0.24186255152388	0.0407922306283976	0.405488620561853	Rad50
-0.336883935921808	0.0407929831173385	0.405488620561853	RT1-M3-1
-0.249690432453186	0.0409036272595229	0.405710896500688	Plekhm1
0.264770611493321	0.040929105235261	0.405710896500688	Purb
-0.323035373228343	0.0409181139997399	0.405710896500688	Smim5
-0.79179099150072	0.0409569415628039	0.405710896500688	Tnni3
-0.289502941071547	0.0410818030871412	0.405895297570453	Poglut2
-0.267505195227711	0.0410557747464206	0.405895297570453	Rpia
-0.281199994335001	0.0410649328063355	0.405895297570453	Usp40
-0.26589890791767	0.0411937987995431	0.406608909917896	Bfar
-0.234422588345228	0.0412249850209053	0.406608909917896	Cnot9
-0.240300963276771	0.0412899812933322	0.406899807053207	Oip5-as1
-0.684415727416607	0.0415262419545841	0.408876511204028	Lrrc18
-0.23725089984506	0.0415993186100659	0.408893473919353	Luc7l2
-0.233405290066581	0.0415890843570684	0.408893473919353	Usp20
-0.229633217134723	0.041798001502745	0.410134468396352	Kdm4a
-0.656568598476418	0.041832928501469	0.410134468396352	Lcat
-0.262911114565132	0.0417993694460742	0.410134468396352	Usf1
-0.26066981803997	0.041880671095813	0.410251599512062	Tmem11
-0.264851413256067	0.0421070947664265	0.411765710851548	Pxylp1
-0.368678197637093	0.0420821257052427	0.411765710851548	Trim34
-0.248978917201276	0.042249673439756	0.412456139091178	Fitm2
-0.273849272189084	0.042218779460205	0.412456139091178	Rassf7
-0.259104368900531	0.0423158494821319	0.412750596523161	Taz
-0.231169199793112	0.0425388984511434	0.414573397235166	Cpt2
-0.298989831706351	0.042657672254541	0.415377724476886	Nupl2
-0.389908867594765	0.0427650217619124	0.416069536853377	Klhl20
-0.260012695171738	0.0429820731435864	0.417826582102327	Acvr1b
-0.499497758917462	0.0431391293958197	0.418997933902957	Zfp53
-0.447918818862895	0.0432732582511294	0.419716379279523	Mutyh
-0.281906584880689	0.0432863415328851	0.419716379279523	Tiprl
-0.236117489231506	0.0434026451697009	0.420488348512208	Vezf1
-0.224907585823705	0.0435209736013228	0.420957953096531	Ube2g2
-0.875402761512152	0.0435245767750972	0.420957953096531	Zc2hc1c
-0.245901615699604	0.0435897296551695	0.421021495546878	Crbn
-0.34287922298231	0.043641352125442	0.421021495546878	Dqx1
-0.333676831641308	0.0436068569476067	0.421021495546878	Recql4
-0.424465774447956	0.0436918303548374	0.421153967785358	Zfp949
0.308734636855988	0.0437566190165328	0.421424042477716	Lypd3
0.232179442148279	0.0438216814272223	0.421696297932321	Saraf
-0.308457546252856	0.0438632998687686	0.421742684392581	Ccdc174
-0.3930646783168	0.0440778597167229	0.422035380295206	Fancb
-0.391816810763106	0.044032960664344	0.422035380295206	Gemin2
-0.489523407716954	0.0440061741074876	0.422035380295206	Rnf144b
0.231430550537285	0.0440539205963929	0.422035380295206	Tspan13
0.261376831431076	0.0439729745886553	0.422035380295206	Zfp868
-0.224620823864248	0.0441289862669572	0.422172213360264	Nelfb
-0.463691586283031	0.0442411127093083	0.422891903887725	Oas1b
-0.248125510504082	0.0443976957671491	0.42403499265608	Timm22
-0.308242621812479	0.0445743738112574	0.425367941924081	Ptdss2
0.248519945705235	0.044733807640141	0.426373531582182	Crb3
-0.268371697087123	0.0447913560793079	0.426373531582182	Nol3
-0.261432220709427	0.0447750487340135	0.426373531582182	Specc1l
-0.389628608454093	0.0449191392857451	0.426880808751181	Eepd1
-0.229319787086385	0.0448964989980816	0.426880808751181	Naa40
-0.659360010912237	0.0449638170714865	0.426951373203237	Trip6
-0.264384616838243	0.0452276543541962	0.429101114696558	Dsn1
0.231950966428607	0.0453032709865496	0.429108089898219	Cyp51
-0.262896275511888	0.0452982538842907	0.429108089898219	Siah1
-1.36931346435321	0.0453467469629321	0.429165208044727	Pabpc4l
-0.245938264122904	0.0454440218677044	0.429670381025884	Mfap3
-0.315501698011328	0.0454751044572374	0.429670381025884	Mis18bp1
-0.328731711086673	0.0455882714160403	0.429820618485262	Mtif3
-0.311921310718894	0.0456223656791166	0.429820618485262	Pheta1
0.334659199708488	0.0456410167259894	0.429820618485262	Rhov
-0.318030003305973	0.0455384122921414	0.429820618485262	Zfp287
-0.223769144928059	0.0457699307645256	0.430680768877034	Cd2bp2
-0.306763700084307	0.0459764144145672	0.432268815098732	Lrsam1
-0.321140243902354	0.0460863615010349	0.432947368166689	Zfp507
-0.240246274425201	0.0462159499500903	0.433809174756745	Prpf38b
-0.361183472307105	0.0462788842781672	0.43404442938795	Gin1
-0.230370617132797	0.0463192189649505	0.434067513129434	Kdm3a
-0.247907093502449	0.0463694341369961	0.434183075689634	Slf2
-0.274199024937341	0.0464683257672641	0.434753862545808	Zbtb18
-1.40589133225694	0.0467403949630956	0.436942631869525	Lag3
-0.339426684601347	0.0468569783097904	0.437675491775475	Nadk2
-1.80329745503106	0.0470419386744383	0.43786106673578	Bglap
-0.315228509780291	0.0470596890223389	0.43786106673578	Klf3
-0.322810951759756	0.0469578795527545	0.43786106673578	Lyrm7
-0.252724638475334	0.0471099286955353	0.43786106673578	Rxrb
-0.223714562302727	0.0469825947365035	0.43786106673578	Tpx2
-0.238463543741355	0.0471442767953889	0.43786106673578	Trafd1
-0.250411361493466	0.0471038584287582	0.43786106673578	Wdr37
-0.2619867657844	0.0474164129483529	0.440031990932042	Tmem70
-1.93687543648132	0.0476982522557471	0.442289376297021	Tdh
-0.282503670759609	0.0478198872331992	0.442498270527138	Shpk
-0.410454628581222	0.0478366073800824	0.442498270527138	Thap3
0.247694814955247	0.0477852695382147	0.442498270527138	Vps37b
-0.252090514694066	0.0483672057243613	0.44704560065073	Commd7
-0.347101384680802	0.0484683489179873	0.447305652731728	Rhno1
-0.265055232107891	0.0484733985422569	0.447305652731728	Tdp2
-0.221587877737347	0.048517658287914	0.447353887077862	Kdm5a
-0.240391424762153	0.0486401459797373	0.448122759705602	Gtf2ird2
-0.288014990539118	0.0489074674338843	0.450223682136344	Cd3eap
-0.704095111066676	0.0491576825263214	0.452163883976059	Arhgap4
-0.211496558707074	0.0493344517412967	0.453425943389737	Gabarapl1
-0.244502146523014	0.0494076163569044	0.453734528098142	Pcgf6
-0.227593822479722	0.0496221950961448	0.454006859708988	Fam13b
-0.407856140123376	0.0496353368131369	0.454006859708988	Polm
0.27700614300618	0.0495410772796067	0.454006859708988	Rbm33
-0.378289589715485	0.0496325941730989	0.454006859708988	RGD1311517
-0.661908402843117	0.0496085180694512	0.454006859708988	Tceanc
-0.326582375947375	0.0496946481345043	0.454186891762004	Ccdc127
-0.226583945348756	0.0497997176851616	0.454784513457879	Amz2
-0.419369182125997	0.0498585911860807	0.454959644572987	Rnf152
-0.231020869036434	0.0503931511013242	0.459426730330139	Dhx8
-0.266707239591155	0.0504283070199211	0.459426730330139	Tmem161a
0.276108438449039	0.0506307503626031	0.460904710012545	Lrrn3
-0.409736046770798	0.0511275142982637	0.464688692603014	Ttc30b
-0.241645968518031	0.0511127988857295	0.464688692603014	Tubgcp6
-0.293014677151478	0.0511894121081815	0.464882608694032	Msrb2
-0.396492295952668	0.0514224691088516	0.465937983420934	B3galt4
-0.41614982399749	0.0514021868269272	0.465937983420934	Kcna4
-0.236895995463399	0.0514275847681251	0.465937983420934	Selenoo
-0.229116672638065	0.0515434377400095	0.466618751925947	Ung
-0.209989996168587	0.0517374476875756	0.466861142537388	Gcgr
0.300856936905629	0.0516261413709714	0.466861142537388	Gpr19
-0.327161784535714	0.0517018424735919	0.466861142537388	Hyal2
-0.271013490559681	0.0517400610342606	0.466861142537388	Jrk
-0.24412524526405	0.0517738864117459	0.466861142537388	Ttll12
-0.348052070391137	0.0518482697971795	0.467164324013738	Palb2
-0.417309102088891	0.0519562944674432	0.467769906434695	Dtwd1
-0.231573749255239	0.0520366642650895	0.467939788376457	Asf1b
-0.274612362186469	0.0521167897750756	0.467939788376457	Bet1l
-0.247456137668293	0.0521307572661747	0.467939788376457	Fam210a
0.330481573764736	0.0521535097886426	0.467939788376457	Pvr
-0.286566095723798	0.0521793080486094	0.467939788376457	Usp21
0.258340838591954	0.052331152086705	0.468583113491266	Cirbp
-0.239456373667204	0.0523328143503028	0.468583113491266	Gramd2b
-0.292932722551009	0.0524035107666932	0.468849833643303	Zmym6
-0.30019139496298	0.0526209041944333	0.470060937624629	Ddx28
-0.49737978477448	0.0526191630257957	0.470060937624629	Tbxa2r
-0.679055842017578	0.0527064089869316	0.470091948170602	Jmjd8
-0.243510164918989	0.0526767267806995	0.470091948170602	Prkacb
-0.222874648321777	0.0528565332424605	0.471064329309362	Cks2
-0.466359426810227	0.0529829786254774	0.471824334131	Nr2f1
-0.257943103500276	0.0531079400507749	0.472569954131934	Rcbtb1
-0.248180765862596	0.0531781393302273	0.47282750571275	Urgcp
-0.495292967126944	0.0532742571381196	0.473314931054255	LOC682870
0.211556007098785	0.0533356768500244	0.473493564971441	RGD1310352
-0.728786070415641	0.0535283652681862	0.474836373327154	Cyb5d1
-0.221217210055056	0.053620830671634	0.475288739619178	Tbc1d10b
-0.271291795440243	0.0537263947119892	0.475623161133467	Kank1
-0.246277802817424	0.0537415577757473	0.475623161133467	Sft2d2
-0.377434901657296	0.0538974684764607	0.476634943062281	Fam217b
-0.303157953960893	0.0540130313714245	0.477288629566612	Arhgef40
-0.207410432693389	0.0542349242362025	0.478877164343686	Trabd
0.261963105882374	0.0542763665022641	0.478877164343686	Trpc1
0.794548557208519	0.054347447265687	0.47913545624003	Rsad2
-0.230316197556679	0.0544386654969504	0.479348811610603	Nob1
-0.249868884372637	0.0544552964590354	0.479348811610603	Proser3
-0.255930915980774	0.0545054041546039	0.479421670772	Zfp746
0.266216180729795	0.0545876957565478	0.479777286093401	Phf13
-0.263520693398819	0.0547977524134295	0.481254437096027	Asb3
-0.29007653870853	0.0550177741570218	0.482816776120695	Fbxw9
-0.33701628270234	0.055074905454225	0.482948348439842	Cfap97
-0.351643293461317	0.0552039594117867	0.483709922644103	LOC498265
-0.267650432142718	0.0553258519983666	0.484037854773496	Gins3
-0.214439302282031	0.0552980045133969	0.484037854773496	Tnpo1
-0.248559655779629	0.0555111635958404	0.485288669696359	Proser1
0.247425387709971	0.0555626800067355	0.485368807589326	Spock2
-0.257096809671696	0.0556386026997433	0.485661862560364	Lrch3
0.418813574092658	0.0558659466046376	0.486724249299276	Cpa2
-0.222304620763716	0.0558877159129088	0.486724249299276	Kbtbd2
-0.278162755239061	0.0558729624123661	0.486724249299276	Zfp709
0.22520717079293	0.0561038119740884	0.487494912081142	Pom121
-0.265344263468331	0.05605816755759	0.487494912081142	Swsap1
-0.252153677195666	0.0560647753055319	0.487494912081142	Tubgcp5
-0.447289182488081	0.0562448259182122	0.488349962006538	LOC500877
0.241811117748999	0.0564271921202862	0.489152284910998	Pigm
-0.371319531826169	0.0564652711750502	0.489152284910998	Rad54b
-0.279255935088673	0.0563951952928037	0.489152284910998	Tmem17
-0.242004809393016	0.0565560200442861	0.489568388011754	Urb1
-0.276502340470393	0.056848622941019	0.491729862284543	Rad1
0.256671805266935	0.0569345386659648	0.49210161964602	Bcl7c
-0.219340080026126	0.0570806402360288	0.492893584637989	Cand2
-0.537289642709649	0.0571279977310907	0.492893584637989	Il18bp
-0.216026769704852	0.0571551848864747	0.492893584637989	Secisbp2
0.538756032742808	0.0572009973822287	0.492917767667461	Rhbdf1
-0.264912879264228	0.0572941568156434	0.493101794701758	C1d
0.271916111991907	0.0573084015829982	0.493101794701758	Chst11
0.210896501942815	0.0573831597266475	0.49337463888005	Akirin1
-0.24911669689906	0.0574397938981089	0.49349136271831	Cdc23
-0.218912108877217	0.0575521648117106	0.494086412664431	Plpbp
0.389911225654928	0.0576593904738958	0.494636432800389	Cidec
-0.252100297737458	0.0577882707105095	0.495371257003104	Fam133b
-0.240311468604676	0.0578893216316134	0.495496277236685	Smg7
0.236236017729427	0.057866791739501	0.495496277236685	Zfpm1
-0.202193936450832	0.0579658517521266	0.495781064873972	Vwa5b2
-0.205370806353388	0.0581554622121418	0.495922434831367	Cenpf
-1.43000306473602	0.0580420383868294	0.495922434831367	Naaladl1
-0.472122076707372	0.0581285237215819	0.495922434831367	Nmnat1
-0.395889511342203	0.0580840730027657	0.495922434831367	Polg2
-0.23479550428024	0.058245566814486	0.495960635342876	Impa2
0.234477596869264	0.0582483310003637	0.495960635342876	Mapk6
0.366142726524876	0.0582897631800763	0.495960635342876	Nrn1
0.210197842723106	0.0587123972163433	0.499186041911358	Gch1
-0.23624861238024	0.0588492040393758	0.499978300589537	Golph3l
-0.326955701553688	0.0589242821256297	0.500245331438401	Faap20
-0.384976952412344	0.05899324548536	0.500460093640053	Cdc42ep1
-0.24583621239214	0.059272480190909	0.502457023275154	Wrap53
-0.234240112729543	0.0595330402742541	0.504292811960995	Fam222b
1.10580004760749	0.0598908413385827	0.505828248033527	Ccn1
-0.269289569315866	0.0597861710508455	0.505828248033527	Gnpda2
-0.246536993122669	0.0598462938307622	0.505828248033527	Mapk11
-0.325537004212294	0.0598509557061108	0.505828248033527	Tonsl
-0.249245125574319	0.0601827940651036	0.507919736951511	Ganc
-1.66034007319291	0.0602346938157409	0.507983683460049	Depp1
-0.227818764577454	0.0604106940391265	0.50909335616355	RGD1311345
2.87541101410376	0.0606689079688276	0.510518615441067	Egr3
-0.206634308727126	0.0606448025162633	0.510518615441067	Scd2
-0.211541517392137	0.0608008217661898	0.51125327825554	Bcl7b
-0.239070440512157	0.0609590541785847	0.512208005821671	Stk25
-0.233322659830748	0.0615030632078127	0.51640044499981	Rev1
-0.293920910845898	0.0617559563674949	0.518144228351287	Rwdd2b
-0.227546341591489	0.0619141909233181	0.519091837726517	Htra2
-0.825747846054023	0.0622713277726144	0.521323365669783	Igflr1
-0.234526943502793	0.0622443827146537	0.521323365669783	Mrpl51
-0.260855308350362	0.0623301946764725	0.521435300136534	Ubp1
-0.311856808286703	0.0626790912652775	0.5227972016257	Arl10
-0.22072543996693	0.0625634748290617	0.5227972016257	Casp3
-0.270755444930605	0.0626521351129341	0.5227972016257	Cntf
-0.329930143571681	0.062720160207091	0.5227972016257	Snapc4
-0.369943425577462	0.0627210672921505	0.5227972016257	Zfp354c
0.37000443625829	0.0629718704391976	0.523829695365388	Fgl2
0.417890566374056	0.0629820539406251	0.523829695365388	Inafm1
-0.245931952848553	0.0629719045656637	0.523829695365388	Noc3l
1.48520117207929	0.0632949699019964	0.524634521141775	Egr2
-1.5461815433004	0.0632739661071621	0.524634521141775	Itgb1bp2
-2.28090390043595	0.0633076993926424	0.524634521141775	Myom2
0.34850033745293	0.0632035281072554	0.524634521141775	Pfkfb3
-0.206277866105886	0.0632875534474575	0.524634521141775	Pygo2
-0.262955816400817	0.0634283685860989	0.525254719917109	Timm10
-0.222402207949869	0.0635583641395074	0.525951199568876	Ripply3
-1.01184944909561	0.0637915889719642	0.527500289471632	Doc2g
-0.230137917580051	0.0639233744420197	0.528208936178794	Eml5
-0.222191084775787	0.0641003717569081	0.528908827002105	Anks1a
0.256242781985143	0.0640929723311889	0.528908827002105	Kcnk1
-0.251932697617049	0.0641562476758525	0.528989032095644	Dclre1b
1.99472171196814	0.0642610476673902	0.529029597185576	Nmu
-0.245404782468233	0.0642996447848797	0.529029597185576	Trmt10b
-0.289694389428201	0.0642734965118143	0.529029597185576	Ttc14
-0.269650857716741	0.0643974804123543	0.529454464136293	Pggt1b
0.207281976093312	0.0646010629444904	0.530747514270111	Cntfr
-0.335694751439277	0.0646603720897884	0.530854243926265	Fzd2
-0.316110506085666	0.0652681271002109	0.535460275372597	Itfg2
-0.213476396194961	0.0653331261209802	0.535610127662771	Camsap3
-0.222188521586912	0.0655264947597964	0.536811405605451	Nmral1
-0.333712480992165	0.0658523011170399	0.53832612204165	Cptp
-0.257407422076049	0.0658490339289971	0.53832612204165	Crocc
-0.239238083992066	0.0657671826602881	0.53832612204165	Snrnp48
-0.295603494590113	0.065950848776175	0.538747453901455	Snap23
-0.279851449420395	0.0660268517555169	0.538984150975768	Agbl5
-0.282206298526467	0.0661892856264619	0.53992555342696	Arntl
-0.274796254175777	0.0663370393985974	0.540368682563804	Cbwd1
-0.254665200161745	0.0663379056249255	0.540368682563804	Ppid
-0.323722827683683	0.0664406816543534	0.540821486108341	Scrn2
-0.204150742410612	0.0665447770356971	0.541178348302569	Ahctf1
-0.240443802487946	0.0665789609202183	0.541178348302569	Cep85
-0.243948083803613	0.0666384668315033	0.54127814908282	Clk3
-0.624516112921853	0.0667571074442128	0.541528524711378	Kcnj2
-0.371190540456644	0.0667907467857664	0.541528524711378	Rab26
-0.379119997377134	0.0668372238038669	0.541528524711378	Tnfsf10
1.10368645505065	0.0668582900677602	0.541528524711378	Zbtb16
-0.239004031438454	0.0669761496302953	0.541717467122664	Dhx57
0.235176578880362	0.0669560437732466	0.541717467122664	Tspyl2
-0.315850558447185	0.0670851058623069	0.54221607777708	Trip10
-0.228578564163383	0.0672092440850321	0.542454328491939	Akap1
-0.317927839003908	0.0672052098641967	0.542454328491939	RGD1310429
0.202498908876819	0.0673642427712325	0.542940637412866	Hmgcr
-0.20451490389038	0.0673422087585246	0.542940637412866	Trim8
-0.224366358846236	0.0676104107184183	0.544241661598859	Cep295
-0.289829255172437	0.0676206374763785	0.544241661598859	Trmt10a
-0.24019029279132	0.0677083851288976	0.54456547506126	Apbb3
0.607534016755375	0.0678980239754292	0.545707750899295	Hoxb3
-0.210530294683585	0.0680955316161327	0.54691162428346	Ltn1
-0.292110070776714	0.0681635770682557	0.547074759649355	Pank4
-0.268987876660072	0.0682504318435771	0.547388522994568	Prkrip1
-0.498702616643726	0.0685461814529646	0.54937607386883	MGC105567
1.22455894840133	0.068674360677534	0.55001876151308	LRRTM1
0.567678138152596	0.0687844183330879	0.550515515723129	Irs1
-0.280964887198978	0.0691247612265142	0.552853376425038	Zbtb43
-0.211170876203049	0.0692062592008213	0.553119202720092	Map3k12
-0.275327670014202	0.0693929690448312	0.553839009904464	Cdk5rap1
-0.323257789691533	0.0693786528724949	0.553839009904464	Stx3
-0.348467838670008	0.0698098825351638	0.556778749989918	Hs3st1
-0.212171293577571	0.069881755733464	0.556901006195429	Elp1
-0.240846627092098	0.0699223931520131	0.556901006195429	Wfs1
0.196812857980182	0.070124059551773	0.558119337863104	Vdac1
-0.230409604297018	0.0702541961443951	0.558379571436139	Abcc3
-0.290098323604876	0.0702461389122043	0.558379571436139	Eme1
-0.229138784247228	0.0705224240850434	0.560123009313017	Zfp629
-0.23693481912237	0.0706694515258017	0.560902066438513	Gtf3c3
-0.195881938938477	0.0707765300556912	0.561363190981506	Baiap3
-0.430325992087329	0.0712151029148392	0.564451102701917	Dtx3l
-0.217725228537974	0.071264762730574	0.564454350832832	Rfc1
0.341848171036333	0.0713490905669488	0.564731993776105	Shc3
-0.20737265641761	0.0714314358821914	0.564993572564386	Rrp7a
-0.19538145175249	0.0715440359023658	0.565493927915182	Zfp358
0.808583596239839	0.0718028931969844	0.565771579604251	Gnat1
0.251029392865727	0.0718259879874518	0.565771579604251	Kif26a
-0.205977882960271	0.0716997094299834	0.565771579604251	Marcks
-0.242818172736331	0.0716775514478111	0.565771579604251	Osbpl8
-0.199158014680904	0.0717497703766342	0.565771579604251	Tfip11
0.509542773080725	0.0720564062117549	0.567196752467667	Tmem158
-0.219277614189575	0.0721378167879409	0.56744785051928	Arhgef3
-0.350707646462713	0.0722225240994956	0.56772451900159	Ddn
-0.226505584405041	0.0726145612504738	0.569634145442629	Armc10
-0.413710410647617	0.0726018115726929	0.569634145442629	Nrbp2
-0.291123405187942	0.0725992106331585	0.569634145442629	Slc19a2
-0.327112274428082	0.0726816010452589	0.569770061272033	Ccdc71
0.229214170582178	0.0728629778189574	0.570801496092325	Ccnl1
-0.319781742773307	0.0731163196096911	0.572394903720403	Kin
-0.256700138361039	0.0733166914342294	0.573536352181985	Abtb1
-0.34544557082222	0.0733622103044054	0.573536352181985	Apc2
-0.24037255650866	0.0734506049391971	0.573835980373645	Adamts10
-0.207944630188932	0.0736955259881707	0.575144631119593	Bub1b
-0.218028837846695	0.0737184768444885	0.575144631119593	Enoph1
-0.20233399762553	0.0742775467456972	0.579112219899616	Prkag1
-0.276932888308668	0.0746360067365505	0.581511402588447	Cbr3
-0.236054298807814	0.0749359880792717	0.583227382751913	Lrwd1
-0.337697719754983	0.0749836705310996	0.583227382751913	Paox
-0.204764828466435	0.0750089138972445	0.583227382751913	Ppp1r12c
0.398494369377171	0.0751825111482366	0.584180854420298	Bc1
-0.216688373684689	0.0752483027014984	0.58429593310425	Ncbp3
0.220740813144145	0.0756992799959416	0.58700233290493	Mt1
0.253627796819069	0.0756500056741305	0.58700233290493	Pwwp2b
-0.356073550958133	0.0757721001056926	0.587169735842693	Stbd1
-0.230444973056167	0.0758629207089961	0.587476306922841	Pelo
0.178008609781453	0.0759197300376077	0.587519261283607	Rps2
-0.263154992376056	0.0763281847870897	0.589486068628595	Cdc6
-0.220375920577894	0.076246196094894	0.589486068628595	Elf2
-0.495928278979649	0.0763195926989982	0.589486068628595	Inka2
-0.210852311810245	0.0764144196931255	0.589754655961556	Pcyox1l
-0.234092531279827	0.0765433338086073	0.590352051669211	Cybc1
-0.315750900832149	0.0769939250125295	0.593427958687693	Zfp397
-0.230143172016932	0.0772873081046384	0.595288869749503	Ngly1
-0.230837041900806	0.0773544517550418	0.595405890909694	Actr5
-0.506976876641192	0.0776395965673387	0.596799071937135	Phactr3
-0.223734283994334	0.0776323137866422	0.596799071937135	Ublcp1
-0.291411420827354	0.0780263330720083	0.599033063471098	Hsdl1
-0.260113815355171	0.0780347582028051	0.599033063471098	Klf11
-0.285184502362366	0.0786243454292567	0.600651102216785	Cox18
-0.194118774734777	0.0783558893322045	0.600651102216785	Eif4a2
0.363557739168698	0.0786234816181597	0.600651102216785	Marcksl1
-0.208220114871474	0.0785765239539222	0.600651102216785	Megf8
-0.285623095812043	0.0786905492876073	0.600651102216785	Rhobtb2
-0.253724317647225	0.0787172110225645	0.600651102216785	Smcr8
-0.248539616986344	0.0786372115984795	0.600651102216785	Ttc4
-0.210121412376942	0.0786436229331036	0.600651102216785	Wee1
-0.478327196335801	0.0783003827694446	0.600651102216785	Zfp583
-0.283583731899261	0.0788219027435052	0.601049785324892	Mt3
-0.199818213540781	0.0789562539237299	0.601673953603636	Cdc42bpg
-0.200329122544889	0.0790181334811037	0.601745400549454	Rpap3
-0.341845950864595	0.0792272504785116	0.602893199943484	Mblac1
-0.215334395008307	0.0792740644197567	0.602893199943484	Pnrc2
-0.868782245941117	0.0797369807767213	0.605862354776399	Ihh
-0.221743030760605	0.0798705300472165	0.605862354776399	Klhl9
-0.215327129099793	0.0798759286333775	0.605862354776399	Mob2
-0.362737880559701	0.0798340662084491	0.605862354776399	Thnsl1
-0.210642281442618	0.080044890921818	0.60634137135159	Alms1
-0.257066892891609	0.0800233678758199	0.60634137135159	Klhl12
0.205209894732513	0.0801889260321045	0.607031229361922	Surf4
-0.257504186072869	0.0803069612148967	0.607523486788073	Bsn
-0.206643650981679	0.0805900538335464	0.609262933368256	Mtmr1
-0.392472307714316	0.0806604638003109	0.609393260128782	Il4r
-0.199606867502745	0.0807754560650759	0.609860014467612	Ncdn
-0.267311724449361	0.0809643542789833	0.610883781692842	Bcorl1
-0.221203543785429	0.0810989711704153	0.61149691354219	Gcdh
-0.295704249464493	0.0813341801919234	0.612713905785402	Qtrt2
-0.208718606217036	0.0813672947042477	0.612713905785402	Shfl
1.4492892388548	0.0815732727993157	0.613861641203518	Thbs1
-0.207686857054822	0.0818222754212421	0.614672749480515	Daxx
0.217889324214646	0.0817995054572384	0.614672749480515	Fem1a
-0.210130583544415	0.0818419523346363	0.614672749480515	Mapk8ip3
-0.463294282551306	0.082380215077412	0.617635234511655	G4
-0.251944433597971	0.0823980694152622	0.617635234511655	Ppwd1
-0.24901840608839	0.0823110367455365	0.617635234511655	RGD1563365
-0.599516057651911	0.0825002539622848	0.617997000432514	Nemp1
-0.275543726743854	0.0826574208741211	0.618521123298678	Cxcl12
-1.50953653208656	0.0827939056968921	0.618521123298678	Mir25
0.24541410834576	0.0828198046672821	0.618521123298678	Pdp1
-0.334448032473045	0.0827368379416284	0.618521123298678	Ppp2r3c
2.28662589734624	0.0828400597036445	0.618521123298678	Vill
-0.247652173197105	0.0830117943053274	0.619399853211821	Tfb2m
-0.211605005885126	0.0831207334863683	0.619809190948125	Tmem63c
-0.215082941012511	0.0832320802492098	0.620235937409748	Ipo13
-0.210488189601304	0.08338870974292	0.620999351763227	RGD1309748
-0.252274598746548	0.0837281931654278	0.623122611603226	Tmem67
-0.598586310738347	0.0839246222861019	0.624179166788458	Zfp458
-0.23837086811961	0.0841377495014018	0.624548411292465	Mtfr2
-0.256219273241473	0.0841145068531292	0.624548411292465	Rab43
0.24482762332599	0.0841357256965379	0.624548411292465	Rxra
-0.335669120397742	0.0842842669004332	0.62523105692289	Speg
-0.245186863616025	0.0844778963043812	0.62626207603138	Lzic
0.210012312283525	0.084643218158875	0.627082044808576	Abhd17a
-0.293523910325726	0.0847574797079118	0.627367740279668	Nepro
-0.224498479799214	0.0847912598981943	0.627367740279668	Nfyb
-0.247486292693301	0.0850962888828351	0.629218430249144	Borcs6
-0.202592166824987	0.0859080456718476	0.634402133663044	Kif2c
-0.332954807876801	0.0858611605319533	0.634402133663044	Lipe
-0.205232241237239	0.0859921791443556	0.634614530053741	Trpm7
-0.195218315538535	0.0860806900360279	0.634858937260563	Arhgap11a
-0.217467180775126	0.0862888538856083	0.63598492243277	Ranbp10
1.06202096551482	0.0864069795690185	0.636446267892365	Alkal2
-0.20103766295246	0.0865681737075677	0.63722404551216	Uap1l1
-0.24578337225429	0.0866773992366431	0.637618531868528	Fbxl3
0.360865612115957	0.0870255787738706	0.637723886398549	Asic2
0.232514618759495	0.0868529799132663	0.637723886398549	Fam76a
-0.257436846504376	0.0869469027196009	0.637723886398549	Klhl42
-0.274164633105658	0.0869675780077956	0.637723886398549	Pou3f2
-0.28713641065215	0.086980991510781	0.637723886398549	Pus3
-0.221174480566247	0.0868815648333141	0.637723886398549	Tmem128
-0.201086502284381	0.0870972663730061	0.637841386518226	Ankhd1
-0.245785450981656	0.0881613843872444	0.640912598656377	Atg16l1
-0.227991813329906	0.0877195759683637	0.640912598656377	Brwd1
0.265514384991986	0.0881876946236024	0.640912598656377	Cflar
0.1984377754277	0.0880094388303236	0.640912598656377	Epm2aip1
-0.220344426270393	0.0878350490763439	0.640912598656377	Ercc2
0.328017245709099	0.087918253205277	0.640912598656377	Kcna5
0.264340527514845	0.0880188972270027	0.640912598656377	Mphosph6
-0.224920133792147	0.0879498737174805	0.640912598656377	Nedd1
-0.269415218696515	0.0880418053093509	0.640912598656377	Ppfia4
0.201051185450536	0.0881266065514101	0.640912598656377	St18
0.231533375463901	0.0879970869435637	0.640912598656377	Suco
-0.208118466322075	0.087834084527983	0.640912598656377	Uhrf1
0.235712618560615	0.0883566131578551	0.641471125053784	Myo5a
0.303255022891451	0.088376486036116	0.641471125053784	Sat1
-0.308100640873434	0.0886364710519122	0.642022497549503	Bicdl2
-0.23569562499941	0.088517702164362	0.642022497549503	Idua
-0.208262945394444	0.0886765215618937	0.642022497549503	Ints2
-0.260692054520922	0.0886206980185471	0.642022497549503	Yae1
-0.204342496428058	0.0889237759298539	0.642320185093209	Ciao1
-0.220978419591513	0.089025622816744	0.642320185093209	Csad
0.333335495999099	0.088965209102013	0.642320185093209	Erc2
-0.27053476333326	0.0891099462785274	0.642320185093209	Ifrd2
-0.193107144308034	0.0888285277489079	0.642320185093209	Men1
-0.240069716788317	0.0890863044876356	0.642320185093209	Plekhj1
-0.217640462092174	0.088870775167986	0.642320185093209	Prr3
0.238374437320164	0.0894147343938041	0.643124908089908	Igf1r
-0.20499052415096	0.0894460434076706	0.643124908089908	Plcg1
-0.272256431985669	0.0894389183193642	0.643124908089908	Smug1
-0.196185989179661	0.0893462854250763	0.643124908089908	Ubl4a
-0.379711876151193	0.0896106887938334	0.643904767564968	Rgs14
-0.201713094882744	0.0897491499502192	0.644121281183367	Birc5
0.924126306574095	0.0897532227597798	0.644121281183367	Rasl11a
0.18216484758019	0.0900148803413792	0.645272398218478	Gars
-0.241707119813129	0.0900262250022988	0.645272398218478	Stat2
0.347268113477763	0.0901025891758898	0.645416109090546	Jag1
0.57303596873725	0.090304943282888	0.64646155837925	Ascl1
-0.190156677731202	0.0904092099121828	0.646803966793712	Nxf1
-1.78678692638	0.0904741524796805	0.646864791996019	Cd46
-0.345200621292621	0.0906276826617288	0.647558523058649	Zfp51
-0.211457636403191	0.0909302073557663	0.649315331155413	Gpr107
-0.198907280783333	0.091014917989594	0.649515551107557	Osbpl2
0.185156076841971	0.0912273692285053	0.650626558013627	Rwdd1
-0.25222675734267	0.0913865257944405	0.651356325951544	Mmachc
-0.201636716378721	0.0914880707939472	0.651674816264406	Mtmr11
-0.299687506242123	0.091600189801702	0.652068183426899	Wbp4
0.298343770781752	0.0917212821554548	0.652524900548521	LOC689959
-0.199311695955402	0.0920358034162266	0.654356292154698	Epn2
-0.310327218756429	0.0923292258646099	0.656035497603406	Otulinl
-0.186724173606824	0.0927232615893271	0.658427076254819	Unc119b
-0.186873343192877	0.0927959767667762	0.658535411593822	Llgl2
-0.286874692987932	0.0928714640898261	0.658663273473698	Tigd3
-0.199500790976563	0.093047986244469	0.659507093597934	Gtf2h3
-0.185826532973662	0.0932275611979462	0.659651791298237	Ap3b2
-0.223248115525726	0.0932410698807385	0.659651791298237	Tmtc3
0.18421565832932	0.0931711272269005	0.659651791298237	Tubb4a
0.2003479839136	0.0934348054397355	0.660614623778414	Cul2
-0.238836246183396	0.0935241132507627	0.660838385922929	Ilkap
-0.476035460403275	0.0938088320725296	0.662441789515257	Tmem220
-0.305778253988632	0.0941786012619573	0.664022636899427	Lysmd1
-0.220499152889694	0.0941782004903766	0.664022636899427	Slc2a8
-0.312766995852929	0.0942065096936104	0.664022636899427	Trmt12
-0.403435359959992	0.0944112895606645	0.664386336410575	Antkmt
-0.237828968586972	0.0944899858955796	0.664386336410575	Pan2
-0.257705042129032	0.0943378008008205	0.664386336410575	Sdc4
-0.186249140215843	0.0944573544190498	0.664386336410575	Thumpd1
-0.336418244967606	0.0947633214280005	0.665899709924166	Polr3g
0.31991559657927	0.094907307295891	0.666094702338155	Clcn5
-0.325250975293229	0.0948829747804601	0.666094702338155	Slc38a9
-0.19907329084265	0.0950776774549713	0.666882044866233	Phf23
0.252766484857417	0.0954098845566003	0.668802866607459	Dact3
-0.281811190870211	0.0957499485472589	0.670776381601549	Adora2a
-0.842466878551736	0.0958279380552852	0.670912643892256	Olr419
-0.248369668152473	0.0959674670492464	0.671069639933748	Tdrp
0.301512583024029	0.0959598812011723	0.671069639933748	Tmem160
-0.319402493884415	0.0960531679979632	0.671259364893083	Trim9
-0.191435276351756	0.0961324923985534	0.671404323814638	Patz1
2.0203810775811	0.0962459511906536	0.671787360898953	Ehf
-0.218433344873862	0.0963419472257008	0.672048117561629	Mllt10
-0.311275259142336	0.0965145724547691	0.672842770622938	Sec14l2
-0.310286738653664	0.0966631866242841	0.673469168328827	Slc25a38
-0.259797148988863	0.0970490184812841	0.67544168143049	MGC116121
-0.221924859804584	0.0970641697335327	0.67544168143049	Rab9a
-0.185876583833109	0.0971305831336389	0.675493697387521	Mlxipl
0.482479584752909	0.0974306127850884	0.677169346955669	Ccnt1
-0.232635633400014	0.0976498492910546	0.67828177134835	Fn3krp
-0.198807595634933	0.097819955016504	0.679051789487676	Yeats2
-0.780179951916613	0.0984096487391884	0.680310701370634	Chst14
-0.255502135582192	0.0983442728306519	0.680310701370634	Matk
-0.244742538085409	0.0984168172823062	0.680310701370634	Nanp
-0.18163419046245	0.0983224151908584	0.680310701370634	Nsd2
0.432543892755765	0.098231646759007	0.680310701370634	Sertad1
0.207122809485061	0.0981616069692747	0.680310701370634	Trib1
-0.268933028865743	0.0981854072796947	0.680310701370634	Zgpat
-0.220739567730719	0.0984810303665286	0.680344236908248	Ciao2a
-0.25977475161442	0.0989942571317399	0.680740279382614	Acot8
-0.721675768402181	0.0990729243530408	0.680740279382614	Cysrt1
-0.198887047490532	0.0987554572643822	0.680740279382614	LOC361646
-0.252388747465875	0.0989811509363103	0.680740279382614	Mfsd9
-0.216254988891606	0.09875410167037	0.680740279382614	Nr2c2ap
0.205136279082411	0.099019823172704	0.680740279382614	Prr7
0.369117342468985	0.0989510480640867	0.680740279382614	Snapc1
-0.19499672706625	0.0990041181512361	0.680740279382614	Snx8
-0.219100460355547	0.0987824986075178	0.680740279382614	Thoc1
-1.31376460044795	0.0996744489589057	0.684463067416428	Slc23a3
-0.180913081676726	0.0998127403644303	0.685002285818404	Mbd1
-0.204532594742238	0.0999366835296982	0.685442447596571	RGD1302996
-0.226340966928312	0.100350905124927	0.687871844280376	Alg8
0.773527445804299	0.100613043373843	0.689256479442686	Ephx4
-0.463287096947791	0.100748737837812	0.689724542685192	Amer1
-0.791416613897006	0.100819235189591	0.689724542685192	Il23a
-0.200006139657634	0.10086190851936	0.689724542685192	Smpd4
-0.209087352720235	0.101227024575353	0.690886218503105	Dvl2
2.02484877617847	0.101272912231499	0.690886218503105	Jph2
-0.239195933255819	0.101162344956894	0.690886218503105	LOC361346
-0.200144853435943	0.101187193762117	0.690886218503105	Morc2
-0.219749368621905	0.101506804509507	0.692069890828947	Bod1
-0.823972222989318	0.101643131852677	0.692175837292648	Acrbp
-0.196611564061674	0.101587186174518	0.692175837292648	Fbxl15
-0.244366500264583	0.101844238015521	0.692179384821563	Ddias
-0.186454982016923	0.101850591197958	0.692179384821563	Gck
-0.210825906140665	0.10188523010156	0.692179384821563	Pck2
-0.209718459957644	0.101807072343649	0.692179384821563	Zfp219
-0.259126318753326	0.102126893804287	0.692999603250995	Nfya
-0.219662816277219	0.102089115746984	0.692999603250995	Tmem242
-0.195328434600745	0.102293294154383	0.693307773094845	Rab22a
0.738101671364727	0.102274856088544	0.693307773094845	Sema7a
0.180368291536892	0.102430613607056	0.69382816935607	Ckb
0.188438326519503	0.102542412419061	0.694175185312971	Camk2n1
0.182151779619293	0.102782026871811	0.694954153318627	Desi1
-0.241348010359285	0.102742102591913	0.694954153318627	Slc26a8
0.270156171085039	0.102839389584538	0.694954153318627	Wdyhv1
0.275845351463115	0.102997477126834	0.695612307218998	Naf1
-0.196321666137933	0.103116704514392	0.696007391307092	Bcl9
-0.20561139660758	0.103508838178957	0.696194128150837	Cbx7
0.217717112973688	0.103496963605002	0.696194128150837	Hivep1
-0.266270123726683	0.103371766642383	0.696194128150837	Ndufaf1
-0.23685466773489	0.103275168711028	0.696194128150837	Sco1
-1.20548078527327	0.103305012494882	0.696194128150837	Traf1
-0.286050124937405	0.10340582767303	0.696194128150837	Tram1l1
-0.173631217173454	0.103607477348027	0.696448855064951	Rangap1
-0.205377610103794	0.103705518180695	0.696699263698096	RGD1310127
-0.223872344501184	0.104007138065935	0.697531608032476	Clcn7
-0.259829225850393	0.10392890692216	0.697531608032476	Fam131b
0.181483042541463	0.104011998789591	0.697531608032476	H3f3b
-0.198079352278341	0.104161773436427	0.69812753529526	Cenpt
-0.212697306404451	0.104229168408388	0.698170952149932	Cwf19l2
0.186051135329512	0.1043728996827	0.698725352373496	Itga3
-0.7614983876779	0.104601188287391	0.699844844694566	Lca5
-0.203020937769434	0.104675958247349	0.699936497942161	Rcc1l
-0.191417929819675	0.104807657547281	0.700051849783207	Agfg2
-0.228560892865571	0.104937534065749	0.700051849783207	Prickle2
-0.292896254661903	0.104837341086671	0.700051849783207	Rpain
-0.197432157458253	0.104918245196982	0.700051849783207	Sh3bp5l
-0.207839290430729	0.105821637920113	0.701881807873808	Abcc5
-0.183926965116996	0.105983710898704	0.701881807873808	Ankrd46
-0.247559592192039	0.105573208841497	0.701881807873808	Ap4m1
-0.252382643910545	0.106139860913032	0.701881807873808	Arl6ip6
-0.256019546631207	0.10579157650868	0.701881807873808	Ccdc82
-0.26501531615946	0.105877967114924	0.701881807873808	Epc2
-0.240734535772929	0.10619169835557	0.701881807873808	Lin37
-0.607516948224089	0.105890053798325	0.701881807873808	Lrr1
-0.211947964047888	0.105868320196307	0.701881807873808	Med20
-0.197356274596068	0.105757646813662	0.701881807873808	Mms19
-0.292287916715301	0.105500003026481	0.701881807873808	Mus81
-0.258342624083801	0.106134050941331	0.701881807873808	Pced1a
-0.233318311908137	0.106097244389511	0.701881807873808	RGD1307947
-0.182053257591913	0.10609144752499	0.701881807873808	Smc4
-0.27212377444696	0.106157934770957	0.701881807873808	Traip
-0.20321353601863	0.105417934100766	0.701881807873808	Ube3a
0.193574505558534	0.106597357931278	0.70388439052279	Map1lc3a
0.191242178126194	0.106617511730875	0.70388439052279	Tmub2
-0.192845329314319	0.106692982300244	0.70397712731324	Tti1
-0.200291345687463	0.106760584120945	0.704017868015049	Cspp1
-0.269981127194635	0.106913737965708	0.704217443002863	Prkd2
-0.19231159018511	0.106893028417816	0.704217443002863	Rprd1a
-0.182705270795513	0.107062474793312	0.704792087079922	Klhl22
-0.201451545542108	0.10727607184938	0.705169824225665	Kank2
-0.239122923921772	0.107214638591302	0.705169824225665	Prkag2
-0.191383884226782	0.107304438831652	0.705169824225665	Stk32c
-0.310218515639888	0.107524207848247	0.706209138194133	Pik3r3
-0.404298658394602	0.107667450370144	0.706744930522465	Senp8
-0.188804123066352	0.107735457210505	0.706786534109674	Setd5
0.270266004550549	0.107948711694873	0.707375748847877	Lhfpl4
0.204400290535332	0.107894314502677	0.707375748847877	Ncald
-0.187677188660352	0.108111708089766	0.708039020809602	Wdr91
-0.228775504211428	0.108428808886191	0.70901647834869	Bicral
-0.240087849994846	0.108381278381848	0.70901647834869	Coa4
-0.208576454933636	0.10844654799278	0.70901647834869	Tbc1d17
-0.23659942100992	0.108582988298943	0.70950377930113	Polk
-0.343030584792209	0.109086246339235	0.710234957821607	Atp6v0a4
-0.229162070511302	0.109180123823489	0.710234957821607	Dgat1
0.235563951529021	0.109098855466533	0.710234957821607	Gspt2
-0.206766252109958	0.108762708900628	0.710234957821607	Hsd17b8
-0.983236368341542	0.109281947750921	0.710234957821607	Lcn12
-0.201379394935235	0.108953170377771	0.710234957821607	Miga2
0.208391439050179	0.109314585603116	0.710234957821607	Ocel1
-0.537247815563049	0.10923294188713	0.710234957821607	Sbsn
-0.288426232379071	0.108844097985501	0.710234957821607	Tmem177
-0.199231279015989	0.109260185410036	0.710234957821607	Zfp414
-0.183832431647077	0.10945414311072	0.710362263226614	Pgap6
0.199496537280578	0.109458141249298	0.710362263226614	Usp53
0.196591122554061	0.109832812555416	0.712390415788131	G0s2
-0.265118574452739	0.109996221525408	0.713046773135015	Mlh3
-0.207605621730096	0.110143575885399	0.713598373783246	Ddx51
-0.429457151378562	0.110232638139974	0.713761427744734	Galnt5
-0.241393156541343	0.110454283760353	0.713761427744734	Ing3
-0.221082664207605	0.110546090224466	0.713761427744734	Kat14
-1.22360270242894	0.110604685077624	0.713761427744734	Mir186
-0.32968183903499	0.110397954138679	0.713761427744734	Tert
-0.1930324638671	0.110553183968316	0.713761427744734	Tfcp2l1
-0.230657670447918	0.110443387309836	0.713761427744734	Zbtb17
-0.38473596400416	0.110791839831885	0.714164947307782	Prelid3a
0.180909637239697	0.110745766313208	0.714164947307782	Zcrb1
-0.260077788136097	0.111017986751375	0.714657592595956	Ankrd37
-0.253586543278912	0.11161653352646	0.714657592595956	Anks6
-0.350954586473969	0.111320944276976	0.714657592595956	Gstt2
0.241672768172519	0.111495706115227	0.714657592595956	Mad2l1bp
-0.192595859089197	0.11125773741821	0.714657592595956	Oxr1
-0.235812572234414	0.111257457514077	0.714657592595956	Pms1
0.32191913996961	0.111012831583246	0.714657592595956	Rab12
-0.188838949082097	0.111424325537804	0.714657592595956	Scn3b
-0.301705495483	0.111589191296315	0.714657592595956	Tmem42
0.181066870985593	0.11149386020199	0.714657592595956	Xbp1
0.220949561930431	0.1110918832563	0.714657592595956	Zfp516
-0.191013768537925	0.111289792594912	0.714657592595956	Zmym4
-0.386008362452311	0.11220782035225	0.714843900788995	Atrip
-0.178617471487803	0.112336211872541	0.714843900788995	Brap
-0.222479928656363	0.112202828012298	0.714843900788995	Cacna1b
-0.406404409978557	0.112003848617189	0.714843900788995	Corin
-0.373920785057151	0.112375787881469	0.714843900788995	Ets1
0.424785732479925	0.112288707165422	0.714843900788995	Extl2
-0.243525817534671	0.112127149714214	0.714843900788995	Helq
0.373876464780111	0.111744570594203	0.714843900788995	LOC691995
-0.259478446745798	0.111977956383961	0.714843900788995	Rnpc3
0.186274766360363	0.112220824649621	0.714843900788995	Sfxn3
-0.223707968497067	0.112432445783158	0.714843900788995	Taf5
0.208417717543137	0.112456465676866	0.714843900788995	Trmt10c
-0.18154504809368	0.112184747328196	0.714843900788995	Wtap
-0.224685438424855	0.112799152426462	0.716624770487625	Zfp280d
-0.19677752733067	0.113159329295726	0.718514721915962	Zfp777
-0.18050498402601	0.113231322410462	0.718573746481895	Prkab1
-0.21237565721155	0.113619704707779	0.720639422056365	Trim24
-0.178530995922295	0.113708717205802	0.720805092862665	Nup62
-0.219702037684325	0.11387994725943	0.721491473488294	Eef1aknmt
-0.211458582105469	0.113959564078074	0.721596996629173	Inpp4a
-0.181224842624296	0.114128136233922	0.721972946422478	Hsph1
-1.30515003798239	0.114207918319863	0.721972946422478	Tmc3
-0.184374929755797	0.114159123535477	0.721972946422478	Tnrc6a
0.180090267505268	0.114624621448791	0.722614293962922	Hnrnph2
0.170669201794103	0.114451995528355	0.722614293962922	Mapk8ip1
-0.532437853188631	0.114446936036064	0.722614293962922	Nlrp3
-0.201803036781169	0.114550090583907	0.722614293962922	Plekha8
-0.188280449629956	0.114595902567151	0.722614293962922	Rpusd1
-0.187487225580412	0.1147972842997	0.723143723205089	Cenpn
-1.80265793930309	0.11496098627342	0.723143723205089	Ephb1
-0.396275676802556	0.114916616605506	0.723143723205089	Gemin7
-0.446362765754601	0.114881784037352	0.723143723205089	Plvap
-0.63299659022333	0.115129661009066	0.723445484501274	Dhrs3
0.227762929908485	0.115135203187359	0.723445484501274	Tsc22d2
-0.793285163255351	0.115384288416363	0.724291486612366	Cdc42ep2
-0.653346820734095	0.115396235455386	0.724291486612366	Kifc2
-0.205100595110497	0.115624960166015	0.724408347264815	Bbs1
-0.206848023524564	0.115719585257403	0.724408347264815	Dolpp1
-0.199151870225003	0.115524270190487	0.724408347264815	RGD1305807
-0.205301529160608	0.11572587991845	0.724408347264815	Trmt2a
-0.416790992404434	0.115730885947289	0.724408347264815	Wfikkn1
-0.214998639981033	0.115796957724773	0.724426273189748	Hgh1
-0.52378763913484	0.11594470253866	0.724954847678988	Rasl11b
-0.891429454656316	0.116085324186113	0.725438331786825	Tmco4
-0.246417550892465	0.116675618016159	0.727272869175927	Arel1
0.198142868703166	0.116963229919613	0.727272869175927	Fgfr1
-0.25273950397369	0.116567054152594	0.727272869175927	Insrr
-0.238457546410441	0.11691629291691	0.727272869175927	Kctd18
-0.363268103207132	0.117013451772132	0.727272869175927	Mmaa
-0.229794248559188	0.116912503402095	0.727272869175927	Ndor1
0.232406428356587	0.11697935818028	0.727272869175927	Pak3
-0.225898713944884	0.116635840899213	0.727272869175927	RGD1306746
-0.271755523351168	0.116685009495162	0.727272869175927	Rgl3
-0.204249618113718	0.11685311130096	0.727272869175927	Zhx1
-0.28498948482719	0.1173514483095	0.728304229740509	Chac2
-0.220982430056361	0.117370029869184	0.728304229740509	Hdhd5
0.235021774322638	0.117248385570116	0.728304229740509	Slc16a14
-0.329901499858778	0.117437662865016	0.728329574727248	Slc29a1
-0.41717084223382	0.117504327777714	0.728348891649743	Gabpb1l
-0.179061737454565	0.117902833702804	0.729833754872984	Acbd3
-0.284581752408836	0.117934919642681	0.729833754872984	Cryz
-0.187519073215336	0.117915287878512	0.729833754872984	Polr1a
-0.227810144169442	0.118048694618557	0.730143599041164	Gskip
-0.209303528589198	0.118327148289311	0.73104933132358	Arfrp1
-0.244750520675556	0.118368402411151	0.73104933132358	Capn10
-0.208719174810083	0.118386489742306	0.73104933132358	Crcp
1.23801274626284	0.118490711047462	0.731298890315002	Prrg4
-0.302938260521197	0.118845724803669	0.733095184055355	Kctd21
-0.194762128851412	0.119094699650074	0.733693430405436	Narf
-0.192948180741316	0.119134759094714	0.733693430405436	Rpa2
-0.179560640791939	0.119028824848951	0.733693430405436	Sfswap
0.182850991809792	0.119270973828112	0.734052459942579	Cebpz
-0.265730537762498	0.11937770410185	0.734052459942579	Fbxo41
-0.272536558498905	0.119385200709621	0.734052459942579	Nt5c
-0.315168160991755	0.119602882473559	0.734996587683355	Pwwp3b
-0.393335418647578	0.119842077927059	0.736071840901408	Chml
-0.253343351312488	0.120176007078211	0.737672651682706	Fam83f
-0.217986844263917	0.120295801936565	0.737672651682706	Pskh1
-0.195972411304182	0.120241115431649	0.737672651682706	Rhot2
-0.287939214683299	0.120880025780721	0.740553857306766	Slitrk5
-0.548273638508496	0.120894884130613	0.740553857306766	Zpbp2
-1.2674594926673	0.121113802298458	0.741498551358244	C4bpb
0.192971612769123	0.121214493341224	0.741718797748943	Brsk1
-0.183746024164072	0.121762329443627	0.742181276331219	Arfgap1
-0.339107201846189	0.121572546952735	0.742181276331219	B3gat1
0.212264215745318	0.122131915815433	0.742181276331219	Chic2
-0.230492258560123	0.121906143692988	0.742181276331219	Cldn9
-0.352313959056785	0.121943433827544	0.742181276331219	LOC497940
-0.184004669115045	0.121901036629498	0.742181276331219	Map1s
-0.886120336962835	0.121760049095707	0.742181276331219	Paqr6
-0.178581476606909	0.121768814251395	0.742181276331219	Pkd1
-0.238857013121354	0.122012494896749	0.742181276331219	RGD1562310
-0.203123297379848	0.121425414037114	0.742181276331219	Tctn1
-0.188381355253384	0.12166441169048	0.742181276331219	Tmem41a
-0.318207408432018	0.121886149371304	0.742181276331219	Zbtb26
-0.187089164184905	0.122105763416333	0.742181276331219	Zfp644
0.378868038377176	0.122274224945928	0.742258947089664	Gsdma
-0.507792035200845	0.122266715077152	0.742258947089664	Nfkbiz
-0.21761040770401	0.122385995275517	0.742544146031075	Prdm4
-0.232485888803661	0.12258898674514	0.742601911965428	Cnep1r1
-0.192832530782494	0.122570803237849	0.742601911965428	Sde2
-0.193693268068962	0.122589897691178	0.742601911965428	Synj2bp
0.187183898149875	0.123012010015321	0.743586839021938	Basp1
-0.34623854090514	0.122940630505017	0.743586839021938	Mppe1
-0.305799634523173	0.122934198814358	0.743586839021938	Mterf2
-0.362857854124708	0.122955024910473	0.743586839021938	Slc46a1
-0.201808883594142	0.123082445213094	0.743620403050747	Relch
-0.217651556836875	0.123501549180527	0.745366643053198	Orc2
-1.87500463254226	0.123436862329413	0.745366643053198	Tcirg1
-0.195488149384404	0.123726192324613	0.746329415911784	Lyrm2
-0.272371102965565	0.1241795837661	0.746583951316673	Axin2
-0.678974110601736	0.124019359802689	0.746583951316673	Egf
-0.928130558774904	0.124159627684331	0.746583951316673	Fam227a
-0.285231123708946	0.124012151959615	0.746583951316673	Limd1
0.237784275275065	0.124224377904275	0.746583951316673	Lzts3
-0.427568385933616	0.124170602104271	0.746583951316673	Rap2b
-0.232116996399167	0.123931201357147	0.746583951316673	Slc19a1
-0.177737642781735	0.124363355316687	0.747027471323137	Dopey2
-0.240691715674074	0.124441853614914	0.747107430215046	Vars2
0.197381358108201	0.124587982838306	0.747295678546898	Rpl35al1
-0.242828054697769	0.124603615888938	0.747295678546898	Snx24
-0.187892226411938	0.12467758713752	0.747348235451422	Zfp180
-0.182064933608564	0.124841342943269	0.747938646875485	Nup50
-0.195396889801935	0.124927194931724	0.748061954604224	Limk2
-0.176810452350159	0.125201104141932	0.748935300107267	Thoc2
-0.19337124846367	0.125203737457946	0.748935300107267	Vps26c
-0.469960946747263	0.125411635406197	0.749312150210468	Fam219b
-0.287108279892179	0.125512030602162	0.749312150210468	Hexim2
0.170702204493994	0.125376549785996	0.749312150210468	Rcn1
-0.182748372565199	0.125528254812329	0.749312150210468	Tars2
-0.58346697538489	0.12560993962932	0.749409431593774	Apoe
-0.276325744254276	0.126086927843661	0.751472844522204	Fcsk
0.209826483038524	0.126051710306	0.751472844522204	Tulp4
-0.284436284557722	0.126329230900291	0.752255693241468	Irgm
0.178809917305642	0.126349551478041	0.752255693241468	Msmo1
-0.227671683064054	0.126472166092782	0.752289489285487	Mitd1
-0.283754727080421	0.126552145130653	0.752289489285487	Pnpla3
-0.171375884418113	0.126487339735796	0.752289489285487	Sgsm1
0.166880832082479	0.126759603742207	0.752615483951178	Nsg1
-0.248400352644376	0.126803987392874	0.752615483951178	Rbbp9
-0.163654574704275	0.126785647446533	0.752615483951178	Tollip
-0.174282849364137	0.126872938892917	0.752634965140645	Fam111a
-0.569868012397059	0.127547627918578	0.754261381892935	Ccl27
-0.20735644262007	0.127373787928189	0.754261381892935	Fbxl19
0.165356554302845	0.127477334352126	0.754261381892935	Prkar1a
-0.173730078297801	0.127562265929001	0.754261381892935	Rabep1
0.220320062515337	0.127582996617194	0.754261381892935	Scarf2
-0.469902325846475	0.127343062989733	0.754261381892935	Tnip2
-0.347464540281467	0.127607784616561	0.754261381892935	Wdr5b
-0.355874192245542	0.127791643795408	0.754958778112977	Atf7ip2
1.04952247442222	0.127950566046305	0.755119174797478	Hhip
-0.174078244961282	0.12792958727082	0.755119174797478	Phc2
-0.231134933115967	0.12805035284335	0.755319142530951	Pyroxd1
-0.187608795761378	0.128467651960729	0.755747458994144	Armc5
0.174127864748239	0.128501295289523	0.755747458994144	Cul4b
-0.18001938767288	0.128679849379825	0.755747458994144	Exosc2
-0.193320377861431	0.128643208811175	0.755747458994144	Gpn3
-0.635580985519995	0.128685570082077	0.755747458994144	Lhx5
-0.784127438327948	0.128191246443371	0.755747458994144	Plxna4
-0.207873206539274	0.128676755892785	0.755747458994144	Rps6kc1
-0.200788668199188	0.12871643311723	0.755747458994144	Shox2
0.16914772204941	0.128483891702788	0.755747458994144	Tmem248
0.32812347175501	0.12921592154308	0.758291693192649	Eva1a
-0.521157127446217	0.129372137014943	0.758819888601978	Alx1
-1.48696703967087	0.129445158796895	0.75885982862978	Erbb3
-0.268853763301082	0.129814204667905	0.760063230840031	Fancc
0.183314771695389	0.129849385392617	0.760063230840031	Ndel1
-0.206769256761643	0.129816388633624	0.760063230840031	Sox13
-0.997750570628126	0.130279077194751	0.760083642581973	Asb5
-0.273360730213117	0.130486053654691	0.760083642581973	Dbf4
-0.174834430373435	0.130271407475406	0.760083642581973	Glis2
-0.183851040807339	0.130176329632369	0.760083642581973	Orai2
-0.321786298604965	0.130002393269049	0.760083642581973	Pacsin3
0.180189152172472	0.130485094353067	0.760083642581973	Rbpms
-0.188323878251864	0.130516063921239	0.760083642581973	Tjap1
-0.192396155433632	0.130501868620368	0.760083642581973	Trim14
-0.204087432534513	0.129979696761905	0.760083642581973	Ube2t
-0.175587645582144	0.130327347010375	0.760083642581973	Wdr5
-0.23399618861467	0.130687977088328	0.760698275982391	Pdcd7
-0.182172641761196	0.130787374800234	0.760890407403799	Stk4
0.465858970595304	0.130938989211125	0.761385974301728	Aldoc
-0.247040163943435	0.13128743093396	0.763024972583223	Alkbh1
-0.678925756894313	0.131446645415901	0.763563103452428	Dclre1c
-0.176405625346709	0.131930056069747	0.765982964850742	Hmmr
-0.689410956756439	0.132380122681832	0.766654161726363	Abcg8
-0.195421497648434	0.132180176922043	0.766654161726363	Ddx56
-0.183229699761806	0.132290570249377	0.766654161726363	Gtf2h1
-0.185449439429389	0.132358489346191	0.766654161726363	Pold1
-0.203586090753407	0.132147045367011	0.766654161726363	RGD1308147
-0.196572217393738	0.132632258742174	0.767726422951542	Polr1b
0.372855476278319	0.132908377786525	0.767841627117117	Acot7
-0.183605349590163	0.133097237604306	0.767841627117117	Arid1a
-0.198145300587398	0.133201619529937	0.767841627117117	Cdc40
-0.298888816164273	0.132846013731136	0.767841627117117	F8
-0.194684968505308	0.133230038793862	0.767841627117117	Fiz1
-0.177525709627458	0.13315436020404	0.767841627117117	Foxm1
-0.19821821665539	0.133255125760051	0.767841627117117	Lrrc40
-0.192944369252152	0.133150295251542	0.767841627117117	Rpap1
0.161685370714434	0.133078398470625	0.767841627117117	Syt5
0.164940366723595	0.13339097176651	0.768238154480386	Chgb
-0.166606360784553	0.13351868465015	0.768587465984615	Inppl1
-0.268862648093262	0.133806811040682	0.769859368141194	Ss18l1
-0.179832452322111	0.13397116913152	0.770418248578197	Acads
-1.25915461013006	0.134336683413028	0.771211770685916	Ankrd61
-0.340510798915721	0.134393500967171	0.771211770685916	Cttnbp2
-1.66197420075442	0.134357945773606	0.771211770685916	Gnrh1
-0.463959065901272	0.134512898490633	0.771211770685916	Hspa2
-0.207899786504711	0.134501382158235	0.771211770685916	Kctd1
-0.986768385739943	0.134277244822667	0.771211770685916	Shd
[truncated: 15,457 more rows]
