# Supplementary material for: Med14 phosphorylation shapes genomic response to GLP-1 agonists
Source: Proc Natl Acad Sci U S A. 2026 Mar 4;123(10):e2536772123. doi: 10.1073/pnas.2536772123 (PMC12974444; doi:10.1073/pnas.2536772123)
Supplement: Supplementary file 3 — Dataset S02 (TXT) [file pnas.2536772123.sd02.txt]

log2FoldChange	pvalue	padj	GeneSymbol
3.43170120657253	3.3129712027332e-103	3.81124207162427e-99	Cck
3.18460341469271	5.43159294499362e-101	3.12425226196033e-97	Mest
3.01892677800396	5.23830766965222e-83	2.00871638105597e-79	Stc1
4.25830370053768	8.84329231675692e-79	2.54333087029929e-75	Plat
-2.63469548173792	1.97805239630755e-74	4.55110295342441e-71	Txnip
4.16755515747583	6.52550169917826e-70	1.25115619245578e-66	Kdr
3.1699532735827	5.0247826899499e-66	8.25787143788337e-63	Cartpt
2.56872330460821	1.12584024392943e-63	1.61895827077052e-60	Tmem163
3.46913091915729	1.08905374672096e-61	1.39205270025311e-58	Oxtr
-2.65300304328251	1.40591531410582e-59	1.61736497734734e-56	Gas7
2.47819306264659	1.15893488812196e-53	1.21203517754136e-50	Gcg
2.7448295081544	8.07172232434989e-49	7.73809113494342e-46	Fyb1
-2.12682393828188	5.2092500584646e-48	4.60978559019822e-45	Pgm5
2.36600125288062	2.00289728602682e-46	1.64580931274661e-43	Crem
2.55280574385113	7.41789126578143e-44	5.68902807476997e-41	Sik1
1.94032618757285	6.74530264620482e-42	4.84987260262127e-39	Id4
4.11675182870929	5.01205630246975e-41	3.39168798256541e-38	Slc7a11
4.08122464820621	6.57365182432606e-38	4.20129392150261e-35	Sv2c
2.02983616887367	2.52419374334757e-36	1.52833288544581e-33	Mfsd2a
2.19647369272057	6.53336566977969e-36	3.75799193325728e-33	Camk4
2.00454641940612	3.11344229563532e-34	1.70557334138041e-31	Pde1c
3.63473833186859	4.31826421553603e-34	2.2580596152512e-31	Ccnd1
2.35013278859106	1.8383794894643e-33	9.19509462904229e-31	Cpa2
4.12160431220961	2.22746100638217e-31	1.06769630905919e-28	Fst
3.75698266576416	2.59624920715414e-31	1.19469003516405e-28	Gprc5a
-1.75921613413843	1.6220811064689e-30	7.17708501877624e-28	Hspa12a
1.73560115370875	2.07713913100028e-30	8.85015131963971e-28	Cd200
2.5348580360966	4.56364569788805e-29	1.87500643244658e-26	Hcn1
2.44068173035345	5.06110839122894e-29	2.00768934250682e-26	Ppargc1a
1.76004219917809	7.533878358345e-29	2.8889912211467e-26	Nr4a1
1.69675190186278	9.13409310368575e-29	3.38963248596132e-26	Mllt11
-2.22168070173972	2.54925684647236e-28	9.16457836306812e-26	Nr1d1
1.51223249044777	5.81753850358079e-27	2.02802918015738e-24	Creld2
1.67971944835131	1.53095612759977e-26	5.18003508585524e-24	Pde10a
2.24557863844609	1.74185597844802e-26	5.72523176459029e-24	Cebpd
2.99770093493222	5.47856151661997e-26	1.75070476908878e-23	Skap1
-1.82540888090892	1.31557925779278e-25	4.09038480585085e-23	Adora2b
1.74494861605213	2.26558430512381e-25	6.8587583805643e-23	Trpc4
1.78751957048197	2.49491166165489e-25	7.35934968094305e-23	Gpr158
2.28908487895712	3.4177537089461e-25	9.829459666929e-23	Runx1
1.7517280788012	3.78335726837497e-25	1.06155468330209e-22	Nap1l5
-1.72567435190907	4.20840148046063e-25	1.15270120550522e-22	Col9a1
-1.76016070780308	4.03116112243072e-24	1.07847622214984e-21	Dpysl3
2.03144528147125	1.03769204609658e-23	2.71309302233979e-21	Pcsk5
1.50166193102005	3.0097373362585e-23	7.69422629251506e-21	Gucy2c
2.03247909155136	3.8635123856894e-23	9.66214054021106e-21	LOC691995
1.52605731875662	7.83383549872737e-23	1.9174562463268e-20	Srxn1
1.43309742778267	1.47860243415089e-22	3.54371716718164e-20	Vgf
1.72869917211993	2.27443547440707e-22	5.33981748930183e-20	Plk3
2.51669985625673	3.55844891826278e-22	8.187279271139e-20	Nr4a3
2.82984666024725	4.04067697500032e-22	9.11449959223602e-20	Fosl2
1.48010483465327	7.66191022785899e-22	1.69505029348634e-19	Igf1r
1.49461319152168	1.01871843577524e-21	2.21119563870912e-19	Pak3
1.44106732801878	1.07180663970251e-21	2.28334510798845e-19	Irs2
1.96441532411337	1.01149735001457e-20	2.1156846390123e-18	Epha2
-1.88252440395468	1.39160517352656e-20	2.85875462790171e-18	Cyp4f1
2.37841636490752	1.48217431862563e-20	2.99139181780161e-18	P2rx2
1.76659237504775	4.01073295745527e-20	7.95508136940782e-18	Fgl2
1.38979259251517	5.31807223586678e-20	1.03693394917646e-17	Diras2
2.7914098058176	7.18901683325364e-20	1.37837416082917e-17	Il18
1.42806595017244	1.04583512920759e-19	1.97234218465642e-17	Sdf2l1
1.92093818004965	1.22098852817523e-19	2.26552452066579e-17	Sncaip
2.45803177476908	1.35056770517436e-19	2.46617950481363e-17	Gpr88
1.62592513599044	1.65057119498234e-19	2.96690172298075e-17	Nedd9
-1.70689623848328	1.99846983573882e-19	3.53698415235991e-17	Ptprm
1.45537526472043	2.030329032327e-19	3.53892502846816e-17	Mustn1
1.29040971409763	2.53370972380361e-19	4.35041741233384e-17	Hspa5
-1.57771139354837	3.97964870204117e-19	6.73262921592377e-17	Phkg1
1.51655058255391	7.21187814064649e-19	1.20239776999996e-16	Wnt4
-1.31322415386159	1.35568082309102e-18	2.22796459840559e-16	Slc8a2
1.41116637283573	1.80663295378522e-18	2.92725429582326e-16	Slc7a8
-1.43233308773085	1.93389381695508e-18	3.08993256531268e-16	Dmrta1
5.22603536659431	3.10008946799323e-18	4.88540126572522e-16	Nmu
2.12193860233047	3.35892607447716e-18	5.22176831902503e-16	Slc2a9
-1.29783804509759	7.7651046205696e-18	1.1910635140671e-15	Tef
1.21559950150761	8.3484761879161e-18	1.26369565876035e-15	Hyou1
1.56726062931688	1.1422411010065e-17	1.70653787350373e-15	Ccdc184
1.57720681777846	1.30111485185724e-17	1.91897759689304e-15	Stk17b
1.53482920320062	1.32349549142469e-17	1.92727748523414e-15	Smoc1
-1.52950223564877	1.73627323710089e-17	2.49676091495108e-15	Lrrc39
1.32867999082365	1.85430067360865e-17	2.63356480854246e-15	Ncald
-2.37193197611697	2.0679742628566e-17	2.90121657559784e-15	Igfbp1
2.13171009636882	2.43666005727277e-17	3.37726955408023e-15	Bhlhe22
-1.42393614902469	5.25399431798164e-17	7.19547031357866e-15	Ttc25
1.77786107413825	7.90736994623002e-17	1.07019275131094e-14	Tac1
2.02751171409034	8.40142869415005e-17	1.12383762438956e-14	Bco2
-1.68053821276104	9.83130611544802e-17	1.29999247761051e-14	Cpne5
-1.14289487261439	2.40560927799436e-16	3.14478740159627e-14	Myh10
-1.13784516602409	2.8500927254258e-16	3.68398502396611e-14	Shc2
-1.65832702341528	3.63991642468556e-16	4.65262206106474e-14	Mafb
1.32746752636533	4.15751057740386e-16	5.25582436070923e-14	Tent5a
1.30493042646758	5.54352112082653e-16	6.93181162760744e-14	Mcu
1.22000712665324	5.98474829609096e-16	7.3243132338543e-14	Cul4b
-1.45842124322373	5.92839837592355e-16	7.3243132338543e-14	Fgd6
1.35702098370614	6.06788439595182e-16	7.34788864116102e-14	Igfbp4
1.14717119918421	1.80327622995665e-15	2.16092601556472e-13	Ptprn
-1.4357271790742	2.18191716025939e-15	2.58770876408495e-13	Tcp11l2
1.74144503934132	4.12927323553724e-15	4.75398848399351e-13	Cyp2s1
1.15024344758555	4.16731895458259e-15	4.75398848399351e-13	Insig1
-1.73925164723186	4.17379030670501e-15	4.75398848399351e-13	Olfml2b
1.69277103152255	4.16370251243205e-15	4.75398848399351e-13	Pter
1.18680408948984	4.91662336689459e-15	5.54517992281915e-13	Clstn3
1.63291046851338	5.67014228235102e-15	6.33294338021031e-13	Gdf15
-2.42086360519135	6.09155075232058e-15	6.73819229372076e-13	Col5a3
2.22941844348315	6.28146746970752e-15	6.88209540681098e-13	Prdm1
-1.59034911285081	1.07582580026801e-14	1.16757547229086e-12	Insrr
1.17052774805698	1.17514646549397e-14	1.26036734476653e-12	Ldlr
1.73283145677677	1.18323777151239e-14	1.26036734476653e-12	Maff
1.73753456871632	1.28853815453476e-14	1.35993971832733e-12	Ngfr
-1.31571526997039	1.3401985945742e-14	1.40160405745287e-12	Tm6sf2
1.2000229869588	1.38882827406961e-14	1.43937661845918e-12	Rad18
1.76732609946134	1.43162079731608e-14	1.45746598693134e-12	Actn2
1.19964189313163	1.42105590305068e-14	1.45746598693134e-12	Sec23b
1.15471598127352	1.45868303523428e-14	1.47199031906449e-12	Smim14
1.79740300902944	1.70950518982332e-14	1.71009980032413e-12	Tsga10
-1.42258607462889	1.80072989290805e-14	1.78582730069088e-12	Slc2a4
-1.13050135238918	1.93911802272328e-14	1.90663365242809e-12	Klhl24
-1.28439473436985	1.97604090834854e-14	1.9264724245459e-12	Crebrf
-1.86276372509601	2.20246819429567e-14	2.12917597539306e-12	Per3
1.14913856816434	2.23972906958417e-14	2.14715360137469e-12	Cd47
-1.23624371747785	2.40120204334358e-14	2.28292795922517e-12	Plcxd3
1.2168055053024	2.82637511047166e-14	2.66513272712016e-12	Manf
1.10280416172086	3.93050501940189e-14	3.6761406295284e-12	Calu
-1.12269279877897	4.71373707204289e-14	4.37313155457915e-12	Lingo4
1.12451338859934	5.83747981408394e-14	5.37234942249773e-12	LOC689986
-1.1727407950138	7.0608419130685e-14	6.4466607434873e-12	Plk5
-2.02330764903325	1.15061514118462e-13	1.04225799875495e-11	Pik3ip1
-2.39131739753482	1.18300060923051e-13	1.06322179754592e-11	Prok2
4.54364650568044	1.2925868991554e-13	1.15270695254913e-11	Rxfp3
1.114354622162	1.3898846967421e-13	1.22994104240931e-11	Pdia4
-1.18713643454245	1.55303314488952e-13	1.36382391593962e-11	Rasgrp3
-1.13244314415769	1.7464017130464e-13	1.52201555355195e-11	Plcl1
1.07355137614324	1.77297910921258e-13	1.53356027611891e-11	Mapkapk2
-1.487092248396	2.31199759311306e-13	1.98486718740094e-11	Coq8a
1.3825749343642	2.40251867871045e-13	2.04730184295445e-11	Plk2
1.0724755275215	2.50505141006817e-13	2.11897878098708e-11	Zfand2a
1.12388170630121	2.54878574346454e-13	2.14023585349023e-11	Msmo1
1.12303431994301	2.7625093112488e-13	2.30289182004392e-11	Idi1
1.0674929309478	3.14280141520339e-13	2.60106384751797e-11	Ostc
1.18295896013612	3.18612802543944e-13	2.61808691461824e-11	Prss53
1.69893946232239	3.61510647167624e-13	2.94951665603996e-11	Clcnka
1.71892785649833	5.4509411974004e-13	4.41603010809114e-11	Cebpb
-1.89739395189272	5.51476890264013e-13	4.43649660531273e-11	Spata13
1.34241150074985	5.76769524325338e-13	4.60774764433242e-11	Myo16
1.07726848855394	7.51104499430835e-13	5.95910769755333e-11	Sucla2
4.09480883142532	8.31137273017308e-13	6.54890629369254e-11	Klhl1
-1.18648563331684	9.20163368494769e-13	7.20106081031552e-11	Vipr1
1.04413886197422	9.54538404149512e-13	7.41960121711891e-11	Hmgcs1
1.09239983941084	1.03969773377845e-12	8.02730384522637e-11	Syt4
1.12873692316416	1.12427969509172e-12	8.62247574155679e-11	Bhlha15
1.11060434077691	1.20447944932244e-12	9.0579113497851e-11	Ccdc107
1.60660337560701	1.20467701366231e-12	9.0579113497851e-11	Lrrc10b
-1.09910710836172	1.19075480787004e-12	9.0579113497851e-11	Misp3
-1.16413533193197	1.22207644054081e-12	9.12906972206586e-11	Camkk1
1.02280958476148	1.24715689810217e-12	9.25631803597894e-11	Ufm1
1.0806062997061	1.66336269966099e-12	1.2266233651859e-10	Cd82
-1.34268898440166	1.87433227430968e-12	1.37339608176169e-10	Zmat4
1.13222763651068	2.05256700105521e-12	1.49447663165437e-10	Dnajc3
-1.05025661783865	2.13696080944938e-12	1.54613818565445e-10	Tmem215
-0.995167625931501	2.61977378490139e-12	1.8836173513441e-10	Adh5
-1.02384113764773	2.73824762219986e-12	1.95657146868243e-10	Cabp7
-1.10734020978685	2.76957910768006e-12	1.96674308979947e-10	Cadps
1.08300374063344	3.11344822116764e-12	2.19736860958973e-10	Xbp1
-1.04753372136713	3.16752929916055e-12	2.22190591814287e-10	Plppr3
-1.08968502205096	3.29284450017677e-12	2.29581109878991e-10	Ypel3
1.19800362429031	3.75356766460314e-12	2.60126761527678e-10	Cdr2
-1.00100265712832	3.94451384162927e-12	2.71722678048521e-10	Abca1
0.986626386869379	4.22179873872543e-12	2.89092694585103e-10	Slc3a2
1.65617251990574	4.64236245053059e-12	3.16010281839668e-10	Stk32a
-1.21264977888199	4.85225056400966e-12	3.28354649931572e-10	Slc12a6
-1.16812485041488	5.27473799248921e-12	3.54857227284186e-10	Prxl2a
1.72786217725471	5.34645378781038e-12	3.57590723110294e-10	Mme
1.99269753105081	5.584392453757e-12	3.69285784384953e-10	Fos
1.20719170244771	5.58551169010622e-12	3.69285784384953e-10	Kcnip1
1.22759309079178	5.67863338292985e-12	3.73297133927e-10	Spata2L
-1.03825483592434	5.90882382897221e-12	3.86222212093729e-10	Nr1d2
2.77561605300873	6.12136798953736e-12	3.97854335319988e-10	Padi4
0.994049188411289	7.19809684403129e-12	4.65207337605258e-10	Lrrc59
-1.1853766521809	8.140384101833e-12	5.23167478812776e-10	Selenop
0.987280913572881	1.21997221944655e-11	7.79697800695172e-10	Saraf
1.02827669742842	1.29047360744206e-11	8.20199358011792e-10	Gla
1.0007291029864	1.30152763107782e-11	8.22679882852704e-10	Surf4
1.17963456782129	1.49047464363694e-11	9.36962857945321e-10	Met
1.08493521979942	1.65600330947924e-11	1.03536206914398e-09	Dusp5
-1.38777643300106	2.34992347917697e-11	1.46127133537578e-09	Gabrd
-1.534894306022	2.99546117457569e-11	1.85267663184509e-09	Cecr2
1.82959938814106	3.0962557872186e-11	1.90477682225469e-09	Gast
1.1240647616894	3.30900425550602e-11	2.02482898698624e-09	Neto2
1.25304587435413	3.4362976283948e-11	2.0915961860875e-09	Slc17a9
-1.27467864823952	3.60346768442442e-11	2.18180485482203e-09	Klf11
0.98486621974837	3.75952326698e-11	2.26437464205958e-09	Got1
-0.947745528829356	4.18634388345085e-11	2.50831771016763e-09	Pklr
0.970854686849987	4.3144434034567e-11	2.57167652400859e-09	Zfp395
1.57056103751342	4.46833624791631e-11	2.64967732969223e-09	Rgs2
-1.81240811907309	4.54946490835411e-11	2.68395099003619e-09	Gjb6
1.09910636015114	4.67857903273679e-11	2.74603944860225e-09	Spry4
0.9847338074454	4.74035000008524e-11	2.76817189852694e-09	Zcchc12
-1.22187778426005	6.19327182058627e-11	3.59835348606184e-09	Tmem86a
0.952729255774938	6.63785752797713e-11	3.83728206039442e-09	Gstm4
1.02220512838961	7.01220455820645e-11	4.03342006188035e-09	Man2a1
-1.04471319524604	7.4324537577567e-11	4.25387801140463e-09	Fstl4
-1.15095113927789	7.47758826835004e-11	4.25852353658905e-09	Mgat5b
0.925729698674372	8.08905138521323e-11	4.58406143524596e-09	Etv1
-0.996137533313842	9.4933530749998e-11	5.35350655758812e-09	Arrdc4
-1.22849792296871	1.04832784342968e-10	5.88290902966589e-09	Crp
-1.12453520669812	1.05820652592043e-10	5.90951838552847e-09	Crocc
-1.14955306578796	1.27039932510605e-10	7.06022890628987e-09	Cspg5
0.988051502691024	1.35898043546626e-10	7.51620717769419e-09	Tspan13
-0.917496774782187	1.7524184519978e-10	9.64584778554197e-09	Vsig10
-1.5787965241172	1.97569513394265e-10	1.08230461051792e-08	Kcnab3
-1.02251954436867	2.1435824924998e-10	1.16870962055534e-08	Lima1
2.67338804295765	2.22043582025e-10	1.2049006451017e-08	Cpa4
1.09572739994405	2.47588572985413e-10	1.33721077165455e-08	Ppp1r17
0.91941785469061	2.55655323221484e-10	1.37432655997194e-08	Cyp51
0.979105391730937	2.8716224271148e-10	1.53651834425715e-08	Snap25
1.01142500342382	2.95669828968043e-10	1.57471560761499e-08	Tnfrsf12a
2.10076862574339	3.34270109968451e-10	1.77209370740879e-08	Clca5
-1.06247527566041	3.71563620594533e-10	1.96076508776124e-08	RT1-S3
-1.25176441028899	3.96477883007926e-10	2.08268564663159e-08	Cxcl12
1.36717668059228	4.50622779431908e-10	2.35634747935667e-08	Derl3
-0.993113422971603	4.67502612577569e-10	2.43355206112776e-08	Bai1
-1.16970228119887	5.97955340822209e-10	3.09859380217058e-08	Olfm2
1.1200988808179	6.5298326040265e-10	3.3685737343821e-08	Hmox1
0.905003401093052	6.79056882703655e-10	3.48744213331377e-08	Dnajb11
-0.993113644087795	7.03194674004689e-10	3.59535623544442e-08	Efnb3
-1.10871178290281	7.08915565862729e-10	3.60856843791365e-08	Msrb2
-1.00956074801351	8.28453812715922e-10	4.19847253809866e-08	Grm2
0.903377809111143	8.71468199389611e-10	4.39709217797284e-08	Cry2
-1.22774977236199	9.59254068985303e-10	4.81889030987202e-08	Lzts1
2.01078585155643	9.71006257847123e-10	4.856719995771e-08	Cngb1
-1.46904299581051	1.02019598423428e-09	5.08066433014338e-08	Gria2
1.15293354062686	1.0394345310892e-09	5.15416157140094e-08	Zfp703
0.986914954421509	1.07358203883765e-09	5.30063852995206e-08	Txndc11
1.50601153196453	1.2293409121327e-09	6.01801610773387e-08	Bcan
0.989343700595059	1.22781334220311e-09	6.01801610773387e-08	Tspyl2
0.876192919608826	1.28664691341269e-09	6.27185851351677e-08	Sec61a1
0.908058745822636	1.35321001844942e-09	6.56849284904734e-08	Itga3
-1.02283668353059	1.3869507665676e-09	6.6864463414679e-08	Bckdha
0.912857097156105	1.38913480146977e-09	6.6864463414679e-08	Pde3b
1.01227507491182	1.47480623579819e-09	7.06923789025931e-08	Lpl
0.897209002118468	1.50348611610908e-09	7.16226696885306e-08	Plekhh3
2.03194426085981	1.50666603482479e-09	7.16226696885306e-08	Scn1b
-1.3013552292178	1.91423772583032e-09	9.06230073989795e-08	Arhgef2
0.874530604486191	2.14687265910567e-09	1.01219766681769e-07	Tars1
1.15536643125218	2.23550364511723e-09	1.04968301769096e-07	Gem
0.83839654955036	2.46182586639179e-09	1.1512538523159e-07	Aldoa
-2.02132889670476	2.51431442114017e-09	1.17103939679338e-07	Ubd
-0.955400444659095	2.5398002972259e-09	1.17813962174544e-07	Hbp1
-1.43350445037877	3.08922002643633e-09	1.42724446522585e-07	Eepd1
-1.05286404702163	3.29999480665966e-09	1.51852561023251e-07	Sh2b2
1.06830598918011	4.07949221544872e-09	1.86974017715228e-07	Nfil3
0.888057321548818	4.12492465991662e-09	1.88306084474924e-07	Slc7a5
0.929079471129221	4.2142455923292e-09	1.91623246221957e-07	Hbegf
1.08867112311196	4.37997642159543e-09	1.98374995094621e-07	Arl4c
0.866094759172013	4.45401511774260e-09	2.00937215351023e-07	Enc1
-1.0078075536589	4.53522207930432e-09	2.03801542188738e-07	Klhl23
0.873982847599963	4.94946309067275e-09	2.21551063794161e-07	Ssr1
0.955572092864509	5.1052415456395e-09	2.27638367213321e-07	Adra2a
-0.848363700604329	5.16474380002704e-09	2.29402365542514e-07	Hdac5
-0.865288332894251	5.56720745153365e-09	2.45383733802464e-07	Prpf18
1.75716580737879	5.56679780663499e-09	2.45383733802464e-07	Tgfb2
1.86307677506995	5.60844126889857e-09	2.46257665486294e-07	Pam
-0.878114068421742	5.78430624194561e-09	2.53013912575446e-07	Ccdc61
-0.985958300239409	6.37936746959648e-09	2.7798577034181e-07	Calb1
2.0793336100171	6.89553832976779e-09	2.99344426209995e-07	Ccdc85a
1.12529685726198	6.96883754517837e-09	3.01389124510271e-07	Dyrk3
-1.11815059657541	7.42344499080159e-09	3.19847607393938e-07	Ryr2
1.08851980145853	7.58012003011001e-09	3.25379480695469e-07	Pgm3
0.87891669044161	8.66575510322452e-09	3.70597943150539e-07	Crb3
1.16455046087811	8.96052595043859e-09	3.81784779754983e-07	Gng2
0.861006644444627	9.24929394416772e-09	3.92229913979851e-07	Hid1
-0.992619013600579	9.28437876964734e-09	3.92229913979851e-07	Rps6ka5
-0.995957895443454	9.30795953724784e-09	3.92229913979851e-07	Serping1
-0.859741650628135	9.86045507449991e-09	4.13995164879734e-07	B4galnt4
2.13007508023275	1.11739538077328e-08	4.67436962196941e-07	Sgk2
0.900742190165995	1.22569659046283e-08	5.10884549879868e-07	Coq10b
3.36177740303715	1.23424554681698e-08	5.12590641537276e-07	Sim1
1.88393577050664	1.4408773061563e-08	5.96253688130292e-07	Rasd2
0.862972412253268	1.48741474395731e-08	6.13305348189422e-07	Bet1
-1.72205738413329	1.55220794762422e-08	6.37735722481036e-07	Ppp1r3c
-1.0755940093301	1.61350597633723e-08	6.56956601455366e-07	Kdsr
-0.830206860001189	1.61198524413792e-08	6.56956601455366e-07	Ldb1
0.819114083172477	1.61612237666784e-08	6.56956601455366e-07	Tmem130
-0.841182784492725	1.65241607841314e-08	6.69344879086787e-07	Psd
-1.04839347482327	1.71449870929775e-08	6.89636124187459e-07	Matk
-0.81763606414642	1.70867806921895e-08	6.89636124187459e-07	Mcf2l
-1.29679143171899	1.90461895004526e-08	7.63440292728944e-07	Pde4c
-0.824390691878933	1.91136916096887e-08	7.63485792631453e-07	Ffar3
-1.30622158524348	1.94755782304385e-08	7.75249314750742e-07	Eml2
0.838317073071993	2.11836942257216e-08	8.40335235767934e-07	Ube2c
-0.836555134942269	2.15724780594954e-08	8.5281713950665e-07	Eml5
-0.951896847872391	2.31592965317132e-08	9.12412833222014e-07	Rhebl1
0.889320930206191	2.47334402165364e-08	9.71104082768038e-07	Tmem39a
0.987915772864205	2.5400229038677e-08	9.9389195530932e-07	Bckdhb
-0.814057260601415	2.70875486608326e-08	1.05632257557362e-06	Dopey2
0.809655837900964	2.82587700116334e-08	1.09827327774943e-06	Creb3
0.902637263070953	2.83673765345662e-08	1.09878215371599e-06	Ddit3
0.790766822200385	2.89750347072866e-08	1.11855301769337e-06	Selenos
0.808737284834497	2.9958069474808e-08	1.15263421818793e-06	Atf4
0.884736128229547	3.04801575367955e-08	1.16881244101099e-06	Slc26a2
0.936951681402152	3.17761897303187e-08	1.21446274637072e-06	Creb3l2
-1.56574086102882	3.21389384116416e-08	1.22425942876664e-06	Mmp17
-0.892555803699135	3.27557328149835e-08	1.24363679968175e-06	Glb1l2
1.0078896878988	3.39412539508487e-08	1.28440850477159e-06	B3galt2
0.80835272885767	3.45989811120599e-08	1.3050055039775e-06	Slc25a25
1.02065254418806	3.69345425456074e-08	1.38402272783279e-06	Camk2d
0.907208318503771	3.69034549065539e-08	1.38402272783279e-06	Prrc1
0.818935520733389	3.75850316052867e-08	1.40382533632214e-06	Ghr
0.786078624070353	4.11589796983068e-08	1.53233949012725e-06	Nsg1
-0.859516451743678	4.31040842572867e-08	1.5995786622446e-06	Thra
0.86023128578822	5.07404505309793e-08	1.87690721192407e-06	Slc30a7
1.29150937020804	5.39285089718355e-08	1.98844092055127e-06	Gsdma
-0.842301230605832	5.77054286196656e-08	2.1209049547624e-06	Heca
0.788003426273064	5.9197366541984e-08	2.16881052451906e-06	Atp1b1
0.798514899191819	6.29306316955604e-08	2.28840197560395e-06	Edem1
-0.964147328592435	6.30583645920073e-08	2.28840197560395e-06	Notch1
-0.819753573745999	6.26919998750622e-08	2.28840197560395e-06	Svil
0.841591018656525	6.36146376034184e-08	2.30132953141423e-06	Rab3a
0.935475815336847	6.72185545987724e-08	2.42248889997736e-06	Cckar
0.781260697063057	6.73849485390085e-08	2.42248889997736e-06	Mylk
-0.846692014352184	6.76719020659401e-08	2.42522604787095e-06	Hes6
0.961718799988443	6.83005336360124e-08	2.43975489444549e-06	Etv5
1.11828610625802	6.8501463048148e-08	2.43975489444549e-06	Wnk4
-0.846009079347263	7.71295386259576e-08	2.72745017693478e-06	Ccng2
0.840823023586659	7.70031512831979e-08	2.72745017693478e-06	Stard4
-0.797891881392665	7.72903996593131e-08	2.72745017693478e-06	Vps37d
0.770182683410095	7.91086898612131e-08	2.77459258586401e-06	Atf5
-0.950937976806688	7.89612690426681e-08	2.77459258586401e-06	Slit2
0.930295704036974	8.01268153834523e-08	2.80175952635634e-06	Lmo1
-0.91161377784603	8.49512166263883e-08	2.96145089718173e-06	Foxo4
-0.927697593976359	9.0034786949047e-08	3.12918486121401e-06	Klc4
0.779689731268374	9.15374165014156e-08	3.17182662479604e-06	Sdc1
-0.954382971293827	9.22438192688603e-08	3.18670539600291e-06	Abtb1
1.27907644669079	9.47653707450944e-08	3.26401444626217e-06	Lin7a
0.967227941974201	9.75164838379375e-08	3.34874516439293e-06	Arl4a
-0.947100174827428	9.79518254924663e-08	3.35368392995635e-06	Prickle2
0.792748157045482	9.91486279691746e-08	3.38458699156494e-06	Usp42
1.13729710195065	1.00265061556914e-07	3.40681254464266e-06	Asic2
0.752038500866381	1.0039198997165e-07	3.40681254464266e-06	Rcn1
2.53058888001	1.02396955461568e-07	3.46463110479377e-06	Gcnt3
0.759837164894265	1.0383945082448e-07	3.50313502136309e-06	Selenok
-1.43461277386353	1.06042109915924e-07	3.56698372068066e-06	Cttnbp2
0.926561645515375	1.07710272563625e-07	3.61253345647797e-06	Dnajc25
0.889296457345046	1.11746376272066e-07	3.73700672277282e-06	Arntl
1.21644111179688	1.15266658391658e-07	3.84355837141342e-06	Csrnp1
1.17357336386319	1.16997715547061e-07	3.89000497009649e-06	Atp1a2
0.867650678556945	1.18725741583817e-07	3.93608337515915e-06	Ms4a8
-0.982506722755251	1.23501827077263e-07	4.08265809970353e-06	Cep162
-0.814746767230847	1.31819105753369e-07	4.34512032259814e-06	Mxi1
-0.981052979862307	1.36864471459377e-07	4.49853965619621e-06	Tgm2
0.791202172314043	1.46554579460203e-07	4.80331590344779e-06	Anxa5
1.15624591349719	1.56337477222928e-07	5.10939300560388e-06	Kdelr3
0.764391072471339	1.58001127745833e-07	5.14913590251577e-06	Rab5if
-1.01961727020678	1.62405196762593e-07	5.27771012304202e-06	Scn7a
0.757566646931113	1.71224349162797e-07	5.54863355709527e-06	Syt5
2.93747406438332	1.72679483228075e-07	5.58006959285329e-06	Kcnk13
0.788837114104431	1.74655601357924e-07	5.62811775356178e-06	Ifrd1
0.754419506432913	1.82384801079267e-07	5.86076746261422e-06	Calr
1.60842331804515	1.86718914665831e-07	5.98332700366495e-06	Epha5
-0.759964505540376	1.87922660073516e-07	6.00517300412702e-06	Tenm3
-0.878582254893731	1.97087010951255e-07	6.28057887529983e-06	Sertad4
-0.793926124827405	1.97768344276833e-07	6.28488130541628e-06	Ret
2.35814711162289	2.00492959987918e-07	6.35391463278514e-06	Fosb
0.704036379776228	2.02143651012376e-07	6.38862791551203e-06	Atp5mc1
0.953892614043273	2.05339544798787e-07	6.47185239278149e-06	Slc2a13
0.928065473010618	2.10342372544224e-07	6.61141708674524e-06	Car2
0.791299988380342	2.13015788712878e-07	6.65905878628518e-06	Ccnd3
0.785735816890046	2.12618360893686e-07	6.65905878628518e-06	Tes
0.765284096757833	2.15230860855663e-07	6.6919346575231e-06	Cabp1
0.839032686956482	2.14783244854014e-07	6.6919346575231e-06	Hivep1
-0.839920708345363	2.24076550147384e-07	6.94818499432751e-06	Ypel5
-0.813698583805427	2.26398368169905e-07	7.00130867587793e-06	Unc5a
0.721534116413971	2.48084999699184e-07	7.65139366364452e-06	Serp1
0.890040314203639	2.54084867475335e-07	7.81548747442848e-06	Slc38a3
-1.54644825392362	2.61779239825676e-07	8.03068899987887e-06	Cilp2
3.17091146663886	2.6879383289891e-07	8.20253795194925e-06	Cd7
-0.737050469254996	2.68807093870381e-07	8.20253795194925e-06	Prex1
0.918356443750146	2.75638117133064e-07	8.37632227395528e-06	Ggct
-2.22306083339292	2.75958461563721e-07	8.37632227395528e-06	Ptpn14
0.804532693131834	2.76752664899341e-07	8.37832278158426e-06	Spcs3
0.877578944538686	2.89052147293416e-07	8.72770578074399e-06	Slc41a2
0.75844811317057	2.95027433274062e-07	8.88480521566703e-06	Oat
0.953395387978694	3.02239056341613e-07	9.07821959309118e-06	Rit2
0.781235032051023	3.12050538902946e-07	9.34851406130076e-06	Erp44
0.760236743748924	3.3767921936226e-07	1.00900304923206e-05	Tuba4a
0.777354057697834	3.43730303999434e-07	1.02442316508018e-05	Tmed7
0.790828021756786	3.50547774521635e-07	1.04204175661418e-05	Fam204a
0.770144485963198	3.55497817282147e-07	1.05403270361181e-05	Maged1
1.20104359148652	3.6964160990651e-07	1.09315092040218e-05	Zfp9
0.842753986741106	3.70829738214757e-07	1.09385264318527e-05	Arhgap24
0.841336863880228	3.76393078786811e-07	1.10703700466316e-05	Ntrk2
0.77537338227248	3.77224014106362e-07	1.10703700466316e-05	Uso1
-1.08291685511225	3.83843114219483e-07	1.12359572162365e-05	C1r
-0.865507197260776	4.14337546889265e-07	1.20978150746551e-05	Enpp3
0.941157227696784	4.4452744196535e-07	1.29464397275174e-05	RGD1311946
0.75679386352698	5.01416296283107e-07	1.45663966475779e-05	Tram1
0.741915940807387	5.03300406357354e-07	1.45843019514736e-05	Tpm4
-1.11772792009097	5.12272958873701e-07	1.48070053238268e-05	Tfdp2
0.776508280258068	5.32256175515704e-07	1.53460527396808e-05	Cldnd1
-0.77407264119154	5.36309441829611e-07	1.54242595470196e-05	Myc
0.951755891184776	5.61954893534502e-07	1.61215189407005e-05	Ttc39b
0.743290357683579	5.68681760570765e-07	1.62739178447913e-05	Uba1
0.900391992903807	5.76925765310028e-07	1.6468868496592e-05	Filip1
0.753410111089448	5.79734284988824e-07	1.65080772636422e-05	Acsl5
0.861604402655958	5.90406895206885e-07	1.67704714134815e-05	Magt1
-0.770154109110153	5.9490985589069e-07	1.68567561137106e-05	Fhod3
-1.31852217616816	5.97569753163278e-07	1.68902409411084e-05	Adamts15
0.773574719167763	5.99028016687433e-07	1.68902409411084e-05	Brsk1
1.13953834155596	6.06973593549548e-07	1.70724308562201e-05	Amigo3
1.09616061284042	6.4174764853093e-07	1.80064998748776e-05	Pard6a
-0.7612883892237	6.5727552803908e-07	1.83526642586446e-05	C2cd4c
1.97573568675347	6.57051935162697e-07	1.83526642586446e-05	Pde3a
-0.70295611890979	6.79991022419522e-07	1.89409605857486e-05	Sncb
0.782816722120201	6.8497971107988e-07	1.9033832358123e-05	Slc35d1
0.789288475661367	6.98924927796508e-07	1.93745358298097e-05	Dhrs7
0.782104950977065	7.19927068691166e-07	1.99087523995749e-05	Neu1
-0.767919712110191	7.29837295746186e-07	2.01344082740147e-05	Tspan17
0.707519910200827	7.33413358696607e-07	2.0184658560875e-05	Pdia6
1.27868275218011	7.96933030634655e-07	2.18804715618641e-05	Ralyl
-1.56555455137207	8.32080506115162e-07	2.27910812913067e-05	Kcnn3
0.828857976918798	8.39227626009814e-07	2.29322437283062e-05	Cdk14
-0.814906580309755	9.02946906467397e-07	2.46149317819927e-05	Adarb1
0.768906028636864	9.15962483148643e-07	2.49107149081371e-05	Cdk2ap2
-0.965885995870989	9.80662630399644e-07	2.66074125002771e-05	Fgfr3
-0.704945419111894	1.030825021136e-06	2.79026142191731e-05	Cacna1a
-0.704522199134769	1.04537010517776e-06	2.82299006806689e-05	Mlxipl
0.711228675813947	1.11631663514923e-06	3.00751910322171e-05	Selenot
0.834389117315466	1.13158574321622e-06	3.04153326868211e-05	Olfm1
0.816398476681479	1.14715066352793e-06	3.07618210564693e-05	Sdc4
0.776490912409822	1.16719076460036e-06	3.12264245487501e-05	Gnpnat1
-0.926428615784896	1.1949515764225e-06	3.18949488054858e-05	Slc19a2
-0.905136812967782	1.19876837582774e-06	3.19064000754188e-05	Cdk5r1
0.709072641365518	1.20092761062729e-06	3.19064000754188e-05	Mthfd2
0.720347405109432	1.22915406385377e-06	3.25810791487874e-05	Kpna2
0.762128132208404	1.26754644401673e-06	3.35215041194677e-05	Lyar
0.792162892732825	1.27384264302998e-06	3.35380617863067e-05	Mmp15
0.764339154637566	1.27400321632615e-06	3.35380617863067e-05	Tceal8
0.879246664695673	1.30026250616343e-06	3.41511869198725e-05	Osbpl6
-1.25170136400357	1.31518927310938e-06	3.44645498812081e-05	Id2
0.781849288064657	1.33420758465807e-06	3.48834637588782e-05	Ppp1r15a
0.727605557974906	1.35579599953442e-06	3.53675219470385e-05	Spock2
0.960743752134647	1.38238632131386e-06	3.59795752045126e-05	Pvr
0.72964283160402	1.41616663201239e-06	3.67755777306332e-05	Slc30a5
-0.672093284074433	1.44220311338208e-06	3.73673527395213e-05	Rap1gap2
-1.08700491934668	1.4604970662074e-06	3.77563106733705e-05	Cebpa
0.79493905409671	1.51567752385163e-06	3.90949646510968e-05	Epas1
-0.698055217980352	1.55044510422329e-06	3.99022829507488e-05	Chd7
-0.864221130954234	1.56159784730159e-06	4.00996018646373e-05	Serinc5
-1.0666060652798	1.57077393331784e-06	4.02453971690167e-05	Srcin1
0.705793278767085	1.59785531941243e-06	4.0848283543379e-05	Mlec
1.64644666127967	1.63201005865598e-06	4.16289217622581e-05	Metrnl
0.905580360955987	1.63700974479831e-06	4.16640710269021e-05	Fam214b
0.787620435840704	1.65192373990916e-06	4.19508404059932e-05	Ifngr1
0.697276810456279	1.67793191849009e-06	4.2517464295837e-05	Cycs
2.93922379156427	1.69401835693048e-06	4.28307410508313e-05	Pappa1
0.872859059958092	1.71415053967077e-06	4.32447101060801e-05	Dnajb9
-0.887301079787941	1.76855089208322e-06	4.4519495541631e-05	Gpr176
-0.682604688129353	1.83347851057539e-06	4.60531370865924e-05	Gas6
0.747690704290648	1.85032472196979e-06	4.6375023097038e-05	Map9
0.934280055700769	1.91931935591318e-06	4.79996736313591e-05	Pmp22
-1.13266113649231	1.96448629503929e-06	4.90226688462732e-05	Tnfsf10
0.697108968681616	2.04210797914151e-06	5.08493727100518e-05	Ckap4
-1.34675679190033	2.11017638725351e-06	5.24308189178496e-05	Ets1
0.702440720151111	2.22661849803774e-06	5.52047827616942e-05	Ttpal
0.671974878068229	2.27904931877551e-06	5.6383190028373e-05	Ppib
0.69873501468667	2.30018549148233e-06	5.67839783133321e-05	Lman1
-1.06328743838856	2.31214345044689e-06	5.69067765673415e-05	Otulinl
-0.743202402009411	2.31505314964498e-06	5.69067765673415e-05	Slc35g1
0.735992813469408	2.35863434281753e-06	5.78544338587908e-05	Slc35c1
0.705866496141806	2.36495466157272e-06	5.78860392058141e-05	Btg3
1.05114070241882	2.43272535141052e-06	5.94184128293558e-05	Ikbip
-1.29774077461149	2.46607992901473e-06	6.01054735241217e-05	Wnt5a
0.780737379434343	2.61143811038418e-06	6.35137082914579e-05	Gfpt1
0.731157356989816	2.6897031512719e-06	6.52792089709534e-05	Tob1
-0.70509238495976	2.77358434478223e-06	6.71732932681573e-05	Tmem38a
0.743023844680062	2.80775485582173e-06	6.78580081121286e-05	Exoc6
0.744744206434703	2.89305457017218e-06	6.97729555036913e-05	Gtf2a2
-0.706782467341338	2.99569314736049e-06	7.19466679900522e-05	Mtss1
1.13692705125271	2.99273039008937e-06	7.19466679900522e-05	Pde4b
1.95762223642181	3.03910745032123e-06	7.28372752260322e-05	Ism1
0.682997021575677	3.16541425129882e-06	7.57067059187975e-05	Pdia3
0.818491345866817	3.25126716730744e-06	7.75987084910889e-05	Ramp2
-0.859427907078227	3.27130975109706e-06	7.77544367285548e-05	Igsf3
0.704760062822813	3.26934272130459e-06	7.77544367285548e-05	Kdelr2
-0.697660198218701	3.34547703312881e-06	7.91900571792465e-05	Grb7
-0.662322498467267	3.34212536013739e-06	7.91900571792465e-05	Raly
1.01334414416732	3.45259270197158e-06	8.1557754504068e-05	Kcnh1
0.719307408231142	3.55840580326608e-06	8.38850417228954e-05	Cdk16
0.719068545837546	3.58848341593302e-06	8.4421090423095e-05	Rem2
0.714799959839332	3.63368493259791e-06	8.51456433252461e-05	Arl1
-0.818546410182563	3.63408474206327e-06	8.51456433252461e-05	Vgll4
0.652125921215185	3.82403229032646e-06	8.9413958268121e-05	Sqstm1
0.809691684660859	3.83545680470397e-06	8.94991786639238e-05	Lrrn3
-1.02268714482396	3.85910373724367e-06	8.98686829822897e-05	Slc35d2
-0.924532655666185	3.89053903818902e-06	9.04176991824777e-05	Ccdc187
0.708766758781962	4.17863425773202e-06	9.69173558486878e-05	Fkbp11
-1.30149235433214	4.25871113139326e-06	9.83779374609399e-05	Adamts16
0.783104822732478	4.25025208055413e-06	9.83779374609399e-05	Gmppb
1.42073192281368	4.273119667498e-06	9.85129632362666e-05	Fn1
6.9232375190818	4.2963359791176e-06	9.88500982075377e-05	St6galnac1
-0.661619316558822	4.36187412143964e-06	9.99581671176128e-05	Fgfr4
0.7342087456321	4.35373374155414e-06	9.99581671176128e-05	Litaf
2.77979935514282	4.38565356793425e-06	0.000100303297505995	Calcr
0.674132319654411	4.50890036860134e-06	0.000102713643248297	Ica1
0.682399764704205	4.50093303528572e-06	0.000102713643248297	Unc13a
0.77227936442684	4.56210036184696e-06	0.000103720163167366	Arhgef39
0.683517878419614	4.67454546875926e-06	0.000106067004087981	Tp53inp2
-1.14599647534677	4.76987714173572e-06	0.000108017060312062	Trmt9b
0.66555191071988	4.92519842860388e-06	0.000111315290221334	Hsp90b1
1.1639840952211	4.98604032977522e-06	0.000112469427360263	Papss2
-0.710431767110484	5.22732859944915e-06	0.000117451539468873	Lama5
0.693272234681715	5.21920645737348e-06	0.000117451539468873	Tmed3
-1.08777510727964	5.25719678406646e-06	0.000117892381684017	Kitlg
0.683433983081262	5.27723358209764e-06	0.0001181114691215	Arf4
0.631943618671267	5.35632628123696e-06	0.000119648888425922	Tmed9
0.806121407625231	5.46372152796056e-06	0.000121811341972206	Lrrk2
2.00348660336871	5.80285045776073e-06	0.000129121840746769	Sema3a
-0.696974450104718	5.87442975461465e-06	0.000130462239183565	Gabbr2
0.652405151897654	6.02546287233839e-06	0.000133558622125975	Map1a
0.671451729632664	6.14716693908501e-06	0.000135994247052373	Ugt8
0.704460797485497	6.27923447988964e-06	0.000138649354043475	Tmem97
-0.893274250330762	6.35343233166818e-06	0.000140018937822818	Syt12
-0.774264115596366	6.57483462252043e-06	0.000144621218924426	Pip4k2a
-0.63068384246869	6.79325252517757e-06	0.000149140414216876	Slc43a2
0.684142120362566	6.93106498269888e-06	0.000151876136306606	P4ha1
-0.642497872921013	6.96258125328003e-06	0.0001522766820109	Rimbp2
0.645547946755312	7.04527441687606e-06	0.00015379285937712	Hdlbp
0.6721809165375	7.14863813114613e-06	0.00015575366109982	Nrip3
2.45177565603883	7.24192292760024e-06	0.000157487866463352	LRRTM1
-0.766008027218648	7.72491912190956e-06	0.000167674470902731	Galnt18
-0.671790090036946	7.81776146373828e-06	0.000169370108999708	Wnk2
0.691873280986975	7.89661923497458e-06	0.00017043659977326	Dhcr24
0.720039192398778	7.89247920135265e-06	0.00017043659977326	Slc35a2
-0.724277720286052	7.9683779782526e-06	0.000171663333823629	Gmip
1.42452722584967	8.18178455178053e-06	0.000175931307446137	Trib3
-1.38840842353834	8.36677004807033e-06	0.000179573363121271	Prex2
1.01543602651638	8.426117457519e-06	0.000180510344937241	Etv4
0.666502712002865	8.56443411958786e-06	0.000183132435151931	Ugdh
0.653149689639685	8.59491696572726e-06	0.000183443274162758	Agfg2
1.00226050651992	8.65300244779598e-06	0.000184341000295268	Gpr85
-1.66490233881704	8.71810911481032e-06	0.00018538470842288	Hrh3
2.06322552516349	8.82756931501554e-06	0.000187365973062618	Angpt2
0.656775167279485	8.96655419268069e-06	0.000189965450152115	Yipf5
0.628583496950834	9.0089028065906e-06	0.000190511797586431	Eprs
-0.708322020909027	9.14633142744091e-06	0.000193063113286753	Rnd1
-0.690653054605485	9.49665535319533e-06	0.000200090701800658	Rxrb
2.76553235934328	9.55867286357803e-06	0.00020102920040695	Tpm2
0.864478614420865	9.80392888128569e-06	0.000205810944982319	Sema3c
0.67133676788046	1.02968616706744e-05	0.000215765203386955	Chpf2
2.53286585831837	1.03194789707068e-05	0.000215845974689111	Dab2
0.638629863995503	1.0647184191568e-05	0.000222296201342646	Rgs9
0.751330788052285	1.06705555485899e-05	0.000222380563461917	Ficd
-0.677199642996324	1.07579231635415e-05	0.000223391964031375	Ankrd44
0.681637047911221	1.0756987804974e-05	0.000223391964031375	Emd
0.988250942643779	1.0809882296009e-05	0.00022406646114106	Mrc2
-0.740472384276486	1.10354296425107e-05	0.000228330184545761	Ptp4a3
0.69918450367252	1.14206483213791e-05	0.000235876370357531	Mcfd2
0.828699629668843	1.14723333864385e-05	0.000236519217343349	Marchf11
-1.31213715996026	1.15340321208708e-05	0.000237365841714666	Dpyd
-0.803099438863082	1.19178522502339e-05	0.000244826736226233	Igsf9
-0.635912922633744	1.19427134885508e-05	0.000244900135422975	Lzts2
-0.950949823533907	1.20205070320524e-05	0.000246056784513756	Gab1
-0.774312281227472	1.2119296316715e-05	0.000247638338947583	Apba2
1.77263408060171	1.29419423898338e-05	0.000263978910022426	Ppp1r32
0.623023703706793	1.29847271993386e-05	0.000264382834869365	Nars1
0.727489541216612	1.32939914498958e-05	0.000270201550600003	Ago2
0.641409891704629	1.37168110057047e-05	0.000278303692785938	Ift20
0.758485212499544	1.41197189020348e-05	0.000285974025086282	Cflar
-0.636136808941192	1.41988772224678e-05	0.000287071851612073	Osbpl1a
0.600677243723097	1.47476365937137e-05	0.000297122261600845	Ins1
-1.16552620441832	1.47424573239834e-05	0.000297122261600845	Sult1d1
-1.74187701541092	1.48692460757475e-05	0.000299048613383565	Ptpre
-0.67958610148441	1.50103511712298e-05	0.000300834633926529	Ceacam1
0.651943188603546	1.49888559853013e-05	0.000300834633926529	Ninj1
0.700398277515828	1.51081931877435e-05	0.000301221238183365	Gne
1.11864850852089	1.50989504588215e-05	0.000301221238183365	Ier3
0.641745769604411	1.50795493186318e-05	0.000301221238183365	Resp18
0.641046550104914	1.51907734196365e-05	0.000302343697957609	Txndc5
0.620982247981106	1.56799185966893e-05	0.000311442588386124	Clic1
0.828731256388818	1.57020776481182e-05	0.000311442588386124	Sat1
0.670017201158407	1.58773831135008e-05	0.000314377651183671	Ctbs
0.76768740092756	1.60781026280005e-05	0.000317804970158966	Pdgfrl
-0.638386643858562	1.61430596921568e-05	0.000318541610117618	Dbp
0.636249323837889	1.61719627899254e-05	0.000318565513587845	Cyb561
1.11114392915748	1.63632932495208e-05	0.000321783462465791	Gas2
0.790067847289549	1.64641190064043e-05	0.000323213694624019	Ccdc68
0.662441218388897	1.73961005756634e-05	0.000340348199017741	Isg20
-0.664860766637946	1.73720058854259e-05	0.000340348199017741	Tox3
-0.883526287906255	1.75189190113922e-05	0.000342169175393983	Aldh1a1
0.740066202204623	1.75521935972847e-05	0.000342238025666379	Mapk10
0.643509214889835	1.77250724632533e-05	0.000344994360274883	Septin9
-0.59277646693858	1.77535345343125e-05	0.000344994360274883	Tmem109
0.619726968037955	1.80393826043949e-05	0.000349957938416457	Sel1l
0.76851548847637	1.86551310616808e-05	0.000361293986083462	Slc31a1
-0.64138829291154	1.87929302349831e-05	0.000363351041047472	Cemip2
0.613735206985141	1.88610591926237e-05	0.000364056417704602	Cmas
-0.856897755601846	1.8926697869607e-05	0.000364711444375141	Afp
1.28504861188871	1.92195202220852e-05	0.00036850226772478	Lrrtm2
-0.685609065294662	1.91981226437123e-05	0.00036850226772478	Slc31a2
-0.760003892972008	1.91590729665418e-05	0.00036850226772478	Snx29
-0.881328574525521	1.98458634562963e-05	0.000378750256803417	Arid5b
0.702184889068407	1.98527820629747e-05	0.000378750256803417	Tmem214
-0.859132285846171	1.98051187046818e-05	0.000378750256803417	Wnk3
0.611568148785669	1.99695707388024e-05	0.000380347585727124	Morf4l2
0.637003788015048	2.00931911238422e-05	0.000382069538328397	Btg1
0.701830377031366	2.0190879175879e-05	0.000383293521517016	Ttc9
0.886192302381112	2.04126892409241e-05	0.000386865860012505	Trpa1
0.628156331304515	2.04862296101579e-05	0.000387621028676409	Nr2f6
-0.745583072117828	2.1552425769363e-05	0.00040712496888465	Glrx
-0.961042444386893	2.21970393756322e-05	0.000418614329470939	Sptbn2
-1.67374761179745	2.22888380565229e-05	0.000419657599021668	Mgll
0.673283617879239	2.28405656003331e-05	0.000429342919389269	Ass1
0.653111976254267	2.29655103116615e-05	0.000430987325653106	Fam111a
-0.812679858491467	2.30231657798451e-05	0.000431365633764394	Kcnk3
-0.670888442729822	2.33262494453629e-05	0.00043633361564139	Ypel2
0.611172827393194	2.35118533576883e-05	0.000439091495173451	Scd2
0.599355100127793	2.37794318268911e-05	0.000443368855326669	Jund
0.654091593315037	2.4062074776718e-05	0.00044791279649088	Sqle
0.619354548943167	2.42945796334089e-05	0.000451510248954338	Eif6
-0.683071969001216	2.5045101400647e-05	0.00046470781695652	Rpia
0.646131745125468	2.51094504928977e-05	0.00046512316728366	Cltrn
0.654800796561593	2.51483492742035e-05	0.00046512316728366	Mafk
0.685095617572172	2.58172968744744e-05	0.000476729026073761	Ttc7a
-0.901746202438434	2.58824287257956e-05	0.000477165801380693	St8sia2
-0.729914182564258	2.61097030221746e-05	0.000480585637707355	Sh3kbp1
0.689862520639782	2.62827110571824e-05	0.000482997297127518	Per1
0.626681969301242	2.64084139809144e-05	0.000484533324460031	Eaf1
-0.703974159182583	2.66139784574801e-05	0.00048752740155231	Lynx1
-1.01291349485312	2.72427585433975e-05	0.000498252296157782	Cdc42ep1
0.59008341981545	2.76975111033222e-05	0.000504963815741076	Slc25a3
0.636350035874306	2.76767503854534e-05	0.000504963815741076	Slc2a1
0.661233024474416	2.84101032929403e-05	0.000516619863903976	Plpp5
0.634965004298641	2.84266667116844e-05	0.000516619863903976	Srp54a
-0.649053812857384	2.87404519373074e-05	0.000521498673638461	Ak3
-0.621777451533953	2.97464173350126e-05	0.00053890202365667	Cnnm3
0.680665321538055	2.99684991692108e-05	0.0005420717208217	Gramd2b
-0.881453453958393	3.04179485992762e-05	0.000549337646288969	Trim34
0.621976150467828	3.06842382748759e-05	0.00055327817729494	Aco2
2.02691001959911	3.08090494388943e-05	0.000554659318849827	Cyth4
-0.649448151198294	3.18251858097292e-05	0.000572057714929882	Rab40b
1.00472760005586	3.34463465514232e-05	0.000600260172741924	Gstm1
1.59989862495766	3.35481949329819e-05	0.000601150209515613	F13a1
-0.609673245126998	3.36431900157334e-05	0.000601914864604973	Glul
1.15871114949029	3.37883936187878e-05	0.000603574037562943	Thsd7a
-0.634267851629173	3.3876831018719e-05	0.000604215603161773	Klf10
-0.883832713550998	3.43817746355675e-05	0.000612272345832149	Fhl1
-0.66806492643907	3.4684889461401e-05	0.000616715561613534	Ppfibp1
0.898018600376066	3.50505125755844e-05	0.000622254778810992	Grm4
0.790849305859333	3.51602566681621e-05	0.000623241283067083	Elavl2
1.2151950413643	3.62236753135128e-05	0.000641103324317924	Tgfb1
0.596327294595466	3.64429514737727e-05	0.000643993415905194	Canx
-0.60198393428412	3.65972104110856e-05	0.000644738604240625	MAST1
0.664106825021381	3.65600966242924e-05	0.000644738604240625	Uba5
-0.651934792582537	3.72899959295681e-05	0.000655939010969039	Prkacb
-0.642902846404173	3.79995858920529e-05	0.000667400360461337	Gad1
0.59547614099204	3.84347140363544e-05	0.000674013643710703	Pfkp
2.06222962440158	3.94679342524275e-05	0.000691079323652855	Egr4
1.88160386159032	3.97205969444434e-05	0.000694446424390391	Spry1
1.05727977913758	3.99900772035772e-05	0.000698096886418744	Apold1
0.734694907574516	4.01616628615571e-05	0.000700029953877808	Pde8a
0.611951596595176	4.08921584156802e-05	0.000711684403046876	Cdkn1b
0.618866690818524	4.26517964070874e-05	0.000741187712790232	Cux2
0.621018719890564	4.36166250759118e-05	0.000756484497095894	Arfgap3
0.624698714679447	4.36635697211121e-05	0.000756484497095894	Nab1
-0.616196121226293	4.39350336277362e-05	0.000760043047899965	Rfx6
2.12959212758383	4.50195615251972e-05	0.00077763518886767	Akap3
0.614299941906677	4.64957121345411e-05	0.00080118527525057	Eif2ak3
0.688861625598192	4.65222326032146e-05	0.00080118527525057	Sting1
-0.623811099235696	4.68007395304689e-05	0.000804776842389408	Utrn
0.587962764673824	4.91810273867805e-05	0.000844445580682871	Arl6ip1
-0.587260581976951	4.93062651003082e-05	0.000845334238023763	Vps13a
0.622442384844491	4.98255315712332e-05	0.000852965647612302	Arcn1
2.98088774633633	5.02362808652726e-05	0.000858719428044719	Gpr3
0.77383308651572	5.22282221861669e-05	0.000891444314584071	Slc1a4
1.05633020377541	5.23409999706814e-05	0.000892045723944768	Sdcbp2
0.612939373131643	5.33260803016616e-05	0.000906170940561464	Fam3c
0.943000420944129	5.33273406432642e-05	0.000906170940561464	PCOLCE2
-0.643903003438812	5.39409765417979e-05	0.000915246304036641	Arl4d
0.591065430390447	5.41879464373992e-05	0.000918082674250132	Nudt4
-0.680666249373163	5.45761888514667e-05	0.000923300700804813	Rasa3
0.664513109574036	5.51594086894667e-05	0.000931797118301945	Iqsec3
0.722136283380381	5.70594399724853e-05	0.000962480641412714	P3h1
0.764677978044575	5.7744946459702e-05	0.000972617663356386	Pde4d
-1.03833967017265	5.80602696294265e-05	0.000976499037744039	Ptprv
0.584831380304196	5.87972920702698e-05	0.000987451164929027	Psma1
-1.00901472125535	5.92226273001475e-05	0.000993144467144165	Rab6b
0.702762688098023	5.98320277712348e-05	0.00100190341700187	Mad2l1bp
0.581417766805852	6.07620581839837e-05	0.001014743635366	Gars
0.63849909730604	6.07752403309435e-05	0.001014743635366	Mkln1
-0.872192230463138	6.28820085322962e-05	0.00104839800892107	Flrt3
0.590468922795349	6.47210001531201e-05	0.00107749694032054	Ssr3
-0.910209909971132	6.57487511528395e-05	0.00109302548159287	Rasgrp2
0.570569988239255	6.73858140582376e-05	0.00111862396093213	Ckb
-0.609017656587607	6.80816456686401e-05	0.00112793522039987	Gigyf1
-0.616278812904397	6.81428179918213e-05	0.00112793522039987	Mageh1
-0.577030926859744	6.84209296939143e-05	0.00113091145861895	Smarca2
-0.699067873474365	6.8827226939242e-05	0.00113599486184941	Bcas3
0.58228117648488	6.99405891317697e-05	0.00115271710225198	Nus1
0.623670905782809	7.10554606064807e-05	0.0011694163359327	Pbdc1
-0.806994332025548	7.34057539780258e-05	0.00120637113394744	Atp2c2
0.60892434377273	7.45247655483594e-05	0.00122301412677365	Rab22a
-0.691745735261526	7.50343236880944e-05	0.00122962230727612	Evpl
0.915001397292935	7.53040298042394e-05	0.00123228671247222	Creb3l1
0.744957815066096	7.61817899300924e-05	0.00124487970363037	Gorab
0.597730132199075	7.72481827420677e-05	0.00126051502732588	Hsd3b7
0.643510699840223	7.736688823025e-05	0.00126066385580849	Nqo1
0.632800651564728	7.97269647623872e-05	0.00129718028689921	Midn
-0.746091164909445	7.98334182131988e-05	0.00129718028689921	Slc25a42
-0.587496461902441	8.03300296358347e-05	0.00130340854856226	Hook2
-0.94214354698736	8.08588876540901e-05	0.00131014175151078	Itgal
-0.866587178161247	8.10503583522779e-05	0.00131139707803742	Epha7
0.741654341563711	8.12702323626445e-05	0.00131310779929756	Myrip
1.03184801656426	8.14923745314869e-05	0.0013148503178264	Cldn1
0.58756316147955	8.41548380029149e-05	0.00135401014879096	Ncoa4
1.3606453230908	8.40899234496126e-05	0.00135401014879096	Nid2
1.23059297018445	8.44801835696134e-05	0.00135734641310731	Cd164l2
-1.15229403198026	8.57334309340718e-05	0.00137556121264374	Plpp3
0.580412337331089	8.59287894608276e-05	0.00137677547904925	Armcx2
-0.622154548768879	8.65616676660828e-05	0.00138306309004252	Ap5z1
-1.00175527434567	8.65439314581632e-05	0.00138306309004252	Bcl2l14
0.678017007237874	8.69172078492839e-05	0.00138681769639135	RGD1305347
-0.824151771589916	8.85521185304858e-05	0.00140732027189378	Micalcl
0.616464083823631	8.85691826191841e-05	0.00140732027189378	Nt5c3a
0.645563367383489	8.85327032473265e-05	0.00140732027189378	Srprb
0.598094626969825	8.89194443982741e-05	0.00141093694945896	Pdha1
0.732350411372813	9.07224447182873e-05	0.00143756336644515	Gca
0.610756662396877	9.13041957534682e-05	0.00144479156526533	Tmem30a
0.645954550367352	9.21773068476248e-05	0.00145660403568005	Prickle1
0.576296269534475	9.28026965646921e-05	0.00146447492631031	Spcs2
-0.756896922320023	9.34003600862699e-05	0.00147188731840062	Ntrk3
0.569557277571746	9.57409593261344e-05	0.00150670861297928	Copg1
0.641400661534067	9.6066018710955e-05	0.00150975885143555	Kcnmb2
-0.621621482867751	9.65271721620073e-05	0.00151493668288094	Csad
0.815287175718367	9.87443524315388e-05	0.00154762265718314	Ccdc163
0.625653750055458	0.000100983945382687	0.00158057048664277	Hspa13
0.597059392848499	0.000101742378940978	0.00159027761866441	Pde2a
0.669190617389204	0.000101979825321111	0.00159182620148448	Tnfrsf21
0.946294821381479	0.000102978992205215	0.00160524434461896	Fzd1
-0.661023630203478	0.00010454768960735	0.00162749204498371	Cnksr3
-0.584683137339337	0.000105514632207102	0.00164032476879798	Ung
-0.898687325161157	0.000106013628605455	0.00164585800739157	Mmp11
-0.728389731316924	0.000107978992986168	0.00167411096403353	Chrm4
1.78310088365088	0.000109072302807383	0.00168878569514958	Asb4
0.563689699061616	0.000110115000865535	0.00170263840047999	P4hb
0.65424360376558	0.00011042126860893	0.0017050822470834	Rhpn2
0.635363754422348	0.000113368276908775	0.00174824216830905	Ube2j1
0.818945244930981	0.000115834815677765	0.00178388717477512	Atp10a
0.557887894522572	0.000119359496647817	0.00183571076127873	Wdr1
0.692965112742364	0.000120796938235144	0.00185533775361429	Septin6
-0.651676976196371	0.00012121563628657	0.00185928623978759	Kif26a
0.57285313204236	0.00012278306120549	0.00188082068722763	Higd1a
-0.610006638313066	0.000123530930115822	0.00188976039900587	Snn
-0.711196768310344	0.000123883238957072	0.00189263317524854	Mturn
-0.628965543575563	0.000125490124090939	0.00191463977127608	Dock8
0.577760263038588	0.000129146063942925	0.00196780969483365	Nt5dc3
0.628274121657654	0.000131259390096684	0.00199736511067758	Rai2
0.581500128127571	0.000132157245091639	0.00200837113280609	Cdc25b
-0.747066727842923	0.000132452056369343	0.00201019585286665	Mmachc
0.557450065390116	0.000133186750755602	0.00201602681670059	Cltc
0.571083441272155	0.000133061917269403	0.00201602681670059	Kirrel3
-0.996187604868395	0.000134308737312053	0.00203033865182373	Foxn4
3.04622173648647	0.000138229370035704	0.00208686440011908	Gpr135
0.581826969540849	0.000140670353626717	0.00211744347529728	Pip5k1b
0.535906541141755	0.000140807046123298	0.00211744347529728	Prkar1a
0.628285902199856	0.000140561571036349	0.00211744347529728	Yif1a
2.14030860550753	0.000143516677590537	0.00215537318407511	Hhip
0.585245291048476	0.000144191516445788	0.00216268475253239	Rad23b
-0.541648500562415	0.000145213254368527	0.00217517353939523	Nsg2
0.570666155694801	0.000145717645151465	0.00217705946730188	Ddost
0.577515044839966	0.000145609372816125	0.00217705946730188	Scg3
-0.761906167694019	0.000147984950530568	0.00220806598041979	Adora2a
0.688527346108346	0.000150275901403723	0.00223934452039952	Rell2
-0.59529288280776	0.000150777163384098	0.0022439074871548	Pcmtd2
0.589348203987403	0.000151030006809379	0.00224476640611769	Tmem41b
-0.611896086961264	0.000151890858346213	0.00225464830247075	Nmt2
0.591503134434326	0.000153933666973767	0.00228202693926059	Idh3a
-0.565837345800875	0.000154859641796725	0.00229279963864804	Ulk1
2.13165689453039	0.000156560429149692	0.00231500151277385	Adra1b
0.715315799608665	0.000158912580091776	0.00234676549598946	Prkcz
0.576068296271491	0.00016287355371162	0.00240217610499805	Mccc2
-0.865213622733964	0.00016471872467609	0.00242627939650927	Pfkfb3
0.604940197752419	0.000166208527018956	0.00244509321589011	Tmcc2
-0.839991997053105	0.000169663305658815	0.00249272882285952	Slc38a6
-0.58304866215365	0.000170175530147761	0.00249706543216817	Manba
0.579375498422955	0.000172587406852226	0.00252922997251976	Sgsm2
0.540263205877679	0.000174168301369628	0.00254591123120228	Fdps
-0.698396707758838	0.000174052402420951	0.00254591123120228	Hdac10
0.569588797023756	0.000183653384772584	0.00268115296754291	Galnt10
0.562256068409485	0.000186545704247467	0.00271992621250046	Prr7
-1.00588336536525	0.000187748418022017	0.00273399721636111	Nrbp2
0.617197825353201	0.000188964925036442	0.002748233246042	Clu
-0.72110034657536	0.000190073713113321	0.00276086868138338	Vmac
-0.733805520085429	0.000194266778964927	0.00281257660199308	Inpp5k
0.583121151285189	0.0001941800368984	0.00281257660199308	Tmem120a
0.542836632149972	0.000194367037429111	0.00281257660199308	Vasp
-0.552993427287244	0.000197620316125971	0.00285606044813212	Cnot6l
-0.545541810903582	0.000197907822427872	0.00285662683715212	Maob
-0.774896139087018	0.000198854051569945	0.00286668798152964	Kcnb2
-0.620290283789146	0.000203688332543796	0.00293270410210743	Gcnt2
0.573278675305217	0.000204313891268004	0.0029380337564339	Slco3a1
-0.627905475258054	0.000206230862285201	0.00295452034835486	Baz2b
-2.39921492522575	0.000206146142603401	0.00295452034835486	Ihh
0.549668153183308	0.000205778222811297	0.00295452034835486	Sec22b
0.573871897946278	0.000207886728875294	0.00297453846888232	Tesk1
1.64875065152955	0.000209792274114103	0.00299521830248926	Ldb3
-0.579762072849511	0.000209852742681358	0.00299521830248926	Sez6
1.2132816400988	0.000210363104931709	0.0029987821054949	Ascl1
0.544835320586634	0.000210908639370143	0.00300283785558679	Taf10
0.570950342039117	0.00021313394222532	0.00303076992751555	Socs5
-1.04798733546597	0.000215604447270021	0.00306211550789422	Ndst4
0.564537986881558	0.000216180879724369	0.00306651644925911	Ptprz1
0.673149155095931	0.000216800417720323	0.0030715172480968	Ephx1
-0.57709163874868	0.000218183987700754	0.0030873168444151	Bhlhe40
0.978829632086541	0.000221356600665797	0.00312836158975347	Nuak1
-0.548894516472343	0.000222637831610749	0.00314260811638044	Rev3l
0.598707412541998	0.000224464110108966	0.00316063050513286	Barhl1
-0.599987936065118	0.000224367915392932	0.00316063050513286	Xylt1
-0.612962709797056	0.000231888251376767	0.00326117658170945	Galnt14
-0.789192795093617	0.000234701946170701	0.00329671695817795	Gpr146
0.539500260174127	0.00024397342718572	0.00340991043708671	Acsl4
-0.557660356115638	0.000243417910000216	0.00340991043708671	Arvcf
-1.08744807609208	0.000244339431338485	0.00340991043708671	Kremen1
-0.551431436897985	0.000243610922079536	0.00340991043708671	Nrgn
0.569231361774602	0.000244538952590103	0.00340991043708671	Polr3d
-0.568783550194493	0.000243755350088482	0.00340991043708671	Slit1
-0.664275755741134	0.00024608621349684	0.00342733147707948	Mfsd9
-0.921277203317843	0.000248627440985819	0.00345660500415455	Limd1
-0.608607890399872	0.000249089494823029	0.00345660500415455	Ppl
-0.686441179154272	0.000248964503980175	0.00345660500415455	Slc12a4
0.856507608309096	0.000250859747387915	0.0034769765469284	Dennd2c
0.534086777775498	0.000253823354098192	0.00351381933278653	Zwint
0.559280965581897	0.000256863424170804	0.00355163080728477	Plcl2
0.762873590219776	0.000258129067667207	0.00356484609176897	Dusp4
0.611410200458662	0.00026050903391247	0.00359340039104204	Rbm47
-0.561479773689768	0.000262262592132481	0.00361325611963122	Psph
-0.67173125391932	0.000264170860690822	0.00363366363048154	Mapk13
0.559391098518977	0.000264375561431941	0.00363366363048154	Tmem165
-0.629393483148512	0.000268134058019951	0.00368092387047913	Ppp1r3b
-0.604878095903473	0.000277126272223912	0.00379983389232883	Ganc
0.592477364052611	0.00028003901410324	0.00383520097409961	Gstm5
-0.530478402234023	0.000283091489455756	0.0038723953563603	Jmjd1c
0.525615110351076	0.000284723590337686	0.00389009522950682	Psmc1
1.41106874330113	0.000286083425632407	0.00390403763757439	Rsad2
-0.58516865124342	0.000287862657405319	0.0039236635198943	Pdk2
-0.537555106580513	0.000290898826703579	0.00396035515076683	Tp53i11
0.580944443232275	0.000294712096942153	0.00400752714328904	Zc3hav1
-0.656725998568941	0.000298308807019017	0.00405164641788285	Pgm2l1
0.565578363931549	0.000300091754639333	0.00407105606765435	Chpf
0.529604823752454	0.000302784513868353	0.00410274799474856	Edem2
0.543749897762191	0.000303232964192366	0.00410399061184586	Stt3a
0.521610757998384	0.000303608451037996	0.00410424397266875	Odc1
0.543763415742953	0.00030551204817004	0.00412512981472786	Trappc9
-0.558634080702391	0.000309115975778709	0.00416401661048978	Impa2
0.724118182854343	0.00030909286799579	0.00416401661048978	Tm6sf1
0.597229379691617	0.000311339516693377	0.00418906409361475	Sec24a
-0.507335302117467	0.000312149374449896	0.00419505420989673	Rph3al
-0.556544829976697	0.000314961567429179	0.00422790883512868	Mapk3
-0.59182315638791	0.000315939522128481	0.00423609354611428	Ndst1
0.590376385144038	0.000318250836825623	0.00426211598002558	Kcnk1
0.508569249862312	0.000319386818110859	0.00427235576226433	Tubb4b
0.75253014073844	0.000320209487414328	0.00427838553218866	Gadd45b
-0.534422400172688	0.000322272639974744	0.00430095643882767	Fam102b
-0.894687926866357	0.000324297032925383	0.00432295836242596	Chrm3
-0.903586295356715	0.000326167953597965	0.00434286590068402	Slc29a1
-0.937512239941627	0.000329867753672215	0.00438705044883833	Il4r
-0.598482239638331	0.000333363744864041	0.00442842554378282	Gatm
0.59496305827172	0.000334416443347223	0.00443728577193363	Dync1i1
-0.623750937713061	0.000339846742430187	0.00450414392271529	Gpr22
0.542344216241916	0.000342624428675262	0.00453573236764122	Pls1
0.64353694996289	0.000343305240840319	0.00453952125359428	Whamm
-0.616508738960975	0.00035084304217555	0.0046285531619123	Adamts10
0.606081053392162	0.000350742197077791	0.0046285531619123	Ehd4
0.545129116044432	0.000358311391801163	0.00472166580902701	Syt7
0.511442141890375	0.000359864084658107	0.00473670072071724	S100a10
-0.901725511396504	0.000360510380762471	0.0047397844803331	Fbxl20
0.610999524198053	0.00036109003738967	0.00474150274081541	Abca5
-0.777635790319154	0.000361465394966544	0.00474150274081541	Ophn1
0.525139124217226	0.000363212934129771	0.00475899953784611	Lamb3
-0.818038794058826	0.000364373210089432	0.00476781951173302	Drc1
0.519612229286045	0.000364714983512262	0.00476781951173302	Itpr3
-0.677588860915181	0.000368927868298534	0.00481741906572796	Il10rb
-0.684286834564201	0.000373815580634687	0.0048757079814302	Fras1
2.70179768874053	0.000375360079993743	0.004890308448752	Rbp2
1.57333631002084	0.000376679141382126	0.00490194212947961	Ca9
-0.720555857256692	0.000384370229551963	0.00499637866753196	Carmil3
-0.684135210434227	0.000385667925153858	0.00500758895143339	Scrn1
0.590166024415882	0.000387189462828286	0.00501631817721584	Shoc2
0.56158832467907	0.000387212321050736	0.00501631817721584	Ufsp2
-0.696527373069475	0.000389641328484597	0.00504210780977143	Il17rb
0.520500858431104	0.000391475941715381	0.00506015644212781	Srpra
-0.529884922371222	0.000392556638181993	0.00506843048894013	Acaca
-0.538079716480251	0.000396886430410179	0.00511858912044697	Hpca
-1.52093024402076	0.000404874292370639	0.00521576020093151	Upk3a
-0.523620547259949	0.000406937267722828	0.00523647240255416	Pgap6
0.553359121486815	0.000408696495096399	0.00525015065304361	Cdc14a
0.571837288842341	0.000408912985494356	0.00525015065304361	Tiam1
0.791861221284278	0.000411895943786512	0.00528255399924195	Eva1a
-0.822801210852091	0.000417159960772703	0.00533588963760053	Adcy1
-0.93384105819238	0.000416522104641541	0.00533588963760053	Sema3g
-1.28774450188687	0.000417446164276815	0.00533588963760053	Tcp11
-0.917179212647127	0.000419572568886201	0.00535711746111748	Il15
-0.701082815987658	0.00042683114248432	0.00544375328507718	Mical2
-0.536568525013417	0.00042858015531645	0.00546000676274688	H2az2
-0.55079030276406	0.000436156870647049	0.00555038566363236	Sepsecs
-0.755827787441901	0.0004398945857538	0.00559176498841073	Pde1b
0.513964288890277	0.000442846044507508	0.00562306942164942	Atp2a2
0.913183583397217	0.000444326760709424	0.00563565055700244	Camk1g
0.520775579024187	0.00044511600289198	0.00563944327893099	Rpn2
-0.513299035471496	0.000455354702506731	0.00575240302574398	Cdh22
0.502009451285541	0.000454861426830162	0.00575240302574398	Eif1
0.569952768920603	0.000455531915547006	0.00575240302574398	Scfd1
0.507498546936078	0.000459724276209177	0.00579897815077892	Ubl3
2.02928901239607	0.000462443697915684	0.00582084859390735	Msantd1
0.531783985047049	0.000462470063876158	0.00582084859390735	Tmed10
-0.592329132453406	0.000465701081091218	0.00585510954849549	Adgrl2
1.33338225399358	0.000467499896019197	0.00587130873777821	Ecel1
0.509165812882158	0.000472044931629208	0.0059219246384541	Rab1a
-0.534016614179251	0.000474188287262304	0.00594233339506051	Sdk2
0.489016961150365	0.000477491145607833	0.00597721233849021	Ube2s
0.523371789583231	0.000479097178399423	0.00599079776120321	Ppp1r2
-0.511298666034042	0.000481480844724841	0.00600504101340655	Camk2n1
0.502650344358763	0.000482188785155336	0.00600504101340655	Eif1a
0.556916666257966	0.000480883975358581	0.00600504101340655	Plaa
0.511355246358211	0.000482324226042042	0.00600504101340655	Ssr2
0.541212164794835	0.000483318667833723	0.00601091670784774	Sec31a
0.524408713494594	0.000489009795914373	0.00607512817732067	Nucb2
-0.88076550946686	0.000491570442067405	0.00610035206638988	Cpne9
0.494352226916565	0.000494815705836208	0.00613400849131437	Tmed2
0.568365664327231	0.000499880830666149	0.00619012817651602	Itpkb
0.504922782443865	0.000506452849545062	0.00626476729157677	Psmc4
-0.603914273341119	0.00050982975275761	0.00629976528004677	Itgb5
0.535568578612726	0.000510950903474982	0.00630684462830064	Dph3
0.534803751101272	0.000511764070784699	0.00631011132937532	Ogdh
0.58342078662207	0.000518013036817997	0.0063803233142979	Pex3
-0.530677807122828	0.000524721531739692	0.00645603903864537	Cacna1c
0.52997755615132	0.00052710880215033	0.00647848254266816	Usp16
0.493718079387819	0.000535736466033968	0.00657749445598161	Tor1b
-0.905158458949143	0.00053762762183367	0.00659367607843767	Kcnd2
0.542286232711689	0.000541040488179821	0.00662846621514447	Crat
0.563189678897965	0.000542899001535868	0.00664415969539216	Trpc1
-0.948961232040555	0.0005447999389824	0.00666033846764456	Pnpla7
1.3028190473405	0.000545407690984278	0.00666069010306065	Pah
-0.488371519924576	0.000549386922462696	0.00670217089714831	Elf3
0.528389073664213	0.000552633892490437	0.00673464014746821	Scand1
-0.745405377241807	0.000557701184279926	0.00678920044863097	Ago4
0.492267860671674	0.000559189802793309	0.00679294560858946	Prkar1b
0.542413003364266	0.000559175686943973	0.00679294560858946	Rbpms
-0.490701327212325	0.000562558489652696	0.00682665914025803	Shmt1
0.500665706360734	0.000564764748266034	0.00684621039415432	Dusp3
-0.513843224560095	0.000571293721250608	0.00691806628343895	Oga
-0.553375003144335	0.000574037818153312	0.00694398639330779	Tspan2
-0.520256264598812	0.000575717851409051	0.00695699386828752	Asic1
-0.674030637894085	0.000586333286682631	0.00707041732704087	Brca2
0.741551218047278	0.000586328763152424	0.00707041732704087	Nt5dc2
-0.592265198836322	0.000587390761650788	0.00707575216966562	Mex3b
-0.555241743518448	0.000591612758806471	0.00711915604321092	Reep3
0.519625818101196	0.000596042745018014	0.0071649694239156	Rab6a
0.506600251815572	0.000600523961190202	0.00721130234815458	Psmd14
0.72114919513627	0.000602331263768286	0.00722546283460935	Mid2
0.531215026405742	0.000604986331868384	0.00724975287688947	Hmx1
-0.507841285634208	0.000606922571896841	0.00726538737471515	Siae
-0.493259326313017	0.000609105934224162	0.00727638075525935	Hmgn3
0.964192505796104	0.000608766671198398	0.00727638075525935	Prlr
0.490382399221083	0.000610562670536345	0.00728621676540469	Aars
0.524444507748196	0.000615513059929027	0.00733116165532284	Alg2
-0.601302536535719	0.000615603456105864	0.00733116165532284	Cpne2
-0.492358734360217	0.000624671414737053	0.00743145807149437	Klhdc8a
1.34421617102802	0.00062992486753149	0.0074862145414073	Osgin1
-0.782809850098369	0.000632633058899095	0.00751064056715706	Rasgef1c
0.516904348638737	0.000642283680609851	0.00761735202240796	Pdlim1
0.493760450415618	0.000644911424619886	0.00764063957654704	Chgb
0.523402004792554	0.000646080772906464	0.00764661853036621	Ssu72
-0.48043675109962	0.000654381438524456	0.00773690037901885	Klhl7
-0.669248288360921	0.000657054745158353	0.00776053161016601	Phldb3
0.479723070138894	0.000667772624991575	0.00786388774295644	Lmna
0.478751358785957	0.000667856252161721	0.00786388774295644	Mdh1
0.577468305547661	0.000667830978047783	0.00786388774295644	Rita1
0.506051375971559	0.000674945100910082	0.00793923153463147	Sars1
-0.56432480927895	0.000675735034025401	0.0079404043221943	Pclo
0.492612366479047	0.00068064003001054	0.00798988051555229	Ppa1
0.509963077663462	0.00068450790316295	0.0080189194684181	Prelid3b
-0.499403863523824	0.00068408094132408	0.0080189194684181	Vil1
0.507232744444258	0.000690544493219843	0.00808140778230017	Cul3
0.48925287565992	0.000707136086173008	0.00826716822696573	Man1b1
-1.12037680110756	0.00070938612954119	0.0082850538418699	Slc1a5
0.532281383227326	0.000727501481759242	0.00848800917460276	Tnfrsf1a
0.503817834875581	0.000731669655430757	0.00852434113121575	Ccng1
0.505934208604596	0.000732097447639183	0.00852434113121575	Ubr3
-0.607405723590076	0.000733221206346385	0.00852879348615653	Lurap1l
-1.00316342800804	0.000746779827964186	0.0086515157511581	Cyp2f4
0.559086436509542	0.000745036326206329	0.0086515157511581	Fads3
0.876270738702885	0.000746299968972931	0.0086515157511581	Pcdh15
0.56305049647412	0.000746204001829232	0.0086515157511581	RGD1304884
0.508462063881974	0.000749312613638331	0.00867212505764121	Erlec1
0.512275530576113	0.000757354156341835	0.00875638413523263	Enah
0.511714914257182	0.000762917806878601	0.0088118538657946	Rab21
0.522447613566818	0.000764683356115968	0.0088233874912318	Mrps10
-1.46957326012185	0.00077347190498724	0.00891585249997315	Syt10
0.523635197248238	0.000783943063239737	0.00902750850801795	Slc33a1
1.29588684320206	0.000786478480587173	0.00904764844067484	Tubb6
2.08923886772053	0.000800307059940021	0.00919753488266733	C1ql3
-0.564092715981104	0.000802767919490266	0.0092166089279601	Dyrk1b
0.547850799191045	0.000809607347944804	0.00928586533475276	Cds1
-0.484661510839364	0.000816787646500583	0.00935797780384516	Akap13
-0.467540483794217	0.000817521531020896	0.00935797780384516	Baiap3
0.613898509442691	0.000818838984886046	0.00936374123472075	Rhov
0.470251320830378	0.000821624133516325	0.00937694844441648	Hmgcr
0.541264077837294	0.000821500251309542	0.00937694844441648	LOC100125364
-0.572052837447675	0.000824305913754651	0.00939823115147027	Dnph1
0.539521902146329	0.000831905154711167	0.00947548207900719	Syndig1l
0.500969867454676	0.000834753549588252	0.00948913521192021	Pofut2
-0.506422441840729	0.000834451760860936	0.00948913521192021	Rfx1
-0.485085400666514	0.000850254437772917	0.00965580163093745	Fxyd6
-0.496931642542174	0.000859269493261822	0.00974855646004339	Chd6
-0.487389704172737	0.000865840636082781	0.00981342923891262	Cacnb3
0.615978405984102	0.000897062446057829	0.0101572897435524	Praf2
0.913148965368973	0.000900863804909123	0.0101903020763762	RGD1565844
0.491466926759902	0.000905339930907819	0.0102308748184318	Copb2
-0.472880715276057	0.000910439599840268	0.0102683305456495	Megf8
-0.593150562041591	0.000909857407260193	0.0102683305456495	Rapgef5
0.48235680026964	0.000929776951859881	0.0104761548033262	Ccnb1
-0.540783215455816	0.000936658083765706	0.0105433606610966	Oas1f
0.478933849437387	0.000945571303353554	0.0106332866801362	Tagln2
-0.484517781430991	0.000963430414833012	0.0108235385666396	Tmprss6
-0.518378672640626	0.000976405402881931	0.0109558696237918	Grk3
0.506901124200279	0.000977114241482125	0.0109558696237918	Nploc4
-0.505771769928238	0.000984021864046719	0.0110225779201494	Cep131
3.93994201265815	0.000990757984887203	0.0110872372160918	Fosl1
1.02211418670819	0.000992066953746777	0.0110910964391671	F2rl1
0.721070845033575	0.000995717765382849	0.0111211040514216	Klf4
0.493819358835938	0.0010153877918791	0.0113297974372233	Cbarp
0.501818229676323	0.00102441190643743	0.0114194133446281	Pld3
0.770033989409523	0.00102691662714236	0.0114362525446716	Cpm
0.85075164535239	0.00103065442901642	0.011455699083483	Ccdc134
-0.529934153368841	0.00103036206411931	0.011455699083483	Klhl8
-0.565343556156769	0.0010320892372859	0.0114605739244565	A3galt2
-0.516060681912046	0.00103544915026881	0.0114867955879387	Arhgef3
0.514205080867191	0.00103933979926644	0.0115188487964944	Vmp1
0.537587341873005	0.00104504420137682	0.0115709225145707	Pkib
0.481831432421377	0.00105040972045247	0.0116191475231589	Nans
0.593976028002177	0.00105422187985536	0.0116501138384785	Sgk1
0.463993677957016	0.0010685887441821	0.0117975479012196	Eif5
-0.592308933486458	0.00107577827996128	0.0118655353141654	Ntn1
-0.696058300185803	0.00107723539754476	0.0118702260664319	Lrrc56
0.486570057070578	0.00108929140441506	0.0119915869056372	Slc35b1
0.506462968031197	0.00109410497490722	0.01203306274506	Spart
-0.559347678558814	0.00109630815370662	0.012045777459638	Nrtn
-0.66449187143375	0.00111033048977319	0.0121882079717087	Foxo3
0.474410005779821	0.00111403824168908	0.0122056151737059	Osbp
-0.46549606463769	0.00111364430256761	0.0122056151737059	Sox4
-0.547608268475981	0.00112687857579699	0.0123345491303221	Rnf8
-0.677086564839334	0.00112815713399317	0.0123368057694462	Sh3bp5
-2.06028442666657	0.00113940970745839	0.0124480240024704	Wdr93
0.772352909283738	0.00114160357877182	0.0124565065196192	Cep85l
-0.519259051513502	0.00114235173663058	0.0124565065196192	Rab3b
0.991080043959627	0.00115553959201102	0.0125883782826655	Niban1
0.465954603778563	0.00116480945340216	0.0126773585164981	Hars1
0.502709800810157	0.00117210288988554	0.0127446801939917	Tm9sf2
0.472898680755676	0.00118160071971761	0.0128237119619163	Ivns1abp
-0.707759038635686	0.00118152319269835	0.0128237119619163	Pink1
-0.649673805487206	0.00118660587031091	0.0128658943751713	Klhl5
0.481079462255531	0.00119905565757845	0.012988640569475	Dnajc10
0.484518745877993	0.00120807406063682	0.0130740206900902	Rpl36al
0.644298970313052	0.00122939785549184	0.0132922865879494	Tuba1c
0.462895080390859	0.00123925633400202	0.0133737381485546	RGD1562987
1.01195245920833	0.00123915536985323	0.0133737381485546	Unc13c
-0.526447966479709	0.00124215192713093	0.013392423401794	Hsd17b8
1.07391347041894	0.00124773418322535	0.0134400131496483	Wdr63
-0.585735108912946	0.00125745260671775	0.0135320250586352	Adgrb3
0.484725270859146	0.00127616269960989	0.0137205380339366	Arl2bp
0.500448638490695	0.00127820014815756	0.0137296120489305	Ero1a
0.473985127264557	0.00128534068064281	0.013793432080331	Rpn1
-0.574480186497328	0.00129537554219988	0.0138881642474067	Rab43
0.466713215759391	0.00129752525754774	0.0138982593694871	Copa
-0.580266677831002	0.00130384325919716	0.0139141121092802	B3gnt3
0.476701187756939	0.00130238200062848	0.0139141121092802	Cfap36
0.625583244328281	0.00130045414052129	0.0139141121092802	Gpatch2l
-0.495495581144755	0.00130290275528202	0.0139141121092802	Oxr1
0.720433633792962	0.00131378095283322	0.0140071696769169	Egr1
0.517295488334131	0.00131682487654185	0.0140266234997569	Gclm
0.630511674426107	0.00133307417019479	0.0141473111198532	Ackr3
-0.52511669018189	0.00132986051799321	0.0141473111198532	Apbb3
0.543835300157715	0.00133155017446417	0.0141473111198532	Cep41
0.463402014456468	0.00133234696453491	0.0141473111198532	Sec16a
-0.441935291164629	0.00134608295940094	0.0142590592679083	Adcy6
0.855988764331659	0.00134507004236724	0.0142590592679083	Cgnl1
-0.617995114536567	0.00135601341808487	0.0143510380511944	Smarcd3
-0.496160166479555	0.00136283676250319	0.0144099945917616	Med23
0.448567446348797	0.00136749542311514	0.0144459755257269	Slc39a7
0.520308536834028	0.00137368288400096	0.0144980255940799	Fndc3b
0.50893539452942	0.00138663404682327	0.0146212997934508	Atp1a3
0.531016472714903	0.00138956001585549	0.014638734819049	Junb
0.492268832967101	0.0014114865854931	0.014856122305135	Arl8b
-0.542767228387265	0.00141899608801464	0.014921221884508	Cln3
-0.466845829494615	0.00142026581741449	0.014921221884508	Scg2
1.34155571583001	0.00142965889644699	0.0150062006794947	Entpd2
-0.467694551289593	0.00144464822235031	0.0151406589924886	Carhsp1
0.534749124779679	0.0014464172664069	0.0151406589924886	Fam222a
0.487048563901257	0.00144570989074462	0.0151406589924886	Ptprk
-2.60054813729533	0.00144789898085349	0.0151423907961259	Fbxo32
-0.539246075646032	0.00144931557860883	0.0151434390702234	Hormad2
0.490241873552836	0.00145462881296631	0.0151845116622462	Cast
0.440574275310558	0.00145588633201126	0.0151845116622462	Trabd
0.460385078838975	0.0014644688874501	0.0152463801640054	Fth1
-0.500036714561196	0.0014639415616333	0.0152463801640054	Jade3
0.878756370419175	0.00148255619083018	0.0154207291313837	Bmp2
-0.509077995135357	0.00149596911353185	0.0155461867046706	Adcy8
0.529152573629902	0.00149818058785167	0.0155551168615935	Psma3
-0.530975230898671	0.00151361700066526	0.0156732986328216	Cntn1
0.455305805950699	0.00151226037315808	0.0156732986328216	Ftl1
0.458021241975384	0.00151365045037073	0.0156732986328216	Slc35e1
-0.509648154794886	0.00152951049468565	0.0158090644482154	Mgat4a
0.589767572249355	0.00152895642434565	0.0158090644482154	Uap1
0.631447132724424	0.001537840196211	0.0158666489840461	Crip2
-0.599706020877297	0.00153753775056614	0.0158666489840461	Trpm3
0.501869048556133	0.00154200851772826	0.015884055682569	Man1a2
0.907491882790368	0.0015422887862856	0.015884055682569	Rasl11b
0.487812652609196	0.00154477817982323	0.0158954634889861	Tpd52
-0.690152504562002	0.00154756291990849	0.015909887248103	Fam89a
0.529936429692755	0.00155939680270893	0.0160172328735389	Magi3
-0.46633884021691	0.0015710116405669	0.0161221390839265	Ppm1l
1.30796387937233	0.00158623623016793	0.0162638695114545	Pycr1
0.535176218974878	0.00159502578052768	0.0163394270518169	Dsel
-0.62307130743613	0.00160058762250413	0.0163818149548822	Mycl
0.465380261763274	0.00160600640270236	0.0164226645837227	Psmd1
-0.528899369459653	0.00160867613838427	0.01643535550264	Tfap4
3.10928041662416	0.00162246065851075	0.0165614795168657	Megf10
0.470503498645912	0.00164526686994987	0.0167793883616165	Fam98a
0.502794540083017	0.00165247007182294	0.0168230227488948	Golph3
-0.483382313415459	0.00165132926395865	0.0168230227488948	Smarcd2
-0.504926569874792	0.00167218078891666	0.0170086364241355	Sesn1
0.456309656172676	0.0016870031299831	0.0171442438227258	Dnajc22
-0.546221198518105	0.00169324738600916	0.0171925136175193	Fstl5
-0.924769000390302	0.001708350803078	0.0173305711098847	Ciart
-0.459618465680392	0.00171594250773627	0.017392248994712	Rnf5
-0.468099970795078	0.00172789798948472	0.017475120750619	Kcnh6
0.755281509607571	0.00172900264333929	0.017475120750619	Pou6f2
-0.725771357457713	0.00173019493523601	0.017475120750619	St6gal1
-0.575947978847776	0.00172652212185765	0.017475120750619	Tep1
-0.454841222596435	0.00173815043002957	0.0175400724097019	Maf1
-0.533217661552885	0.00174122556363318	0.0175506036383693	Rgl2
-0.561295187041801	0.00174224524991461	0.0175506036383693	Upf2
0.486983917124314	0.00174665769642203	0.0175796589148198	Arpc2
-1.12491685675612	0.00177661871002502	0.0178655783567551	Sync
0.616981889617722	0.00178419537377078	0.0179260991963834	Taf1a
0.488333564520736	0.00179379775325377	0.0180068493485439	Nsf
0.442121601685051	0.00179564750916426	0.0180097026551226	Fam219a
0.535090212929654	0.00181403180015807	0.0181745039702278	Il1r1
0.42925586717957	0.00181523861802779	0.0181745039702278	Pgam1
0.547851697170408	0.00181736065034077	0.018178187262456	Nfkbib
-0.577935447930305	0.00181876682363411	0.018178187262456	Parp14
-0.875342514802871	0.00182221889888993	0.0181968803930814	Cacng6
-0.679240420221466	0.00182803846253469	0.0182391625958361	Lmo2
-0.423565897713551	0.00184633388150167	0.0184057408776389	Krt8
-0.512711647725374	0.00186636456952433	0.0185893142924744	Mxd3
0.624428825476204	0.00188117538466708	0.0187155671597941	Klf2
0.435556904111718	0.00188229408934995	0.0187155671597941	Psmd12
0.479985557105362	0.00188889154994962	0.0187649467967361	Mbnl2
0.705643507571108	0.00190011673904223	0.0188601751216064	Plet1
0.4801482080983	0.00190384359313122	0.0188808764615359	Micu1
3.35064314843216	0.00191274856066765	0.0189528505098369	Acot12
0.439182468464191	0.00193616385044356	0.0191683553661813	Vcp
0.468887169470178	0.00194692499974503	0.0192583191720265	Eef1e1
0.473791677415763	0.00196268916044724	0.0193975739706057	Yipf2
6.1420459317229	0.00196809144240209	0.0194342694878915	Eya2
-0.646368976261009	0.00197883991228722	0.0195236486714855	Adgrl3
0.607899806855142	0.00198258793386781	0.0195438659736207	Prkca
0.603746623004718	0.00198629111149372	0.0195636069748491	Slc6a9
-1.4231992108789	0.00199648918188177	0.0196472297248656	Kcnq3
0.50819229275728	0.00201660906435489	0.0198282655353321	Mgat2
-0.741597663456495	0.00203130673360809	0.0199216987753005	Hivep3
0.46618374302215	0.00202990044184672	0.0199216987753005	Hsd17b12
-0.988651290734733	0.0020308506310892	0.0199216987753005	Marchf10
0.448277733309894	0.00203621370812083	0.0199528130308535	Tomm20
0.469876229857371	0.00203936363775423	0.0199666717350848	Ppp1r11
0.44333379899213	0.00205168158345577	0.0200701912721727	Sec13
-1.16799776883033	0.00206149110770234	0.0201490175896412	N4bp2l1
-0.440103033158999	0.00207361220693959	0.0202502842348328	Map4k4
-0.512156209336425	0.00207626814307819	0.0202590235097298	Plxnb1
0.748301904153034	0.00208213366507698	0.0202990387144454	Sez6l
-0.937897427208354	0.00210329792789485	0.0204880096210858	Hdac9
-0.543339146525612	0.00210637934954869	0.0205006666981456	Ntrk1
-0.471177389895004	0.00211102858861584	0.0205285485067089	Spns2
0.547301078665141	0.00213816867288057	0.0207749091324477	Mindy3
0.451562491210731	0.00214821791441963	0.0208549357700282	Pcsk2
-1.68814180355308	0.00215036553656757	0.0208581830798257	Pth1r
-0.579514903615937	0.00215913416365304	0.0209255934445362	Mrap2
1.33608973600543	0.00216661957669037	0.0209804643183889	Stk32b
0.502829978983692	0.0021686582472087	0.0209825437139519	Grin1
-2.33757113764152	0.00218978156558439	0.0211513409995658	Camkv
0.469704835438605	0.00218925550957767	0.0211513409995658	Hm13
0.944099546729364	0.00219173121067746	0.0211524126238537	Piga
-0.44771842434577	0.00220387097881138	0.0212517449624862	Nme3
0.440137486451502	0.00221496494208302	0.0213408347518619	Txnl1
0.719767178786145	0.00222385058997596	0.0214085164745469	Slc15a2
0.511597998876324	0.00223222821250271	0.0214711984587217	Dusp10
-0.44754426988544	0.00223520060814929	0.0214818277327898	Ankrd10
1.26184569250023	0.00225694851001301	0.0216727342731133	Guca1b
0.44921671488085	0.00226610836068981	0.0217425442713724	Fnta
0.943005970003835	0.00228288399260464	0.0218852478757698	Chac1
-0.510593827666618	0.00229183687716391	0.0219527822105692	Jph4
0.516919274277508	0.00230391402747203	0.0220501056339752	Rgs7
0.49659815189284	0.0023141920920046	0.0221300630311064	Oxnad1
-1.52492787667359	0.00232426075345899	0.0222078868004919	Slc26a4
-0.440598490092013	0.00233320683456227	0.0222748642529497	Podxl2
-0.431093232614026	0.00235283861531738	0.0224436612194122	Dcx
0.450616221047869	0.00236245980207933	0.0225167668294289	Psmd3
0.467842707221725	0.00237438620928519	0.0226117044301464	Cers2
0.967137318402552	0.00238741098335319	0.0227169362717081	Smim3
0.647879482306586	0.00241857589672603	0.0229944604263936	Ca5b
-1.8023360284128	0.00242816661225663	0.0230665802703553	Aox3
0.490840447989563	0.00243061025518316	0.0230707428841807	Elovl1
0.451044476282464	0.00243487202490448	0.0230921416112952	Gnas
0.559803424690232	0.0024410841366963	0.0231129480728842	Rasd1
-0.54369132324229	0.00244107737999102	0.0231129480728842	Slc12a5
0.483177310939355	0.00245248062076905	0.0232017574517493	Usp53
-0.916310603302642	0.00245762333965252	0.0232313055869865	Camk2a
-0.524041947353613	0.00246129675367327	0.0232469276307532	Dixdc1
-0.618665782206069	0.00246764415514966	0.0232877591147184	Susd2
-0.498836364787713	0.00247133679284847	0.0233034905450236	Kif19
1.62977732349998	0.00248647482728217	0.0234270322793236	Ccn2
-0.742422360798021	0.00249308829613064	0.023450930301461	Akap2
-0.458559558007592	0.00249244097001758	0.023450930301461	Ssh3
-0.505194768295095	0.00249659228401989	0.0234647039504615	Lhx8
0.438853874745615	0.00251383425236533	0.0236074687667027	Tial1
0.554778887535891	0.0025306382322733	0.0237072167948469	Btd
-0.447790440954373	0.0025266726119172	0.0237072167948469	Fam193b
-0.525520081015424	0.00252884616624488	0.0237072167948469	Mboat1
0.451106410964897	0.00253980147162733	0.0237736990476817	Tbrg1
-0.469295224212567	0.0025786902215796	0.0241180913081721	Smarcc1
0.458232173637967	0.00258246180862395	0.0241337454479366	Ap2a2
0.445649352851065	0.00260934497702752	0.0243059956402628	Arf1
0.445813754481056	0.00260597752584786	0.0243059956402628	Atp6v0c
0.451269484633724	0.00260903237506684	0.0243059956402628	Ufd1
0.499137904435737	0.00260915769389582	0.0243059956402628	Vav3
0.435555390249365	0.00262758866868098	0.0244363622025109	Cdk1
-0.508249899157961	0.00262758490259276	0.0244363622025109	Sox13
-0.454756582297609	0.002650138878416	0.0246062935087148	Cplx2
0.434821667626444	0.00264915793202944	0.0246062935087148	Ndufs4
0.461273020586619	0.00265377019716742	0.0246201389904952	Srd5a3
-0.44096107694105	0.00265653179268905	0.0246258998735656	Wls
0.462155880167267	0.00266599304871721	0.024673840734065	Rfk
-0.453532357399703	0.00266548674935722	0.024673840734065	Tnrc18
-0.445818125423673	0.00267255755537277	0.0247147123127077	Tspan7
0.426241988352622	0.0026760638862879	0.0247272601990811	Cltb
-0.444131792321164	0.00269129605992011	0.0248480496575609	Fhdc1
-1.41385942061332	0.00272597647069762	0.0251480620039338	Ccdc189
-1.02004861467946	0.00273405012774211	0.0252023338698279	Slc10a4
-1.03087885931753	0.00273698238717832	0.0252091636365888	Samd14
-0.64159405787707	0.00276023212097582	0.0254029682557647	Lats2
0.49501292614429	0.00276323286917121	0.0254102565363275	Lin54
3.17994988124338	0.00279579487806123	0.0256891567709396	Eng
0.424402020949775	0.002808720035106	0.025787322652721	Tpm3
0.912405542836355	0.00283421397854962	0.0260006360520214	Hsd17b7
0.499281323642278	0.00284199022089583	0.0260511996025384	Lix1l
1.67531695880803	0.00285224900395548	0.0261244208132992	Ankrd34c
0.553922204480726	0.00286561801356357	0.0262051427885813	Sema4a
0.478174425497812	0.00286360432104974	0.0262051427885813	Syap1
-1.06685721398626	0.00287707023915253	0.0262889722249489	Ubash3a
-0.725699690269824	0.00289590511817073	0.0264400733963779	Gramd1b
0.466942317171783	0.00290803574257918	0.0265107018254384	Lpcat3
0.43821114786004	0.00290824980039145	0.0265107018254384	Rab2a
-1.29386921018848	0.00291733186378033	0.0265724352818123	Npff
0.447516504179768	0.00292138911456303	0.0265883389034281	Esrra
1.53218814142268	0.0029333435021145	0.0266760345046049	Ptgs1
0.542194570940444	0.00294537664238215	0.0267113435710294	Gbe1
-0.497550869636538	0.00294651382055253	0.0267113435710294	Phf21b
0.48870804570175	0.00293986358942152	0.0267113435710294	Ptp4a1
0.422528723833956	0.00294441980363783	0.0267113435710294	Sec61b
0.64183392999186	0.0029540778977262	0.0267588284531041	Sstr1
0.467939947036077	0.00297984145614483	0.0269709646825256	Cinp
-0.461473479018756	0.0029851764748353	0.0269980111371897	Card10
0.596252416934909	0.00299133556475845	0.0270324621657354	Mapk15
0.460967076470162	0.00301314380924597	0.0272081682743843	Pmm2
1.30738997293223	0.00303525106547353	0.0273862966723196	Cfap70
0.491942533284095	0.00305174542128251	0.0275135417918762	Eri2
0.465621740402893	0.00308206143216521	0.0277651015784092	Casc4
-0.450175384356172	0.00309016086507901	0.0278162837182073	LOC100911177
-0.585822281828614	0.00310213311559694	0.0279022199857914	Fuz
-0.488074403358286	0.0031136277779035	0.0279837296539077	Xpc
-0.599651914198318	0.0031206619389241	0.0280250546021724	Frk
0.534113002579047	0.00312649399478169	0.0280555280155761	Nphp4
0.466574735943093	0.00314616098475602	0.0282100046520914	Fdft1
0.702721261929884	0.00315844887875656	0.0282973216272664	Epop
0.632970916817357	0.00316081869706514	0.0282973216272664	Trib2
0.443377267295248	0.00316862435395717	0.0283451435209357	Nsfl1c
0.412631854728765	0.0031866233089812	0.0284618901758694	Srsf2
-0.472724016023285	0.00318503413428623	0.0284618901758694	Tmem178b
0.474915175170507	0.00322494858827558	0.0287818530329886	Tmem263
-0.487577792382262	0.0032423090592528	0.0289143592384839	Celsr2
0.430192187316195	0.00326080402378995	0.0290567695504877	Stxbp1
-0.445379872252594	0.00327404271715897	0.0291521574444248	Mbp
-0.41641787299112	0.00328235830531949	0.0292035962446987	Numa1
-0.459196109188379	0.00328628536559291	0.0292159403754102	Rhbdl3
0.439311105053469	0.00329210122272343	0.029245044375452	Dlg4
-1.14328416057366	0.00329849740754688	0.0292792547657557	Tmem140
0.460514598150013	0.00332052074546415	0.029452020551904	Ocel1
0.450638689175116	0.00333526473572724	0.0295430924484772	C1galt1c1
0.757586607742844	0.00333592464278267	0.0295430924484772	Ier2
0.446906029088349	0.00336146786391056	0.0297464048510977	Syvn1
-0.595541486287438	0.00337417368698149	0.0298358909262376	Eid2b
0.427080727737839	0.00338041129276294	0.0298680887188516	Usp14
0.449910472203069	0.00339231862040408	0.0299292136589202	Chchd10
-0.428092907863554	0.00339513419896478	0.0299292136589202	Gjd2
-0.458808087109132	0.00339494379510815	0.0299292136589202	Itprid2
0.448132814239165	0.0034035085793342	0.0299800633205671	LOC100294508
0.428473276498208	0.00342223598013259	0.0301219607616261	Stat3
0.436807760555331	0.00346555679054572	0.0304799429040045	Gstm7
-0.432673522726857	0.003475275880603	0.0305420731325111	Ogdhl
0.56382467643473	0.00347950075778714	0.0305558600897582	Foxc1
0.428483866470048	0.0035246177338008	0.0309284534017119	Arpc3
0.461573420440642	0.00353083019877864	0.0309593525966078	Elmo3
0.428865414752642	0.00355606703657946	0.0311568889480656	Mdh2
-0.528710170307704	0.00356670884689456	0.0312263459472412	Nrxn1
-0.732663812104693	0.00358863938571527	0.0313944543675045	B3gat1
0.442209695058568	0.0035974423019916	0.0314475503359509	Aig1
0.445795602741666	0.00363537556913695	0.0317406682093088	Clptm1l
0.422713046346533	0.00363649171591351	0.0317406682093088	Mapk8ip1
0.503135635700731	0.00366823332230419	0.0319934466563968	Nsdhl
-0.469899861382295	0.00373314235148168	0.0325305181606816	Hpse
0.437858017886997	0.00373546718448022	0.0325305181606816	Srebf1
0.83955423391544	0.0037503558380056	0.0326354716795888	Ankrd9
0.484795836859762	0.00377685646099153	0.0328412371332173	Nceh1
-0.43914958088365	0.00379256487856935	0.0329280500853296	C1qtnf6
-0.462922197390529	0.0037898653838172	0.0329280500853296	Serpini1
-0.406498071942184	0.00380056375520243	0.0329726134538829	Vwa5b2
-0.570218467439121	0.00381300830808621	0.0330556500197616	Alpl
-0.546679055798092	0.00381982726891531	0.03308982899217	Zfyve1
-0.725971063589783	0.00384517371276143	0.0332843328755511	Tead1
0.452759358326414	0.00385317724164554	0.0333285345773611	Nampt
0.456970948129944	0.00388844815160121	0.0336083452562136	Isoc1
0.428948635770628	0.00389853135339221	0.0336537206551177	Copb1
0.589839000519564	0.0038995488206947	0.0336537206551177	Nrn1
0.486684039818696	0.0039146248273799	0.0337585037587544	Fbxo34
0.524255638961327	0.00392939142907851	0.0338098122663569	Alcam
0.449053772456721	0.00392528815154908	0.0338098122663569	Dad1
0.477159851478432	0.00392694275770843	0.0338098122663569	Suco
0.419276189692544	0.00394487068341758	0.0338678176858717	Ddx50
0.468679084014453	0.00394421190781877	0.0338678176858717	Hcn3
-0.450329762575054	0.00394496485562136	0.0338678176858717	Mical3
0.484322163149401	0.00395358724308667	0.0339165306819307	Tspyl4
0.417705521525123	0.00396876080501505	0.0340213295833779	Scyl1
0.495604178560769	0.00398630101345387	0.0341208384365873	Ext1
-0.600823508763079	0.00398503760140651	0.0341208384365873	Hs6st2
-0.448069448191511	0.00399682324027573	0.0341854680714736	Stard5
0.441027346383848	0.00400177416815612	0.0342023848666182	Sgsm3
0.48960183410319	0.00401550022293384	0.0342942201667638	Kiaa0895l
0.42957490282277	0.00402393359837927	0.0343407508277115	Stx5
0.418144436388457	0.00404857599788486	0.0345254397921923	Esyt2
0.486563689668302	0.0040898296049472	0.0348514072409723	Mrpl47
-0.446693781003515	0.00410531131119998	0.0349574399141707	Nbl1
-0.396218338933519	0.0041100482526244	0.0349718898655259	Csrp2
-0.471923316456088	0.00411948208362196	0.0350262541685048	Cnppd1
-2.51414568555157	0.00413441162170918	0.0351272313856295	Olfml1
0.574329462386452	0.00415058324464784	0.0352386049051135	Bcat2
-0.453314349718234	0.00415647931379496	0.0352626386621661	Ffar1
-0.389985906840709	0.00418129451312397	0.0354186398290714	Castor2
0.452967074602496	0.00418410392278408	0.0354186398290714	Ldhb
-0.566913782542928	0.0041786404099365	0.0354186398290714	Zfyve26
0.924450242542441	0.00426270868366031	0.0360575005123737	Zhx2
0.412271080175235	0.00428334304217245	0.036205421276379	Isyna1
-0.442000888105715	0.00428867521703143	0.0362238764293169	Tnip1
0.454282864941946	0.00429444011649247	0.0362459567865953	Prmt5
0.423706891724157	0.00433812048089229	0.0365074894017446	Cd81
-0.441326954949304	0.00433089677167867	0.0365074894017446	Gadd45a
-0.445774211481129	0.00433655363685738	0.0365074894017446	LOC102548847
1.19056023232075	0.00433777331644889	0.0365074894017446	Taar1
-0.415891088526314	0.00436837952495901	0.036735261736205	Ahctf1
-0.70021254937048	0.00438569997162995	0.0368539755103221	Arrdc3
-0.917190940947739	0.00439810878628219	0.0369312726112338	Ccdc28a
-0.452707959861442	0.00446197512597276	0.0374402347550625	Cpt1a
0.437302477534925	0.00449780448505323	0.0377133693848778	Sec24d
-0.450125628317561	0.0045013492576967	0.0377156022290916	Ccpg1
-0.482762346123532	0.00453989923062747	0.0380109175757922	Pdk1
0.588965817408894	0.00456238392611529	0.0381713924989311	Cblb
-0.451832351021542	0.00458411700308973	0.0383253502932734	Cxcl16
0.470091748577488	0.00458766329733927	0.0383271449328911	Cog6
0.409798371764615	0.00461759631747181	0.0385492220872247	Etf1
-0.480362225713502	0.00463818303596901	0.038693007719933	Rgs12
0.547734800680801	0.00464872489656688	0.038752848702975	Samhd1
0.666297796267425	0.0046662796422286	0.0388710217264286	Bc1
-0.423099566298747	0.00467945183463316	0.0389525426234587	Ddah2
-0.546790457671485	0.00470293502797804	0.0391197140722049	Zfp90
-0.759729991279599	0.00472502726119161	0.0392750820901361	Gpm6a
0.408079033848585	0.00474768215004245	0.0394348992448291	Eif2s2
0.408409866403806	0.00476516269485539	0.0395515379809642	Arfip2
-0.605957700187541	0.00478201111400837	0.0396627655771827	Tekt2
0.428461060479134	0.0047873969809192	0.0396788291559759	Iars1
-0.471388997014951	0.00480911798615018	0.0398301607722619	RGD1306227
0.788171195095416	0.0048412345929567	0.0400671669857125	Arid5a
-0.490040001692304	0.0048447000414748	0.0400671669857125	Nudt7
0.431793429612524	0.00486271910499993	0.0401813782310571	Hacd3
0.417409977651121	0.00486549546904229	0.0401813782310571	Tmx1
-2.06521225708284	0.00487491445984778	0.0402302840359317	Klhl38
0.392941428293227	0.00488034276907102	0.0402462101902459	Fkbp2
0.419343127639265	0.00489216785950878	0.0403148274038603	Psmc6
-0.715687092757115	0.00491560358247012	0.0404789574894318	Kcnk12
0.403686292200895	0.00492717061452762	0.0405451865161128	Mid1ip1
0.612155127396622	0.00495200783080407	0.0407204418052681	Gale
0.434960803331864	0.00497042418989742	0.040813533105339	Aurka
-0.437712766332938	0.0049688503975798	0.040813533105339	Wdr81
-0.595897551994087	0.00498409438058706	0.0408965918361437	Cnga1
0.651429072874573	0.00499651203189141	0.0409400814920789	Cidec
0.486077428539743	0.00499535257691978	0.0409400814920789	Grhpr
-3.69329656483443	0.00500255780066057	0.0409604447962983	Blk
-0.581168822738878	0.0050131948439273	0.0410183452948362	Cx3cl1
0.448027621797776	0.00501777129496462	0.0410266105026816	Otud4
0.447985518161131	0.00502918982259525	0.0410907668459771	Gatc
-0.458193628252146	0.00504023744910391	0.0411518038427902	Macrod1
0.472495102628971	0.00506747893265068	0.0413448777597258	Rsph9
-0.441363930991036	0.00511432124117447	0.0416974851583778	Sema6b
0.434310096479205	0.00515825113699428	0.0420258647875228	Tmem184c
0.445313104325764	0.0051714856766653	0.0420740956325018	Gba2
-0.408322903167477	0.00516785464367227	0.0420740956325018	Sorcs2
1.43328093913555	0.00519149430563707	0.0422070321498579	Vim
0.419869468353353	0.00520110868672529	0.042255334980288	Nav2
-0.437103162037034	0.0052305956405264	0.0424492039170868	Appl2
1.41197372034715	0.0052323514564003	0.0424492039170868	Dlx2
-0.533876283757386	0.00523708215236389	0.0424576413536252	Rfx3
0.466163683616958	0.00525873132116448	0.0425899442894901	Ankrd27
0.401730520999699	0.00526080587929116	0.0425899442894901	Fundc2
-0.560510483462877	0.00527086319513034	0.0426413573817014	Nrep
0.446843695255825	0.00529135694349494	0.0427770697666661	Soat1
0.424119751477103	0.00531677316866017	0.0429523585198502	Dapk3
0.448416407918992	0.00532557156815185	0.0429932458386098	Nat9
0.407328263553665	0.0053355759216797	0.0430438046304371	Afg3l2
-0.416155475880057	0.00533938140286374	0.0430443193122245	Slc29a4
-0.731582242284378	0.00536600932625117	0.043228691378987	Chst8
0.463724231772548	0.00540100516814055	0.0434801703668922	Sema3d
0.411483811176046	0.00540673654170402	0.0434958721508832	Atf6b
0.407490126828483	0.00541102394630474	0.043499943730461	Wsb2
-0.416450385983317	0.00542457938755908	0.0435784645771506	LOC361646
0.457924524948806	0.00549209308889134	0.0440900480771849	Sra1
-0.547805278015633	0.00551275724095392	0.0442250762203165	Trappc6a
0.438326847573609	0.00552164042683748	0.0442654714079013	Tpgs2
-0.395648642479508	0.00552784439168787	0.0442843467144689	Prpf19
0.907029633337287	0.00561499007966419	0.0448575318586506	Dzip1l
0.449821635304017	0.00561122888928923	0.0448575318586506	Gorasp2
-0.454365003642508	0.0056144013532399	0.0448575318586506	Trim25
0.388185615773836	0.0056142276953913	0.0448575318586506	Vdac2
-0.45052309642682	0.00567541309385	0.0453087801746359	Dock6
-0.480606289162352	0.0056864890197209	0.0453657210006028	L1cam
-1.85388769513235	0.00575476036061051	0.0458785607681658	Il2rb
0.430450527302886	0.00576024374588906	0.0458904737207118	Pelo
0.412106264843337	0.00578681037065751	0.0460702190339405	Zcrb1
0.405457262931228	0.00585365451458782	0.0465701532059601	Emc7
1.18552881398618	0.00588053643795085	0.0467516870643998	Chrna7
0.57899534877935	0.00592703582056475	0.0470888260219454	Polr3g
1.29768396236105	0.00597675347190498	0.0474510503387129	Shisa8
-0.686716526670754	0.00602262410523162	0.047782253590748	LOC497940
-0.400907374373427	0.00603687014729281	0.0478622702787433	Deaf1
0.447197400788333	0.00607162827715051	0.0481046912536773	Rnft2
-0.780932147971343	0.00610019261903523	0.0482977397724579	Zcchc24
0.392238527117386	0.006122106823523	0.0484379070823993	Hnrnph2
-1.61980163748744	0.00615166041273949	0.048638282741	Col11a2
2.45445131100374	0.00615819502741542	0.0486565079638647	Mmp13
0.398930358496879	0.00617037933383266	0.0487193163050178	Ubxn4
1.04549028471769	0.00617667645276194	0.0487252234360181	Fbp1
0.404691894336024	0.00617959848688721	0.0487252234360181	Yrdc
0.653300923193759	0.00618666548622235	0.048747534077741	Pla2g4b
-0.511834091971306	0.00620241204215906	0.0488381575174523	Ift46
-0.424408962939843	0.00621361404591966	0.0488928973900546	Elavl4
-0.440531879166274	0.00623215843720791	0.0489123490834951	Arhgef25
0.443613776282085	0.00623110860395816	0.0489123490834951	Chp1
0.567719622323882	0.00623309316380422	0.0489123490834951	Gab2
-0.542917327317784	0.00622343357785352	0.0489123490834951	Tceanc2
0.474194823617088	0.00624338639521469	0.0489597253514313	Twist1
-0.404956264013687	0.00625765427443352	0.0490381844503292	Plscr3
0.498268785938684	0.00629113707729841	0.0492670122105112	Smagp
-0.39651743226782	0.00629574820974762	0.0492695832686644	Sumf1
0.537229420682695	0.00630670612202725	0.0493217860148209	Giot1
0.399633523506356	0.00632613624326238	0.0494401299881049	Amd1
-0.705587031245942	0.00635527252828276	0.0496341175596503	Oas1b
0.479671321196653	0.00636778416142357	0.0496980929396315	Gpr27
0.453457378223643	0.00638081787054197	0.04976605341201	Uchl5
0.411893700105021	0.00646130918192762	0.0502726012852352	Emg1
0.417462574433193	0.00645682540300403	0.0502726012852352	Gmds
-0.414388472234899	0.00645122543944003	0.0502726012852352	Ing4
-0.400002127636807	0.00646324559291227	0.0502726012852352	Spop
0.471610234222861	0.00648129503029182	0.0503789311003224	Smyd5
-0.696921099011395	0.00650685292523282	0.0505434409533278	Dab1
0.461162521584016	0.00651547525730056	0.0505762667746192	Alkbh3
0.427867617855192	0.0065286175479407	0.0506441107697301	Vapb
-0.980353247762894	0.00654369899910181	0.0507264403529216	Mycn
-0.419298836312284	0.00654804971523719	0.0507264403529216	Pxn
0.521837481869218	0.00655823411973241	0.0507711475864076	Dbf4
-0.409230708005422	0.00656267310251615	0.0507713459121357	Zfp358
-0.468362027558597	0.00661821663112962	0.0511354011022705	Raph1
-0.411291402694339	0.00661862067465931	0.0511354011022705	Tfcp2l1
0.466291678560148	0.00664394370091242	0.0512965961981855	Qpct
-0.97177323720793	0.00668826626743979	0.0516041684377112	Espn
-3.07270296623218	0.00671339102632751	0.0517633045354368	Pdpn
0.379342731954036	0.00672223051647193	0.0517967447163383	Lman2
-0.463936874349723	0.0067391856735874	0.0518926318533798	Ttc8
0.439443818604244	0.00677168434665865	0.052038381245131	Dym
-0.408440243915714	0.00676789709259774	0.052038381245131	Nmral1
0.442717147773178	0.00676586933614536	0.052038381245131	Ube2t
0.4574926165672	0.00682209889084459	0.0523908048332952	Siah2
-0.51946695592261	0.00683405023578445	0.0524475743245259	Kbtbd11
0.495929410880656	0.00694168866125297	0.0532265245258377	Kcnma1
-0.42470624944394	0.00694480296534096	0.0532265245258377	Robo2
1.55373398546655	0.00694956520795131	0.0532275620188228	Ahnak
-0.442559261151439	0.00698966659979484	0.0534990848729473	Rnf44
0.379783167613534	0.00702944214585003	0.0537677542858103	Cmpk1
0.425125201914709	0.00703621292135006	0.0537837830214027	Ufl1
0.384733946655888	0.00706523172990095	0.0539697382608105	Sar1a
-0.521524282061619	0.00713259390886325	0.0544481488570423	Arhgap29
0.466834625809776	0.00713831966357807	0.0544557224202932	Snapc3
0.409940409515	0.00715032857660396	0.0544853284668792	Bop1
0.405469443151071	0.00715167298200518	0.0544853284668792	Sacm1l
0.467432045099345	0.00717566851921064	0.0546319593944403	Cbx8
-0.591021587293638	0.00722312837501025	0.0549569238267976	Tmem268
0.432064950674915	0.00725249420874636	0.0551438819414529	Kcnip3
1.13067317942396	0.00729367901322395	0.0554203985258444	Zfp36l2
-0.676439395487743	0.00730647001389208	0.0554809445807356	Atxn1
-0.425882436917652	0.00731717004192823	0.055525543642706	Fam117a
0.434055604408108	0.00732362421344071	0.0555378859271074	Ggcx
0.421751303977832	0.00741985785906159	0.056230596054443	Inpp5a
0.552748382552047	0.00746982164921386	0.0565719738331509	Clcn5
-0.41466582273687	0.00751529508133077	0.0568789175102823	Lrp1
0.486478188736599	0.00758316926798726	0.0573548844568872	Sc5d
-0.828148640657557	0.00759094127760823	0.0573605829105625	Enho
-0.819843621763327	0.00759389497329509	0.0573605829105625	Pnck
0.405756758820089	0.00760914554310356	0.0574380645195954	Ect2
-1.40679066225547	0.00764859120527353	0.0576979627707978	Acer1
-0.702730560744542	0.0076629507602512	0.0577684046827849	Etfbkmt
-0.411687961005199	0.00768725798309355	0.0579136973395601	Casp2
-0.377177701161623	0.00776695682090547	0.0584758319814768	Rnf112
0.474177859957793	0.00778966286326332	0.0585318625597526	Ddi2
-0.449008816111757	0.00778862094587723	0.0585318625597526	Ercc6
0.583248022663611	0.0077856737031537	0.0585318625597526	F5
0.50981168845431	0.00780474527048649	0.0586069122661074	Tmed5
0.383324050904149	0.0078361264534829	0.0587658401048679	Gapdh
0.406210801917647	0.00783253499900542	0.0587658401048679	Itm2b
0.398500764601879	0.00787300461096455	0.059003938139763	Fam91a1
0.417883277700861	0.0078916101200888	0.0591048716285817	Ap3m1
0.403126511069814	0.00792935703190553	0.0593489416363313	Krtcap2
0.380300778311651	0.00793588284052125	0.059359165277865	Akirin1
0.720414423858423	0.00794409014917217	0.0593819448187633	Gabra2
0.403610940129659	0.00795593918443422	0.0594318989465787	Prepl
0.380942684233577	0.007984173069013	0.0596041057663372	Ssr4
0.405272543075225	0.00799083470399882	0.0596151507359289	Agpat5
-0.401586213031331	0.00800531996631602	0.0596845112718727	Rprml
-0.805536988607822	0.00801861667803197	0.0597449263368393	Dll1
0.51677545725359	0.00803206333447893	0.0598063796762755	Kbtbd8
0.446997299742919	0.00804185269216963	0.0598234911125086	Tubb2a
0.454123849738243	0.00804476188726102	0.0598234911125086	Usp6nl
-0.754744705321933	0.00806589345124285	0.0599418851828796	Ust
0.369460767336693	0.00808532774801723	0.0600475212480247	Psma5
-0.582063016223099	0.00811509281737352	0.060229695336171	Plppr1
0.484078523734841	0.00815957315965962	0.0605207799024657	Cdv3
0.578440341588743	0.00822615026618189	0.0609375063460286	Spry2
0.387612939741493	0.00822635147386843	0.0609375063460286	Xpnpep1
-0.442904707225922	0.00824146664257066	0.0610101880670096	Zbtb5
0.467204272151467	0.00825048229898817	0.0610376516833183	Mpp7
-0.398027953637969	0.0082738394447305	0.0611711111646399	Ece1
0.560405742461645	0.00828043544786715	0.0611805583765341	Batf3
0.377121187840715	0.00829612192101617	0.0612571159046021	Tln1
0.408242705231131	0.00842021098411193	0.0621334875953968	Sik3
0.401271992968401	0.00842611179528552	0.0621371731365158	Snx2
0.4639447180082	0.00851584654023196	0.0627586794355083	Nudt19
-0.59484457588193	0.0085455922147315	0.0628973082778446	Cyren
0.393179078679757	0.0085449612746129	0.0628973082778446	Rap1b
0.430297889547667	0.00858451009296289	0.0631030058207317	Cdhr1
0.464831318938465	0.00858210517125963	0.0631030058207317	Tmem138
-0.423117809826332	0.00859307036527978	0.063125594816206	Cbx7
-0.383250788863839	0.00860226540515732	0.063152815073982	Pkdcc
0.403349314948976	0.00864280403304779	0.0634036973536119	Bdh1
0.461234777312262	0.00865293293663841	0.0634036973536119	Mpi
-0.402035330766656	0.0086529733001713	0.0634036973536119	Tbc1d8
0.50399600008933	0.00866222696264338	0.0634311005590385	Grb14
0.430270845353095	0.0086993147766662	0.0636621610628295	Zfpl1
-0.433872042401676	0.0087276917259054	0.0638292216241676	Smg6
0.393529277452342	0.00875371164580851	0.0639788429309918	Ttc1
0.376688141685053	0.00875989858475633	0.0639834116311345	Gdi1
-0.376420381959406	0.00876990952666516	0.0640158878139315	Tnrc6b
-0.422137190045412	0.00880436793125472	0.0642266637166482	Prkd3
-1.39679694646037	0.00884510248843549	0.0644829271400265	Slc1a3
0.371721571521888	0.00885247674619747	0.0644958153820492	Hspbp1
0.4316974604493	0.00887797947554757	0.0646406809409489	Ppp2ca
0.373386209442209	0.00888548093421197	0.0646543786636145	Cyc1
0.46963536739572	0.00891707670711241	0.064843268292428	Tm7sf2
-0.407305588907254	0.00896743500223683	0.0650936434739904	Crabp1
-0.416372541941533	0.00896010662429448	0.0650936434739904	Elk4
0.377538755324812	0.0089684826935218	0.0650936434739904	Sec61g
0.432851880878268	0.00898095810817689	0.0651430908426652	Fem1a
-0.394268396694701	0.00901875669933136	0.0653760410013283	Slc39a14
0.384324119571727	0.00903039261272027	0.0654191666352229	Pitpnm1
-0.497568880528468	0.0090655561907966	0.0656325729508648	Nt5e
-0.504767996268317	0.00908779206384252	0.0657521760392731	Syt9
-0.527360792382394	0.00909780144096424	0.0657832229898508	Sass6
-0.488613398899353	0.00912360083757393	0.0658456110636452	Hfe
4.13461572162616	0.00912096623742977	0.0658456110636452	Npsr1
-0.448710950079514	0.00911224952942081	0.0658456110636452	Trim24
-2.82450747750285	0.00916673293025239	0.0661154204574442	Pla2g2f
0.49549741575562	0.00922021087860539	0.0664295482932396	Dnajc16
0.410629661455057	0.00922183489432403	0.0664295482932396	Mgst1
-0.362545370757958	0.00924313119267966	0.0664996755725996	Cenpf
-0.386308992757263	0.00924239055038986	0.0664996755725996	Ubtf
-1.07472146398385	0.00925417358070468	0.0665267580395017	Cplane2
-1.09346979182931	0.00925846137180478	0.0665267580395017	Prodh1
-0.444872383669023	0.00931483389494497	0.0668900431507159	Mapk1ip1
-0.43706142487355	0.00932706907711382	0.0669361214367544	Mapk4
-0.519213155179255	0.00938959305341557	0.0673428170115292	Rbbp9
0.379105624805273	0.00943682222620886	0.0676393787478547	Tmem199
0.401373568752272	0.00945902220670348	0.0677562836026879	C2cd2l
-0.640630307915044	0.00946991831247851	0.0677921221323913	Rtp4
1.99290914960772	0.00949766913986539	0.0679484986225196	Tlr5
-0.439995251024435	0.00953204120480225	0.0681520211435955	Dusp18
-0.395069360931592	0.00961608401035317	0.0685542655986513	Fnbp1l
0.41743811670961	0.0096152554909376	0.0685542655986513	Nfkb2
1.01106252170174	0.00960871441294486	0.0685542655986513	Oaf
0.376234249013168	0.00960189622502981	0.0685542655986513	Snd1
0.392312442504037	0.00961809672081217	0.0685542655986513	Stt3b
-0.407490018897959	0.00965533791559187	0.0686660723772305	Ccp110
0.435571045341125	0.00965558327440323	0.0686660723772305	Ddhd1
-0.630102804620264	0.00965765864971826	0.0686660723772305	Kcna6
0.500534621880731	0.00964745602495047	0.0686660723772305	Ubxn2a
0.469691569554089	0.00969984657819984	0.068923431152323	Pdzrn3
0.425172933918732	0.00971387545774213	0.0689805081888058	Cfap77
-0.464875835865087	0.0097259356671526	0.0690120591839293	Arhgap10
0.41362608793276	0.00973031641136416	0.0690120591839293	Ssx2ip
-1.13168478183885	0.00973717650966881	0.0690181630112323	Tenm4
0.379563256327282	0.0097445937479272	0.0690282059582232	Arfgap1
-0.461028510651403	0.00978120457442684	0.069244909184127	Nexmif
-0.391725450728884	0.00983966440460889	0.0696118497466808	Llgl1
-0.503211582701399	0.00984513904188541	0.0696118497466808	Slc9a2
-0.564468482977252	0.00986645888050934	0.0697197438337712	Tmem150c
0.452094904409345	0.0098761760620876	0.069745567475909	Lactb2
-0.412938202569023	0.00999203915814038	0.0705205021320533	Twnk
0.42000546695679	0.0100212518784584	0.0706833118392308	Dpagt1
1.14212942546879	0.010066108032692	0.0709561928971131	Il1r2
-1.34784809403052	0.0101098249860756	0.071220714415073	Kcna3
-0.430659044452651	0.0101432308390294	0.0714123179756389	Wdr92
0.458758287290152	0.0101625444710027	0.071504533085269	Gclc
0.439427638690213	0.0101783076294215	0.0715279480567285	Fpgs
-1.67437970905913	0.0101734770133896	0.0715279480567285	Ocm2
-0.40369311819103	0.0102333756078859	0.0718271830342399	Ptk7
-0.369995930314737	0.0102330419519326	0.0718271830342399	Rps6ka4
0.41460864591146	0.0102761436370847	0.0720833880494042	Ndel1
0.465991139529138	0.0102827132269731	0.0720855167355874	Ttc26
0.417749153830531	0.0103101324742335	0.0722337174077845	Bet1l
0.382097152997814	0.0103220498365868	0.0722359240817411	Asns
-0.4424431598637	0.0103230058406104	0.0722359240817411	Lancl1
0.383286253720364	0.0104005045676647	0.0727339845266959	Ywhaq
-0.378731257366988	0.0104353214100154	0.0728446222699134	Atp8b1
-1.1838990250813	0.0104329603587457	0.0728446222699134	Grik3
-0.590941807496569	0.0104326691738137	0.0728446222699134	Wdsub1
-0.371469213502354	0.010461694990093	0.0729844385482291	Kdm5a
0.474191681005919	0.0104689213159533	0.0729905883749858	Camk2n2
0.371732676710025	0.0104901867655768	0.0730945539377322	Twf1
0.405786030218308	0.0105041648589443	0.0731428497789051	Mbd2
-0.389958814758042	0.0105098340302964	0.0731428497789051	Mtss1l
0.392144708524227	0.0105623036392391	0.0734635677544179	Dda1
0.385211150785315	0.0106630139134	0.0740094186631177	Atp6v0a1
1.10232979348217	0.0106663640696384	0.0740094186631177	Fbp2
0.562785799194551	0.0106665173977268	0.0740094186631177	Lysmd3
-0.417686355757342	0.0106664654943371	0.0740094186631177	Vps13b
-0.771307450260066	0.0107501736060357	0.0743588898735611	Sdsl
-1.0066128339986	0.0107523973409188	0.0743588898735611	Sec14l3
-0.419926246241213	0.0107556669636305	0.0743588898735611	Slc12a8
-0.409018577704239	0.0107475349921088	0.0743588898735611	Ttf2
0.37098122518683	0.0107344769679632	0.0743588898735611	Ywhag
-0.50330121518807	0.0107447847226965	0.0743588898735611	Zc3h8
0.383452480566968	0.0107804051912039	0.0744455653333127	Cars
0.387841212515458	0.010781146718124	0.0744455653333127	Troap
0.608182551622628	0.0108123705150577	0.0746163829665407	Rasal1
-0.634778381286243	0.0108314725291833	0.0747033932708183	Pim1
0.370885119318879	0.0108484485363865	0.0747756452741701	Psmd5
0.466783352296688	0.0108868896009536	0.0749956754307606	Gpr180
-0.436716100964183	0.0109255049604038	0.0751626985009344	Ddhd2
0.369024796767458	0.0109214753294499	0.0751626985009344	Hspa8
3.20641137382529	0.0109307366648177	0.0751626985009344	Sprr1a
-0.413820891515693	0.0109382591856548	0.075169494427582	Zbtb18
0.690004334080662	0.0109456311661991	0.0751752483199726	Sertad1
0.395769849394989	0.0109827002129554	0.0753848348746059	Cks1b
-0.573449794645225	0.0110072063685819	0.0755079916900214	Vangl2
1.76300007877206	0.011035316698003	0.0756557111405404	Ntf3
0.652521358948503	0.0110776204941086	0.0759005039691635	Acot7
0.521409014696267	0.0110994320560383	0.0760046823646812	Kcna5
0.669455090547131	0.0111239030789147	0.0761269369540957	Ly49i2
0.375851886194249	0.0111656538540643	0.0763672306404019	Vapa
-0.747207380715946	0.0111762152114639	0.0763940462226267	Corin
0.412809863802329	0.0111999566010348	0.0765108674217962	Mrps36
0.400104886050656	0.0112189747082306	0.0765953026964304	Abhd13
-0.417984860568038	0.0112431050854492	0.0766711833002355	Cep290
0.358971979134693	0.0112500832241653	0.0766711833002355	Eif4a1
0.406651696469641	0.011246667949011	0.0766711833002355	St3gal3
2.68103472955771	0.0112899755043439	0.0768519989360783	Casp12
0.369721698234226	0.0112869773295005	0.0768519989360783	Eif3c
0.392853826913366	0.0113090189418267	0.0769361052080274	Ubfd1
0.521843463400413	0.0113606868680735	0.0772419277365945	Ankrd55
0.371521017029192	0.0113902890089186	0.0773974511273477	Prdx1
0.36582780702773	0.0114024376654899	0.0774342638157	Slc12a2
-0.602760958964854	0.0114158293944158	0.0774794698249909	Stxbp5l
-0.705728948817815	0.0114238706020686	0.0774883298385597	Kcnn2
-0.389781257859736	0.0114440438794308	0.0775339401613897	Dact2
-0.413245578477118	0.0114440742693011	0.0775339401613897	Prkdc
-0.394951840713605	0.0114802428035518	0.0777332037740203	Armc10
-0.419910760965866	0.0115112748091163	0.0778974737671024	Cntn3
2.51509643278121	0.0115267772563214	0.0779565229610355	Arg2
0.358774626672538	0.011541467917677	0.0780100158195982	Atp6v1b2
-1.29729141588665	0.0115556672840742	0.0780601270910097	Epha10
0.358381274047726	0.0115878657817719	0.0782275665149983	Kif5b
0.42440431121082	0.0115940543209381	0.0782275665149983	Tsc22d2
-0.388297638726332	0.0116260377966107	0.0783684356280302	Ccnt2
0.383961000109195	0.0116285569903553	0.0783684356280302	Ripply3
0.372409464002294	0.011652770075439	0.0784856363863289	Abhd17a
0.406285956500811	0.0116600978037425	0.0784890375273576	Golt1b
0.387289735903323	0.011686728646119	0.0785763450291952	Ddr1
0.456430233180755	0.0116861065714531	0.0785763450291952	Malsu1
0.404274686645694	0.0117087913062822	0.0786787004599709	Ciao2b
0.378605880724275	0.0117178895538075	0.0786938712358444	Jpt2
-0.352577378610952	0.011761450417223	0.0789403299881756	Macf1
0.386617813082121	0.0117717047414567	0.0789630853327801	Ubqln1
0.399265717891011	0.011785505911685	0.0790095920792679	Ykt6
0.537606536462925	0.0118157481222858	0.0791662005816985	Whrn
0.390476644801738	0.0118471644171381	0.0793044086097931	Ap1g1
-1.15190163897516	0.0118501632823569	0.0793044086097931	Cyp39a1
-1.04045856318122	0.0118930020335071	0.0795448229031778	Gfod1
0.367632064604808	0.0119463567613726	0.0798552517041429	Mars1
-0.463383537833925	0.0119601420701854	0.0799009723434454	Wscd1
0.376894274655056	0.0119781212176332	0.0799746410259152	Lrrc73
-0.406366610039279	0.0120217163948401	0.0802191562681211	Ppm1e
-0.365674516733487	0.0120752327190647	0.0805295520000698	Trafd1
0.401007259263195	0.0121625502536492	0.0810648772410086	Bola3
0.389596438481755	0.0121811875535441	0.0811420854753745	Patl1
-0.491385235835517	0.0121943337068069	0.0811826475480942	Rhobtb3
0.364665925352652	0.0122120332416115	0.0812307070767073	Calm2
0.393739710327006	0.0122156748298595	0.0812307070767073	Tspan31
0.37160008936884	0.0122494512162817	0.0812674087613063	B2m
0.840048398472249	0.0122460391594328	0.0812674087613063	Pde7b
1.96119549914731	0.0122417221038848	0.0812674087613063	Scara5
-0.418642163517592	0.0122344465829043	0.0812674087613063	Usp3
0.365348297499341	0.0123004941427105	0.0815590113070557	Sec63
-1.22946484657608	0.0123513819344192	0.0818492498695615	LOC688553
0.464622378760753	0.0124836254225775	0.0826428979709897	Acyp2
-0.363529523734161	0.0124855143144628	0.0826428979709897	Wif1
0.873508785278977	0.0126787858659927	0.0838739232906153	Ifi27l2b
0.360866189167415	0.0126875377713895	0.0838835830586579	Appbp2
-0.375880964008311	0.0127946189521492	0.0843660620051405	Cdk19
-0.693374090634245	0.0128096925023154	0.0843660620051405	Fez1
0.413776229499234	0.012819182578667	0.0843660620051405	Gpsm2
0.358387388157535	0.0127895405847291	0.0843660620051405	Tomm40
0.787190657725597	0.0128090639112143	0.0843660620051405	Trim66
0.40829034919656	0.0127714329593257	0.0843660620051405	Ttc39c
0.362030883011204	0.0127943410707723	0.0843660620051405	Txndc9
0.402383720694251	0.0128179539634403	0.0843660620051405	Ybx1-ps3
-0.480100607649748	0.0128358416326279	0.0843791555095723	Pald1
0.388182161251056	0.0128345603538104	0.0843791555095723	Rab8a
-0.95852181631825	0.0128515666900552	0.0844342793845776	Tceal7
0.396783556773577	0.0128838843649647	0.0845500317938131	Arf6
0.401592394443007	0.0128829129294481	0.0845500317938131	Timm8b
-0.645678355513378	0.0129503012704051	0.0849329540851671	Arhgef37
0.384586797972229	0.0129570005580205	0.0849329540851671	Bak1
0.383285180541481	0.0129730302619325	0.0849896014426376	Smpd1
0.639266444272818	0.0129881796925158	0.085040420707286	Pdgfb
-0.743903831730376	0.0130767669695834	0.0855717447201863	Npy1r
0.485173483529262	0.013199851981465	0.0863280825439301	Nefl
0.38890917446277	0.0132339024122437	0.0865015984945747	Ralgds
0.579386692580351	0.0132580331074255	0.086610115200354	Crip1
-0.498368120540157	0.0132659524824169	0.0866126659237935	Scrn2
0.407013393287483	0.0132864355073696	0.0866971945982868	Dmtn
0.561700093362307	0.0133118947226591	0.0868140798693143	Tmem120b
-0.546036757582182	0.013341417708636	0.0869216642810889	Lgi2
0.421150933314003	0.0133435030528862	0.0869216642810889	Usp11
-0.397332106083078	0.0133838120144363	0.0871349028942135	Cox15
-0.385615882332031	0.0134095511516845	0.0872530975390147	Abhd2
0.371441502274968	0.0134436956707653	0.0873764265516857	Akirin2
0.523189824567876	0.0134428552418399	0.0873764265516857	Nefm
-0.544173458261227	0.0135004079311106	0.0876954787348938	Trim9
-0.501617868541699	0.0135355680313088	0.087874252049761	Prkaa2
0.385110519647477	0.0135491786860687	0.0879130014689985	Tmem248
0.390097007996585	0.0135694286225378	0.0879947614845972	Rnf41
0.93214233033671	0.0136297756378862	0.0883363036271788	Nkain3
0.388857895320191	0.0136821010845627	0.0886255016198249	Fam83d
0.357403114641389	0.0137554647986765	0.0889504592714863	Eif3d
-0.848540171391434	0.0137508054104806	0.0889504592714863	Hist3h2a
-0.395432947779949	0.0137498920329779	0.0889504592714863	Jup
1.39431428226765	0.0139550883969945	0.0901906387185534	Baalc
-1.71385179643919	0.0139640153519196	0.0901976600833706	Ahrr
-0.345651798414233	0.0140778917560284	0.0908054048961943	Ago1
1.05239457497043	0.0140860907776002	0.0908054048961943	Map3k6
-0.547530103573425	0.0140896773069982	0.0908054048961943	Ribc1
0.357859135317387	0.0140806060231966	0.0908054048961943	Snx3
-0.408164400203081	0.0141914523909712	0.0914101166325492	Tspan33
-0.587105594114725	0.014199966096791	0.0914137716717873	Srgap1
0.421639510821393	0.0142573521200427	0.0917318673316393	Dlat
0.540723145992568	0.0142682339204336	0.0917505662496749	Sec23a
2.64300095636164	0.0143043766106591	0.0919315913569956	Ehf
0.528188150707611	0.0143367972120526	0.0920885064921571	Zbtb7c
-0.855793982611723	0.0143583072193362	0.0921752043812743	Aadat
-0.357861501561071	0.0144082164295593	0.092444016623341	Cmtr1
0.391760557736429	0.0144181710579491	0.0924563209869824	Slc30a4
-0.35355999861254	0.0144593439434971	0.0926686867554267	Cdc42bpg
0.352488667860863	0.0145234282736832	0.0930275717485809	Timm17a
0.474642871149566	0.0145560318642903	0.093184524522424	Spred3
0.343038139419729	0.0145812333700866	0.0932420837629109	Atp5mc3
0.371794046255067	0.0145786490284221	0.0932420837629109	St18
1.34678771569973	0.014599040570861	0.0933040904039917	Cdk6
-0.789851523547257	0.0146574241287881	0.0936252122029863	Serpinb9
0.46005096055025	0.0146692683178282	0.093648869438566	Rsu1
-0.433269336432385	0.0147023815285889	0.0938082069355999	Kif13a
0.403153159667236	0.0147685817957072	0.0941783619610953	Bag3
0.363854702745283	0.0148030144554649	0.0943456389449687	Ywhah
0.663342732516265	0.0148367199681431	0.0945080988446947	Pde1a
-0.374682644600901	0.0148955805604413	0.094778074539445	Mfng
0.794633857019531	0.0148928873957522	0.094778074539445	St8sia4
0.442276794089638	0.014910498112044	0.0948205474189908	Cdca5
0.350289549387824	0.0149780621712386	0.0950925095021684	Ddx47
0.383144060299099	0.014974893096984	0.0950925095021684	Hps4
-0.407023510992316	0.0149756935365964	0.0950925095021684	Ncoa2
0.393328498063074	0.0149964511925456	0.0951567427021758	Reep6
-3.15008312732206	0.0150381041142903	0.0953684397633933	Ell3
0.523895655771404	0.015072170697417	0.0955318191201568	Avpi1
-0.37954525072558	0.0151052623319991	0.0956888424379502	Hpgd
0.389733394680096	0.0151182647108223	0.0957185015042927	Emc6
-0.384989517472286	0.0151590643306181	0.0959240242351106	Cdc7
0.569165708524478	0.0152045359572137	0.0961588684176945	Spred1
-0.353440836410715	0.0152146473297872	0.0961699466383913	RGD1309534
0.367799122617006	0.015254416701638	0.0962753959080748	Abce1
-0.614225982436593	0.0152563828351453	0.0962753959080748	Hipk2
-0.401457817227251	0.0152564366081728	0.0962753959080748	Sfi1
0.369972291497107	0.0152927630443596	0.0964517248148647	Cfap20
0.405392998863766	0.0153155706743472	0.0965426438562688	Ptn
-0.450922758725214	0.0153510665322614	0.09666046490812	Ddx58
-0.409666137364757	0.0153447194064049	0.09666046490812	Pcsk6
0.442425007870829	0.0154312434817737	0.0971121581041166	Med30
0.637887325711441	0.0154635933468726	0.0972625357366989	Atf3
0.438439119603902	0.0155189072173191	0.0975571085399117	Cry1
0.358845720910478	0.0155567189917074	0.0977413955655934	Ube2m
-0.43246885426909	0.0155749244257205	0.0978023638610745	Armc7
0.377840571806726	0.0156045132195639	0.097934708171229	Chst10
0.361373673660625	0.0156295010655012	0.0980380481229693	Hmmr
0.381727486847824	0.0156487079623065	0.0981050334596042	Pkmyt1
0.378729167242436	0.0157681909593903	0.0988002553359619	Polr2m
-0.418513352544353	0.0158101568771154	0.0988478503882259	Clvs1
-0.473931500031625	0.0158061997914526	0.0988478503882259	Foxk1
-0.355071765970258	0.0157874979662569	0.0988478503882259	Rnf145
-0.358877079001665	0.015797761769803	0.0988478503882259	Tmem184a
0.357568268386403	0.0158514880923547	0.0990524274929104	Cope
-0.40500310584263	0.0159065851644453	0.0993427555547115	Rgl1
-0.383167883826825	0.0159766957728356	0.099671164136497	Smim29
-0.332970927200287	0.0159848302879113	0.099671164136497	Tff3
0.352056171427562	0.0159851614944225	0.099671164136497	Uqcrq
0.364715842586251	0.016023960303228	0.0998553697583399	Cox5a
0.360161219859701	0.0160320643205541	0.0998553697583399	Ufc1
-0.439888679256459	0.0160673233339038	0.100020826641358	Mgme1
0.349952726270572	0.0161146458179994	0.100261160351685	Ppme1
0.342743610884388	0.0161344835545736	0.100330323682062	Cox7b
0.379246024738638	0.0161768378079232	0.100539352859183	Farsb
-2.11889970957678	0.0162260315180928	0.100741808987199	Arpp21
0.383259628008927	0.0162269273342558	0.100741808987199	Cdkn2c
-0.777018147862451	0.0162458916088679	0.100805144049847	Tmem220
0.443399352930824	0.016256108311965	0.100814161736305	Dcp1a
-0.342716397594753	0.0162917280264491	0.100853960591962	Anks4b
-0.395516023620412	0.0162751039126031	0.100853960591962	Mxd4
0.479648574065418	0.0162975932493443	0.100853960591962	Pkp2
-0.373666999317227	0.0162875712895058	0.100853960591962	Sdc3
-0.406827687530768	0.0163482716625373	0.101069886620063	Akt3
-0.351143348258283	0.0163500572844174	0.101069886620063	Cacna1h
0.400547807389968	0.0163862332287469	0.101184770297104	Haus4
0.368930731620834	0.0163856329012736	0.101184770297104	Shc1
-0.403776036500916	0.0164439028458424	0.101486404688075	Phldb1
0.36241862691636	0.0165044369378101	0.101759205816747	Jmjd6
-0.423966066956464	0.0165057960756302	0.101759205816747	Mcm10
-0.372490033102928	0.0165476136977989	0.101962371708344	Stk38
1.41519189094021	0.0165731876078148	0.102065283854551	Cacna1i
-0.461265378316699	0.0166602949805269	0.102546834379872	Fbxl8
-0.44632020435099	0.0167470016685718	0.103025404917246	Bcorl1
-0.430644293694053	0.0167883504615606	0.103224577076319	Ier5
0.363236580415502	0.0168683244423958	0.103660899778484	Pdcd6
-0.36762477457353	0.0169405116691886	0.104048930188118	Bcl9
-0.531818701204634	0.0169858943476074	0.104272000306764	Irf7
-0.512736935767496	0.0170669837348717	0.104713909805848	Atg14
-0.433399132223486	0.017097840835689	0.104847313951901	Exosc5
0.340388502513834	0.0171887784250368	0.105194340124946	Adrm1
-0.415012888107153	0.0172224272801259	0.105194340124946	Cdca7
-0.447368001227544	0.0171990147967822	0.105194340124946	Fam131b
-0.380022016618474	0.0172216370057756	0.105194340124946	Mnt
-0.428264787996866	0.0172275849091966	0.105194340124946	Recql5
-0.358636453805887	0.0171782526462741	0.105194340124946	Tacc2
0.395794951118364	0.0171700531002483	0.105194340124946	Tmem50b
0.39896745114318	0.0172274452688002	0.105194340124946	Yipf6
-0.421068136769779	0.0172478929632164	0.105262472492754	Cds2
-0.376806958832719	0.0172761907999128	0.105379267742416	Limch1
0.412133820588771	0.0173058832926305	0.105504441652582	Far1
-0.569426956396984	0.0174161963191684	0.106120721639679	Enpp1
3.10109769470008	0.017430408977066	0.106151098397124	Stx16
0.438605901218384	0.0174560845099567	0.10625121492198	Alg3
0.401678188064091	0.0174880748011977	0.106389641730819	Rxra
-0.466754690334522	0.0174995516582447	0.106403193592203	Parp9
0.362684704775818	0.0175124213892973	0.106425195806907	Gnl3l
-1.11041573864603	0.0176640358559984	0.107289898884586	Adprhl1
0.355835712711326	0.0177484175711665	0.107734226341199	Ndufa5
0.425084003312953	0.0177559190840502	0.107734226341199	Zfp672
0.364389803831565	0.0177680360127018	0.107750915282088	Naa25
-0.729361009001614	0.0178348170628199	0.108004948213573	Aqp5
0.352884389162828	0.0178380912383335	0.108004948213573	Atp6v0d1
0.352114541701406	0.0178257046885906	0.108004948213573	Preb
-0.436518506183829	0.0178715136167899	0.10815039066152	Cttnbp2nl
0.395204486625381	0.0179550930006449	0.10859904830674	Per2
0.786951656748667	0.017971058862311	0.108607664837583	Depdc7
-0.368793639057458	0.0179753993263872	0.108607664837583	Slc49a4
-0.328051254841202	0.0181155924919773	0.109315604966852	Igf2r
3.91731045341975	0.0181210760319704	0.109315604966852	Lama3
-0.379688989237648	0.0181189672113156	0.109315604966852	Vopp1
-0.402065479997953	0.0181393439633504	0.109368455426826	Cdh23
-0.572122792377789	0.0181687689150398	0.10948848486046	Nupr2
0.46081877933772	0.0181958630775289	0.109588756938293	Dusp6
0.33148948847733	0.0182044605797181	0.109588756938293	Gnl1
0.493081530502192	0.0182204870691209	0.109627867805004	Sypl1
-0.70113601646684	0.0182649515632884	0.10980622512311	Dock3
0.717938524031472	0.0182692206958999	0.10980622512311	Nrarp
0.354420868846047	0.0182924589480172	0.10983113138726	Api5
0.507967093177641	0.0182830286561357	0.10983113138726	Dnai1
0.428992846245594	0.0183590652135072	0.110173545235361	MGC109340
0.791058661167553	0.0184907648652613	0.110906026595394	Arhgap26
0.360967492228099	0.0185015057241759	0.110912622121375	Napa
0.371827238965122	0.0185644123672423	0.11123177076706	Arfip1
0.73029069204957	0.0186040925241757	0.111411494220779	Ephb3
1.22803349006691	0.0186335131066892	0.111529622673961	Cdh6
0.339868121798686	0.0186965476415823	0.111702644044789	Cisd2
-0.448005400495851	0.0186815989152945	0.111702644044789	Decr2
0.339576713647184	0.0187012597731453	0.111702644044789	Ppat
0.354931462337532	0.0186857898192054	0.111702644044789	Stk40
0.359346147475801	0.0187225188374216	0.111771591440425	Ankh
0.50718587879993	0.0187680164499595	0.111985094004323	Slc25a33
0.502203724848479	0.0187779336700315	0.111986184002096	Dmpk
-0.860859488915589	0.0187903328722045	0.11200206702686	Ntf4
-0.6080164090428	0.0188302476594067	0.112181858660701	Ak4
0.39764834559559	0.018898065294226	0.112527610323383	Gucy1b1
0.42949208855453	0.0189112145816769	0.11254765263715	Mastl
-1.37815135961025	0.0190083545187986	0.113067275276246	Mrln
0.489464217744791	0.0190345974628411	0.113164862642131	Srp72
0.36161526860093	0.0190854651690109	0.113408673194371	Ccdc92
-0.358116989520046	0.0191346898480349	0.113642473934844	Acads
0.35853067579673	0.0191543715986518	0.113700666084051	Ndufa2
0.329045997703929	0.0191751941585533	0.11376556658071	Psmc5
0.389200243547469	0.0191992116242471	0.113849345631618	Ormdl2
0.415619143087314	0.0192092464255205	0.113850165316428	Nol12
0.393170146295408	0.0192985392930574	0.114320492290079	Zfp386
-0.595764948710128	0.0193135294906483	0.114335300411678	Ror1
0.379968297075691	0.0193209165507912	0.114335300411678	Uhrf1bp1l
-0.783523218551596	0.0193459579978527	0.114424627664421	Rad9b
-0.380232010760383	0.0194305787898525	0.114807076732647	Aatk
-0.409763584506308	0.0194242017146727	0.114807076732647	Brpf3
-0.383191215872295	0.0194435044442133	0.114824473884102	Neurod1
-0.620784881687872	0.019485015115495	0.114833818590499	Afap1
-0.437965798511069	0.0194806661964698	0.114833818590499	Blnk
0.427576880775632	0.0194840101567387	0.114833818590499	Elk3
-0.415763181447458	0.0194631678530172	0.114833818590499	Ndor1
-0.345396447145924	0.0195159471804551	0.114957222920612	Pcbp4
-0.472390576209392	0.0197371947901891	0.116200966666497	Efcab1
0.327012932931067	0.0197645410139259	0.116302444922866	Ccdc47
0.369653302057111	0.0197763918945279	0.116312685252888	Nectin2
-0.349126651327094	0.0198103935630481	0.116453125983294	Nek9
0.376632799718362	0.0198661260829796	0.116721100336363	Ddx49
-0.77380824746737	0.019912300364131	0.116932671459399	Itpr2
0.330405683429632	0.0199925885561503	0.117344254464262	Tpt1
0.353315943472235	0.0200076930367622	0.11737302432173	Lmo7
-0.45508729904834	0.0200317460504325	0.117454233722821	Slc44a2
0.349865616624557	0.0200492341269094	0.117496887109509	Cop1
0.358295175355115	0.0200895625886528	0.117673283105836	Adcyap1r1
0.348318674224574	0.0202376197188038	0.118480191982249	Rbm14
-0.401521699818329	0.0203095386667767	0.118840759319735	Amdhd2
0.415422568502679	0.0203593332515277	0.119071565696784	Dusp1
0.340426169566337	0.0203880059761206	0.119178669079924	Tgoln2
0.382489203321237	0.0204049962934585	0.119217408511908	Cep104
0.933174175359527	0.0204351624528374	0.119333050181442	Krt73
-0.343671460085385	0.0205733340101384	0.120078962177895	Smpd3
0.33735075769342	0.0205921713277754	0.120121001619887	Azin1
-0.429658541045519	0.0206014200448571	0.120121001619887	Drd2
-1.26832065408552	0.0206486281747639	0.12015266490768	Clec6a-ps1
0.415511208996984	0.0206386464947929	0.12015266490768	Fbxl17
0.342511710688008	0.0206422476767358	0.12015266490768	Pgp
0.367881343949753	0.0206261346975409	0.12015266490768	Usp51
0.336791971889731	0.0206828460920171	0.120230147267592	Golga2
-1.86263903833116	0.0206741046773264	0.120230147267592	RGD1560146
-0.609576930626327	0.0207127365201405	0.120343091377625	Gria4
0.367021534386499	0.0207534318800018	0.120518667515165	Pigm
0.369356190216941	0.0207794947790854	0.120609136195055	Lmbrd2
0.327116807517069	0.0207907863253359	0.120613820416875	Slc25a5
0.3594595963904	0.0208417777431567	0.120848695139756	Nudcd1
-0.330610015953237	0.0208536308794662	0.12085650863344	Rnaseh2a
0.363048686860558	0.020871035930251	0.120896473988725	Pop4
0.325828227279461	0.0209042354703416	0.121027843407554	Itpr1
0.384354725058963	0.0209204400381271	0.121060735512381	Mvd
0.339116928033275	0.020950849676925	0.12117575398861	Rars1
0.386682510992682	0.0209700966941235	0.121226126818692	Tpst1
-0.496338627714727	0.0210441774246096	0.121593278298699	Crot
2.69937800357764	0.0211128805350751	0.121929004857181	Tp63
0.496254251514343	0.021126535191874	0.121946643676527	Lmln
-0.384737913204048	0.0212010465017373	0.122315365574717	Pla2g15
0.319493343358611	0.0212134254093593	0.122325436546	Atp5f1a
0.445330928605807	0.0212512458376148	0.122482130318597	Spata6
-0.377496163370955	0.0212699495336896	0.12252854253158	Nell2
0.364131836215261	0.0212892978045138	0.122578619591155	Hcfc2
-0.792316982983851	0.0213701653374311	0.122982682362085	Nckap1l
[truncated: 15,457 more rows]
