# Supplementary material for: Med14 phosphorylation shapes genomic response to GLP-1 agonists
Source: Proc Natl Acad Sci U S A. 2026 Mar 4;123(10):e2536772123. doi: 10.1073/pnas.2536772123 (PMC12974444; doi:10.1073/pnas.2536772123)
Supplement: Supplementary file 4 — Dataset S03 (TXT) [file pnas.2536772123.sd03.txt]

log2FoldChange	pvalue	padj	GeneSymbol
-2.95231447173839	1.33697337331804e-123	1.49727648077888e-119	Txnip
2.84538594719196	2.14857410959709e-122	1.20309407266889e-118	Gcg
2.59383720990057	1.17372427150688e-100	4.38151270553517e-97	Msmo1
3.00398034863685	1.02005716976233e-93	2.8559050610421e-90	Cck
2.40931822439872	4.5874014449066e-93	1.02748617563018e-89	Fdps
2.77021935462351	3.23598251267213e-89	6.03996135990252e-86	Tm7sf2
3.36953341681813	6.55250358079325e-86	1.04830696573291e-82	Cartpt
2.36664442546753	1.40547838399343e-85	1.9674940527928e-82	Insig1
2.55255730657256	3.53549959539328e-82	4.39933999653437e-79	Tmem163
2.40959521778241	2.59118317868587e-80	2.90186604181031e-77	Pam
2.25681357958824	1.69175348252906e-77	1.72235884098572e-74	Cyp51
2.25610279731545	4.54341317545333e-77	4.24014034599182e-74	Idi1
2.22528641018831	2.19262145273262e-75	1.88885904993481e-72	Hmgcs1
3.0045970862085	2.14986679440349e-73	1.71973987360891e-70	Cpa2
2.1319652552891	5.6515051198771e-60	4.21941372250024e-57	Acss2
-2.40152440018128	1.76029500793699e-55	1.2320964871179e-52	Gas7
2.24699509543876	3.29642558811567e-53	2.17156883301808e-50	Stc1
1.73235950777333	8.76813100313444e-50	5.45523883911681e-47	Aldoa
1.9735470389199	3.1429053453494e-49	1.85249457697726e-46	Mest
1.89725504911117	5.449850923599e-48	3.05164402466926e-45	Acat2
1.96109895456117	9.7232986237695e-48	5.18529625179022e-45	Ldlr
1.84814820966567	1.35344884225922e-46	6.88966981111863e-44	P4ha1
2.12811115918233	7.44535123121416e-45	3.62523862775511e-42	Epas1
2.62186203728438	1.23508653584174e-44	5.76322254787153e-42	LOC691995
-1.943887156181	2.38912554355435e-44	1.07023267849061e-41	Lingo4
1.74725323924299	2.6192631903678e-43	1.12819724880496e-40	Cd200
1.7169979962329	3.25301751522749e-43	1.34927937603825e-40	Sqle
1.89660846070851	1.60304111004479e-42	6.41159192549701e-40	Prss53
-1.83816882450673	1.67579354433548e-42	6.47145238034931e-40	Hspa12a
1.73478025259577	1.87607577471714e-42	7.00339086701907e-40	Fdft1
2.03361161538131	8.91408584509188e-42	3.22028539932852e-39	Igfbp4
2.93984573389689	7.07759542833625e-41	2.47693722506055e-38	Aldoc
1.64039722227076	1.09887303126575e-40	3.72917547792276e-38	Mllt11
1.64141080608625	1.86245158793688e-38	6.13458686273678e-36	Ptprn
1.57535200811044	4.28502920885874e-37	1.37108691742883e-34	Fads1
1.52400502966079	1.028960735451e-36	3.20092535453215e-34	Scd2
1.66482585419604	1.33754622069179e-36	4.04842706095333e-34	Gucy2c
1.78369847400502	1.4218018058804e-36	4.19019958527753e-34	Sting1
1.74844570661815	4.0810017852014e-36	1.17187535878129e-33	Fn1
-1.59927661022329	5.30793304793944e-36	1.48608855509685e-33	Pgm5
1.75430718551615	1.54044977010929e-35	4.2076821891351e-33	Mfsd2a
1.7441970644265	3.50396595630054e-35	9.34307493919279e-33	Mustn1
1.72100148548039	4.30101764033969e-34	1.12016503614335e-31	Bhlha15
1.47786868050069	3.72279405096997e-33	9.47535694927562e-31	Anxa5
1.472483384769	9.04620027007428e-33	2.25129770721248e-30	Smim14
2.64409396964493	1.2943389064597e-32	3.15115248118308e-30	Mme
1.73995171195017	1.39917075306272e-32	3.33389643905307e-30	Anxa6
1.4428307462685	3.44930656455241e-32	8.04766337842134e-30	Acsl4
1.5449481356164	9.44564897920692e-32	2.15881271261507e-29	Fkbp11
-1.94815903847306	1.5560237759257e-30	3.48518205331838e-28	Fstl5
1.4105436296326	5.62019376658094e-30	1.23412843121451e-27	Vgf
1.52851308046787	6.08492502444506e-30	1.31048221824539e-27	Ncald
1.47410608621736	8.30649667960691e-30	1.75517842103618e-27	Tmed3
1.63336611453525	2.46654691497299e-29	5.11534424088565e-27	Nsdhl
1.33101798129851	3.43516743661534e-29	6.99462547684639e-27	Ostc
-1.6971268715012	3.25259580007547e-28	6.50461077947235e-26	Fstl4
1.57419445739026	8.92541321786281e-28	1.75360881801483e-25	Sdf2l1
1.77199467177122	1.21399087262782e-27	2.34404892802741e-25	Wnt4
2.53876829165998	1.52814849368126e-27	2.90063304758245e-25	Oxtr
-1.45699741481503	3.8585653512596e-27	7.20201222812604e-25	Nrgn
1.45549971251726	4.47242976192262e-27	8.2109411317658e-25	Neu1
2.06483066750228	4.89968410526103e-27	8.85025198303521e-25	Gdf15
2.32792859779607	6.96595477761568e-27	1.23828138975425e-24	Hcn1
1.37414997246705	1.59939614171125e-26	2.79869334234754e-24	Rab3a
1.35278793272974	2.89233832622796e-26	4.98327644852722e-24	Dhcr7
1.34585112769124	3.06058437311307e-26	5.19325521128685e-24	Spart
1.52830441469241	3.66536219995154e-26	6.12662556376975e-24	Nap1l5
2.89815383327991	4.46982601723744e-26	7.36140905397679e-24	Plat
1.80818148159089	6.17250581330325e-26	1.00182453048091e-23	Slc17a9
1.29589570918583	7.44066823773255e-26	1.19040062277667e-23	Atf5
1.31067741070003	1.01417659606246e-25	1.59968502807091e-23	Cul4b
1.43782236657053	1.96808172341163e-25	3.06118711395651e-23	Mvd
1.26784054829407	3.40671893252755e-25	5.22628018155836e-23	Resp18
1.51286564580331	4.01567721099551e-25	6.0772390656674e-23	Lss
1.21106127948946	2.85906424568135e-24	4.26915473165139e-22	Nucb2
1.52363964006052	3.74758822434576e-24	5.52226849005898e-22	Sc5d
1.2851802443047	5.2724310705027e-24	7.66830591669607e-22	Lpcat3
1.31310881648812	7.53179300220331e-24	1.08139166450865e-21	Gla
-2.00003105523946	1.22938300070705e-23	1.74276711707826e-21	Cyp4f1
1.22208918803515	2.15333517735161e-23	3.01440008139508e-21	Tmem130
1.71167432289047	2.46881292083781e-23	3.41336245684723e-21	Smoc1
1.92296635102397	3.16495195262348e-23	4.32247523383297e-21	Sncaip
1.21292356143255	3.52474883543074e-23	4.75586291662517e-21	Cltrn
1.94060199409113	3.57034634401079e-23	4.76003675078296e-21	Kdelr3
1.17120877781469	6.15628050908286e-23	8.11108063779046e-21	Calr
1.244204972262	1.30145796087259e-22	1.69477066323396e-20	Got1
1.26017550237903	1.3291600921779e-22	1.71094987037935e-20	Pld3
-1.698582591445	1.92623786450941e-22	2.45135657325464e-20	Slit2
1.22045963455092	2.74949979617769e-22	3.45973575476337e-20	Pcsk2
2.27120485336984	4.49540629463838e-22	5.59378389929502e-20	Ppargc1a
-1.59575576166839	7.70675539748824e-22	9.48439051609569e-20	Dpysl3
1.32388675365466	1.09425764997959e-21	1.33202080675232e-19	Clstn3
2.06423822352555	1.63690190567824e-21	1.97114671416029e-19	Pcdh15
1.26059070432427	1.9351979514286e-21	2.30556189979243e-19	Cd82
1.14997017835559	3.22877311343684e-21	3.80621369446097e-19	Pdia6
1.17114890983119	3.74618673775596e-21	4.37016096626343e-19	Saraf
1.10188053501865	3.79501415906105e-21	4.38148078013656e-19	Ins1
1.1852391377559	5.04224553780183e-21	5.76205181406558e-19	Hyou1
-1.63716748734428	6.319849891788e-21	7.1490908018317e-19	Phkg1
2.31410866297872	1.18907681506428e-20	1.33164712519049e-18	Hsd17b7
1.12368507874279	1.29636829632326e-20	1.43742856935883e-18	Hmgcr
1.11976588994985	1.49245774592411e-20	1.63863081339256e-18	P4hb
1.87854970659169	3.53689179109269e-20	3.8455972008201e-18	Fyb1
-3.18598813883637	4.25900678193338e-20	4.58621316835307e-18	Col5a3
1.64314978639021	4.53879115607001e-20	4.84094496731696e-18	Vwa7
1.45417179906552	4.70141394959416e-20	4.96708819070802e-18	Pde1c
-1.50725417566008	5.34520818051474e-20	5.59448471154996e-18	Selenop
1.11689402189753	5.51050864526643e-20	5.7140913257721e-18	Scg3
-1.45181916534008	1.02160466090936e-19	1.04962849518568e-17	Tm6sf2
1.58608635314596	1.08997134356328e-19	1.10968991605137e-17	Ccdc184
1.07500512229753	1.12080950797133e-19	1.13080591709648e-17	Sec61b
1.4707401089965	1.14430971162344e-19	1.14420754111348e-17	Plk3
2.33516788151924	1.52520387676345e-19	1.51157152352866e-17	P2rx2
1.1719811604697	1.8885619137955e-19	1.85526358531542e-17	Manf
1.67410246644064	2.21948892788747e-19	2.16139621768798e-17	Gale
1.14503763797363	2.75425678625583e-19	2.65904497838612e-17	Cd47
1.06525632782708	3.41971288464052e-19	3.2732790252213e-17	Ppib
3.22123595114551	4.28077194030863e-19	4.06274279317936e-17	Slc7a11
2.41487623976239	4.57780029925834e-19	4.30813323961296e-17	Trib3
1.24562064585941	5.00470835566974e-19	4.67064407292878e-17	Dusp5
2.20205820153085	6.1721486707691e-19	5.71255313751597e-17	Chac1
-1.58538739967578	8.87327079516952e-19	8.14522619959864e-17	Slc2a4
1.80496946956193	1.2237007803678e-18	1.11416463734463e-16	Pcsk5
1.19177726730029	1.51378662300803e-18	1.36716906379572e-16	Clu
-1.22197378995298	1.82589233054582e-18	1.63585345678261e-16	Fam102b
1.20351788730573	1.96864049109808e-18	1.74974641744503e-16	Pcyt2
1.19850467899426	2.04039890451172e-18	1.79924624658478e-16	Dhcr24
1.71589285021135	2.67746173232147e-18	2.34256983908345e-16	Kcnh1
1.38141185010171	2.94066482055598e-18	2.55290738956639e-16	Pdgfrl
1.62823558377445	3.13474247841397e-18	2.70046007813523e-16	Gng2
1.22031176906386	3.89396577471185e-18	3.32889486343496e-16	Dnajc3
1.91114953525532	3.99501712212964e-18	3.38940884475226e-16	Clcnka
1.03508301222411	4.63830612933624e-18	3.90559325882982e-16	Etv1
1.24688352571285	4.7300024343089e-18	3.95308188521085e-16	Mmp15
1.75310463802074	5.22563694591988e-18	4.3349561598042e-16	Col16a1
1.16613368974405	6.37962790615094e-18	5.25334212654297e-16	Irs2
1.20947372264061	7.52883306118522e-18	6.15440886512506e-16	Tnfrsf12a
-1.21341243040318	9.68906860878311e-18	7.86288980795377e-16	Plk5
1.02581304584051	1.27549454772532e-17	1.02764485179682e-15	Ssr4
1.040565655466	1.40872678739895e-17	1.1268808065772e-15	Snap25
1.00081748842271	1.60416125633966e-17	1.27411361062042e-15	Iapp
1.14096975032031	1.93457286055601e-17	1.52572404685681e-15	Idh1
1.19003581771372	2.18441267548873e-17	1.7107159127831e-15	Ebp
1.14688627022509	2.44689299832069e-17	1.90296907556899e-15	Tgfbi
1.23681025326363	3.01455540562609e-17	2.32827627500735e-15	Slc7a8
1.18380662183885	3.79301056188292e-17	2.90944693715937e-15	Tlcd1
1.04784676572079	4.0380220225712e-17	3.07631351229761e-15	Selenos
-1.02810312208947	6.21424222355988e-17	4.70224990957075e-15	Adh5
1.04920985448338	8.7036189767289e-17	6.54173348458973e-15	Vegfb
1.27533860883559	8.83669367440606e-17	6.59747549731157e-15	Dnajb9
1.01192552415942	9.81920686756393e-17	7.28247004700983e-15	Erlec1
1.07189217876668	1.53702916913466e-16	1.13244668849599e-14	Ptprz1
1.14086119431101	1.60827239789159e-16	1.17719232575085e-14	Tspyl2
-1.60357994906809	1.76923660508677e-16	1.28660264547836e-14	Blnk
1.04897366800317	1.78308629234191e-16	1.28830860567336e-14	Pfkp
0.978059992999478	1.85045924066073e-16	1.32841622026664e-14	Hspa5
1.0774668139212	2.44256745524613e-16	1.7423129255606e-14	Uap1l1
1.18346792627176	2.53055641511203e-16	1.79365198055947e-14	Tent5a
1.36798941357826	2.61034619118025e-16	1.8385702512596e-14	Rell2
1.00753285267672	2.7736083462251e-16	1.94135249183593e-14	Ddost
1.11960750858899	2.84520744491688e-16	1.97909802333069e-14	Npc2
1.19732813472913	3.07559226498658e-16	2.12614554170276e-14	Stard4
1.21766805688635	3.33342646639245e-16	2.29024803663368e-14	Tmem150a
0.995658021508541	3.56724817758772e-16	2.4359519720003e-14	Rpn2
1.80267187818253	3.6677628648729e-16	2.48941068628555e-14	Maff
0.940819019206911	3.72172891397038e-16	2.51082181370809e-14	Serp1
1.00387051834381	3.77667648266806e-16	2.53263472631135e-14	Sec61a1
0.967931102571686	4.34977733203171e-16	2.89959263937042e-14	Pdia3
-1.09176731905975	4.5709201270926e-16	3.02897837297692e-14	Ccdc61
-1.30146679744808	5.74374571964989e-16	3.78377695966818e-14	Plcxd3
2.66921995035252	6.45974706799998e-16	4.23056768506034e-14	Sgk2
1.37341055774494	6.94291446360352e-16	4.52056389987766e-14	Camk4
1.04722977876734	7.12116903353492e-16	4.60982497147732e-14	Surf4
1.05582156868357	7.21600486127518e-16	4.64437002536901e-14	Gaa
1.00060242363161	9.6970636356918e-16	6.20556660892071e-14	Tmem97
0.956758449311521	1.15350170613069e-15	7.33981000395316e-14	Hsp90b1
1.1217801495613	1.20512386737082e-15	7.62496168965302e-14	Ccdc107
1.88281372256016	1.48718043271379e-15	9.35670430672007e-14	Bcan
1.65872205886744	1.84069164724385e-15	1.15161484678681e-13	Mrc2
1.08113597794474	1.8899079055824e-15	1.17583770192318e-13	Slc2a1
1.0402254466303	2.18160683605709e-15	1.34982403077367e-13	Lman1
-1.186111765861	2.4690006956194e-15	1.51724218572933e-13	Adora2b
0.981074993236006	2.47928672192577e-15	1.51724218572933e-13	Pdia4
1.06012777261653	2.50030191678702e-15	1.52178701989662e-13	Asah1
0.98168166437662	2.61771781710557e-15	1.58463901804137e-13	Chgb
1.04591793453201	2.81786271472979e-15	1.69662605065908e-13	Lamb3
0.987235858162997	2.86015733735368e-15	1.71288246101732e-13	Ssr1
1.00677291446255	3.17206483939831e-15	1.88957202853307e-13	Bet1
1.75685159736425	3.86239582317249e-15	2.28862279490522e-13	Nxph4
2.41314822767969	4.53490689004175e-15	2.67296959271461e-13	Scn1b
-2.33223535466998	4.87860255921763e-15	2.8604958146952e-13	Cpne9
1.08664642221299	5.38559915094848e-15	3.14131900476417e-13	Mvk
0.950560349979886	6.56973237088184e-15	3.81214677831636e-13	Ssr2
1.0005203426009	6.71837080753827e-15	3.87830075637222e-13	Kirrel3
1.21633266576992	6.95133814369963e-15	3.99220696775857e-13	Pde10a
1.10508879424344	7.66494482696213e-15	4.37957740393617e-13	Diras2
-1.36124820329917	7.97031166602321e-15	4.53094011917735e-13	Fgd6
1.14086770312013	9.85892627119639e-15	5.57626845005699e-13	Gcat
1.23600869220673	1.16396538181452e-14	6.55037603564866e-13	Bckdhb
2.06750780832876	1.40994550795306e-14	7.89498987178315e-13	Gast
0.987934815050042	1.42608710388339e-14	7.94564650566672e-13	Tceal8
1.04014132463023	1.60678724891969e-14	8.90812396071862e-13	Pde2a
0.926813087167943	1.78563883487806e-14	9.85092084325093e-13	Atf4
0.934837633614653	1.83396071550929e-14	1.00187931965798e-12	Calu
0.958139403899894	1.82906368390116e-14	1.00187931965798e-12	Edem2
-1.97931753207851	2.01232089205168e-14	1.09397969272266e-12	Kitlg
0.960587110284848	2.06959992151172e-14	1.1196835517396e-12	Erp44
0.975135348792148	2.08927217691812e-14	1.12489226487048e-12	Tp53inp2
1.01999304682808	2.43882283753157e-14	1.306812294618e-12	Akap12
2.14398723306144	2.47556682160391e-14	1.32018442072106e-12	Epha5
0.978465004929458	2.48871014029739e-14	1.32090354792372e-12	Cyb561
-1.0496749427911	2.68591098691472e-14	1.41884514822915e-12	Slc8a2
1.16587809103801	2.83117688977065e-14	1.48856103232589e-12	Kcnip1
1.03571632173623	2.90052785348944e-14	1.51083774098736e-12	Man2a1
0.989188321317805	2.89121926197528e-14	1.51083774098736e-12	Sec23b
1.00783821833156	3.21301668631979e-14	1.6658599013933e-12	Yipf2
1.04997390649534	3.23478220507665e-14	1.66941594076744e-12	Ggcx
0.871868716905	3.29136303920328e-14	1.69082452642374e-12	Atp5mc1
0.96720515123072	3.44382376403201e-14	1.76106768645637e-12	Gstm7
1.35499101315355	3.8262116127587e-14	1.94771562960385e-12	Tm6sf1
1.53870354805576	3.99322607584473e-14	2.02353569336584e-12	Crip1
0.895399760828519	4.07793290422062e-14	2.05715182857508e-12	Arpc1b
0.933850491939737	4.85628292990599e-14	2.43881222116669e-12	Tspan13
0.934382661868554	5.38354153443823e-14	2.69153043054347e-12	Selenok
-2.2346867129878	5.41797965132919e-14	2.69670907178825e-12	Mmp17
0.912881435468029	5.91486497654881e-14	2.93099879966239e-12	Sec61g
0.880170464324141	7.81824894291544e-14	3.85711761725595e-12	Sec11c
-1.08447942756853	9.73048278873426e-14	4.75858850441201e-12	Dmrta1
0.885985462560956	9.70622200750611e-14	4.75858850441201e-12	Fkbp2
0.916182057769162	1.08841413929305e-13	5.29963041127951e-12	Aco2
0.997517228539997	1.11102643424655e-13	5.38242670036581e-12	Fads2
1.1699931918812	1.11503080139733e-13	5.38242670036581e-12	Ficd
0.946844559809126	1.238173260837e-13	5.95120272451226e-12	Xbp1
1.01559044193001	1.29712711286973e-13	6.20791732351629e-12	Tmem39a
1.05084390585075	1.47265734473254e-13	7.0179955760254e-12	Cmbl
1.39680923248245	2.00698904754879e-13	9.52384336588938e-12	Dnai1
0.925013798029781	2.48241831598017e-13	1.17302121184228e-11	Dap
1.46945488615582	2.64401975204712e-13	1.23892791645087e-11	Creb3l1
-1.14688372230851	2.63393271938255e-13	1.23892791645087e-11	Slc12a6
-1.85272827135523	2.68880170029018e-13	1.2546620933979e-11	Eepd1
1.54775400683248	2.87222232294247e-13	1.334689535047e-11	Etv4
1.09873884184369	3.13729681850302e-13	1.45184244092625e-11	Sdc4
0.892978616687257	3.40082399907807e-13	1.56731802327882e-11	Syt5
1.21797340114078	3.81181179734224e-13	1.7495278819031e-11	Trpc4
-0.87237062449771	4.12988926236506e-13	1.8877808101725e-11	Hmgb2
0.925542198621493	5.48377225920946e-13	2.49645388336938e-11	Mcfd2
-0.943466634973115	5.88441395014971e-13	2.66799804970553e-11	Tmem215
0.867784832817128	5.95602290071133e-13	2.6895766316559e-11	Rpn1
0.910489333098322	6.13599134931988e-13	2.75971755506158e-11	Pde3b
-1.12046759870039	7.5356753374547e-13	3.37568112416621e-11	Mxd3
0.897043222671666	8.73018241074033e-13	3.8797346356302e-11	Rgs9
0.867583502250356	8.72517489663761e-13	3.8797346356302e-11	Tram1
1.60700455703129	9.82025513504721e-13	4.34691846867169e-11	Epha2
1.0336675536012	1.08811893593408e-12	4.7916509181854e-11	Ache
1.00153050178443	1.09105365134144e-12	4.7916509181854e-11	Txndc11
0.875980402983358	1.10461726796518e-12	4.83226905622737e-11	Lrrc59
1.16781466082455	1.11914430049147e-12	4.87676926895095e-11	Gpr158
0.972590126394163	1.14446843528594e-12	4.96779147549117e-11	Ero1a
0.861539445125815	1.21730173774875e-12	5.26353751391823e-11	Dnajb11
-0.850352786591014	1.33234982242622e-12	5.73799968351075e-11	Cenpf
2.44363950036302	1.3372782546623e-12	5.73799968351075e-11	Copz2
0.899665328274522	1.35078541640995e-12	5.77383430472328e-11	Sdc1
-0.959421296502757	1.80407404417050e-12	7.68206282154581e-11	Eml5
-1.27617683035433	1.90510406878482e-12	8.08153805542471e-11	Pgm2l1
0.845737887368378	1.97442721681825e-12	8.34400392496135e-11	Ufm1
0.982756746668497	2.0674860625003e-12	8.70442722328604e-11	Pgd
0.924326307104843	2.11776841312107e-12	8.88272975975387e-11	Dad1
-2.25672658455396	2.34386854318229e-12	9.79439694593228e-11	Prok2
0.914045207072282	2.4133409213596e-12	1.00472137465822e-10	Tcn2
1.06079230061501	2.43793250135185e-12	1.01120022528294e-10	Btd
1.19453494315625	2.5080801891117e-12	1.03264669256845e-10	P3h1
-1.11940229174097	2.49904897417844e-12	1.03264669256845e-10	Ttc25
0.981066839776199	2.59012219673158e-12	1.0625193582856e-10	Acsl3
0.833504827375157	3.24161038047588e-12	1.32491951280837e-10	Creld2
1.57679915471979	3.28204626330528e-12	1.33656858555476e-10	Plekhd1
0.953837056677866	3.44488277618224e-12	1.39779863081395e-10	Srxn1
0.864269549668001	3.73909449507737e-12	1.51170105597009e-10	Stt3a
0.889819567605653	3.77064157569281e-12	1.51897176281236e-10	Srebf2
0.81374016139365	3.81381690739425e-12	1.53085790487126e-10	Gapdh
1.02602342341859	4.01785131226731e-12	1.60524283611635e-10	Ddit3
1.33365908679728	4.02779924054553e-12	1.60524283611635e-10	Fgl2
0.900363479012657	4.29465794936714e-12	1.70552746010505e-10	Tmem41b
0.924590310978879	4.33829435812787e-12	1.7167688521793e-10	Cited2
1.03998801812655	4.58562562075804e-12	1.80825427207286e-10	Arntl
1.02586122942687	4.79354875603571e-12	1.88000813508577e-10	Cables1
-1.03313405739991	4.80116373457033e-12	1.88000813508577e-10	Kif15
0.895383347389384	5.07883981574451e-12	1.98180930649905e-10	Ccnd3
0.898447313121419	5.22176071097193e-12	2.03050340979773e-10	Cabp1
0.93294617080228	6.03505026466174e-12	2.33863418387359e-10	Gys1
0.89163841967886	6.5991719334907e-12	2.5484181545918e-10	Hid1
0.867235744568661	6.63921274796883e-12	2.55507022558429e-10	Os9
0.981966557542447	7.2878947804787e-12	2.79510731666373e-10	Lpl
1.22359490591949	7.85702485512279e-12	3.00309970486417e-10	Abhd15
0.991968928325079	8.16899476945358e-12	3.11172015044594e-10	Cdh23
0.885016734347594	8.84878497568169e-12	3.35923874381896e-10	Zcchc12
0.834424430606206	1.11668832420903e-11	4.21461256329411e-10	Ctsl
1.29668352564401	1.11772473551063e-11	4.21461256329411e-10	F5
0.810874889082154	1.16133436542826e-11	4.3643568988024e-10	Gabarap
1.11219617508881	1.30513679438505e-11	4.8883702208422e-10	Nedd9
0.817935780877715	1.31541884427819e-11	4.91045854569047e-10	Ckb
0.87301738169428	1.35907966160304e-11	5.05658907983136e-10	Gstm4
0.783502738704288	1.38193830199376e-11	5.1246116039828e-10	Pgam1
0.824264804907459	1.79275991182778e-11	6.62611163450804e-10	Slc3a2
0.82842421048077	1.97903820256447e-11	7.29054237846038e-10	Chchd10
0.853183568399668	2.2511754510863e-11	8.2658734022018e-10	Pofut2
0.874694344174544	2.58998341358856e-11	9.4788314538491e-10	Alg2
-0.964087462322348	2.6846385047087e-11	9.79324645414745e-10	Abca1
0.927742149681795	2.71105133256266e-11	9.85748827057444e-10	Slc33a1
0.820997768712212	2.79555384640072e-11	1.01318470957416e-09	Slc39a7
0.86122696122369	2.84752381617677e-11	1.0286909424956e-09	Ift20
0.842570981324017	3.05296052396933e-11	1.0993602864287e-09	Uso1
0.819988941705745	3.08642408445129e-11	1.10784818339006e-09	Krtcap2
0.940073752652192	3.18066001644896e-11	1.13802592729111e-09	Yif1a
1.27479831782747	3.20974493082554e-11	1.14477495160239e-09	Ca5b
-0.935304953670553	3.83523922279074e-11	1.3635188589217e-09	Sh3kbp1
-1.90239629680377	3.89097906706802e-11	1.37895805607895e-09	Spata13
1.33585221650229	4.26319647301628e-11	1.50610527764383e-09	Cyp2s1
0.818749879692606	4.28776112131178e-11	1.51002002508084e-09	Tmed7
-1.04903153138329	4.32198026547754e-11	1.51729959225966e-09	Mt1
-0.853756686150957	4.35012884034963e-11	1.52240915259611e-09	Aspm
2.28965464307764	4.47208082744855e-11	1.56021287185658e-09	F13a1
2.26824506771971	4.54373344819662e-11	1.58028791572528e-09	Dnai2
-0.81293770249989	4.64881884336767e-11	1.61183040950076e-09	Myh10
0.870907263286711	4.66477427361504e-11	1.61237058920416e-09	Gdf11
0.783456538924997	4.98406320208344e-11	1.71743150154254e-09	Reep5
0.866975322018208	5.05252439928873e-11	1.73537873248848e-09	Gap43
0.794099938086643	5.06713854383188e-11	1.73537873248848e-09	Trabd
-1.17379339852285	5.49838367447953e-11	1.87732923080781e-09	Zmat4
0.825617307068155	5.64523140787234e-11	1.92160931722682e-09	Cope
1.09190706485019	5.73072814220355e-11	1.94480074134962e-09	Sema4a
0.969106695522567	5.79460216814278e-11	1.96053624413991e-09	Crem
0.905541743945405	5.96189463209239e-11	2.01106198749405e-09	Brsk1
1.07369065645723	6.669968703795e-11	2.24315253795196e-09	Etv5
1.88907981436754	7.63579248950466e-11	2.56027664940008e-09	Adamts14
0.821107151597441	1.04951686926154e-10	3.50851922951045e-09	Pdha1
0.772795050930584	1.08520569140138e-10	3.61702932678692e-09	Ccng1
-1.28152231886818	1.16900053640253e-10	3.88475875583737e-09	Cxcl12
0.777553527578854	1.22494358497796e-10	4.05862225093733e-09	Slc35b1
0.806138765164787	1.22949994237346e-10	4.06170202201782e-09	Srpra
0.816755603867748	1.29205310684409e-10	4.25579492457263e-09	Hm13
-0.857914033611836	1.30828491265661e-10	4.28405927977819e-09	Prpf18
0.981425495283397	1.30703209082853e-10	4.28405927977819e-09	Spry4
0.829838192554518	1.32148023651202e-10	4.31465223577203e-09	Ghr
0.83862076820579	1.37670413075992e-10	4.48189231406406e-09	Zfp395
2.12773415606801	1.42225214878742e-10	4.61675414906388e-09	Cngb1
0.824236245750368	1.43881345033626e-10	4.65701497986004e-09	Dnajc22
0.743039955623911	1.50921334484417e-10	4.87080122446968e-09	Pgk1
-0.863726954849316	1.57959538406088e-10	5.08330135232695e-09	Espl1
1.0062449872355	1.60522754373916e-10	5.15098660811888e-09	Slc35a2
0.750379309549226	1.64215696486666e-10	5.25443309986906e-09	Mdh1
-0.815461099702345	1.8684617756382e-10	5.96151094739949e-09	Enpp2
-0.851501957392781	1.91518402930542e-10	6.09322327959982e-09	Plppr3
0.825667893563407	1.96757658401102e-10	6.24217851681002e-09	Arfgap3
0.86231433443527	2.01748504354835e-10	6.38243361658136e-09	Esrra
0.81641520820787	2.15317288628463e-10	6.79250229676101e-09	Isg20
1.48509847583698	2.29943487623704e-10	7.23353123005016e-09	Hs3st6
-1.0735247581668	2.39022889771336e-10	7.49808779425543e-09	Mgat5b
0.771185450434926	2.53683872204346e-10	7.93577006931974e-09	Atp1b1
0.767639248776704	2.64689612809649e-10	8.25698878511214e-09	Nsg1
0.762697163821408	2.65663843645342e-10	8.26435940273385e-09	Slc25a1
0.756641647755021	2.70762054223801e-10	8.39962394806743e-09	Canx
-0.778422829885265	2.98576891934042e-10	9.23691329494293e-09	Shc2
0.755266240891034	3.08237214609588e-10	9.50950018295531e-09	Cmas
-0.944668032589801	3.19313299293091e-10	9.71736314886773e-09	Adarb1
0.958918691699064	3.18921244442512e-10	9.71736314886773e-09	Aldh4a1
1.38405301434834	3.18858399176092e-10	9.71736314886773e-09	Lrrc24
0.911908971566322	3.18994522324815e-10	9.71736314886773e-09	Ntrk2
0.914517328376729	3.15925357952359e-10	9.71736314886773e-09	Spcs3
0.971427349282607	3.21843513010031e-10	9.76781978915811e-09	B3galt2
0.791506110010508	3.89355289242782e-10	1.17848375249457e-08	Copg1
1.51293092135322	3.99629053853027e-10	1.20631961566039e-08	Sdcbp2
1.12099351017751	4.05114035668803e-10	1.21958927028358e-08	Slc6a9
0.934868575410352	4.20882841862207e-10	1.2636640605938e-08	Prrc1
2.14370622954315	4.23646962238733e-10	1.26856212035069e-08	Fosl2
0.824505134187266	4.56058663100599e-10	1.36197359148363e-08	Jmjd6
-0.968761179973357	4.67677074239641e-10	1.39295626447068e-08	Clvs1
0.717024897521894	4.70567976354659e-10	1.39784900986627e-08	Fth1
1.5255446570025	4.89402937640829e-10	1.44995330651842e-08	Bco2
0.949565699849274	5.75066788817825e-10	1.69925408125879e-08	Igf1r
-0.85402799255317	5.9525984530222e-10	1.75429342303673e-08	Mybl2
0.765222018976533	6.09198863847505e-10	1.79066091239585e-08	Epm2aip1
-0.912392708949173	6.22729608806837e-10	1.82564107042612e-08	Grm2
-0.777599824778758	6.36827878441284e-10	1.86209801845012e-08	Arhgap11a
-0.826647942452593	7.47096117539984e-10	2.17317647281306e-08	Fhod3
0.776734372276737	7.46409527787828e-10	2.17317647281306e-08	Kdelr2
0.998913354863466	7.53109945935429e-10	2.18499437423079e-08	Slc38a3
0.764898985793131	7.65356849722018e-10	2.21478846512581e-08	Mettl7a
-0.9715762960335	7.71244758894371e-10	2.22607475640672e-08	RT1-S3
0.849170788043467	7.89331758133338e-10	2.27242322862089e-08	Ctbs
0.943118532824488	7.98826008801258e-10	2.29385960835007e-08	Rita1
0.793523790524105	8.29206030074412e-10	2.37500724572975e-08	Ufsp2
-0.729692832464385	8.39587926730337e-10	2.39860846720741e-08	Raly
0.806343717246871	9.10069316362083e-10	2.59335019693103e-08	Mfsd11
0.786133950585257	9.43092318672055e-10	2.68063220223562e-08	Tmed10
0.772332580142556	9.93770846158048e-10	2.81752903952506e-08	Creld1
0.865156531178671	1.009726764978e-09	2.85553788913854e-08	Ms4a8
0.729318922185655	1.09751277200808e-09	3.09598124275026e-08	Clic1
0.766085038170545	1.18119413964017e-09	3.32366662558551e-08	Ctsd
0.718766904060824	1.34618360736896e-09	3.77842361376567e-08	Micos13
1.27373135321779	1.37046937287687e-09	3.83697162671203e-08	Ikbip
1.87298695337732	1.37880966971381e-09	3.850695633697e-08	Gpr88
1.16701763141078	1.39910914956493e-09	3.89766750397454e-08	Ndrg2
0.724533426250862	1.41740303942557e-09	3.93883291278584e-08	Atp6v0c
-0.814151307713411	1.54348585986452e-09	4.27858864965911e-08	Prex1
0.722716308422546	1.60107177504594e-09	4.4206260796368e-08	Mif
1.32767025895994	1.60262004494378e-09	4.4206260796368e-08	Pter
0.780446607846294	1.63493251512334e-09	4.49867548817353e-08	Pls1
-0.75654247409803	1.70570245905685e-09	4.68190241151414e-08	Mki67
-0.823072434506855	1.90192728023311e-09	5.20774660423731e-08	Crabp1
1.28116250370942	2.12567304672099e-09	5.80619815859227e-08	Asic2
0.844430388110531	2.18198819616361e-09	5.94551966151734e-08	Necab2
0.745889748952741	2.47126630555926e-09	6.71740566892189e-08	Yipf5
0.771876705621303	2.49718489029746e-09	6.76947840812695e-08	C1galt1c1
1.00307983713087	2.50251277878789e-09	6.76947840812695e-08	Slc2a13
-0.767031376050174	2.51874424242316e-09	6.79696789660169e-08	Lmnb1
0.784747486986548	2.56639676150928e-09	6.90891282022656e-08	Adgrb2
0.731097351453811	2.57642082514351e-09	6.919265424648e-08	Snd1
0.781001543215601	2.61229623225034e-09	6.99882906817502e-08	Tpd52
-1.9067180276335	2.63945077179123e-09	7.05470386474701e-08	Cilp2
2.01411362846015	2.70305692840049e-09	7.20750822408502e-08	Skap1
0.700609574258055	2.7134096730703e-09	7.21792753651171e-08	S100a10
0.90635301489669	2.81032682336988e-09	7.45802134950694e-08	Qpct
0.930689651815461	3.12061701340129e-09	8.2618888730688e-08	Creb3l2
0.817760552630354	3.13559716671584e-09	8.28196996935157e-08	LOC689986
0.738465434356794	3.17107153506585e-09	8.35596002851823e-08	Bnip3
-2.07886552382897	3.21187052132921e-09	8.44360046205769e-08	Ubd
0.716934255984539	3.22106334184947e-09	8.44793638533308e-08	Sqstm1
0.745144269082156	3.35705909771988e-09	8.78404318583292e-08	Slc30a5
0.943729556392825	3.39613789840291e-09	8.86558235995668e-08	Ankrd37
0.769714176790941	3.54840366442257e-09	9.24152852043451e-08	Glmp
1.44338310324227	3.5744758718555e-09	9.28783185357535e-08	Papss2
1.07718188098069	3.65349872536749e-09	9.4711880151367e-08	Slc1a4
0.711014962416535	3.92964286293635e-09	1.01635266563566e-07	Isyna1
0.767946006458576	3.94934673339309e-09	1.0190952550062e-07	Creb3
0.76490841419805	4.04580879176026e-09	1.04158649790628e-07	Ckap4
0.732813265536637	4.15985774341632e-09	1.06849190065411e-07	Net1
1.05542751707222	4.22848934472105e-09	1.08363506113343e-07	Tmem51
0.769570488187751	4.27572170211822e-09	1.09323761054845e-07	Man1b1
0.814131403882316	4.37151072038988e-09	1.11321307033499e-07	Dmtn
-0.777193079706635	4.3737275734208e-09	1.11321307033499e-07	Eif5a2
0.729807081420466	4.55542354579597e-09	1.1568296664256e-07	Itfg1
0.827167753311575	4.72144018833812e-09	1.19627621423526e-07	Dhrs7
0.703930043219359	4.76432916230613e-09	1.20441811035364e-07	RGD1562987
0.79223087083754	4.79550319148268e-09	1.20956847390573e-07	Pmvk
0.703205263645757	4.82422763993321e-09	1.21407922111488e-07	Tmed9
0.84515384666028	4.84022707469675e-09	1.21537450694011e-07	Alas1
1.72572435388909	4.9474143087193e-09	1.23763950220466e-07	Cd164l2
0.760245162530751	4.95100006239566e-09	1.23763950220466e-07	Rpl36al
0.873723307586907	5.03952629324831e-09	1.2569633620955e-07	Rhpn1
0.742417991384733	5.08143505441967e-09	1.26459980387658e-07	Stx5
-1.2944284931315	5.17367186608258e-09	1.28469958377514e-07	Micalcl
0.733626717935426	5.68947274150169e-09	1.40965498301056e-07	Hdlbp
0.774634392415951	5.80701599925576e-09	1.4356020347829e-07	Nampt
0.71174097072409	6.10077118536668e-09	1.50490168513043e-07	Gpi
-1.55829148500225	6.35045909794332e-09	1.55962261925147e-07	Pik3ip1
0.734164487960453	6.3440991409829e-09	1.55962261925147e-07	Sucla2
0.877301206450308	6.4893442975189e-09	1.59024434984495e-07	Ros1
0.811795246834199	6.75814206662815e-09	1.65249853720892e-07	Chpf
0.855642687804969	6.99610883455177e-09	1.70695910322757e-07	Cdk18
-0.881945253118747	7.09858255629594e-09	1.72819621843388e-07	Serping1
0.828762973075997	7.21961463360035e-09	1.75384955057897e-07	Fads3
0.74537073976574	7.25378165183532e-09	1.75833551339619e-07	Ap2a2
1.22404365797635	7.35180540202606e-09	1.77824770404514e-07	Gpr85
0.799232632234894	7.58851471416242e-09	1.83063502776106e-07	Crb3
-1.62149384158121	7.60108302445659e-09	1.83063502776106e-07	Tnfsf10
0.763125273602509	7.86175643380777e-09	1.88935215240801e-07	Rtn4rl1
2.55594688285121	8.19813117063689e-09	1.96597154132682e-07	Sv2c
0.702710914632382	8.3285363128607e-09	1.99297602922494e-07	Erp29
0.731462028775147	8.34772615374762e-09	1.99330885278933e-07	Cers2
-1.49980854288797	8.75304771008208e-09	2.08564641074913e-07	Kcnab3
0.704410643066626	9.11357130071899e-09	2.16694023347669e-07	Emc7
0.712831683703255	9.35904872117808e-09	2.22059293704393e-07	Prkar1b
0.696161030479994	9.39971429749707e-09	2.22552643589154e-07	Ubl3
0.699842040984305	9.67426747314532e-09	2.285698764383e-07	Atp6ap1
-0.815889583869525	9.8141290903276e-09	2.31386171963324e-07	Chtf18
0.762528894881828	1.00586121306457e-08	2.3665209506534e-07	Serinc2
-0.797798335927728	1.0205700094735e-08	2.39609298450602e-07	Heca
0.866807444118016	1.0398076617844e-08	2.43615188374969e-07	Grin1
0.751010264955457	1.0505876682486e-08	2.45626958177789e-07	Lbh
0.696393085053646	1.07405503352299e-08	2.50590465008832e-07	Cd81
1.09915508915672	1.10786490768258e-08	2.57941353453995e-07	Plet1
0.870536721697033	1.1475680697227e-08	2.66631012714201e-07	Iqsec3
0.75705051338061	1.17414252915155e-08	2.72240624926877e-07	Srebf1
0.723974000677797	1.18291258045713e-08	2.73707396457427e-07	Sigmar1
0.659101325511269	1.2097086693665e-08	2.79330461613101e-07	Gnas
0.906148432394545	1.22139416235244e-08	2.81448420250719e-07	Ramp2
0.74501362361588	1.23196524027825e-08	2.83301411208955e-07	Reep6
0.72893834277476	1.28921398745573e-08	2.95858759129441e-07	Atf6b
0.703608564765819	1.30509316850945e-08	2.9889035570833e-07	Atp6v0b
1.07439326153777	1.31639973550044e-08	3.00864502813662e-07	Pcdha6
-1.37174915755007	1.35870670409871e-08	3.09901351918563e-07	Per3
1.01951076940545	1.38776585237461e-08	3.15885971153317e-07	Gem
0.68969391476287	1.3929495804521e-08	3.16422765750164e-07	Nars1
0.689740364301208	1.45278542190409e-08	3.29347043317893e-07	Rnasek
1.08695013592097	1.45633945605194e-08	3.29485769057085e-07	Trpa1
0.689759377699229	1.47688619388711e-08	3.33460654946406e-07	Ost4
0.908904677073084	1.49312458658858e-08	3.36448737328079e-07	Fabp3
-1.15004357142422	1.50906457666132e-08	3.39357714739561e-07	Il17rb
-1.01451368498733	1.56048071201702e-08	3.50216903684941e-07	Mboat1
0.710233955363986	1.56715559646551e-08	3.51011510496345e-07	Ubr3
0.781154774761112	1.60406793104602e-08	3.58562011173342e-07	Atp1a3
0.707841056336095	1.71352184229762e-08	3.82265559997829e-07	Hexb
0.777636628836254	1.73904345938721e-08	3.87187827071121e-07	Rem2
0.757092456956348	1.84288305839015e-08	4.08682126156659e-07	Elmo3
0.834678102030281	1.84101258580209e-08	4.08682126156659e-07	Tmcc2
-0.737992554165172	1.8641082480743e-08	4.12572100201267e-07	Tenm3
-1.06726003048825	1.9747489852652e-08	4.36197512544083e-07	Ca8
0.686008687674244	1.99537916183624e-08	4.39886835303229e-07	Kdelr1
0.817855741177566	2.00897874500925e-08	4.42014793032585e-07	Hacl1
0.779281391011186	2.04699740839877e-08	4.49496548561919e-07	Septin9
-0.97397722984491	2.07510721109224e-08	4.54777410117848e-07	Tgm2
0.706884397208423	2.19069120091768e-08	4.79170913263224e-07	Nomo1
0.709455939224335	2.24847692998875e-08	4.90851718108071e-07	Acsl5
0.665992155854372	2.25548832088987e-08	4.91424391160421e-07	Ssr3
0.90347960217869	2.31572682184044e-08	5.03569411219244e-07	Gmppb
0.83479948500364	2.40166249943057e-08	5.21244541300833e-07	Pak3
0.735900665233768	2.59462769966775e-08	5.62035505001531e-07	Thy1
0.712495648437262	2.60564208816264e-08	5.63331771145432e-07	Tspan31
0.739834923998054	2.70063050117017e-08	5.82742986177356e-07	Crat
0.789127776425583	2.70822108814212e-08	5.83257076271222e-07	Slc35d1
0.748681192650206	2.72801860863254e-08	5.86393097851742e-07	Naga
0.796369546834052	2.81333143662896e-08	6.03572773157237e-07	Reep2
0.675368922254008	2.82555248159161e-08	6.05035606909071e-07	Lamp2
-1.04964103125047	2.85330645251344e-08	6.09812575604923e-07	Scn7a
0.799545041534199	2.89013397417354e-08	6.16506864319419e-07	Tmem135
0.673709460803137	2.92538986669445e-08	6.22841085876638e-07	Mapk8ip1
0.739927826519522	2.96280806404887e-08	6.28145726256151e-07	Itpr3
0.692056763964552	2.9671317902447e-08	6.28145726256151e-07	Pgm1
0.657588941198967	2.96038926038791e-08	6.28145726256151e-07	Sub1
0.80458274400118	2.99358997452803e-08	6.32551209900744e-07	Adra2a
-0.839274486642271	3.03402723436112e-08	6.39888342704524e-07	Dock8
1.38480294876236	3.07432055227974e-08	6.47167591447007e-07	Runx1
0.80078497934269	3.10024956998468e-08	6.5140140589603e-07	Rnft2
0.745310061950246	3.13392526537586e-08	6.57243989643151e-07	Sgsm2
-0.823101720549933	3.15178053386407e-08	6.59753087826985e-07	RGD1306227
0.82652070995118	3.16819344360765e-08	6.61951462219442e-07	Soat1
0.658396929565705	3.20825488496151e-08	6.69073490813481e-07	Tagln2
0.774402767091507	3.22033148250338e-08	6.70343722538203e-07	Uba5
0.718238152551006	3.28003935798068e-08	6.81505765677655e-07	Ppp2r5b
0.732822092599632	3.35388012729018e-08	6.95557473065236e-07	Ldhb
0.693850028497552	3.3942014113042e-08	7.02618513959256e-07	Tecr
0.799628629823853	3.41120730179918e-08	7.04835988428949e-07	Gne
-2.89878466886622	3.48178018982338e-08	7.18093118707773e-07	Upk3a
0.661143255424037	3.49294838684398e-08	7.19072223975473e-07	Ica1
0.658403416969156	3.58016678385277e-08	7.35675005731509e-07	Spcs2
0.695054070345077	3.61064200612683e-08	7.40578385102827e-07	Zfand2a
0.782848874582662	3.63422898190939e-08	7.44053571634429e-07	Slc30a7
0.729840771354014	3.73536161416598e-08	7.62178268624734e-07	Gpr108
0.847307025254753	3.73636815318313e-08	7.62178268624734e-07	Slc41a2
-0.771995627751372	3.76841330333168e-08	7.67317465163845e-07	Mthfd1l
0.772189244779458	3.96421984991365e-08	8.05722288551415e-07	Inpp5j
-0.80721112403505	4.04792860612409e-08	8.21245515579414e-07	Knl1
-0.70450600058634	4.27354938447702e-08	8.65451709887128e-07	Kif23
-0.776813038753307	4.39362338569636e-08	8.88162243617574e-07	Cdca3
0.734180964798636	4.49852775027073e-08	9.07729950905981e-07	Asmtl
-0.850759749454456	4.72476800487191e-08	9.51666850477707e-07	Rps6ka5
-0.722449819989395	4.74171284415842e-08	9.53365209007723e-07	Selenoh
0.746027305887382	4.82993203393909e-08	9.69362165736269e-07	Gba
-1.30475868080477	4.86340555522182e-08	9.7433414692181e-07	Rasgrp2
-0.73190159217628	5.07672569246699e-08	1.01525448267746e-06	Melk
0.724101747992428	5.1273255984416e-08	1.02354579994559e-06	Nab1
0.644438681557474	5.17258583963086e-08	1.03074357327448e-06	Ndfip1
0.716862132496494	5.27807139879748e-08	1.0498955878354e-06	Sez6l2
-0.811099948824465	5.53940813071548e-08	1.09992609318941e-06	Enpp3
0.70046923973296	5.62399458764706e-08	1.1147454050807e-06	Slc4a2
0.685155662346597	5.69821389506574e-08	1.12746108499719e-06	Txndc5
-1.09371875196255	5.7906204407795e-08	1.14372413256243e-06	Olfml2b
0.714179738136802	5.81742352510105e-08	1.14699517707054e-06	Arl1
0.678408538953747	5.91331983040226e-08	1.16385358138269e-06	Mapkapk2
1.2978199339605	5.96857512476162e-08	1.17266794424922e-06	Lrrc10b
0.701695058592596	6.00751438340176e-08	1.1762033459982e-06	Atp6v0a1
0.65181858971881	6.00757490767897e-08	1.1762033459982e-06	Mdh2
0.635785130651449	6.15433631046352e-08	1.20283442130682e-06	Arpc3
0.649807048152463	6.18751837216118e-08	1.20721286149535e-06	Prdx5
0.676272381458078	6.42836345168298e-08	1.25202160513735e-06	Ninj1
0.927114941926699	6.55451779490062e-08	1.27437577751896e-06	Phlda1
2.14382596839257	6.93860127397199e-08	1.34671396303661e-06	Ccnd1
0.717293559648135	6.97345965241949e-08	1.351137969679e-06	Litaf
0.832429424634496	7.09453397366238e-08	1.37222255563117e-06	Praf2
0.754487013048282	7.33381018143454e-08	1.41605759003251e-06	Gnpnat1
2.77704237448194	7.92544827708017e-08	1.52766084776284e-06	Adra1b
0.871994691430357	7.97677866396723e-08	1.53491313157679e-06	Gpt2
1.25826810288795	8.07799453177872e-08	1.55172316914905e-06	Pdgfb
0.917031331855583	8.11763040695084e-08	1.55666683094936e-06	Filip1
0.662856731115754	8.20250905144232e-08	1.57025468148893e-06	Tuba4a
0.690353630724143	8.24127495226736e-08	1.57498358686761e-06	Krcc1
1.1804743032974	8.33370670602524e-08	1.58723097620368e-06	Card9
0.71599865157553	8.32857935829218e-08	1.58723097620368e-06	Elovl1
-0.755623930082136	8.35845494103684e-08	1.58924171281276e-06	Gadd45a
-0.675593606662492	8.39633356957332e-08	1.59373796009579e-06	Kif11
0.98811259557859	8.47141277365078e-08	1.60255661574519e-06	Dyrk3
0.669392328212935	8.46077520290408e-08	1.60255661574519e-06	Fundc2
-0.781770779654665	8.50417227233607e-08	1.60604089844674e-06	Vgll4
-0.790884010770314	8.64042725112922e-08	1.62902600648815e-06	Bai1
-0.774460322186255	8.90374832854355e-08	1.67585004254385e-06	Cxcl16
1.02594346139261	8.97380828302963e-08	1.68587260087474e-06	Apc2
-0.842783974588536	8.98710548015199e-08	1.68587260087474e-06	Rhebl1
0.912836324141575	9.08965282402625e-08	1.70225789257976e-06	Ephx1
0.717087368229779	9.33084603838794e-08	1.74450992961447e-06	Trappc9
0.620961272262496	9.41323957502905e-08	1.75698116667917e-06	Cox8a
0.794973685565498	9.66575721421277e-08	1.80111173114757e-06	Cds1
1.15891654684891	9.76338198224411e-08	1.81628097706232e-06	Sik1
0.66695141942418	9.81348946430548e-08	1.8225749338434e-06	Mfsd13a
0.649079276499281	1.01027645796474e-07	1.87319305509058e-06	Ergic3
0.899664188280237	1.05266509728167e-07	1.94856139247229e-06	Plod1
1.88347316361851	1.05996220799707e-07	1.95682733269119e-06	Clca5
0.633968970381313	1.06062522630909e-07	1.95682733269119e-06	Nudt4
0.751207771052297	1.06677045596131e-07	1.96170153305595e-06	Coq10b
0.711036217906318	1.06624333978191e-07	1.96170153305595e-06	St3gal6
0.669579312610043	1.06979941441115e-07	1.96404649868696e-06	Ndrg4
0.746047413219624	1.08042596170409e-07	1.98030938545403e-06	Nol3
1.09102199656545	1.10276872706005e-07	2.01795865593881e-06	Plppr5
0.763690722463512	1.12024774733361e-07	2.0465994326899e-06	Tmem254
-0.824763981269885	1.14048623304468e-07	2.08018002017384e-06	Sh2b2
0.697488145998419	1.15376545799985e-07	2.10097875839679e-06	Tmem30a
0.694105777415072	1.17413365720172e-07	2.13459786152631e-06	Ggt7
0.686505043344904	1.18407960755141e-07	2.14919084683439e-06	Aig1
0.976334117453001	1.18732201067244e-07	2.15158886691272e-06	Myo16
0.777560461198055	1.20298087855757e-07	2.17293271918811e-06	Arhgap24
0.653236698092765	1.20123038421012e-07	2.17293271918811e-06	Ugt8
-0.738390609160388	1.21914859981802e-07	2.19859020440611e-06	Arrdc4
0.699978131678585	1.22825045361037e-07	2.21144322025442e-06	Adcyap1r1
1.00109626499081	1.23505713679561e-07	2.22012919341477e-06	Ankrd55
0.633914587929369	1.25177932950885e-07	2.24658280627718e-06	Aldh7a1
0.677524025786616	1.27314842583223e-07	2.28127827534322e-06	Podxl2
1.0924114813227	1.28686114615552e-07	2.30216581082999e-06	Zfyve21
0.624204737632237	1.42391621813968e-07	2.54329150350021e-06	Vdac1
1.19611132024918	1.48467939749721e-07	2.64759945423109e-06	PCOLCE2
0.711966325081666	1.49144840056012e-07	2.65544207279377e-06	Eif2ak3
0.611889226200825	1.52995108317449e-07	2.71536009199224e-06	Eif1
0.734616318944808	1.5286673410297e-07	2.71536009199224e-06	Slc35c1
-0.708977901984883	1.53808055431262e-07	2.72116336931233e-06	Fancd2
0.620411181888253	1.53787880814538e-07	2.72116336931233e-06	Gdi1
-0.890954603753368	1.54430598954425e-07	2.72786794588423e-06	Mcm10
0.913097254027796	1.55889367561719e-07	2.74929925562787e-06	Spata2L
0.655985612185157	1.56969815961289e-07	2.76400152350704e-06	Tars1
-0.81712252243916	1.74007563882668e-07	3.05920048339403e-06	Efnb3
0.634026896988554	1.81930971673499e-07	3.1934873852218e-06	Eef1a2
-0.684045688830162	1.84142460371231e-07	3.22724790875966e-06	Vsig10
0.717255589370713	1.93430965218659e-07	3.38473965544339e-06	Plpp5
-0.650222524655334	1.94777155841938e-07	3.40297873365658e-06	Ccna2
0.639578168681916	1.99947252069674e-07	3.48786491577614e-06	Aars
-1.00627675451842	2.00771226822155e-07	3.49679155393672e-06	Ptprm
1.28020579772511	2.01951051048574e-07	3.51187860356052e-06	Ptpro
0.618356798280884	2.08221355846217e-07	3.61530382034385e-06	Rab1a
0.715729298596198	2.09816149939114e-07	3.63735458694758e-06	G6pd
0.640791951714734	2.10981037691108e-07	3.65189589042151e-06	Fuca1
0.634692678247776	2.12633836965881e-07	3.67482459904459e-06	Cltc
0.803883830937038	2.22151353608165e-07	3.83339446696123e-06	Magt1
0.650854767535114	2.30918312838582e-07	3.97854490073735e-06	Pls3
0.718496833493145	2.39834371700961e-07	4.12581432976815e-06	Ddr1
-0.856695516151527	2.40330369125922e-07	4.12800583411227e-06	Trip13
0.670410627231817	2.42401568423847e-07	4.15720545907911e-06	Golgb1
0.68737107252941	2.43809636054229e-07	4.17496041922219e-06	Tprg1l
0.747418460899572	2.48086334939359e-07	4.24170819081813e-06	Svip
0.654971007762864	2.51230828406427e-07	4.28239581023376e-06	Atp6ap2
0.60944907334265	2.51034078125964e-07	4.28239581023376e-06	Tfrc
-0.860532251734843	2.52205012965141e-07	4.29246799421977e-06	Psrc1
0.659434954738718	2.54334632751358e-07	4.32214499572452e-06	Bscl2
0.613435082662839	2.6032662441769e-07	4.41726949523289e-06	Arf4
0.613909021821789	2.61462488800016e-07	4.42381114287582e-06	Cox7b
0.6605905982936	2.6150218560441e-07	4.42381114287582e-06	Edem1
0.65664105912019	2.62100083269332e-07	4.42723805811953e-06	Armcx2
0.614140806752601	2.63595080484189e-07	4.44578509991331e-06	Atp6v0d1
0.670143415670673	2.67758688723338e-07	4.50921737595889e-06	LOC100294508
0.613026015714034	2.76624410026515e-07	4.65152667850892e-06	Pdzk1ip1
0.628856399520445	2.85520824195404e-07	4.79392460294502e-06	Fasn
1.00823352273151	2.85957330202466e-07	4.79406607924762e-06	Six5
1.16890806735495	2.86472785357198e-07	4.79552873425301e-06	Zfp9
0.678039192214357	2.99074124882717e-07	4.99900167845007e-06	Tecpr1
0.701200101991079	3.08854470888124e-07	5.14711490993467e-06	Hsd3b7
-0.762741551443257	3.08419478738098e-07	5.14711490993467e-06	Ndc80
0.649026247171004	3.30226431298082e-07	5.4951052066972e-06	Arf1
0.636781741882998	3.3111708553288e-07	5.50175109923252e-06	Sars1
0.741911441988476	3.32316324469675e-07	5.51349706331242e-06	Unc13a
0.61767865612679	3.39845743356543e-07	5.63007763291409e-06	Atp6v1b2
0.747093252230795	3.4038877413524e-07	5.63074428587969e-06	Ppp1r15a
1.94249825145654	3.44617362188246e-07	5.69228589844567e-06	Rcn3
0.644614734216836	3.46309708476424e-07	5.70879251211395e-06	Fuca2
0.629251749012898	3.46636209325608e-07	5.70879251211395e-06	Rab5if
0.687931288963466	3.52357768384541e-07	5.7945002175308e-06	Id4
0.665135078775337	3.56380165783129e-07	5.84948742874057e-06	Atp6v1d
0.60150684927111	3.56746130353586e-07	5.84948742874057e-06	Tmed2
0.692781218792198	3.59964858129682e-07	5.89363515525483e-06	Ssu72
0.615874287733135	3.6865367076169e-07	6.02708388154769e-06	Pfkl
0.705456798042352	3.69811082447118e-07	6.03719287510973e-06	Ormdl2
0.925629917632644	3.72741220307451e-07	6.07617019828696e-06	Sat1
-0.673872389291896	3.85056341203103e-07	6.26779936792667e-06	Birc5
0.729186169101635	3.86814070410923e-07	6.28727253197668e-06	Spock2
-0.62443143070984	3.95600901779938e-07	6.42077463628048e-06	Sox4
0.741036290189103	4.05091260895487e-07	6.56529237448417e-06	Hivep1
-0.867325386886515	4.14012650043403e-07	6.70018449109259e-06	E2f7
0.648275934340546	4.38863184966699e-07	7.09210506268696e-06	Ufc1
-1.10924665642902	4.39982501084477e-07	7.09994816951737e-06	Otulinl
1.38782475952243	4.42664076250247e-07	7.13294243154895e-06	Aox1
1.20934779965746	4.50668642315133e-07	7.25149155932066e-06	Ccdc134
-0.838320921717359	4.5322321485856e-07	7.28213311793545e-06	Cspg5
0.649962871666616	4.54515972952182e-07	7.29244180672133e-06	Itm2b
0.609071046030058	4.56180776179832e-07	7.30868170591979e-06	Copz1
0.723752912562783	4.62755477047074e-07	7.39459173189731e-06	Cux2
-0.899051357418872	4.62863541750158e-07	7.39459173189731e-06	Mis18bp1
-0.588465448887222	4.77443890201458e-07	7.61665829966685e-06	Stmn1
0.611628741515893	4.86481242562576e-07	7.74979151558789e-06	Uqcrh
0.613428998420901	4.98113803650639e-07	7.92383023733452e-06	Sec13
-1.10727496420931	4.99815738215535e-07	7.92838024401668e-06	Flrt3
0.658907255340928	4.99599379638854e-07	7.92838024401668e-06	Sec31a
-0.716852698238954	5.08599256442188e-07	8.0562985472363e-06	Uhrf1
1.29438054768967	5.21178136346638e-07	8.2438897583983e-06	Aass
0.643873274528621	5.23745086900644e-07	8.27280850239819e-06	Idh3a
-0.623295467013484	5.31047560276062e-07	8.37634032046707e-06	Kif20b
0.687747297514425	5.34125939297361e-07	8.41304696792003e-06	Nav2
-0.663266940513403	5.43479571724552e-07	8.54835354458323e-06	Tp53
0.703929006076318	5.51098123414109e-07	8.65602788795878e-06	Mafk
-1.57070755680659	5.56608699822833e-07	8.73033729596065e-06	Plpp3
0.616133183661354	5.72233409206517e-07	8.96285587371159e-06	Ndufb5
-0.663827085019623	5.74695876627121e-07	8.98885352283119e-06	Bub1b
0.633838647114764	5.76413643382973e-07	9.00314699058008e-06	Arfip2
0.598986533193983	5.83846548256337e-07	9.10654247064445e-06	Lman2
0.667830937308805	6.04246594204349e-07	9.41162393392838e-06	Ttpal
-0.842654312042451	6.09676714585443e-07	9.48301323144774e-06	Crocc
0.647002677403492	6.14562816846495e-07	9.53253322141814e-06	Scfd1
0.669382868889654	6.13751823693974e-07	9.53253322141814e-06	Slc7a5
0.588565992619758	6.23927329289808e-07	9.66440132879192e-06	Selenof
0.729844033763918	6.37025919079687e-07	9.85366473449367e-06	Ttc7a
0.6141075176316	6.40485137158691e-07	9.89350765660715e-06	Cycs
0.666682094601683	6.46181092484964e-07	9.96774387705112e-06	Fastk
0.626290599190744	6.7570831501789e-07	1.04088822831986e-05	Mars1
0.585559619632264	6.77009458991129e-07	1.0414600180277e-05	Bsg
0.682684836765416	6.99492057073757e-07	1.07309747221493e-05	Chpf2
0.617354686178227	6.99392263679114e-07	1.07309747221493e-05	Maged1
0.722983942747384	7.19573003828465e-07	1.10239371680916e-05	Prickle1
0.636652528648188	7.22912883411708e-07	1.10599745646553e-05	Vasp
0.654123911635565	7.23991920509231e-07	1.10613717841513e-05	Fam162a
0.68275869754276	7.5018210633644e-07	1.14458983771959e-05	Tmem214
0.683151933563097	7.5604741658832e-07	1.15196939025478e-05	Nat9
0.737093680159036	7.65560670973306e-07	1.16487961334647e-05	Hcn3
0.768997975548978	7.86014384117158e-07	1.19437925206622e-05	Rhpn2
0.636578120354967	7.93115981641053e-07	1.20353738189677e-05	Tmem208
-1.29743660749991	8.104819559845e-07	1.22822563262117e-05	Sult1d1
0.613694346586361	8.56470968748567e-07	1.29616464581286e-05	Pank3
0.943365713163634	8.87237256284057e-07	1.34091363469975e-05	Cabcoco1
-0.945060841968003	8.93125257311441e-07	1.34799322865645e-05	Brca2
0.64257678684296	8.98023204706081e-07	1.35356148983895e-05	Agfg2
0.67082297161272	9.20145353319417e-07	1.38504137255701e-05	Tfg
0.620288267992811	9.21952496169695e-07	1.38589879256435e-05	Hsd17b12
0.663870525691128	9.27836495032283e-07	1.392874116336e-05	Rab22a
0.754100495517355	9.40590109442215e-07	1.41012967009951e-05	Nceh1
0.606832086566482	9.56009205561303e-07	1.4313005993551e-05	Il3ra
0.565624196497194	9.57267746153202e-07	1.4313005993551e-05	Sod1
-0.849699181976546	9.60775212661141e-07	1.43462954754562e-05	Tmem86a
0.65578904273421	9.66776696886298e-07	1.44166873880555e-05	Map1a
0.868808533227953	9.84695016570441e-07	1.46643610246973e-05	Arl4c
-1.19227230695248	9.92968517309404e-07	1.47679341638088e-05	Klf2
0.902899419543426	9.98995039117465e-07	1.48378586778203e-05	Pcdha11
0.686895700090707	1.01925483823747e-06	1.51187217661211e-05	Nectin2
0.616235328199181	1.02443535172336e-06	1.51754649523148e-05	Gatc
-1.15562492982093	1.03828194124482e-06	1.53602634874515e-05	Arrdc3
-0.712560656199948	1.04731391121896e-06	1.54734412819804e-05	Rnd1
0.755451513573622	1.0625093926188e-06	1.56772630934624e-05	Gmppa
0.567284325880213	1.07282365964504e-06	1.5808621268901e-05	Slc25a3
0.630029571722149	1.07832369644702e-06	1.58687872227466e-05	Ckmt1
0.574684691902277	1.09509231590198e-06	1.60944079341027e-05	Cltb
1.49699920738598	1.12078697232874e-06	1.64504499385447e-05	Niban1
-0.607144177262381	1.14614613831573e-06	1.67875496758349e-05	Ahctf1
-0.734533355015324	1.14825100916953e-06	1.67875496758349e-05	Hjurp
0.700686055179368	1.1471338384885e-06	1.67875496758349e-05	Rbp1
-0.689971199905265	1.15512635206963e-06	1.68660495656164e-05	Glrx
-1.64684180082727	1.16493845597318e-06	1.69871689693276e-05	Camk2a
-0.972164974806846	1.17048859214131e-06	1.70459060382191e-05	Sass6
0.962743610039567	1.17843979898172e-06	1.71394120893459e-05	Nt5dc2
-0.673930961832913	1.18183745545394e-06	1.71665339346676e-05	Ypel3
0.606727801229601	1.19167850343707e-06	1.72870564248597e-05	Dpcd
0.697263367627385	1.19765765245856e-06	1.73513170114921e-05	Srprb
0.601625869445801	1.20330762663896e-06	1.7410648721873e-05	Plod3
1.21049791464397	1.21431954237555e-06	1.75473091033081e-05	Cacna1s
0.621937495589912	1.2310294507202e-06	1.77658489930612e-05	Cast
0.606728672290755	1.2437293972406e-06	1.7926030269881e-05	Cstb
0.914721866097693	1.25079538685655e-06	1.80047012048926e-05	Pgm3
0.646907754311577	1.25684169056946e-06	1.80685110304074e-05	Hgfac
0.607831235303551	1.31557981040844e-06	1.88886901240566e-05	Ganab
0.611769124938808	1.32413955451303e-06	1.89872456734846e-05	Hcfc1r1
0.618082153619361	1.33819487941909e-06	1.91642512207345e-05	Arcn1
0.668639867400329	1.36153844520299e-06	1.94736514020796e-05	St3gal3
0.736713500306982	1.3817518652769e-06	1.97375499224949e-05	RGD1304884
0.64354756111126	1.3975653151905e-06	1.99380050507241e-05	Dpp6
0.688817962891997	1.40269134184723e-06	1.99602799712162e-05	Rai2
-1.0326511613569	1.40168776945752e-06	1.99602799712162e-05	St8sia2
0.627762893206214	1.40863643603387e-06	2.00194409227707e-05	Sil1
-0.616128938898121	1.41065837837273e-06	2.00227670207809e-05	Rnf145
1.73945398688064	1.48692344470338e-06	2.10785514648521e-05	Krt73
-0.669696794966225	1.52327630505247e-06	2.15665882936569e-05	Ska1
-1.22033352154117	1.54807801083618e-06	2.1890057630498e-05	Igfbp1
0.591284509699427	1.57806693596086e-06	2.22571823009742e-05	Atp5po
0.581507904419579	1.5819909913006e-06	2.22571823009742e-05	Cisd1
-0.898127962140884	1.581374706679e-06	2.22571823009742e-05	Coq8a
0.624442494593731	1.5781333652422e-06	2.22571823009742e-05	Stat3
1.80016637976675	1.5846514976247e-06	2.22666400525708e-05	Il18
0.566678475964325	1.62465797417827e-06	2.28001812692011e-05	Selenot
-0.650828940159547	1.62727029957629e-06	2.28082604317333e-05	Depdc1
0.631979136455516	1.65878739407198e-06	2.32209500327651e-05	Ifrd1
0.610397442332805	1.67793646829471e-06	2.34596885248845e-05	Copb2
-1.25272856047024	1.72818065109565e-06	2.41320387925438e-05	Id2
0.704714417696804	1.73922462468176e-06	2.42560106747336e-05	Flad1
0.707783911224662	1.77014075988896e-06	2.46564755845727e-05	Tango2
0.583691561981725	1.78378074339027e-06	2.48156031617734e-05	Hip1
0.741297790740163	1.79090746733714e-06	2.48838371299114e-05	Shisa4
-0.913639335694152	1.79829025505996e-06	2.4955455472635e-05	Pdzrn3
-0.710385034285089	1.80298284971638e-06	2.49896100667992e-05	Ttk
0.598940795685462	1.82968164345287e-06	2.53283123918773e-05	Uqcr10
0.585218545629906	1.92155597604988e-06	2.6567290587386e-05	Stard10
0.569297991105369	1.9286368680295e-06	2.66323110789918e-05	Gars
0.60198335153484	1.9437148484885e-06	2.68074662416535e-05	Fam3c
-0.724386409852654	1.97785320292022e-06	2.72447454114435e-05	Klhl23
0.742700376689556	2.02022394109849e-06	2.77942111994619e-05	Pcp4l1
0.615784447224944	2.04703672837444e-06	2.81285451792213e-05	Srp54a
-1.02052417377472	2.08952605086378e-06	2.86772086318915e-05	Arhgef2
0.557919538912576	2.12778008548663e-06	2.91664739013033e-05	Slc25a5
0.675268411275294	2.13808152125992e-06	2.92361110581072e-05	Hspa13
0.558933634656984	2.13629021761647e-06	2.92361110581072e-05	Ppp1r1a
-0.916849246926767	2.18889494836272e-06	2.98944323496513e-05	Ntrk3
0.637708644952322	2.19825895997678e-06	2.99857516355419e-05	Sh3bgrl3
0.798936560733702	2.22736202774016e-06	3.03110035652572e-05	Met
0.789858745495635	2.22751637951663e-06	3.03110035652572e-05	Pdp2
1.90054815634159	2.24190370130309e-06	3.04697567365211e-05	Pycr1
-0.753460069007742	2.2542362644902e-06	3.06002326376069e-05	Dck
-0.72204501861906	2.28645490112819e-06	3.10000102151751e-05	Spc25
-0.791889297968927	2.29332682052623e-06	3.10555829057718e-05	Igsf9
0.563631166847481	2.35794174883133e-06	3.18920164796643e-05	Emc10
0.593557502038609	2.36552167427796e-06	3.19559435829178e-05	Btg3
-1.37740675375045	2.37708726676002e-06	3.20734943378861e-05	Adamts16
0.84666140877421	2.40168630928405e-06	3.23664079153695e-05	Insig2
0.850661214183328	2.42743856752468e-06	3.26741400453232e-05	Pvr
0.683365417438907	2.43311594699722e-06	3.27112430857405e-05	Glb1
0.660977577999946	2.46851560474766e-06	3.31473696133922e-05	Dolk
0.617131174918587	2.48810043503681e-06	3.33703434394938e-05	Map3k12
-0.665655832504651	2.51465730330189e-06	3.36861807890884e-05	Iqgap3
0.609063411834154	2.52644952210223e-06	3.38037134982352e-05	Tob1
0.591550663823546	2.53827950590267e-06	3.39214703897423e-05	Nucb1
0.585167118969554	2.56023344405313e-06	3.41740814540537e-05	Uba1
-1.04283053446013	2.59295919123044e-06	3.45697023602259e-05	Cx3cl1
2.91101527727624	2.63668893252581e-06	3.50692153864092e-05	Calcr
0.604435899274299	2.63466850604945e-06	3.50692153864092e-05	Vamp2
0.563369082436932	2.71567959138471e-06	3.60769819026304e-05	Syp
0.604322406262735	2.72973613731401e-06	3.62207523717767e-05	Nfe2l1
0.944755408496384	2.77810432111736e-06	3.6818923422714e-05	Khk
-0.72015695871812	2.78215912204877e-06	3.68290780234329e-05	Nrtn
0.98769495674165	2.79311615528314e-06	3.69304696847885e-05	Rbfox1
0.568905035021155	2.84076899152256e-06	3.75162404906381e-05	Tmem248
0.586465631503379	2.85748280977841e-06	3.76925205968297e-05	Slc12a2
0.662087107306371	2.86646293537746e-06	3.7766492250932e-05	Mgmt
0.583600556746312	2.88578388782924e-06	3.79763733957693e-05	Tgoln2
-0.578508361952151	2.93105947228858e-06	3.85269190494834e-05	Top2a
1.34290833790214	2.93913657741593e-06	3.85877966359683e-05	Ano4
0.817664150289499	2.99366969461526e-06	3.92265379427585e-05	Cptp
0.675386841359106	2.99479327985164e-06	3.92265379427585e-05	Dusp10
1.89166676802557	3.01469731607154e-06	3.94411159377164e-05	Loxl3
-0.756183452579038	3.01940915099301e-06	3.94566663733614e-05	Msrb2
0.653873904661649	3.05070903549568e-06	3.98192196835852e-05	Cdhr1
0.564946948070693	3.07426826814816e-06	4.00800120314218e-05	Atp6v1e1
1.08440289593539	3.16444062883882e-06	4.12076402353092e-05	Csrnp1
0.734112013300847	3.20482127228457e-06	4.16850097889836e-05	Mt3
0.860972089404656	3.24918397020652e-06	4.22130061280079e-05	Fam214b
0.646796565185477	3.28943556095206e-06	4.26864297185424e-05	Bola3
0.766549425236785	3.36901559474759e-06	4.36180412087609e-05	Ddit4
0.573864658897054	3.36673117891503e-06	4.36180412087609e-05	Nelfe
1.2730380607174	3.46069404660821e-06	4.47532478382971e-05	Atp7b
0.864452686005356	3.46667139628654e-06	4.47788384855975e-05	Comtd1
0.592761121607225	3.59372629550974e-06	4.63665216398774e-05	Pgls
0.563516886338941	3.7899176692043e-06	4.88415281673406e-05	Atp6v1c1
1.22263318302023	3.80975153554064e-06	4.90406982143903e-05	Kcnn1
0.917595832361081	3.91515910604951e-06	5.03396863704345e-05	Trpt1
0.570879138317541	3.96882574067798e-06	5.09711920525833e-05	Scamp1
3.05415434042676	3.99856571327853e-06	5.12943154902707e-05	Cd7
0.71443257392419	4.01959801235421e-06	5.1505123730383e-05	Wfs1
0.984607549925879	4.04499785818224e-06	5.17713497300376e-05	Osbp2
0.561850727468242	4.07816497054104e-06	5.21362665583209e-05	Prkcsh
0.575770735992595	4.08363024690748e-06	5.2146607907773e-05	Slc9a3r1
0.613050800104726	4.10023384290326e-06	5.2298996362954e-05	Tmbim4
-0.61236136178144	4.1913024560992e-06	5.33997681522809e-05	Racgap1
0.565002302338182	4.41219112834285e-06	5.61501459617177e-05	Pgrmc1
0.590664671810386	4.4299996181578e-06	5.63127874276382e-05	Ncln
0.595554908893111	4.46138582116873e-06	5.66474601034792e-05	Cdk2ap2
-0.65184044976752	4.52769150375449e-06	5.72623839431789e-05	Ccdc34
-0.611401462616575	4.52813634175547e-06	5.72623839431789e-05	Cdk19
0.622919443195306	4.5163619129584e-06	5.72623839431789e-05	Hdac11
0.568477622156455	4.53026807515462e-06	5.72623839431789e-05	Sec63
1.01940501489054	4.54627433949786e-06	5.7399916942544e-05	Rasl10b
0.743125440309068	4.56468549125036e-06	5.75674693879648e-05	Slc31a1
-1.26524147781038	4.66999873174961e-06	5.8829376599397e-05	Cttnbp2
0.738541556399204	4.68630891227568e-06	5.8968509560197e-05	Whamm
1.01227122867424	4.74193578928207e-06	5.96015026982828e-05	Sts
-0.579188183446675	4.7644303442311e-06	5.98171024944441e-05	Bub1
1.37921805689097	4.82464297739525e-06	6.05052370703801e-05	Tgfb1
0.59348196120043	4.89370919665765e-06	6.13027397017551e-05	Enah
0.56785360656544	4.96679236336929e-06	6.21487236618689e-05	Isca1
0.630928093606983	5.00033262365014e-06	6.24985770672521e-05	Uggt1
0.563004806965021	5.06472686634406e-06	6.32328608430179e-05	Hadh
1.4993454426588	5.15023296829993e-06	6.42287962271614e-05	Tgfb2
0.644219370419542	5.17316997575683e-06	6.44430818225814e-05	Tmem242
0.537012636830625	5.19403472651965e-06	6.45593728105367e-05	Cpe
0.762226320796821	5.18930800871698e-06	6.45593728105367e-05	Trip10
0.562124917333171	5.27020186830496e-06	6.53610085527655e-05	Mapre3
0.557082462436081	5.26757518227239e-06	6.53610085527655e-05	Wsb2
0.576592441037845	5.33264570574267e-06	6.60622779409427e-05	Casc4
0.573403768810449	5.37764972293788e-06	6.654618701346e-05	Tmem199
1.0786818619502	5.38607069878868e-06	6.65768275449607e-05	Tac1
0.560974362953705	5.47475116630952e-06	6.75983884360532e-05	Dbi
-0.681988487012828	5.59066625175047e-06	6.89536028120633e-05	Cdc7
0.754566666405999	5.71246848282639e-06	7.0378365829673e-05	Rit2
0.911689290571067	5.88141548766851e-06	7.23801890619776e-05	Kcna5
0.88725976851901	5.89798945769576e-06	7.24587603454068e-05	Gadd45b
-0.869592527322532	5.90074019421475e-06	7.24587603454068e-05	Lzts1
0.78222374476853	5.92513387067558e-06	7.26786136009812e-05	RGD1311946
0.576407050106757	6.02331299335441e-06	7.38020593135405e-05	Slc6a17
1.06266949948648	6.10284242645001e-06	7.46947894358619e-05	Sez6l
0.621037083537435	6.12060450396294e-06	7.48304037553285e-05	Abhd6
0.554413071035067	6.16784380945803e-06	7.53257173632721e-05	Eif1a
0.805093645998493	6.21121336642648e-06	7.57727434538237e-05	Camk2d
0.596246334822827	6.42659440684451e-06	7.83149409817755e-05	Ndufa6
0.822731492189042	6.43444070800652e-06	7.83253277053968e-05	Gfra1
0.608605332121773	6.4800472737073e-06	7.87221366402032e-05	Fahd1
-0.850276314119666	6.48109741782903e-06	7.87221366402032e-05	Rad51c
0.544278007818141	6.5019975095971e-06	7.88904334886001e-05	Eif6
0.666927182324795	6.5390063818769e-06	7.91743664845662e-05	Kcnip3
-0.660747632072397	6.53953826218624e-06	7.91743664845662e-05	Nmt2
-0.579559970480462	6.64111579658557e-06	8.03173388833281e-05	Ldb1
0.841862641480379	6.66571512532691e-06	8.05278788441598e-05	Fuom
1.01994227502169	6.68213156321588e-06	8.06392148453174e-05	Lin7b
0.639432594354015	6.81135393015628e-06	8.21101750956084e-05	Ass1
-0.527636593735523	6.86279674820481e-06	8.26413556808017e-05	Hmgn2
0.587520777718338	6.9798393168232e-06	8.39604946392084e-05	Arl6ip4
0.565610659433714	6.99066901885211e-06	8.40005389936961e-05	Sdf2
0.573673952167016	7.03962065119256e-06	8.44980832504882e-05	Kdm3a
0.825227164552637	7.10836382099151e-06	8.52318698407751e-05	Pnpla3
0.604545277744114	7.13015484823113e-06	8.54017156634657e-05	Tm9sf2
0.594966715970215	7.18681155206914e-06	8.59883574483144e-05	Chka
0.806663880878441	7.21812731013413e-06	8.62708727280599e-05	Pmp22
0.53015682202417	7.41479447050329e-06	8.85269544511369e-05	Pebp1
-0.617263247735553	7.44154967192089e-06	8.87517729242194e-05	Misp3
0.551469475590124	7.55528797249152e-06	9.00124148978006e-05	Tusc3
0.896060627389876	7.57802010548718e-06	9.01315031350054e-05	Avpi1
0.572182126023027	7.58138011904412e-06	9.01315031350054e-05	Tmbim6
0.580808595887554	7.62416548919631e-06	9.05440395689389e-05	Cdk16
0.665341669873656	7.71205240991004e-06	9.14907573501934e-05	Cacna1b
0.560128001577752	7.98144137305867e-06	9.45864147480254e-05	Stxbp1
0.83306438301043	8.07905844235415e-06	9.56420459787781e-05	Gpatch2l
0.728381964397328	8.21494121874847e-06	9.71479690694447e-05	Septin6
0.652561231119497	8.28885428888179e-06	9.79186489253029e-05	Ppfia3
0.925505571761387	8.44376844276641e-06	9.96435856591581e-05	Zbtb7c
0.754572111632522	8.47137270425189e-06	9.98641083314914e-05	Acyp2
0.543168601450658	8.50283567219754e-06	0.000100129607458402	B3gat3
0.655568777469734	8.52671035632129e-06	0.000100305282857607	Rgs7
0.573517333990519	8.60179375761231e-06	0.000101082359172613	Sv2a
0.944848169258169	8.64311197757791e-06	0.000101461437145592	Pard6a
-0.634173734469425	8.67000465745492e-06	0.000101670557234385	Rasgrp3
0.572754460818248	8.91705885634197e-06	0.000104386467470075	Atp6v0e2
0.613457237369645	8.92024728715613e-06	0.000104386467470075	Slc7a4
0.581667589559471	9.14808344005847e-06	0.000106940904431331	Vldlr
0.572634066757869	9.17810658098532e-06	0.000107179995412361	Pmm2
-1.12014754616487	9.20026096815863e-06	0.000107326794356676	Crnde
-0.713802845977477	9.25394075148655e-06	0.000107840668549321	Cd83
0.807290676797515	9.34150113828691e-06	0.000108747891109849	Marchf11
0.511655396018169	9.52683049145016e-06	0.000110675284931276	Nme2
0.666073039575879	9.5263045672102e-06	0.000110675284931276	Slc39a11
-0.713498382675474	9.54191754871027e-06	0.000110735683552338	Oip5
-0.6615294372008	9.57756831218344e-06	0.000111034355619195	Dsn1
0.56747842726577	9.5963596498799e-06	0.000111137157930719	Cdipt
1.88219401800234	9.60647326369104e-06	0.000111139353388508	Slc16a7
-0.565558200321227	9.71730914538448e-06	0.000112305619318019	Tpx2
0.538131426366994	9.77847756594825e-06	0.00011289605181552	Pfkm
-0.638849426132984	9.79041345301761e-06	0.000112917446200149	Rpia
0.591381165974311	9.90973139833066e-06	0.000113973011355324	Alg12
-0.585678797171344	9.91246656487951e-06	0.000113973011355324	B4galnt4
3.40806920605862	9.90895040245259e-06	0.000113973011355324	Mmp13
0.961825884293438	1.00152727839878e-05	0.000115036964008081	Eva1a
1.00676181166901	1.00376906156757e-05	0.000115176329103434	Amigo3
-0.616944963073998	1.00608608188271e-05	0.00011532403307067	Nuf2
0.889781830449681	1.03818681875809e-05	0.000118881944614231	Whrn
-0.598903896350991	1.04352808662805e-05	0.000119371512177197	Tef
0.613129413571582	1.0447410683047e-05	0.000119388318611676	Plpp1
-0.641639964055348	1.04666484539012e-05	0.00011948623449056	Cemip2
-0.773707472687045	1.05102365451061e-05	0.000119840606396137	Cdk5r1
0.689402533469875	1.05190924267705e-05	0.000119840606396137	Qsox1
1.2085823589736	1.06415413853166e-05	0.000121112420705448	Clec2d
0.668120623263838	1.07113276680211e-05	0.00012178290208545	Cd320
1.58922685451597	1.07388720269479e-05	0.000121972239178286	Rasd2
-0.547534244773382	1.08495696002221e-05	0.000122855743127287	Pklr
0.598392065002861	1.08421056087982e-05	0.000122855743127287	Sirt2
0.696671841706219	1.08382261487084e-05	0.000122855743127287	Slc2a6
-0.760337710088007	1.10807594475843e-05	0.000125346893993431	Dctpp1
0.516681221262792	1.11804739464809e-05	0.000126347253003672	Atp5mc3
0.581435487482419	1.12303975880331e-05	0.000126783490512483	Higd1a
0.554517842843385	1.12461363876892e-05	0.000126833314607988	Zdhhc2
0.650124247687868	1.15431252199086e-05	0.000130051769957501	Dync1i1
-0.694428420756725	1.16007801453504e-05	0.000130569986781688	Cdk5rap2
1.62869863476996	1.16179054163687e-05	0.000130631448552122	Fhad1
-0.742905485791408	1.16420173910121e-05	0.00013077126656163	Cttnbp2nl
0.526722660958717	1.19011140122646e-05	0.000133547671165683	Atp5f1d
0.615426279643593	1.19873451582939e-05	0.00013438065908682	Smim22
-0.586493958923537	1.23206849939882e-05	0.000137979351247673	Ccnf
0.843487993588659	1.25873351823034e-05	0.000140824741964651	Rab26
0.562683907734716	1.26295134144143e-05	0.000141155609509007	Cldnd1
0.58756387757142	1.30045268708932e-05	0.000145202090156662	Nrcam
0.546281209001507	1.32035744966106e-05	0.00014727771990791	Esyt2
0.563538515002764	1.32332026351692e-05	0.000147461329662945	Foxk2
0.528498904107335	1.32821647595299e-05	0.000147859804316078	Sec11a
-0.778834440663043	1.33197718099498e-05	0.000148131206057228	Igsf3
0.526969162134285	1.33377618563131e-05	0.00014818412205243	Mrpl17
-1.13837055797676	1.40481752388348e-05	0.000155922214568594	Neil3
-0.60053132259616	1.40892213956089e-05	0.00015622296080141	Rcc1
0.525159509377801	1.4112798294321e-05	0.00015632960247092	Nans
0.567506746589991	1.41706180686586e-05	0.000156814972085877	Aup1
0.519430466666279	1.43533566614404e-05	0.000158680396102143	Prelid1
0.677806140951575	1.44842099673983e-05	0.00015996910002455	Rbm47
0.518905005681712	1.4646881504139e-05	0.000161606330999855	Cox5b
-0.559749456552392	1.47301808322801e-05	0.000162365447973134	Kifc1
0.58673423419942	1.51276203585878e-05	0.000166582320939847	Sgsm3
0.695273854483719	1.53254726297743e-05	0.000168595253419295	Gfpt1
0.510027622734011	1.54897028846724e-05	0.000170234722870899	Rpl10
-0.683788128426129	1.55417090006781e-05	0.00017063882264568	Clspn
0.642431238614313	1.56434888232204e-05	0.000171588081617282	Ogfod3
-0.701423183591804	1.57903847411282e-05	0.000173029861757236	Dnph1
0.561418510195692	1.59247970943269e-05	0.000174161916659539	Dusp3
0.729283513360166	1.59116551587935e-05	0.000174161916659539	Pde8a
-0.56721208740948	1.59769423628073e-05	0.000174561734166906	Incenp
0.531354238362969	1.63918538612246e-05	0.000178920439953074	Rab3d
0.665081136773721	1.68642549513323e-05	0.000183897557156739	Rsph9
-0.74614706052098	1.68854368725555e-05	0.000183949423672908	Matk
0.55819044783276	1.73729984633722e-05	0.000189076977445389	Hapln4
-0.755810928910908	1.74229471140721e-05	0.000189436490029606	Kdsr
1.23478979825615	1.75806177941928e-05	0.000190965410938085	Slc2a9
0.604270114547801	1.78077654638666e-05	0.000193245315338994	LOC100125364
-0.939466456015873	1.79241529641389e-05	0.000194320028117514	Id1
0.745586174038933	1.80297532959514e-05	0.000195087156677643	Ctnna2
-0.700967851163359	1.80211963469527e-05	0.000195087156677643	Rasa3
0.54833253876218	1.81096033617683e-05	0.000195762015490776	Aga
-0.6154124042119	1.83033210107253e-05	0.000197665276759029	Dscc1
0.550709549382035	1.83455646846664e-05	0.000197930615514045	Mgst1
-0.859861726731893	1.86137192514732e-05	0.00020063045418407	Wnk3
0.565548010113001	1.8712799318576e-05	0.000201504461123781	Cd99
0.650433902145099	1.87793422105508e-05	0.000201832872760037	Ttc9
0.523052911049973	1.8774357915965e-05	0.000201832872760037	Ube2m
2.77256443830783	1.88948987055572e-05	0.000202880125219113	Enpep
0.595506590153796	1.9000101859723e-05	0.000203814311041224	Mtm1
0.539935105012336	1.9110362677707e-05	0.000204694011428367	Arl8b
0.558126368188128	1.91186655910413e-05	0.000204694011428367	Sec16a
-0.975525230885608	1.9203681001705e-05	0.000205211854521083	Cecr2
0.567682550406691	1.91907971953065e-05	0.000205211854521083	Sec24d
-0.548747429765519	1.92492912040584e-05	0.000205503157477836	Klf10
0.507785871029242	1.92720222643533e-05	0.000205549883179517	Zwint
0.552249016452657	1.93000928132186e-05	0.000205653415238092	Rps6ka3
0.493035382524768	1.94753423677063e-05	0.000207323535338349	Ndufa4
0.520909362279054	1.95996250345383e-05	0.000208448433771885	Tpm4
0.576730110393213	1.96287957364825e-05	0.000208560610486592	Jagn1
0.611592584072753	1.96622770196844e-05	0.000208718332079095	LOC363337
0.602476883284596	1.97184660918397e-05	0.000209116573638743	Timm8b
0.595748951529583	1.98060624541286e-05	0.000209846824431208	Cyp4a8
0.516188229438271	2.00271346359018e-05	0.000211988545167735	Psap
0.63868380578809	2.02767426828061e-05	0.00021442798990061	Kcnk1
-0.644387311631722	2.05663103655362e-05	0.000217285009229849	Ttf2
0.515191663681177	2.06235064704695e-05	0.000217683929276897	Eprs
-0.540653760730872	2.06495182381897e-05	0.000217753253059781	Nusap1
-0.58768947019023	2.08151537997286e-05	0.000219293421827996	H2az2
-0.661785140466292	2.0845724158806e-05	0.000219409083509838	Serinc5
0.58905592833222	2.09194969848336e-05	0.000219978823223616	Taok3
0.55246299283545	2.11219630098831e-05	0.000221899496949044	Laptm4b
0.54462084014141	2.1276854730763e-05	0.000223317240983894	Camk1
0.526374114424321	2.17943981980875e-05	0.000228535079981631	Me1
-0.576496044171042	2.19786241866399e-05	0.000230251274336932	Asf1b
0.565518168434868	2.20770035872716e-05	0.000231065759975565	Tom1
0.6897425740806	2.21667990770962e-05	0.000231788966259944	Dnajc25
-0.572544479496875	2.22098723541969e-05	0.000232022724342025	Ret
0.558263357302381	2.23048628285513e-05	0.000232797911292587	Rab21
1.70841928836561	2.28959498480402e-05	0.000238744639057916	Entpd2
-0.599452839115043	2.30368901964982e-05	0.000239990821684263	Lima1
0.574631966214799	2.31318424886393e-05	0.000240756044637799	Plekhh3
0.529258776847793	2.31757289785218e-05	0.000240988847567749	Copa
0.57386525170214	2.33179372266764e-05	0.000242242652135018	Inpp5a
-0.566448337555597	2.3373583534977e-05	0.000242595701583139	Spag5
0.512292387063625	2.3688375345275e-05	0.000245635292121977	Dstn
-0.651175940429938	2.38024726800163e-05	0.000246590093934785	Brca1
0.655402114622448	2.38599438248483e-05	0.000246957034098407	Pip4p1
-0.941923207171329	2.39939439141723e-05	0.000248114661029377	Eml2
0.554045525449967	2.4149384348695e-05	0.000249482704723726	Golph3
1.02042545276904	2.41707951268187e-05	0.000249482704723726	St8sia1
0.751502922951143	2.42053984749708e-05	0.00024960981355543	Arl4a
0.596712229537691	2.42349068534258e-05	0.000249684196735525	Cntnap4
0.668228046607034	2.4517734122785e-05	0.000252365904817159	Snca
0.549337520942221	2.4721172471329e-05	0.000254226272274025	Myo1c
0.597238321759589	2.53875513511703e-05	0.000260839621634639	Mlec
0.569015657591696	2.56396093689928e-05	0.000263187887555775	Tmem165
0.529250676849185	2.67676221781777e-05	0.000274515202173454	Clptm1l
0.560992290105128	2.68268124068231e-05	0.000274870514312911	Smpd1
0.545841034532057	2.68629115703424e-05	0.000274988799521266	Shmt2
-0.630565435380849	2.70440065788962e-05	0.000276589798791834	Col9a1
0.62471035306157	2.73669761066516e-05	0.000279637559688313	Bet1l
0.589114574600533	2.74902255793265e-05	0.000280640871707272	Gtf2a2
-0.708354278445985	2.75418444344094e-05	0.00028091176304276	Mex3b
0.785838369093992	2.77045365887284e-05	0.000282314017522448	Ttc39b
0.939933046252339	2.78489130708281e-05	0.000283527252254731	Mblac2
-0.733880916634566	2.81560928595102e-05	0.000286394263336653	Cep162
0.881756895984625	2.83239224425191e-05	0.000287839934150428	Hoxb13
-0.651069689636345	2.83677584193213e-05	0.00028802404944513	Mtfr2
0.550046656654694	2.88502366195994e-05	0.000292657427448273	LOC691807
0.6085612766402	2.89387780460677e-05	0.0002932899324325	Rragd
0.545169379120784	2.89699736122339e-05	0.000293340627923515	Vmp1
0.751758963912007	2.9046897150624e-05	0.000293588629232706	Myrip
0.586799836292186	2.90287133925545e-05	0.000293588629232706	Rab36
0.544804626519472	2.90892186873569e-05	0.000293751271487566	Septin5
0.582506319614288	2.92131854462634e-05	0.00029473735478622	Socs5
0.514109826693796	2.99595364002986e-05	0.000301995362868537	Rab6a
0.561826455940821	3.00372341478002e-05	0.000302506281673754	Use1
0.528356772524752	3.0070946778368e-05	0.000302573704376409	Dynlt3
0.852789107768102	3.02420422426781e-05	0.000304022110480927	Wnk4
-0.578415366910552	3.03601571440008e-05	0.000304935784623915	Cep55
0.585620179065807	3.05244220185626e-05	0.000306310933858318	Rab34
0.658991055828637	3.05855930549173e-05	0.000306650005928396	Padi2
0.565250683525039	3.08374038002525e-05	0.000308898108371223	Tpp1
-0.490690107301022	3.11474812249796e-05	0.000311725328184582	Tff3
0.512348968001413	3.14882333857146e-05	0.000314854219363052	Rad23b
-0.579442703929472	3.1536539666638e-05	0.000315055939096056	Cenpt
1.0907474767261	3.15864258577468e-05	0.000315273068788686	Spry1
0.521335566193333	3.2308700025341e-05	0.000322195130528757	Napa
0.550949848785418	3.26984502568989e-05	0.000325791765504458	Nt5dc3
0.540274876173719	3.32328190562513e-05	0.00033082163609863	Cxxc4
0.550029521111003	3.33868399451866e-05	0.000332059698531212	Rab4a
0.507538943694348	3.36484661105644e-05	0.000334364837597348	Aplp1
0.503588321716248	3.39707421200709e-05	0.000337268032803789	Spcs1
0.575148649749332	3.41059464160251e-05	0.000338310446335753	Otub2
-0.4971448468526	3.48326148684304e-05	0.00034521279107217	Dek
0.562901232676504	3.50541339415467e-05	0.000347101013272663	Tnfrsf1a
0.807935791694717	3.59149648709494e-05	0.000355310681616398	Pcdhgb8
-0.602209473569479	3.61979543822615e-05	0.000357794255187067	Ppfibp1
0.598721488858639	3.63322685657817e-05	0.000358805181365246	Mien1
0.518265961193632	3.6778358255791e-05	0.000362890602737096	Derl1
0.727328749657222	3.70041113531454e-05	0.000364796692820313	Hmox1
1.2188934755261	3.72408439246143e-05	0.000366807573537164	Bhlhe22
0.566881504224899	3.7364748269945e-05	0.000367474269411417	Cpn1
0.540930174609316	3.73741577694083e-05	0.000367474269411417	Rnf181
-0.612378987652911	3.77506810416852e-05	0.000370850769285818	Sgo2
0.72431437999934	3.88401873175636e-05	0.00038121933196266	Pcsk4
0.53129359243852	3.88992133657596e-05	0.000381464352437077	P2rx4
0.497082449281114	3.90792805835156e-05	0.000382894893486256	Atp5pf
0.568390779025108	3.94673672115929e-05	0.000386359305421878	Mrps10
0.542761865757477	3.97601462740442e-05	0.000388885483076874	Cbarp
1.05099305537361	3.99606524359552e-05	0.000390505538071782	Gabra2
0.524380472784892	3.99987797987522e-05	0.000390537345219029	Ctsf
0.562033379813298	4.0355183659253e-05	0.000393673956271754	Tcta
0.61441304655799	4.07182558539816e-05	0.000396524997659774	Olfm1
0.480233725682924	4.07161942231113e-05	0.000396524997659774	Vdac2
0.637292362687575	4.13272256256676e-05	0.000401756597032857	Mpi
0.503532749890619	4.1309707980281e-05	0.000401756597032857	Scyl1
0.560526540141515	4.1628185856933e-05	0.000404331355951251	Ufl1
0.526785976450899	4.17326155508499e-05	0.000404994420757338	Araf
0.538170095449507	4.19637228540983e-05	0.000406884616660646	Pigs
-0.644742074323325	4.20842333254644e-05	0.000407700111601969	Tedc2
0.530264923739493	4.26989531187588e-05	0.000413297818476214	Ptdss1
0.907036490864822	4.2740134347559e-05	0.000413339174920823	Bpifb4
0.574327764485936	4.28353741533861e-05	0.000413902808579613	Mccc2
0.513824653460313	4.29071143086863e-05	0.00041423859753705	Nus1
0.543143653630701	4.31691907958289e-05	0.000416409791319972	Echdc1
-1.05873282459512	4.34025546651685e-05	0.000418300524694683	Gjb6
-0.498975915432719	4.3471175289732e-05	0.00041860162688711	Smc2
0.853388450056582	4.37137053789391e-05	0.000420575417988608	Kcna6
0.484406596720152	4.39713299317115e-05	0.00042269092180707	Psmb3
0.565000217165022	4.40303884899605e-05	0.000422895643824244	Rex1bd
0.568020371269643	4.43828977011691e-05	0.00042591608513744	Yipf1
0.507822082477708	4.44845886133567e-05	0.000426526462226868	Psmd14
0.544665984464126	4.51188430458557e-05	0.00043223774445726	Emc4
0.613764647206478	4.59029502906845e-05	0.000439373624192628	Nr4a1
0.49279408394699	4.60295913760487e-05	0.000440209559197583	Uqcrq
0.504155349716738	4.62996904436809e-05	0.000442414874811247	Rab7a
-0.55429490058727	4.67012632887107e-05	0.000445871651807563	Myc
0.524903628633021	4.74861264602304e-05	0.000452978816207939	Pigk
-0.524942469226031	4.76715225839165e-05	0.000454360324610451	Rfc3
0.545326775274894	4.77409708090801e-05	0.000454635316403816	Lmbrd1
0.764153861893477	4.82371785970517e-05	0.000458580783623415	Ackr3
0.520870668641114	4.82208068079274e-05	0.000458580783623415	Tmed4
0.518774851059395	4.84130546378878e-05	0.000459862424842838	Mbnl2
2.63323845459474	4.89297299750664e-05	0.000464376310161668	Mgarp
0.517878003696899	4.94711501160404e-05	0.000468853687333216	Aplp2
-0.633730923731516	4.94852271120512e-05	0.000468853687333216	Cenpq
0.597666261518842	4.96874227115746e-05	0.000470371468256064	Tspan12
0.67501411440917	4.98583636623242e-05	0.000471591059674298	Clcn6
0.549736769091964	5.02776363887684e-05	0.000475155485162715	Dym
-2.92669009448346	5.04468222529641e-05	0.000476352413499953	Ihh
0.517670786885575	5.07832603435131e-05	0.00047831937139361	Abhd16a
0.640217339491012	5.07696089865623e-05	0.00047831937139361	Cnnm2
0.573925951721467	5.07597287040039e-05	0.00047831937139361	Ddt
2.06007476458171	5.12301088076283e-05	0.000482122679442546	Cyth4
0.503318801023073	5.13440649060211e-05	0.000482789406282561	Mea1
-0.624305970459421	5.13953935493348e-05	0.000482866621106544	Pclaf
0.555833830737265	5.1805789998935e-05	0.000486314368984135	Sort1
-0.977137323585808	5.35710088480543e-05	0.000501623518469364	Adcy1
0.616217950181184	5.35316863342782e-05	0.000501623518469364	Mcu
0.734085102629402	5.35667547272935e-05	0.000501623518469364	Sema3c
0.650094156306031	5.37022854184468e-05	0.000502013267446733	Cflar
0.541316041944862	5.36888754089067e-05	0.000502013267446733	Clip2
0.525050857197383	5.44741810787471e-05	0.000508804298499491	Dhrsx
0.506792798180885	5.49103557046799e-05	0.000512416966366068	Commd9
-0.795513208689752	5.49524758108445e-05	0.000512416966366068	Mical2
0.604012375912357	5.51732563599574e-05	0.000514047668864528	Hspb6
-1.07245001960772	5.52904869774197e-05	0.000514711690490543	Adamts15
0.512880109975918	5.53715924081251e-05	0.000514853267517953	Cox5a
0.61409802418153	5.53976415179153e-05	0.000514853267517953	Trappc2l
-0.60224667552674	5.56820906447868e-05	0.000517067772082063	Exosc8
0.532632484605097	5.60492993949304e-05	0.00052004648212413	Yrdc
-0.49802911943024	5.61190651262327e-05	0.000520262756911159	Slc43a2
-0.619593381418068	5.78573552073639e-05	0.000535934260518832	Nsl1
0.580235846402819	5.79699463397148e-05	0.000536533412445014	Syt7
0.487447199996991	5.9001989982631e-05	0.000545634422638716	Ubxn4
0.689886065817919	5.93343079031389e-05	0.000548254879708954	Pts
0.497385374400458	5.96083776166063e-05	0.000550333240666425	Chchd3
-0.703671271586628	5.98369132181757e-05	0.000551988131079365	Syt9
0.599383993279969	6.13599417969104e-05	0.000565106898177302	Fbxo44
-0.503023736779623	6.13340752150319e-05	0.000565106898177302	Kif22
0.515654981456434	6.1887435733173e-05	0.000569496625123915	Golga2
0.477959307703087	6.20572669365389e-05	0.000570590584911576	Serf2
0.490624034067574	6.3269792358713e-05	0.000581262021841859	Cnpy2
0.486903259247457	6.35266414444318e-05	0.000583143325849338	Zfyve27
0.553082409251319	6.4148656193975e-05	0.000588370844157515	Tmem184c
0.51298658110225	6.51197746685154e-05	0.000596789162449022	Gosr2
0.575520623315879	6.67401323030951e-05	0.000611138791220247	Cnpy4
0.653759578819206	6.71990528078592e-05	0.000614838392479751	Ppard
-0.826065178781817	6.8054673833977e-05	0.000622158605932007	Slc35d2
1.23978309530922	6.84890332053928e-05	0.000625618827787271	Unc13c
0.684956548491048	6.8578352472652e-05	0.0006259241803922	Kcnd1
0.489665861134528	6.90765882466162e-05	0.00062995823434353	Arpc2
0.500920362656162	6.92334929856586e-05	0.00063087541736891	Sec22b
0.526152037351438	6.9837143441059e-05	0.000635858674306032	Bcl2l2
-0.551771084616605	7.03128769880284e-05	0.000639670113232275	Mad1l1
0.666051461408896	7.15385448971004e-05	0.00065029234115473	Erg28
-1.64938564065731	7.18056886312029e-05	0.000652191327640585	Ptpre
-0.500735109188322	7.20821718793793e-05	0.000654171995848597	Vps13a
1.89641918289557	7.31108021178179e-05	0.000662969937584974	Gprc5a
0.555483708549967	7.37497600125013e-05	0.000668222946909387	Abhd12
0.480125533972263	7.39573405278665e-05	0.00066902120886234	B2m
-0.761214027131363	7.39304784818591e-05	0.00066902120886234	Cenpa
0.503717606046585	7.42256684237242e-05	0.000670906586503057	Ap3m1
-0.580153486017854	7.48646333116694e-05	0.000675829926865977	Calb1
6.30983425986323	7.48910562765138e-05	0.000675829926865977	St6galnac1
0.534689592792616	7.51351671753896e-05	0.000677486905955868	St3gal5
0.571366971850952	7.54338554228182e-05	0.000679632941979196	Igfbp7
0.462642734598347	7.56862805486965e-05	0.000681359048122872	Prdx1
0.691271486647616	7.59539933562947e-05	0.000683219896865176	Mctp2
0.578123477800616	7.61451255589766e-05	0.00068438945516451	Tm9sf4
0.499798814577267	7.66225966666716e-05	0.000688128676880557	Srp68
0.553016008171511	7.67273048952432e-05	0.000688516897052748	P4ha2
0.521041029755937	7.68599456312665e-05	0.000689154948858729	Usp42
0.538685747906714	7.70210173236893e-05	0.000689789622346742	Dapk3
0.542273103461337	7.7053917095792e-05	0.000689789622346742	Ralgds
-0.7992250180638	7.71482762777034e-05	0.0006900827045	C1r
0.62953750393426	7.86259732350277e-05	0.000702739245218735	Pold4
0.542357413149474	7.90561597680191e-05	0.000706020680416304	Sra1
0.887641955099625	7.92568759229923e-05	0.000706851628078448	Ak4
0.498819052536735	7.92754393130217e-05	0.000706851628078448	Ap3d1
0.51077085814469	8.00396062008071e-05	0.000713097493908384	Flcn
0.61732087706467	8.06236942308252e-05	0.000717730327258356	Grhpr
1.12116072542746	8.21172175035802e-05	0.000730445368405556	Rasl11b
-0.568910782168029	8.27143890363358e-05	0.000735173367315813	Rfx5
0.623725547040392	8.30815029962298e-05	0.000737850715348753	Alg1
0.466461345506966	8.34061756393026e-05	0.000740147195708835	Vat1
0.693873862311925	8.38525287843196e-05	0.000743518978507993	Pank1
0.58842112927564	8.45352876791243e-05	0.00074897997366971	Pomgnt2
0.505437518371803	8.48574276960544e-05	0.000750646392391875	Crlf2
0.541505283216936	8.48225094913092e-05	0.000750646392391875	Rab4b
0.617009373839371	8.55385897480794e-05	0.000756074717118185	Mapk10
0.706216865913427	8.58574969622958e-05	0.00075829503823403	Dhodh
1.81206649038361	8.63852252985904e-05	0.00076235471876983	Ldb3
0.489503740986038	8.66314944038875e-05	0.000763916699972474	Afg3l2
0.513145953949476	8.66986450276823e-05	0.000763916699972474	Asns
0.499009173198836	8.8455052265749e-05	0.000778779976669908	Sacm1l
0.543683422813187	8.87954323179496e-05	0.000780549487071207	Ciao2b
0.913846700011207	8.87291373958613e-05	0.000780549487071207	Gstm1
0.484489272897162	9.01598381030702e-05	0.000791300961533137	Rab2a
0.54366585556211	9.01259286904459e-05	0.000791300961533137	Tlcd3b
0.52711361533018	9.20918204336183e-05	0.000807624351633587	Uckl1
0.540936960304862	9.2736298463412e-05	0.000812639911182904	Uqcrb
0.561289061872192	9.28112599857292e-05	0.000812660907412182	Dnm1
0.519534119959043	9.36895171004448e-05	0.000819710079693657	Syvn1
-0.711204242200072	9.40967702901008e-05	0.000822630546821888	Slc12a4
0.461609525519068	9.43850309704361e-05	0.000824506990513193	Morf4l2
0.620158343182119	9.48744168130332e-05	0.00082813608253247	Sall1
0.468183333418782	9.51995472748855e-05	0.000829822798504832	Bcap31
0.856346981587338	9.52158492792847e-05	0.000829822798504832	Grm4
0.484527179974743	9.58496220894215e-05	0.000834696670123974	Mlx
0.494107030712468	9.62956823591216e-05	0.000837929562346389	Ddx50
0.624648407152957	9.67341770480727e-05	0.000841091652765035	Itpkb
0.52725386662601	9.68836429842542e-05	0.00084173771744039	Tpst2
0.524012228888069	9.73999742644157e-05	0.000845567683555962	Eif2d
0.574415288656753	9.75150490337947e-05	0.000845910948202531	Gpr137
0.583389838671978	9.76783664919211e-05	0.000846671847014725	Cat
0.643510048423166	9.88457176049911e-05	0.000856127758281744	Ccdc68
-0.706999268751292	9.97801312937669e-05	0.000863553083739487	Gpam
0.541044022997737	9.98897417013396e-05	0.000863834144643477	Slc22a17
0.453821274734338	0.000100465021911694	0.000868138719436001	Ccni
0.659210162298635	0.000101326081088886	0.000874904226765178	Gbe1
-0.894608224198098	0.000103183551433985	0.000890256234598767	Rasgef1c
1.16565771344497	0.000103353148884175	0.000891033036454102	Smtnl2
0.58338770928884	0.000103687880358284	0.000893231209332629	Stat2
0.525362438150261	0.000103922306149132	0.000894562572301402	Mcts1
0.537799337430824	0.000104449362903783	0.000898408921013415	Slco3a1
0.462153163335243	0.000104767077216268	0.000900450113388324	Ccdc47
0.499184249898703	0.000104997359630145	0.000901737293326683	Hacd3
0.560836091580292	0.000105736599990091	0.000907390178765541	Lrp10
0.566459658996341	0.000106689401518782	0.000914865702610138	Galnt10
0.606051753311678	0.000106983978126347	0.000916689801864546	Dnase1l1
0.467819957395969	0.000107138127632386	0.000917308785439671	Ppa1
0.457957060263792	0.000107419794808547	0.000919017786142795	Calm1
1.47450577590436	0.000108012694037043	0.000923384855359425	Pah
1.14395437553599	0.000109128527952044	0.000932212345183017	Pde4a
0.503967047987247	0.000110339328175911	0.000941836994086912	Slc11a2
0.533539855174985	0.0001111142233328	0.000947729007695372	Abcb9
-0.524853387060068	0.000111271821358864	0.00094835093409278	Itprid2
0.583488985255412	0.000111651986440641	0.000950867373497138	Ilvbl
0.457547801942325	0.0001120357280111	0.000953410424009357	Snx3
0.54178027541108	0.000112751319625011	0.000958771471891041	Rarg
0.468723953095731	0.000113044486432647	0.000960156129287276	Btg1
0.500094622021466	0.000113085626799707	0.000960156129287276	Pitpnm1
0.580432154179649	0.000113291282759769	0.000961173542141402	Slc16a10
0.824578148949036	0.000113870191073059	0.000965353724320358	Man1c1
-0.54613615724119	0.000114638178291662	0.000971129318221122	Kif18b
0.518591710148194	0.00011521617415596	0.000975287932254422	Dlg4
0.48084061563792	0.00011590691499403	0.000980393913155694	Mpc1
0.479565756410306	0.000116788030161021	0.000987101245111905	Atp6v1f
0.658032314140306	0.000117317798877407	0.000989371027774008	Ago2
0.508872485389443	0.000117217685382775	0.000989371027774008	Gmds
0.482327411325983	0.000117321611294212	0.000989371027774008	Myl12b
0.48427752577332	0.000117642515117473	0.000991330719940245	Ntan1
0.475976903211923	0.000117753467090535	0.000991519607478874	Cul3
0.465694699863948	0.000118065364610417	0.000993398961887345	Epcam
0.572720225251979	0.000118752311485156	0.000998428781022719	Cdk14
0.611603845814186	0.000122526300857872	0.00102938637907525	Cdr2
-1.0218920386116	0.000123643633112396	0.00103799478802528	Il15
-0.881113205115117	0.000123751038166296	0.00103811825949389	Tfdp2
0.501035554289859	0.000123937867868452	0.00103890732205	Tapbp
0.455141477851918	0.000124309519191234	0.00104124330996457	Psmc4
0.544393014049368	0.000124452880497168	0.00104166502891463	Atraid
-0.545754212144784	0.00012490378329457	0.00104465830404473	Prkd3
0.499327825377713	0.000125410565757496	0.00104811412381955	Cdip1
0.468116563455864	0.000125700695917739	0.00104975547619893	RGD1310352
0.49449670564024	0.000126138474012772	0.0010526265055656	Capns1
0.479516107058381	0.00012651956177811	0.00105486064555098	Kif5b
0.514888723850884	0.000126594580553666	0.00105486064555098	Syt4
0.842164103525118	0.000127100229661134	0.00105828659626397	Amhr2
0.504555685539274	0.000127381863624094	0.00105984360380849	Arfgap1
0.785308418917041	0.000127696740142449	0.00106167467917987	Col27a1
-0.73464471811107	0.000127913014554552	0.00106268386498251	Gabrd
0.580092131343587	0.000128851462088529	0.00106968141346937	Cep104
0.511249646877907	0.000128946326295531	0.00106968141346937	Spr
0.511272365615207	0.000129622282026896	0.0010744929211097	Iars1
-0.571636122909535	0.000130674622804699	0.00108241501537709	Snn
0.561398636363873	0.000131143077635133	0.00108549248073604	Cmtm8
0.481505710573338	0.000132171174495995	0.00109158184600342	Atp2a2
0.486028726492369	0.000132086342165653	0.00109158184600342	Ndufa13
-0.563060611441222	0.000131994459231348	0.00109158184600342	Slit1
0.456875567379513	0.000132374427865903	0.00109245483984543	Akirin1
0.483837442525542	0.000132584859045457	0.00109338574112671	Rnf14
-0.472738988762251	0.000133004995501797	0.00109604337352805	Zfp367
-0.477260558183933	0.000133899854972009	0.00110260623222906	Pola1
-0.508083007612084	0.000134490894690042	0.00110665946336061	Casp2
0.482085166343418	0.000134646274358593	0.00110712454224808	Maged2
-0.605329252639032	0.000135179174157104	0.00111069080805972	LOC361346
0.471897435786189	0.000135635379259256	0.00111362214979795	Mlf2
0.667521628899241	0.000135828663396745	0.00111439208892318	Mcrip2
0.442106420618967	0.000137046720650198	0.00112356238986938	Spint2
0.611723768678854	0.000137505872998874	0.00112650202758917	RGD1305347
-0.812397216621074	0.000138330768281167	0.00113243148682806	Pole2
0.6188112231077	0.000139432471229546	0.00114061668758195	Gm2a
-1.53431985925167	0.000140892276151794	0.0011517172267328	Cytip
0.467379727085908	0.000141675294728957	0.00115727324994135	Atp6v1h
-1.05542422073144	0.000142066789264635	0.00115962534473371	Chst8
-0.542240220205413	0.000143885829209195	0.001173617917927	Cmss1
0.496063873850977	0.000145386071003039	0.00118499170972564	Gnpda1
0.605424591940347	0.000145961472296099	0.00118881638417746	Smagp
-1.80937777866152	0.000146228765622743	0.00119012786788452	Ifitm1
0.966578336948898	0.000146614205413557	0.0011923983198449	Lin7a
-1.60681338443907	0.000147691039899033	0.0012002844381925	Ptpn14
1.81998987421896	0.000148874594535758	0.0012090258043553	Asb4
0.50687848144448	0.000150728076636606	0.00122319110887924	Slc12a7
0.443602358907572	0.000152438212189073	0.00123617345279177	Atp5f1a
0.535034755288632	0.000155503308953353	0.00126011690084559	Orai3
0.489482683435202	0.000155638439225675	0.001260299986181	Pc
-0.581839424783747	0.000156023963528477	0.00126250893609495	Chek2
3.29840636957372	0.00015667228978587	0.00126683969192199	Nmu
0.477294338788528	0.000158211222506188	0.00127836037579134	Impdh1
-0.976693759993665	0.000159051499774843	0.00128402052047186	Slc29a1
2.57538810357041	0.000159255692734656	0.00128402052047186	Tpm2
1.00553573485522	0.000159192592878947	0.00128402052047186	Tsga10
0.475911420663658	0.000160543704983043	0.00129347406626266	B4galt6
-2.87018706877736	0.00016132841523871	0.00129886191391683	Postn
0.487811437140193	0.000162160061478607	0.00130461963254233	Plppr4
0.730478656769401	0.000163133382948053	0.0013104378164911	Dok1
-0.523694900668372	0.000163234284668728	0.0013104378164911	Foxm1
0.615065009395348	0.000163018068335584	0.0013104378164911	Kcnc3
0.487029891160932	0.000163519613315491	0.00131178807272219	C1qtnf1
0.632105350836974	0.000166175313681208	0.00133213839507219	Pygl
0.506347214637786	0.000168746163886422	0.00135081364500646	Lamtor1
0.889120264705195	0.000168651953355115	0.00135081364500646	Lrp2
0.452492751093097	0.000169231310056172	0.00135372960094219	Txnl1
1.18787412993071	0.00016964502642546	0.00135510317470665	Fcgbp
0.455277043243584	0.000169585111777978	0.00135510317470665	Ndufab1
0.987826467357023	0.000170011647386623	0.0013570637484553	Ly49i2
2.82875572430026	0.000170210751570943	0.00135768533250926	Klhl1
0.458425888347956	0.000171220288436735	0.00136476584356085	Uqcr11
-0.560152259420995	0.000172642472489579	0.00137512307923954	Rad51
-0.486612927018344	0.000173012516434112	0.00137709109562589	Plk1
-0.532137899959551	0.000173179475010522	0.00137744100897929	Sapcd2
0.572773790688911	0.000174424187587158	0.00138635661943832	Syndig1l
0.527206731384461	0.000175043409699991	0.00139029159236184	Fem1a
0.442026825872614	0.000178097821983416	0.00141283580914693	Psma1
0.575230112893167	0.000178134133629383	0.00141283580914693	Ptn
0.686997787851268	0.000178805413689817	0.00141715628302354	Tfpi
0.621617592826915	0.000180126539313594	0.0014266174779158	Nfil3
0.479796854775118	0.000181557763248203	0.00143693667181387	Epn1
0.503117577863819	0.000181986765741095	0.0014393148231176	Erap1
0.672621808298421	0.000182419784017816	0.00144172135583311	Plxna3
0.463241400926042	0.000183368155159161	0.00144819461891921	Ghitm
1.02077739610693	0.000183566188332948	0.00144873695781585	Bmp2
-0.501005567471951	0.000184702484052664	0.00145667825275055	Abcg1
-0.458158759275793	0.000186372798895335	0.0014688170125467	Tmpo
-0.513864392369999	0.000188615526325564	0.00148544675057665	Mms22l
-0.492029306923952	0.000189421529466233	0.00149074610575709	Vps37d
0.500277889524393	0.000189675001502265	0.00149169265577519	Nr2f6
-1.01782474828206	0.000190294366802127	0.00149551341320492	Oas1b
-0.481667416943188	0.00019060527130057	0.00149690633470904	Aurkb
0.480776925303547	0.000191222010060791	0.00150069747068731	Cry2
0.492270387828478	0.000191538032536907	0.00150212494844595	Cars
0.571128053229019	0.00019203539414734	0.00150497157386708	Sulf2
0.46539056846454	0.000193541524556308	0.00151571435909517	Suox
0.513934032098989	0.00019734333263843	0.001544408093793	Man2b2
1.27856409389521	0.000198020176816375	0.0015486228772113	Ropn1l
-0.710419308189129	0.000199746519354793	0.00155994509780636	Traip
0.455248637251905	0.000199744094657003	0.00155994509780636	Ube2z
-0.580927320196118	0.00020113241357365	0.00156967379763854	Gle1
0.629292301366691	0.000201457894903703	0.00157111905642519	Abca7
0.550051372051056	0.000202633775951281	0.00157918974034683	Ube2j1
0.573925148700866	0.000204335590423394	0.00159134511623893	Fndc3b
0.69326860180889	0.000205705710604673	0.00160090219114783	ST7
-1.7345364406193	0.000209892152218815	0.00163234875881841	Cplane2
0.481519522252905	0.000210358653697438	0.00163484147311423	Slc25a25
0.648747937284128	0.00021143087618896	0.00164203493927889	Lpin1
0.434421829900997	0.000212030271816324	0.00164554886630008	Psma5
0.570424741008755	0.000212738966434512	0.00164990559909979	Satb1
0.810696135241474	0.000213772921835677	0.00165677712916107	Tmem120b
0.550974484576638	0.000213946325704716	0.00165697434409898	Haus4
-0.563695900723576	0.000214305455837096	0.00165860870761551	Cep290
0.459091082571693	0.000215952022356827	0.00167019799611471	Ndufs8
0.502227346139437	0.00022138529297939	0.00171103788549082	Ndufa2
0.56103162835853	0.000222749367267979	0.00172039321657524	Dsel
-0.472933482299398	0.000223123236614299	0.00172209312670127	Shmt1
0.823365984077287	0.000223411689723577	0.00172313189615313	Anpep
1.0861015499096	0.000227165576796976	0.00175087907401881	Gls2
0.459664083749647	0.000229300911096647	0.00176612166669281	Aacs
0.465848770866452	0.000233885840572729	0.0018001976141402	Anxa4
-0.55578228714193	0.000234884450691623	0.00180664214512052	Ercc6l
-0.468461675934014	0.000236679515508332	0.00181919965283309	Kntc1
0.422648064050158	0.000237912973003051	0.00182742618975389	Prph
1.4354222387887	0.000238440099846019	0.00183021979312924	Ecel1
-0.719007277324492	0.00023914245294758	0.00183435365106846	Cenpl
0.462445912184847	0.000240300807688499	0.00184197723840075	Timm17a
0.532408952025158	0.000241135479249245	0.00184711096587708	Jakmip2
0.423204466380117	0.000242105313085721	0.00185327231800888	Psmb4
0.899302438939952	0.000245453528065012	0.00187761889398912	Cebpd
-0.594864185288905	0.000246343626862451	0.00188314148616559	Cenpu
0.490585341198933	0.000250609803691451	0.0019131419165239	Tex261
0.536693659159108	0.000250465698075107	0.0019131419165239	Ube2e2
0.515181549031267	0.000252249735737608	0.00192434931234705	Pbdc1
-0.555146831575266	0.000254334109674844	0.00193892967613926	Parpbp
0.959224779216283	0.000254578220792457	0.00193947040452702	Atf3
1.14933007212243	0.00025534296225133	0.00194397405455652	Dzip1l
0.444395911272473	0.000255838243720174	0.0019464215294988	Chmp5
0.448538504502576	0.000256301014206384	0.0019486185051577	Ppme1
0.474327555097716	0.000258400760160381	0.00196324973747361	Ppt2
0.463671986337527	0.00026117477069579	0.00198298051323536	Dnpep
1.11577703861712	0.000261354383866544	0.00198299982718254	Ctrb1
0.779700670371634	0.000261817796889365	0.00198517095962356	Dusp4
0.621265668918479	0.000263335112277842	0.00199532471068982	Fkbpl
0.509553019745271	0.000263842566512196	0.00199781805434083	Sh3bp1
1.62345927017983	0.000266089264258767	0.00201346869623914	Ccdc80
0.475451587304035	0.000266732300688696	0.0020169716646946	Pip5k1b
1.34456515164415	0.000267110681102075	0.00201846998492722	Tinagl1
0.493484618275907	0.000267581851149531	0.00202066699327282	Slc25a20
0.58480849442779	0.000268244700480667	0.00202286939518863	Nab2
0.51791920602089	0.000268415387199777	0.00202286939518863	RGD1309104
0.474502606279417	0.000268236475980691	0.00202286939518863	Tm2d2
0.555318677862606	0.000269156646035548	0.00202709164690794	Rgs19
0.42752014600133	0.000269904735942431	0.00203135963563124	Atp5pd
0.511269537184805	0.00027135994891108	0.00203957051533905	Esyt1
0.502417883174481	0.000271260378286152	0.00203957051533905	Ybx1-ps3
-0.950729495731388	0.000271829559368444	0.00204172986946157	Nhs
0.485912789383663	0.000273649329784828	0.0020540206730967	Hsd17b10
-0.650887382382306	0.000273907556705489	0.0020545818670762	Rhobtb3
-0.464953850050181	0.000275168778654648	0.00206266074441326	Mcm3
0.91628189930543	0.000276169861872591	0.00206878012248238	Itga5
0.526596449998145	0.000276719314943458	0.0020715104331897	Ndfip2
0.926740011763657	0.000279301370950523	0.00208944292135932	Bpifa2f
0.435155095856149	0.000281337179395576	0.00210326773835184	Cst6
-0.622184170762312	0.00028224911107658	0.00210867764839668	Slfn13
0.492378658943454	0.000282502044244328	0.00210916026232815	Lmo7
0.55866987017433	0.000282864706381518	0.00211046092389515	Cfap77
0.423714819372396	0.000286647577862972	0.00213726113481186	Txn1
-0.481772506721594	0.000288281186855651	0.00214801131842744	Pbk
0.434314490609666	0.000293969983981714	0.00218894271982128	Gpx4
-0.505168498070739	0.000295864396885931	0.00220158497058176	Lrrcc1
0.467456108758361	0.000297131332544346	0.0022095443513706	Gnptg
0.450218881128857	0.000298384652137614	0.00221739198360261	Grn
-0.871615934716821	0.00029930919271819	0.00222278756581632	Pfkfb3
-0.722159154918295	0.000304539062084924	0.00226012787030422	Aldh1a1
-1.38675553448735	0.000306637837816647	0.0022741967852375	Hrh3
-0.613798205571211	0.000307073831007241	0.00227592311942428	Ddias
-0.639631426969611	0.000307672868180727	0.00227885479547352	Cntrob
0.477557361601932	0.000311397193651082	0.00230491551334994	St6galnac6
0.542853999622147	0.000312373289736838	0.00231061325743913	Lix1l
0.765933158595448	0.000313145862181592	0.00231327210459872	Clybl
0.507780156484541	0.000313044723859808	0.00231327210459872	Tmem129
0.463432754530652	0.000315947972721947	0.00233243332004818	Atp5me
0.912951963943263	0.000317708415065484	0.00234388441391196	LOC691083
-0.45694911772781	0.000318355431699213	0.00234579589890145	Cnot6l
0.65335330188961	0.000318386442211823	0.00234579589890145	Lnx1
0.452770633084283	0.000319142055902167	0.00234981714927572	Ctsb
0.545151002545179	0.00032028212024199	0.00235666193468466	Josd2
0.568203077325834	0.000322892035117826	0.00237412546684097	Anxa2
0.527480992797371	0.00032307949026392	0.00237412546684097	Dalrd3
0.542647081292108	0.000324843645206297	0.00238552392305923	Cib1
0.463292091932576	0.000325184564282235	0.00238646260510927	Mapk6
-0.650143202465493	0.000326103493422803	0.0023916391767138	Sema3e
0.640057297405984	0.000327559131484318	0.00240074261354246	Rasd1
-0.774714544282996	0.000329157475172102	0.00241087937505061	Crot
0.425858213902318	0.000329823841318738	0.00241362414413237	Ndufc2
-0.86856917601002	0.000330178782820859	0.00241362414413237	Nupr2
-0.493534063495549	0.000330048240106249	0.00241362414413237	Unc5a
0.466099893301617	0.000331373010124404	0.00242077386848219	Tmub2
0.468087213035191	0.000333355319087752	0.00243366767826841	Glp1r
0.500178564533783	0.000333898853692905	0.00243472853825438	Dpm1
0.44390105758162	0.00033393544376808	0.00243472853825438	Lmna
-0.9821000783086	0.000336086140453788	0.00244881502078202	Gpm6a
0.445397389411955	0.000338298279814931	0.00246333058234552	Ndufs4
-0.614508797509371	0.000339173528863828	0.00246809899268747	Rapgef5
-0.480313947907597	0.00033979733906288	0.00247103272737999	Ankrd44
0.476043541827331	0.000341842382214479	0.00248429126438673	Isl1
0.43335362913765	0.000342654067766272	0.00248857516531419	Atp5f1c
-0.567396002690943	0.000342948908153209	0.00248910228283071	Tube1
0.461870671419089	0.000346766502974617	0.00251355214680436	Ankh
0.447238245985034	0.00034670423966299	0.00251355214680436	Tomm20
0.439847421427062	0.000349121236050292	0.00252898364975888	Vps25
0.4520719744152	0.000350198988795188	0.00253515092147208	Sdf4
0.488245640628238	0.000353794777875359	0.00255952694924169	Hagh
1.35122511705979	0.000356924328678782	0.00258050068229418	Metrnl
0.467967712357895	0.000358490243055333	0.00259014982708173	Mkks
0.521797066544168	0.000361267671738957	0.00260517492324828	Arsa
0.866518772131714	0.000361159935048963	0.00260517492324828	Chrd
0.968236072739113	0.000361160170412157	0.00260517492324828	Rras
0.4334983250618	0.00036707137639612	0.00264532325885467	Cyc1
0.601334664501725	0.000368032823843003	0.00265054636284102	Dnajc15
0.413264050311432	0.000368894569464145	0.00265333993797621	Atp5f1b
0.453363840164728	0.000368673388120684	0.00265333993797621	Ddrgk1
0.434764691725864	0.000370153392917066	0.00266068539619911	Xpnpep1
0.439081942857424	0.000371493763372614	0.00266860722001918	Prkar1a
0.50857798015109	0.000375713917205021	0.00269678944484182	Fam163b
0.578547910695015	0.000375898591249047	0.00269678944484182	Timmdc1
-0.468879162752669	0.000381981963716817	0.00273867862462525	B4galt5
0.539662946187668	0.000382906163190175	0.00274288009357171	Neto2
-0.577915100747384	0.000383057814657216	0.00274288009357171	Rttn
0.434823403908508	0.000388621753531981	0.00277916667803618	Amd1
0.577713994331688	0.000388610076015424	0.00277916667803618	Stard13
0.427118852029929	0.00039373294687961	0.00281392167970948	Cd164
0.463817520244579	0.000401023167087093	0.00286283306201742	Ndufb10
0.710897473731306	0.000401088050210317	0.00286283306201742	Nrn1
0.43658201263335	0.000402121100245018	0.00286837847238468	Dynlrb1
0.454656986757093	0.000403759474429458	0.00287823192497486	Slc29a4
0.436137621493451	0.000414424040673535	0.00295237584701203	Atox1
0.416951840809762	0.000418203934867965	0.00297740995968617	Rcn1
0.482201961214982	0.000420443687412224	0.00299006798281772	Hcfc2
0.508761211971588	0.000420515856142325	0.00299006798281772	Rps6kc1
0.647481107368608	0.000421597472599954	0.00299536498361792	Pde4d
0.459741030376283	0.000421795747760109	0.00299536498361792	Rps6ka2
0.519386051394168	0.000422934293726525	0.00300154699331011	Hddc3
0.981675964303787	0.000425524049878931	0.00301801382811536	Stk32a
-0.466921235929594	0.000429153390205992	0.00304182836513728	Msh2
0.523421930070255	0.000431124959015436	0.00305386996585317	Fam174c
0.498373341892796	0.000433980910279501	0.00307021618080868	Coq10a
0.41357143911947	0.000433979317172001	0.00307021618080868	Swi5
0.65673277311519	0.000436218550650072	0.0030840981999559	Kcnk2
0.405589860735391	0.000437635901154943	0.00309216684986385	Cd63
0.471527999576553	0.000439074939429542	0.00310037846574492	Tmem189
0.52769106390804	0.000439678641049278	0.0031008757524216	Flot1
0.879898319141731	0.000439699142320342	0.0031008757524216	Ppp1r14a
-0.750314758808065	0.000442275351568715	0.00311708097055887	Prkaa2
0.439589120138081	0.000450207982343539	0.00317099320394044	Hexa
-0.496145100706913	0.00045202557313011	0.00318179408767071	Pold1
-0.523845795272781	0.000452734065153026	0.00318380150249488	Kif18a
0.444976713271937	0.000452879345787511	0.00318380150249488	Psmd1
0.677228913360598	0.000454335997916823	0.00319203816855113	Paox
0.475604359136299	0.000455757574546984	0.00320001823031453	Prepl
0.806472035468186	0.000457702145991281	0.00321165810335612	Slc26a6
0.454781271458933	0.000458673379761915	0.00321645784593218	Slc35e1
-0.55703562166894	0.000461833217888904	0.00323658961648175	Myo5a
0.502256075264769	0.00046250594653855	0.00323927710774561	Slc35g2
0.452325966723218	0.000463516009990032	0.00324432237242398	Lrpap1
0.443328596921285	0.000465044246430731	0.00325095537813842	Ndufv3
0.47232572123823	0.000464886416497297	0.00325095537813842	Zfpl1
1.34200513812491	0.000467031110746009	0.00326280811556117	Kdr
0.553669557492568	0.000467722988234168	0.00326560457932322	Fam222a
0.4128209792754	0.000469040824775424	0.00327276523156384	Pja1
0.552726644647385	0.000471151073651797	0.00328544263625559	Sec24a
-0.584967206152976	0.00047241131135819	0.00329218063217198	Apba2
-0.667866940384117	0.000473305887015889	0.00329636357505656	Recql4
-0.449263785417438	0.000474432587456769	0.00330215695893621	Mcm5
0.410112169061773	0.000478193014055107	0.00332626308348021	Suclg1
0.526538692122728	0.000481277280900075	0.00334563890055862	Vav3
0.484059340555705	0.000482539534383582	0.00335233265853706	Polr3d
0.869806936000004	0.000482909630611363	0.00335282390156023	Fbxo4
0.423510623431878	0.000483785175361776	0.00335682167216637	Vps29
0.425849671554044	0.000487046143263709	0.00337735588756054	Eif3c
0.508034407332373	0.000489360854984327	0.00339130706371874	Rhoq
0.673406275166292	0.000490324857893211	0.00339378744347717	Bcat2
-0.476185126716853	0.000490254584647366	0.00339378744347717	Rpa2
0.633351184497106	0.00049161351944959	0.00339850605204689	Endog
0.417372618890692	0.000491317169320552	0.00339850605204689	Pfdn1
0.466621678673188	0.000492764750310466	0.00340436300970198	RGD1302996
-0.556046439472616	0.000493275841471996	0.00340579293997835	Cenpi
-0.473989674852348	0.00049749639384113	0.00343070327255346	Ccp110
0.44719564932415	0.000497454344151546	0.00343070327255346	Itln1
0.425940672385434	0.000501404765930168	0.00345340219781793	Got2
0.453244090835055	0.000501231241661273	0.00345340219781793	Ppp1r3d
0.512197341020075	0.000504560948323775	0.00347300433944558	Angptl8
0.457443675117193	0.000505201410904769	0.00347527678177058	Oat
0.441666024329409	0.000508692785542663	0.00349500030999527	Dnajc10
0.479974941696917	0.00050861900704272	0.00349500030999527	Efcab14
0.600306762642438	0.000509732201839447	0.00349999443801347	Gpr39
-0.558106722589277	0.000513044938283576	0.00352058226950844	Gins1
0.543680077950393	0.000514887071302392	0.00353105959064022	Cckar
0.479627658054835	0.000515440657069612	0.00353269272859399	Gpr89b
1.25922491558717	0.000518789919283526	0.00355347297006496	Slc38a5
0.44701319316381	0.000522695500223664	0.00357803600672666	Pet100
2.76235887815142	0.000523592545428313	0.00358198712049584	Rbp2
0.429261587329423	0.000524207950070397	0.00358339315381273	Agpat4
0.431890367552987	0.000524438019385576	0.00358339315381273	Copb1
0.669708022828365	0.000525981405979832	0.00359174741802935	Pecr
-0.626254079377299	0.000527412889484349	0.0035990845756325	Car2
0.471607801729656	0.000527698622483129	0.0035990845756325	St18
0.463983980555162	0.000529115694727891	0.0036065530525001	Mvb12a
0.456358737450731	0.000531139506529927	0.00361814558006609	Cox17
0.623044804027347	0.00053411861424622	0.00363434423476601	B4galnt1
0.455518123320218	0.000534166497939536	0.00363434423476601	Itga3
0.420034900340703	0.000535905999062061	0.00364396556374986	Ubl5
-0.532254211834246	0.000536832019931098	0.00364797028206908	Nedd1
0.596961156690477	0.000537472181928207	0.00364797028206908	Pnpo
0.459927121118818	0.000537216727499997	0.00364797028206908	Vapb
-0.774462139998133	0.000538732388917232	0.00365430891791889	Atxn3
0.489991106743626	0.000541597078723693	0.00367151675824857	Qpctl
-0.655745896392185	0.000545136548582996	0.00368444609695429	Brinp2
0.468617434379083	0.000544159152017468	0.00368444609695429	Efhc1
0.43328041656888	0.000545430573106856	0.00368444609695429	Gnl1
0.57187828141105	0.000545876670895969	0.00368444609695429	Golt1a
-0.554337088949234	0.000545032339466664	0.00368444609695429	Plxnb1
0.560560957033335	0.000544340926281907	0.00368444609695429	RGD1565033
0.398706205787266	0.000545997190642985	0.00368444609695429	Skp1
0.619331823719071	0.000546136308683287	0.00368444609695429	Uap1
0.429811575921974	0.000547089084392815	0.00368865180982247	Ywhag
-0.494075688791948	0.000547629259968714	0.00369007225173864	Arl4d
0.439744044197024	0.000552116798061458	0.00371807337431766	Pin1
0.467017805701217	0.000553874789662713	0.00372767053451486	Hmx1
-0.516710947504046	0.000557287694524254	0.00374838732190818	Tspan2
0.539327993486795	0.000559124572195144	0.00375848504442582	Mgat2
3.51969200847151	0.000567407487450505	0.00380959019901571	Akr1c14
0.457495379928476	0.000567081232276151	0.00380959019901571	Cop1
0.401448449066682	0.000568237790140187	0.00381287897650087	Psma7
0.453457729230378	0.000569135282359242	0.00381661438750967	Cox6b1
0.446891403115644	0.000570126196774741	0.00382097144086196	Farsb
0.407327043785675	0.000570897301576716	0.00382385100499859	Cmpk1
0.44034261834936	0.000572478082014756	0.00383214706544127	Cfap20
0.400047820822956	0.000574094475416553	0.00384067146367382	Eif4a2
0.987788482395796	0.000575125843980545	0.00384527422491828	Cadm2
0.417307465787318	0.000587748275457241	0.00392498088064737	Atp6v0e1
0.404010292539669	0.000587538209909651	0.00392498088064737	Psma2
-0.623369038971144	0.000592049225996618	0.00395134641354954	Depdc1b
0.418843513166705	0.000594063755624696	0.0039624300174157	Gipr
0.401433290890793	0.000596463375911347	0.00397606746835189	Tuba1a
0.420420937280091	0.000600691493271664	0.00399949110175349	Arl2bp
0.440578419743731	0.000600506692993946	0.00399949110175349	Clptm1
1.60195069822191	0.000603505308502995	0.00401519283430401	Ca9
1.80030405500946	0.000603766830339133	0.00401519283430401	Cpa4
0.519393641467811	0.000604142683856025	0.00401530796231669	Apoo
0.484959431360633	0.000606778584306268	0.0040304349736927	Susd4
0.498008879851909	0.000609586152049557	0.0040466836495572	Map9
0.44486846202834	0.000612686563055354	0.00406485593581571	Paxx
0.589353593668247	0.000618870257607852	0.00410345057131459	Wdr24
0.447177914596453	0.000620073461696284	0.00410899567901579	Dnm2
0.484646450857675	0.000621519378332165	0.00411370893495385	Cntn3
-0.85704235594377	0.000621372155380662	0.00411370893495385	Trmt9b
0.471210150497953	0.000622999486437978	0.0041210698456107	Herpud1
0.606757101884042	0.000628567519669304	0.00415544725665675	Tor4a
0.475296340623834	0.000634737448679253	0.0041899127722081	Capn1
0.422558479162475	0.000634224395502449	0.0041899127722081	Cdkn1b
0.448903362482146	0.000634903292654446	0.0041899127722081	Sdhc
0.432845728355204	0.000636049683741289	0.00419500612969299	Elob
0.423587039734882	0.000639597613395138	0.00421592329159044	Mvp
-0.445595002885473	0.000647438463092592	0.00426258868205405	Atad2
-0.496462848720107	0.000647224128198846	0.00426258868205405	Pcsk6
-0.502056561302789	0.000648383884533934	0.00426630500757669	Fbxo5
0.498073534751041	0.000650200926616383	0.00427073324174597	Dcaf6
0.399186573635206	0.000649922788724867	0.00427073324174597	Eno1
-0.660539599534765	0.000649633481773414	0.00427073324174597	Mafb
-0.983952037429722	0.000650957049087677	0.00427319343067579	Ppp1r3c
0.45095075347609	0.000654396957260641	0.00429325806933914	Actn1
0.392146835515499	0.000658511298700223	0.00431772133146592	Tpt1
1.35085930387677	0.000662841978247953	0.00434357361872371	Tubb6
-0.541121984919737	0.000666105260476565	0.00436240515326143	Pip4k2a
0.458533731675025	0.000668912484681638	0.00437822964111611	Ndel1
0.393322233386567	0.000669360436695748	0.00437860252953019	Cox6a1
0.546008881885044	0.000672464601736316	0.00439634038227963	Gstt1
0.785546083982221	0.000676457194470572	0.00441986238090778	Dennd2c
0.444948661324515	0.000677749442197459	0.00442572361700836	Gpc4
0.975035124631309	0.000680852617485144	0.00444339654033574	RGD1307443
0.415939980779446	0.000683543700942191	0.00445836104068235	Chmp2a
1.51261250256225	0.000683976605697415	0.00445858789709276	Trpv2
0.410215068488291	0.000685859548221059	0.00446826124521678	Coro1b
0.49122550055599	0.000694349122753165	0.00451979556756727	Dnajb2
-0.429791323480629	0.000694577031144145	0.00451979556756727	Slc2a2
0.46944206112045	0.000696938882085155	0.00453253109202767	Sik3
0.559089539211857	0.000702828416199613	0.00456818075044658	Ccdc167
1.43452803759618	0.000709452296578136	0.00460855932098524	Elovl6
0.493900771759479	0.0007122653981435	0.00462415083699075	Fam189b
0.455833171288889	0.000715267322160274	0.00464094944430644	Pigt
0.553737373246269	0.000722845667975735	0.00468469249748857	Elk3
0.442240536740871	0.000722561943751256	0.00468469249748857	Ubac1
0.476439944018656	0.000730588863105012	0.00473213688716774	B3gnt2
0.411335323982658	0.000734130887555654	0.00475233052585883	Csnk2b
0.440807433348468	0.000736780463102392	0.00476672698225517	Tmem63a
0.535545303592754	0.000740432160989654	0.00478758647281936	Fam167a
-0.477779318212037	0.000743815745610299	0.00480391726360423	Chdh
-0.641191044739069	0.00074340053131951	0.00480391726360423	Ogfrl1
0.505800889481544	0.000748122094117051	0.00482894485995208	Dhrs1
0.611044223946522	0.000757274386050736	0.00488520498236301	Ablim3
0.610612685859531	0.000758550623483657	0.00489062085917874	Clba1
0.427089997789494	0.000760028511513652	0.00489732986216421	Anxa11
0.436463506538411	0.00076409559709307	0.00492070534321178	Dennd5a
0.504398292486786	0.000768398480215296	0.00494353567676806	Alg3
0.50163711653018	0.000768523583646146	0.00494353567676806	Gng7
0.680980676081768	0.000771797598241575	0.00496174586837394	Mcoln3
0.400837821340365	0.000776613310753795	0.00498984077288109	Vcp
-0.601477188815668	0.000779452997082286	0.00500521451509434	rnf141
0.776531961477494	0.000780091863882412	0.00500644629433761	Egr1
-1.01144763757127	0.000785470019798085	0.00503807488643686	Dpyd
0.418714259127165	0.000795839580691046	0.00510166426110991	Ndufb6
0.519566628861881	0.000804677051565468	0.00515536516045862	Tmco1
0.432478143555674	0.000805815267766861	0.00515901370837658	Cdh1
0.489460690173567	0.000806167871208055	0.00515901370837658	RGD1308147
2.72677848100746	0.000811014908047048	0.00518706793559046	Gpr3
0.62302934053419	0.000815911353821624	0.00521540596543856	Pde4c
0.403898023827096	0.000821139931024986	0.00524583347835073	Get3
0.432475421421348	0.000823603029191448	0.00525856916984893	Ergic2
0.451299836042737	0.000825036256316531	0.00526471853817027	Stt3b
0.435634260148951	0.000831603195872145	0.00529756779896027	Dda1
-0.648431781258995	0.000831188078217646	0.00529756779896027	Klhl5
0.914213624855735	0.000831062313232413	0.00529756779896027	Ralyl
0.541893814839501	0.000841897817667863	0.00536009872658465	Dusp23
0.533146691171804	0.000844864650706684	0.00537593137685464	Fbxo6
0.399110140809924	0.000848117807488698	0.00539356690861211	Rtn3
0.465331726010726	0.00086264690225612	0.00548285054390822	Slc66a2
0.420984320035188	0.000863554745808773	0.00548550742955896	Arl3
0.420164835975328	0.000865265549038472	0.00549325900435479	Psmb5
0.457861155601817	0.000868646073497053	0.00550847529846744	Abhd4
0.409551924072904	0.000868629448826025	0.00550847529846744	Chmp4bl1
0.487546196518964	0.000871099424342337	0.00552090687787766	Pex26
0.514139653775857	0.000879726318305427	0.00557242932053307	Pam16
0.467892172095238	0.000883630994777296	0.00559399859271393	Emc6
0.428308986455186	0.000886001839141588	0.0056058387551111	Hspe1
1.17521108089673	0.000895430716628787	0.00566229734360575	Col18a1
0.392575155699179	0.000897442939525543	0.0056718191194958	Vegfa
-5.64880695911259	0.00089945373381176	0.00568132113082792	Tmc3
-0.528420896243352	0.000900762770120643	0.00568638233516408	Cdca2
-0.499843885319671	0.0009013076115939	0.00568661630548737	Gata4
0.422721794026303	0.00090255423977837	0.005691275299143	Tmem98
0.425816289268017	0.000917777166341072	0.00578075730362974	Atp1a1
0.434509677797905	0.000917687529850181	0.00578075730362974	Glrx2
-0.577827319224414	0.000923476389445422	0.00581338509578374	Slc19a2
0.400438942933619	0.000928745582001398	0.00584327065889532	Map2k2
0.430372194433681	0.000934933736541719	0.00587890113168484	Irak1
0.956901510699936	0.000939557293646188	0.00590465888414347	Rhbdf1
0.409751948682454	0.000940632692282277	0.00590479009017333	Marchf6
0.503998794815556	0.00094042720648963	0.00590479009017333	P2ry1
0.393269663910168	0.000943287967519504	0.00591814114747951	Psmd12
1.29004212683256	0.000946042226567294	0.00593209792571508	Elfn1
0.384110414791702	0.000954986709958101	0.00598483277270329	Ndufb8
0.6282470499459	0.000957444469989071	0.00599687954105571	Snhg4
0.548367249826005	0.000958862106588667	0.00600240175052347	Mpp7
-0.530590925533521	0.000959398517727776	0.00600240446929238	Sertad4
0.386131110842854	0.000960081004939452	0.00600245531622397	Ftl1
-0.416910956495256	0.000960478607614373	0.00600245531622397	Numa1
0.434444916222699	0.000965567349755641	0.00603089166197067	Tmem9b
0.411041858165483	0.000970603619872513	0.00605896875080952	Fam219a
0.412459290181006	0.000973769226830728	0.00607534349374781	Snx2
0.429138434779291	0.000979705922911649	0.00610897919303316	Ctsa
-1.44891404192922	0.0009808455435599	0.00611268182655944	Gfod1
0.450673718926844	0.000986884212372961	0.00614347765111995	Fbxo2
0.441640941639849	0.000986832802995606	0.00614347765111995	Tbrg1
0.822529831019978	0.000993392357545712	0.00618055611786357	Nudt18
0.419041881593199	0.000997909879486993	0.00620521529171285	Trappc13
-0.868646279655834	0.00100089430497399	0.00622031926825957	RGD1563888
-0.552306022497784	0.00100383873999596	0.00623515809717958	Nrm
0.419875533494425	0.00100701425845483	0.00625141501132798	Hbs1l
0.558681972697276	0.0010079716476635	0.00625389167988005	Gpr19
0.880772322026028	0.001011690764803	0.00627349107144451	Fgf1
0.395648244042432	0.00102440936677033	0.006348843662679	Rnf10
0.499879389286869	0.00102557769568725	0.00634905727694943	Dennd10
0.421000167123188	0.00102505754887414	0.00634905727694943	Mpnd
0.516475333569889	0.00102787498461856	0.00635976350980292	Nudt19
0.500793814958127	0.00103063634531189	0.00637332768147312	Luzp1
0.457063399609205	0.00103429138007528	0.00639240020169045	Usp53
0.475570489408403	0.00103698320763965	0.00640197075102338	Dhrs7b
-0.512340101884174	0.00103696235268276	0.00640197075102338	Mdc1
1.0968525087196	0.00104084241843009	0.00642225578181743	Astn2
0.465623987677847	0.00104960205832461	0.00647273868456903	Timm23
0.430760726573863	0.00105556681425539	0.00650593987498413	Mrpl54
0.456141919961787	0.0010572018139123	0.00651243295599771	Kdm5b
0.439960809806987	0.00105869063892301	0.00651801894738802	Tmem179
0.493120094237904	0.00106675374056634	0.00656405227505626	Cyb561d2
0.411877696243513	0.00106803319774226	0.00656831618973945	Osbp
0.485132351170185	0.00107966848243976	0.00663622795545712	Cpd
0.518983004912974	0.00108463844047563	0.00666311897689883	Lyplal1
1.94638922536959	0.00109013056762229	0.006693186527852	Itih1
0.497518364267481	0.0010910692007297	0.00669527889258732	Pnkd
0.526490827572699	0.00109445306228351	0.00671236574179245	Ntrk1
0.438570078764464	0.00110902437908287	0.00679800986390207	Zdhhc14
0.427887656788411	0.00111306324361875	0.00681903460901883	RGD1304694
-0.549470811839812	0.00111672690369519	0.00683773898003412	Rad54l
1.85027129084763	0.00112259412255021	0.00686615596856354	Rln1
0.474256662684646	0.00112200779475731	0.00686615596856354	Sipa1l3
0.401051056437647	0.00112407009644801	0.0068714306823806	Cst3
-0.395022425829247	0.00112726473355543	0.00688720008242619	Smc4
0.418596234806075	0.00112957616843226	0.0068975591659067	Gabarapl2
0.392040049433496	0.00113234865794213	0.00691072077400214	Tmem59
0.453911233172728	0.00113990599919998	0.0069530540768195	Entpd4
-0.869112576530681	0.00114132441284332	0.00695791622179224	Wnt5a
0.426365088708241	0.00115457550659563	0.00703487002087294	Ube2l6
0.433606599456496	0.00115582657615404	0.00703866330959713	Cinp
-0.617938881656585	0.00116812732250172	0.00710970537211781	Ska3
0.381052281009847	0.0011696095188555	0.00711485985967556	Pdap1
0.702014943995955	0.00117238850487698	0.00712789297834818	Spry2
0.405259708911642	0.00117493809349955	0.00713384010307638	Arhgdia
-0.74964848621981	0.00117500575721711	0.00713384010307638	Gria2
0.427152597658203	0.00117527770248914	0.00713384010307638	Ndufs7
1.34555511757356	0.00117770336275781	0.00714469120234278	Rsad2
0.380633587954566	0.00118631480812662	0.00719303710677313	Psmb1
0.562636389983285	0.00118999837470663	0.00721146742334389	Asb16
-1.44902497954154	0.00119433602763929	0.0072299292829905	Inpp4b
0.419124159293122	0.00119415902691145	0.0072299292829905	Lsr
0.734191469595546	0.0012016595247085	0.00727033226213423	Homez
0.412219422369353	0.00120740342529822	0.00730113982716781	Ppp1r2
0.82390682911251	0.00120978104240658	0.00731156928975245	Acot13
-0.447716754935835	0.00121142324357195	0.00731754525607456	Svil
0.569088164949756	0.00121970050834205	0.00736175453001533	Nkd2
0.527362705885577	0.00122070972839727	0.00736175453001533	Ptpn18
0.584275563771236	0.00122071418539499	0.00736175453001533	Rab27a
0.487259856643614	0.0012248587074455	0.00738277323179877	Tmem263
0.399458748214807	0.00122844278124447	0.00740039306463517	Grpel1
0.456584498246114	0.00123437698101433	0.00742815035485195	Pnma2
0.427472221492405	0.00123402492234662	0.00742815035485195	Rbpms
0.604514085521477	0.00124060053954711	0.00745758746236612	Dnajc16
0.402509775330622	0.00124032515791433	0.00745758746236612	Sar1b
0.423711209242738	0.00124642904378905	0.00748458920181963	Amigo2
1.25218926814452	0.00124636716893022	0.00748458920181963	St3gal1
0.393408905703506	0.00125419083714007	0.00752716140682298	Atp5f1e
0.416355769204701	0.00126411510711965	0.00757860015237309	Ctdnep1
0.46247002387641	0.0012638281335206	0.00757860015237309	Golt1b
1.30899238897398	0.00127103079942168	0.00761598390728912	Lrp2bp
0.601308569818317	0.00127256146030453	0.00762107796467935	Slc16a11
-0.524699911416775	0.00129387023418091	0.00774454984104331	Rgs12
0.477078407359864	0.00129642329664794	0.00775568616408133	Trpc1
-0.462508679467726	0.00129754140867613	0.00775823077189746	Gmip
0.41443178900567	0.0013017212199898	0.00777906933973625	Commd1
0.435182256229683	0.00130245604404588	0.00777930945987726	Rnf185
0.483639350607632	0.00130882234427699	0.00781316707545739	Ccdc58
0.443303766569641	0.00131036260605563	0.00781819436612519	Wsb1
0.397375319074246	0.00131270176464225	0.00782798033132514	Ociad1
-0.683307272123435	0.00131345390953881	0.00782829714365359	Sh3bp5
-1.72177993507393	0.00132294939650002	0.00788069696351264	Slc26a4
0.432005069867282	0.00132677517937071	0.00789928507909229	Ndufa5
0.409387281660161	0.00133327868678027	0.007930763855742	Ndufb2
0.49093124698969	0.00133347873384786	0.007930763855742	Usp11
0.43808656323098	0.00133601929554712	0.00794165609916785	Pde4dip
1.57695333190916	0.00134157181192675	0.00796919466748671	Fcna
0.678465972521011	0.00134207528733636	0.00796919466748671	Nefm
0.422213801306133	0.00135262229367688	0.00802756601318883	Irf6
0.501477861484468	0.00135427618366513	0.00803312446020434	Nfkbib
0.477732588479711	0.00135679039488429	0.00804377746548926	Gorasp1
0.407025945525524	0.00137404125356067	0.0081417396818127	Ncoa4
-0.629037247040255	0.00137564451777767	0.00814692911400956	Mmp16
-0.48192698707219	0.00137888808361112	0.00816182222429222	Raph1
0.605185086605112	0.00140045872339881	0.00827876840117264	Asah2
-0.411686134122998	0.00140086312351301	0.00827876840117264	Tcf19
0.432636257272533	0.00139965324314271	0.00827876840117264	Tmem185b
0.489675302358103	0.00140825325265521	0.00831805283569918	Mospd2
0.455539395422638	0.00140936824862468	0.00832025040397878	Gprc5b
0.391863908356507	0.00141353232225822	0.00834043649998411	Lars1
0.542792098427434	0.00141503646494865	0.00834491488728802	Slc35a5
0.381316577220278	0.00142073962315117	0.00837413844193158	Edf1
-0.471296190169881	0.00143119293642677	0.00843131493689813	Zbed4
0.446758814952836	0.00143571380069418	0.00845350097474982	Nadk
-0.928584765040809	0.00144376639609686	0.00849644764576392	Ndst4
0.390162010937615	0.00144732970469759	0.00851294399312414	Yars1
-0.429608610944005	0.00144920335649536	0.00851948996818455	Cenpn
0.572296899371623	0.00145126747885345	0.00852714821389286	Ankrd29
0.535672228936456	0.00145781614403614	0.00856113424072406	Slc10a7
-0.571492396291872	0.00146860065227067	0.00861543148495507	Carmil3
-0.554209644551798	0.00146811863626457	0.00861543148495507	Sesn3
0.430681654215498	0.00147156893760622	0.00862832488599582	Rer1
1.01746109702619	0.00148273939850835	0.00868927185970434	Dmgdh
0.455748318707111	0.0014875076795587	0.00871265612101354	Ocel1
0.748585621921876	0.00149142023775967	0.00873100639972326	Cep85l
0.44207903164098	0.00150127964157375	0.00878413307522696	Epb41l4a
0.383415674177907	0.00150730823013665	0.00881480149832915	Psmd2
-0.414610369091718	0.0015096962753989	0.00881955586238513	Cdca8
0.393744151441615	0.00150905621561283	0.00881955586238513	Igf2
0.388768930908838	0.00151356986089331	0.00883757501154544	Apbb1
0.402276660545425	0.00151553672998123	0.00884444806621144	Armcx3
0.433235319660544	0.00151799460331562	0.00885417789715189	Degs1
0.408247101655711	0.00151937819609875	0.00885763478298276	Sdhb
-0.622007221562172	0.00152107902057721	0.0088629364991905	Mtbp
0.561561263439225	0.00152271776501907	0.00886326208443273	Atg4a
0.454148623988839	0.00152235430464797	0.00886326208443273	Mrpl58
0.417012548643299	0.00152930006760929	0.00888856131153076	Mospd3
0.398966649676857	0.00152842057595067	0.00888856131153076	Rap1b
0.414581432111948	0.00152944527612463	0.00888856131153076	Tmem185a
0.442337856712402	0.00154315671916308	0.00896359548646647	Phf1
0.602235265782302	0.00154467575309624	0.00896776763033943	Parp3
0.445961199076886	0.00154661653035012	0.00897438265460672	Atg4d
1.05510188814031	0.00155026503150985	0.00899089491863224	Adra2b
0.416807008555979	0.00155572675170916	0.00901323532974179	Ext2
0.853229556134083	0.00155524986650071	0.00901323532974179	Ldhd
0.375812089569468	0.00156547969509355	0.00906036542912282	Psmc1
0.381654301049985	0.00156536941272582	0.00906036542912282	Uqcrc2
0.486557088967325	0.00158238465972602	0.00915347407245438	Drd2
0.419325615703427	0.0015894489292137	0.00918484961726739	Mthfd2
0.475369215707216	0.00158872159629559	0.00918484961726739	Tprn
0.49587162272582	0.00159204652023851	0.00919511551322904	RGD1560854
-0.472790984866477	0.00161047034142763	0.00929673059466393	G2e3
0.426799203009905	0.0016130940147839	0.00930368848475484	Coq9
0.41867632140315	0.00161333717630091	0.00930368848475484	Ripply3
-0.761110598792145	0.00162017457510955	0.00933350569272212	Mtnr1a
0.898355003917217	0.00161962351080336	0.00933350569272212	Prlr
0.411347324781223	0.0016211626485768	0.00933439614468464	Slc35d3
-0.453820914887006	0.00163810190107157	0.009422240981048	C2cd4c
0.440177478440272	0.00163786816484299	0.009422240981048	Pelo
0.457915019654369	0.00164280377099597	0.00944443502637774	Mrps36
0.43649238855739	0.00165411333516469	0.00950457426398633	Rmc1
0.425926414224934	0.00165558915737624	0.00950817588382387	Unc50
0.40832505057899	0.00166008128271081	0.0095290877934794	Pgp
0.428981955796361	0.0016684456875039	0.0095721942901415	G6pc3
0.485726002879198	0.00167001919856521	0.00957631592664198	Pex16
0.403283303359281	0.001673330282862	0.0095903919333529	Uqcrc1
-1.2348118431236	0.00167676867371368	0.00960518280149338	Pde5a
1.14942707923303	0.00168153026250576	0.00962753446308898	Cpz
0.400732920961887	0.00168557801744388	0.00964577834305263	Wdr83os
0.439267309111674	0.00170247134498028	0.00973747527703481	Atpaf2
0.52954091074111	0.00170511364848509	0.00974760987717432	Spsb4
-0.404479657971254	0.00171488632567684	0.0097984754904362	Ffar3
-0.681598385868822	0.00171770068141163	0.00980955121424217	Id3
0.515406870102472	0.00173140327164117	0.00988276515754816	Pex12
0.731962750195444	0.00174065515903322	0.00992545678513901	Chpt1
0.43204346285379	0.00174064614729079	0.00992545678513901	Cog8
0.489250978015193	0.00174320046378142	0.00993491195617718	Pard3
-0.439645639894442	0.00175875489760678	0.0100184619014742	Pold2
0.580118108409688	0.00176908858290983	0.0100722028673143	Dcbld2
0.422226767182865	0.00177405596611242	0.0100953520144781	Arhgap18
-0.614328717747973	0.00177989147568209	0.010123415254527	Wdr62
0.376497809738944	0.00178592395448325	0.0101525697290649	Atp5if1
0.471694999966933	0.00180103799541985	0.0102332950333368	Fblim1
-0.453107530327556	0.00180414810293781	0.0102457680551727	RGD1308134
0.385970088683824	0.00182365234669713	0.0103512836445317	Ndufa8
0.481777743328177	0.00182844724613682	0.0103732425073385	Kiaa0895l
0.385378612261904	0.00184417333963935	0.0104499695900415	Abhd14b
0.373606143437006	0.00184477095093419	0.0104499695900415	Ndufb11
-0.627865139288863	0.0018446111731711	0.0104499695900415	Tonsl
-0.572537178309802	0.00184640026835992	0.0104539113272815	Eme1
0.463203177518297	0.00185202807726852	0.0104804762189642	MGC94207
0.390943004495994	0.00186305756825902	0.0105375665186529	Itpr1
-0.571717235346523	0.00187245722273955	0.0105853853798386	Aif1l
-0.47133197472011	0.00187446107667285	0.0105913671027544	Cit
4.53517041092792	0.00187846237894362	0.0106086233897073	Tmem45al
-0.406853763124122	0.00188410619579229	0.0106351337130433	Rad50
0.506868421925651	0.001886850054148	0.0106452563004551	Smim8
0.741332005629556	0.00189740517935379	0.0106994162152986	Cyb5d2
0.430290291743396	0.00190333864736914	0.0107274733326054	Tmem11
0.380831166518732	0.0019055621327841	0.0107292057943937	Cisd2
0.433811926134839	0.00190465101468562	0.0107292057943937	Ralb
0.461270389112892	0.00191821353564614	0.0107950117516086	Cops9
0.376374087929286	0.00193345143100933	0.0108753001385602	Card19
0.462640990641994	0.00194246945151842	0.0109205398531902	Nagk
0.829389576803797	0.00194639686211243	0.0109371291815339	C1qa
0.390424902196511	0.00195644880690427	0.0109880993924378	Kcmf1
-0.41998024836934	0.00196391570385052	0.0110245072518406	Ceacam1
0.397063723109695	0.00196834107342547	0.0110436852050504	Rab5c
0.509925847970978	0.00196930434453841	0.0110436852050504	Slc4a3
0.403051023813101	0.00197226196656449	0.0110547356173952	Cyb5b
0.42784120111531	0.00197562314686409	0.0110680358287799	Ddc
[truncated: 15,457 more rows]
