# Supplementary material for: Med14 phosphorylation shapes genomic response to GLP-1 agonists
Source: Proc Natl Acad Sci U S A. 2026 Mar 4;123(10):e2536772123. doi: 10.1073/pnas.2536772123 (PMC12974444; doi:10.1073/pnas.2536772123)
Supplement: Supplementary file 5 — Dataset S04 (TXT) [file pnas.2536772123.sd04.txt]

log2FoldChange	pvalue	padj	GeneSymbol
4.87214618195021	0	0	Dusp1
6.43927577960872	0	0	Fos
9.90107268667231	0	0	Fosb
7.50175526770365	0	0	Fosl2
6.04528870997203	0	0	Junb
5.9332324550064	0	0	Klf4
6.55987098873762	0	0	Nr4a1
6.88748399046369	0	0	Nr4a3
4.91326283457216	0	0	Rasd1
6.01672190384852	0	0	Rgs2
5.6775138103864	0	0	Sik1
4.36074145664538	1.72146514324927e-271	1.64285156837422e-268	Crem
3.87414846607404	8.16573638000879e-241	7.19338561722005e-238	Tiparp
-3.95872108747586	1.19075459414225e-230	9.74037258008357e-228	Txnip
3.49043738378747	3.06577467079661e-207	2.34061676866418e-204	LOC689986
3.90718285852527	3.57973428732022e-200	2.56219481614945e-197	Nfil3
3.70254223354725	9.05921430811756e-200	6.10271307391543e-197	Cwc25
3.24498510219208	4.05650477315225e-184	2.58083848122997e-181	Id4
4.04044013428109	8.0984931574717e-171	4.88126019154557e-168	Egr1
6.96800796550387	1.81349426605271e-169	1.03840681674178e-166	Tent5b
4.08437637908002	1.24188310091753e-165	6.77240251033692e-163	Csrnp1
3.29891403471071	5.85747542415905e-164	3.0490822071577e-161	Btg2
3.60923212791822	3.02010613841667e-155	1.50375023900642e-152	Dyrk3
3.79688921145884	4.07885941010165e-155	1.94629574852017e-152	Sstr1
4.02988040701104	2.28130484855109e-154	1.04502012502428e-151	Maff
3.01163985227735	6.80130485876155e-152	2.99571320163605e-149	Mest
3.15324339582382	1.78282757745354e-145	7.56183015444368e-143	Ppp1r15a
4.46942726103876	4.3668544045432e-145	1.78604345145817e-142	Lrrtm2
3.97665340615144	1.16965401791423e-140	4.61892338384611e-138	Cebpd
4.0849111342988	9.33104148072099e-139	3.56196956790722e-136	Atf3
3.07296984115101	4.52125730210466e-136	1.67023995560331e-133	Per1
5.88929902132488	2.78495348612966e-131	9.96665228848653e-129	Nr4a2
6.52278009297509	1.33785018509567e-129	4.64274555142896e-127	Fst
3.28327770937777	1.24891931026871e-128	4.20665410035213e-126	Gadd45b
3.08368202818332	9.12875502702806e-127	2.98692864484358e-124	Ddit4
2.78848135208766	2.68067519379641e-123	8.5275256442657e-121	Slc25a25
3.70068425588955	4.07698039151409e-122	1.26188052550323e-119	Tac1
2.6968131385291	2.1674113651725e-117	6.53189340893564e-115	Cry2
2.82560300725261	3.91865261531567e-116	1.15067717309218e-113	Hbegf
2.91599817876061	2.12498989661023e-111	6.0838460739951e-109	Nap1l5
3.11600203953557	1.67219850526339e-107	4.67073592250644e-105	Tp53rk
2.62841438572607	1.42574926573434e-105	3.88754299790231e-103	Coq10b
2.57455484620507	1.15656371805487e-103	3.0802250463173e-101	Diras2
3.2528216316907	1.03734750231662e-101	2.69993263557498e-99	Pard6a
2.55545665719796	3.09171172225063e-97	7.86806280960316e-95	Midn
2.93912514750497	3.29505684579157e-96	8.20325891260978e-94	Jun
2.77027201144855	3.19004694356962e-95	7.77285480803389e-93	Spata2L
4.14105585204528	9.44269888448985e-94	2.25287057552454e-91	Prdm1
2.40985636056	3.81034401394101e-93	8.90531829543928e-91	Irs2
5.58168650187195	4.89618909741915e-90	1.12142315087288e-87	Egr4
2.72604923043527	7.09492109836491e-88	1.59315757683284e-85	Nedd9
2.41624097287382	8.36070701199127e-87	1.84128493656392e-84	Gpr6
2.19802160787141	5.27463688197641e-83	1.13971965230932e-80	Btg1
-2.53351834877857	1.88561629304252e-79	3.9989032940598e-77	Klf6
2.11363848790891	1.19566030841856e-78	2.48958215491079e-76	Jund
2.35820270614928	3.17007039112027e-78	6.48279394984096e-76	Siah2
3.17709472281552	2.04032935596551e-76	4.09927224289771e-74	Cebpb
2.09898896520413	9.5312346233932e-73	1.88192584322584e-70	Pim3
5.96946624203785	1.278066868361e-71	2.480749453639e-69	Cxcl1
2.2895892219234	3.90069083997648e-71	7.44511858323511e-69	Syt4
2.0816983507923	4.6266415235387e-71	8.68595061107626e-69	Tob1
2.26836193048956	1.11577487816073e-67	2.06094417817688e-65	Ypel4
2.91213075539053	1.61671695017841e-66	2.93883214499098e-64	Cartpt
2.90620766779794	1.13563396082316e-65	2.03207501864794e-63	Zrsr1
2.42965234102355	2.73010945515166e-62	4.81003284313798e-60	Plk2
2.37596842885996	4.19058527047297e-62	7.27130038143279e-60	Ackr3
1.95810518438502	1.0270521664341e-56	1.75549274776169e-54	Ldhb
4.16131547804949	1.61119207131344e-55	2.71343700010023e-53	Npas4
2.08425409543266	3.41271656779403e-55	5.66412030933003e-53	Arc
1.9061153296799	6.39024585421654e-55	1.04544422174983e-52	Emd
1.83139728868791	1.08445242022128e-54	1.74917593188368e-52	Pnrc1
3.88600492582484	6.94520699957687e-54	1.10467375776603e-51	Gem
1.82466341688865	1.93209149080961e-50	3.03100160996598e-48	Neurod2
2.6104475318139	8.88011898409566e-48	1.37425841359275e-45	Lrrc10b
2.25960320369107	1.98476641330957e-46	3.03060599536283e-44	Dnaaf2
1.76256645072961	2.11887868239535e-45	3.19281561457783e-43	Ppp1r11
4.06599575988877	4.56054700263403e-44	6.78277717846297e-42	Dlx2
1.96820720736988	4.48155544072333e-43	6.57984268040558e-41	Plk3
-1.63663359963985	6.66975940615854e-43	9.66861831890222e-41	Klf10
1.74659046407039	8.27425870919083e-43	1.18446013422067e-40	Dusp10
1.79619028390529	4.5812219330795e-42	6.47705599723783e-40	B3galt2
1.65506584770712	2.40969998812379e-39	3.36535173951142e-37	Il1r1
4.5876389348027	1.03796787364284e-38	1.43214555288648e-36	Lnc056
1.78699539499182	2.69344449513685e-38	3.67206266170325e-36	Cbx8
1.6017611540469	7.48043661549237e-38	1.00783482494845e-35	B3gnt2
1.89117786487609	1.69744114621094e-37	2.26036000074508e-35	Nefl
1.85843354628696	1.83272974151555e-37	2.4124621838892e-35	Zfp703
2.36894188547203	3.10204677943658e-37	4.0368908770577e-35	Ier2
1.44641092821609	8.61140089220365e-37	1.1080647530058e-34	Usp42
1.58030569847665	3.77800462917682e-36	4.80730100148144e-34	Barhl1
2.08817985735755	4.75395419160053e-36	5.98266850573728e-34	Arl5b
2.07073180197509	5.08020390068061e-36	6.32374946419504e-34	Pim1
2.13536316864732	5.48075757785051e-36	6.74899309478968e-34	Tal1
1.67758711198732	5.58647312313239e-35	6.80598831979916e-33	Cln8
1.6132339399183	9.65923518637824e-35	1.16439538267793e-32	Mustn1
3.43296307209169	2.4531289390951e-34	2.92637839692886e-32	Ccnd1
-2.11215272827532	1.16584338462155e-33	1.37641633409134e-31	Sall2
1.32088115830669	1.42243860480537e-33	1.66222111247256e-31	Vegfa
1.50063703685131	1.44802444717655e-33	1.67502787566322e-31	Rem2
1.5841722153024	5.37388656623416e-33	6.15417489565136e-31	Fbxo34
1.59683962323021	7.28075254985005e-33	8.25536417830523e-31	Tmub1
1.7440292462038	2.30245294007513e-32	2.58506775193534e-30	Id1
1.52366735659277	5.39865432703728e-32	6.00246498575057e-30	Ptp4a1
1.75893128441124	5.9363205112611e-32	6.53680216297713e-30	Id3
1.37272386319058	7.25531335337978e-32	7.91312843075288e-30	Enc1
2.34553347002452	1.11490134489204e-31	1.20451416997204e-29	Sertad2
2.8924012085009	1.15407283250777e-31	1.23518150260551e-29	Lfng
1.32885178621591	2.57588603230552e-31	2.73139322610767e-29	Net1
1.3600019219026	2.82111300491026e-31	2.96398037910388e-29	Gadd45g
-1.55616296314812	4.59271918152993e-31	4.78143818789825e-29	Dact2
1.89280265234069	7.16532350006543e-31	7.39254817322066e-29	Slc1a4
1.46368307905288	8.80926575626198e-31	9.00747423577787e-29	Znrd1
1.48181459718072	5.58184006391988e-30	5.65692322230181e-28	Tent5a
1.73829537563503	4.78485673139542e-29	4.80668239367898e-27	Cck
1.28590763900492	5.65200481982722e-29	5.62841384318794e-27	Mapkapk2
-2.41201116333261	9.23718599640219e-29	9.1193322440343e-27	Dusp6
1.37305190472437	9.42788111209175e-29	9.22804226458759e-27	Dgcr6
1.37237965752654	2.26185573895477e-28	2.19515016292457e-26	Dusp5
1.8211043551992	5.58251238212881e-28	5.37234721009572e-26	Id2
2.65373221892701	6.0377238483873e-28	5.76200112597761e-26	Zc3h12a
1.82805702946739	1.14828589975561e-27	1.08679091933895e-25	RGD1311188
2.04628414871873	1.50263563397238e-27	1.41050682625014e-25	Actn2
1.88599527582504	2.83872646606246e-27	2.64301589344287e-25	Prox1
3.50435372294104	3.53738736793474e-27	3.26694839819263e-25	Rasl11a
3.70582081072091	6.25945845242005e-27	5.73466545576915e-25	Ccn2
1.88555433858341	6.7811810419721e-27	6.16334010259242e-25	RGD1564664
-2.30538256503248	4.09478382245198e-26	3.69239876651339e-24	Six4
1.6670868098723	6.89719945583691e-26	6.17083813814408e-24	Zc3h12c
1.27962349808735	3.19692900138906e-25	2.83807991658198e-23	Dusp8
1.23520479055783	3.30040562650998e-25	2.90740347959941e-23	Insig1
1.96583939292762	3.53517054110334e-25	3.09044068982561e-23	Cd274
1.29902658583471	4.30331739764172e-25	3.73345385134795e-23	Srxn1
1.20961722240883	8.60210198428648e-25	7.40686255068036e-23	Zfp395
1.38702958635598	9.90644637131495e-25	8.4663152122611e-23	Vps37b
-1.21842777964269	1.08931284053508e-24	9.2406004813391e-23	Anks4b
-2.28267793383353	2.65372685443699e-24	2.23459411301562e-22	Exo5
2.01574730360157	5.00001918131363e-24	4.1795780776937e-22	Runx1
5.05908520950737	8.8334354366841e-24	7.3304712044135e-22	Gpr3
-1.52849390197447	2.62355614570511e-23	2.16150827198668e-21	Dph2
2.06324689197977	2.64773681526165e-23	2.16584871488403e-21	Bmp2
-1.23842939520718	3.08922895988154e-23	2.50906737933074e-21	Trim59
1.70858481498301	5.19107067946062e-23	4.18648883247768e-21	Dusp4
-1.89972520460393	5.2463867399847e-23	4.20151195428704e-21	RGD1566386
2.35795578141751	5.32267750957338e-23	4.23300714164127e-21	Cldn23
1.20172609744428	1.07195216847485e-22	8.46620429887863e-21	Slc7a5
-1.28813291240134	1.56430424625515e-22	1.22701453617219e-20	Ypel5
1.12117217216845	1.80081283349554e-22	1.4029189502851e-20	Tuba4a
1.43144100929575	4.54381145806307e-22	3.51592762282015e-20	Foxa3
-1.24281243421492	1.49464146219772e-21	1.14876738423411e-19	Dmrta1
-1.3609718930844	3.6357041992881e-21	2.77573896601649e-19	Rab33b
1.20539267637373	9.15569800031873e-21	6.94377837746027e-19	Rgs16
-1.52098624222397	9.52115792269016e-21	7.17344082438472e-19	Mgme1
1.14025731694976	1.43035460687504e-20	1.07061574888451e-18	Gla
5.14949839931345	1.5265756577117e-20	1.13521717091652e-18	Gpr135
1.17037725199694	1.55582208164167e-20	1.14950157928777e-18	Fam220a
1.08129414372807	1.58146316509542e-20	1.1609561645303e-18	Zfand2a
-1.61098581673232	2.12405346550651e-20	1.5493414195529e-18	Ier5
1.55142596405734	3.001077708623e-20	2.17521151387029e-18	Trib2
2.13564487543256	5.51866955450271e-20	3.97483042378396e-18	Bhlhe22
2.52941784018162	6.44009296405765e-20	4.60949653902427e-18	Kdr
-1.79675310069778	6.57903937827363e-20	4.67969931428507e-18	Phlda1
1.24290166637853	6.83748440132366e-20	4.83351057802214e-18	Nptx1
1.4026613365516	8.49712816799358e-20	5.96988415827377e-18	Zbtb10
1.19388553918308	9.68896975690767e-20	6.76573668634796e-18	Vps18
1.1622676250113	1.44963649341091e-19	1.00613558318435e-17	Lrp12
-1.47595313318649	2.30339603924696e-19	1.58906574948531e-17	Zfp84
-1.13978388026822	2.41807575365229e-19	1.65819182819318e-17	Casp2
-1.66141835615159	3.32195450125878e-19	2.2644656516914e-17	Zfp46
-1.2074315467656	5.5900701998095e-19	3.78801680048629e-17	Vhl
-1.27005778168717	5.81005335104804e-19	3.91392535154131e-17	Fbxo5
1.44158860708195	1.10733719608691e-18	7.41592138572357e-17	Ccdc184
-1.35014688543256	2.62649228754541e-18	1.74875521377733e-16	Pdik1l
-1.34828389795655	3.20083076447016e-18	2.11883895460765e-16	Zfp503
-1.94890304160522	5.27803060629919e-18	3.47379347720335e-16	Bbs10
3.05081725655424	6.17661426655512e-18	4.04197637603367e-16	Atoh7
1.04179561378665	6.29575035760329e-18	4.09653028950414e-16	Ccnl1
1.10547934496837	6.76883962213074e-18	4.37947747755035e-16	Slc26a2
-2.12129175400095	8.0814179193442e-18	5.19934820293987e-16	Kctd11
1.11188742519259	1.14045116598846e-17	7.29633896810047e-16	Mafk
-1.40100906520804	1.39696347242061e-17	8.88779204786712e-16	Rbak
1.72911391281692	1.62962304013936e-17	1.03107420197105e-15	Pcdh9
0.952423640554968	2.75323563161429e-17	1.73242057435423e-15	Pja1
-1.0033382474453	3.6649582765694e-17	2.29350285154496e-15	Sstr3
-1.70944408828802	3.74740769921373e-17	2.33235396583672e-15	Zfp956
1.05384499530753	3.78950600419885e-17	2.34580663568028e-15	Hps4
-1.17306132595004	5.73979452582494e-17	3.53398531772834e-15	Zfp467
-1.12367611214583	8.0307876192561e-17	4.91810587249844e-15	Rsrp1
-1.22828395623436	8.925980559308e-17	5.43725156197847e-15	Ap5b1
1.63554405575911	1.09503035748413e-16	6.63507283275571e-15	Ciart
3.08826758372498	8.55109078150629e-16	5.15405745420053e-14	Penk
-1.58568264370956	1.17863167568712e-15	7.06685337694705e-14	Eid2b
0.923975380929258	1.21489620869032e-15	7.24634967808414e-14	Cdkn1b
1.02631256087729	1.51376920220859e-15	8.98222015735379e-14	Ripk4
-1.23110273975778	1.54068893317697e-15	9.09482972306325e-14	Gpank1
1.23492166493332	1.67645215812297e-15	9.84550262298679e-14	Rmdn3
-1.51973856299086	1.89049288238728e-15	1.10458798413771e-13	Pars2
-2.31612399041482	1.91397328308959e-15	1.11263056030162e-13	Zbtb3
-1.32660850663548	3.0236347588619e-15	1.74882147770134e-13	Zkscan8
-1.28793166195322	3.71728458313379e-15	2.13921321839438e-13	Zfp189
3.12882653910866	7.16842197894801e-15	4.10463842514563e-13	Usp2
0.931817639618957	7.20452041470104e-15	4.1047844671222e-13	Lyar
-1.2424253814224	8.37596729351965e-15	4.74859294284094e-13	Ppp1r3b
3.00401209387109	9.6643819093631e-15	5.45204441507519e-13	Spry1
0.973741002346716	1.20332444162521e-14	6.7551330909274e-13	Litaf
-1.12151540658841	1.88138064465481e-14	1.05100347037009e-12	Ccdc117
-1.37353170016168	2.17512492412306e-14	1.20920051607074e-12	Zfp111
-0.946910913670951	2.28775063371822e-14	1.26566764528217e-12	Vps37d
1.26268723412451	2.3019556460911e-14	1.26740365668439e-12	Helz2
-1.55015322506212	3.9911550841439e-14	2.18692382888114e-12	Alkbh4
-1.55956753487384	4.26444966832987e-14	2.32554655246256e-12	Ctu1
-1.53657404339521	5.67203213734088e-14	3.07848872212454e-12	Kctd7
-1.14887700222034	6.64262232539687e-14	3.58826938068137e-12	Tfap4
-1.47843045098736	8.22555455591062e-14	4.42249064668021e-12	Klhl25
-1.39132038931417	9.57903894495049e-14	5.12612869147537e-12	Zswim3
1.14305388742738	9.71243124117059e-14	5.17333779413421e-12	Rell2
0.920014188969137	1.06978446226763e-13	5.67183873235596e-12	Ifrd1
0.945146258478202	1.2099280504166e-13	6.38529771123083e-12	Cxcl16
-1.03847058390442	1.24356439039443e-13	6.53270614623714e-12	Cdc42ep4
1.36304052545988	1.51855786671559e-13	7.94087885371093e-12	Neurod4
-1.1802367389817	2.08176820505996e-13	1.08365497656121e-11	Dusp7
-1.07955650154994	2.79177374671587e-13	1.4466693641353e-11	Zfp316
-1.10671143972602	3.03746774815124e-13	1.56689552485712e-11	Irf1
-1.2094345467089	5.81120555831865e-13	2.98430161676525e-11	Zfp35
1.09950487697374	6.30542929243017e-13	3.22365072575493e-11	Zfp36
-1.32525189466441	6.82902113243672e-13	3.47582000038513e-11	Jrkl
-1.27426584105017	6.89287043299346e-13	3.49279434507262e-11	Ddx28
-0.943787652828264	7.19387594376324e-13	3.62926287700338e-11	Upf3b
1.51668707274507	8.52404550201733e-13	4.28146355653958e-11	Ppargc1a
-1.14523914013973	1.32181234059813e-12	6.61021612424883e-11	Armc7
-1.38868590224483	1.33846144194783e-12	6.66437410138543e-11	Zfp763
-0.899733295083096	1.4534476946642e-12	7.20557705597162e-11	Ap5z1
-0.96552746915689	2.09277060087794e-12	1.03303486729544e-10	Cdc7
-1.23724530483698	2.20770139553784e-12	1.08508997346349e-10	Fignl1
-1.59446557465965	2.63219844347001e-12	1.28820241771874e-10	Klf2
-1.08992117576084	2.78915229903991e-12	1.35920732462149e-10	Upf2
-1.80674076719847	2.97215002632244e-12	1.44224839412901e-10	Pik3ip1
0.92372906447154	3.29111835798747e-12	1.59029060910011e-10	Cd83
-0.993863853042064	3.8496708618016e-12	1.85237103820806e-10	Hars2
1.18515580046195	4.78082016446265e-12	2.29079299261198e-10	Bach1
-1.03585701100114	5.0118627913868e-12	2.39149386195674e-10	Pex26
-1.09888555084541	5.56142057105235e-12	2.64271321077558e-10	Gemin4
-2.08702434895285	5.71073527764117e-12	2.7024520826259e-10	Dnajc28
-1.22138119055061	5.81324826252747e-12	2.73964276141829e-10	Brf2
-1.08945870219387	9.10052925627683e-12	4.27128119028206e-10	Coil
0.814146673294175	1.00231949091291e-11	4.68512767752436e-10	Ninj1
2.57708751048967	1.0653707379621e-11	4.95960393948858e-10	Gprc5a
-1.04147120713986	1.12206533253595e-11	5.20238550129624e-10	Pwwp2a
0.904083386433738	1.13692723250063e-11	5.25003655911178e-10	Mfsd2a
-2.3174430022464	1.22766068026721e-11	5.6462530563936e-10	Zfp870
0.851245427267348	1.31865420239294e-11	6.0404911703216e-10	Grm2
-1.4101729654061	1.33029603556931e-11	6.06954191208754e-10	Zbtb8b
-0.917748152526038	1.55702655337226e-11	7.07582067032503e-10	Kiaa0408L
0.911517540222716	1.68495350889698e-11	7.62691208849336e-10	Adra2a
-1.29906014672739	1.70903995637667e-11	7.70548251197858e-10	Rbm48
-1.24289138968834	1.72542059973262e-11	7.74883008162272e-10	Zfp133
-0.836799374489527	1.87282574209442e-11	8.37796890565051e-10	Nfrkb
-0.882457857608493	1.9170668313708e-11	8.5425094758204e-10	Uck1
-0.881152342953104	2.01126702379562e-11	8.92753099089436e-10	Gigyf1
-0.805017813987211	2.15619245251874e-11	9.53386716843419e-10	Ogt
-1.14075962940039	2.34116651418526e-11	1.03119380463268e-09	Mrm2
-1.22465989073558	2.54097023749849e-11	1.11491153869091e-09	Zfp354a
-1.11381281960899	2.59492521185657e-11	1.13423982924357e-09	Nr1d1
-0.985218856534584	2.78963926426276e-11	1.21471288419533e-09	Zfp668
4.36374868282331	3.16109424053144e-11	1.37124436524871e-09	Uncx
1.04339719303394	3.4954323310992e-11	1.51055437946219e-09	Lsm11
-0.871102647662844	3.69989812134831e-11	1.59290350698048e-09	Gadd45a
0.884431872298038	3.88128676468431e-11	1.66473767899493e-09	Zbtb21
-0.839525351494626	4.00710596284598e-11	1.7122902047206e-09	Grb7
-0.801196667284425	4.39988349425577e-11	1.87313999168093e-09	Ankrd10
-0.866451263312433	4.93319660631361e-11	2.09240620501865e-09	Mrm1
-0.878970753562341	5.46622153970441e-11	2.30993243810682e-09	Tsc22d3
1.04793347912954	6.17100664223963e-11	2.59817529657824e-09	Arl4a
-1.20351603575948	7.17044445989612e-11	3.0079095221513e-09	Rnd3
7.13779716054416	8.01732314740773e-11	3.35088995197494e-09	Mir132
1.82774115695632	8.18046545118292e-11	3.40664328534352e-09	Trib3
0.842413618976165	8.70619630694295e-11	3.61244058359097e-09	Bcl2l11
-1.25599972753047	9.53203668840186e-11	3.94082614280065e-09	MGC95210
-0.852729844074669	1.02807600517993e-10	4.23508144292107e-09	Chka
0.935496169119248	1.12624521371385e-10	4.62285311378173e-09	Clp1
0.824352943233642	1.18659638604107e-10	4.85317921890798e-09	Efnb1
0.751115908551571	1.25073072927559e-10	5.09728409667759e-09	Ccdc86
1.2912558629919	1.26307279301618e-10	5.12932965447564e-09	Dio2
0.787176112317504	1.66384857276802e-10	6.70929361103499e-09	Slc35c1
-0.783040858478553	1.66277583426085e-10	6.70929361103499e-09	Zc3h7a
-1.88114466076596	1.6845417697265e-10	6.76890257786241e-09	Ppp1r3c
-1.29953130538762	1.7574112306127e-10	7.03701867586596e-09	Bbc3
-0.852238781894001	1.9529735221477e-10	7.79284068837471e-09	Trim46
1.49397481745604	2.25760045548986e-10	8.97709736676037e-09	RGD1565844
-1.00857376631318	2.27973926323358e-10	9.03376264448131e-09	Mul1
0.752744205391441	2.45724472502579e-10	9.7035746865501e-09	Sdc1
-1.06557249865856	3.06310563602806e-10	1.20545311834341e-08	Cenpa
-1.25889919497428	3.16521756453944e-10	1.24137231332554e-08	Mterf1
-0.966176085874207	4.10172652896606e-10	1.6031731129597e-08	Mex3b
4.24829732789807	4.49335984169265e-10	1.75027064309742e-08	Nmu
0.740381919490911	4.61313029958811e-10	1.79083282002993e-08	Isca1
-0.788984646243422	4.66713201747537e-10	1.80567553595027e-08	Sowahc
-1.04004540839841	4.70020744805606e-10	1.81234935000465e-08	Fbxo46
-0.822112152908465	5.22194960747587e-10	2.00677070150381e-08	Ric3
0.803835308789557	5.26552875486056e-10	2.01675034450378e-08	Pdxk
1.11786826306071	5.94517851002486e-10	2.26193303311644e-08	Rpp38
-0.966475861262784	5.93310245628957e-10	2.26193303311644e-08	Zfp329
0.712651985598438	6.03221849691506e-10	2.28744921280368e-08	Ube2z
0.827311524104671	6.20359038146093e-10	2.34467052965315e-08	Trmt10c
0.811759325626341	6.86976207235167e-10	2.58791168593984e-08	Fam204a
-0.856067233763201	8.91142552344332e-10	3.34602115063845e-08	Zbtb45
-1.13287614482622	9.38275151222883e-10	3.51147942215832e-08	Mafb
0.96842167443226	9.41992661070824e-10	3.51390877999449e-08	Pde4d
1.37793614470012	1.05508152579002e-09	3.92298494589199e-08	Zfp707
-0.876819591866718	1.1108504039745e-09	4.11697696644529e-08	Akr1c19
-0.982917323254786	1.36529063700986e-09	5.04364786291515e-08	Snx11
0.813856201320965	1.40376808313284e-09	5.16911642702164e-08	Luzp1
-0.784025726521922	1.55345166167823e-09	5.7019642402369e-08	Cstf1
-0.909201703254654	1.92982850306825e-09	7.06082939844653e-08	Bles03
-0.752297194216653	2.25422944647496e-09	8.22147631243033e-08	Zfp955a
-1.53057094376962	2.35464825362256e-09	8.56045453983667e-08	Zfp39
0.876995332589726	2.40021396715291e-09	8.69849694678328e-08	Dffb
-0.865962366061913	2.78343292810126e-09	1.00554807232226e-07	Ovol2
-1.4577283251396	3.13683469515904e-09	1.12965506065916e-07	Zfp455
-0.760647281535959	3.25961104113682e-09	1.17019014555169e-07	Vsig10
-0.758504334669925	3.28557480785358e-09	1.1758250843606e-07	Get1
-0.875195438531926	3.61849954813219e-09	1.29093634969501e-07	Trim11
-0.904750165483784	3.75139003428129e-09	1.33419002088787e-07	Zfp775
-0.968316706086725	3.99852775344295e-09	1.4133067849515e-07	Ccdc115
-0.777491503958828	3.99016887408731e-09	1.4133067849515e-07	Tab1
-0.820659296293939	4.99741350773637e-09	1.76093475355683e-07	Tmem186
-0.822502784290647	5.17085314075484e-09	1.81646043459891e-07	Adora2b
-0.741900606957739	5.58226435333647e-09	1.94902717604906e-07	Tmem215
-1.01087400556633	5.58049098360767e-09	1.94902717604906e-07	Zfp90
-0.784543252952171	5.91719736331799e-09	2.05968827369963e-07	Zfp346
0.966292246436368	6.06279341552165e-09	2.1039730361986e-07	Sat1
-0.792797537684968	6.08375745224456e-09	2.10486979888534e-07	Taf8
-0.898624300316244	6.14074115219e-09	2.11818577333975e-07	Cdca7
-0.830452490922919	6.78905139876692e-09	2.3347812798402e-07	Cipc
-1.00255479496163	6.83711241872164e-09	2.34426980297007e-07	Rpusd4
1.33405476183278	6.89653293828405e-09	2.35758493161878e-07	Ier3
-0.787632317801893	7.17363384758906e-09	2.44501353638661e-07	C2cd4c
0.684586393947927	7.51974432654275e-09	2.55537424414147e-07	Fhdc1
0.836007158570909	8.33083293615294e-09	2.82262422440306e-07	Birc2
-0.780712896123389	9.08028315472539e-09	3.06747500554322e-07	Anks3
-0.933582298947306	9.71173547220359e-09	3.27114101846105e-07	Ccnq
-0.7708323953751	9.89698774300806e-09	3.3237625698806e-07	Camkk1
-0.832781189633436	1.02456016825583e-08	3.43077866867419e-07	Smg6
-1.00237057818085	1.06325640658832e-08	3.54997445138469e-07	Tigd2
-0.661650472886986	1.08744644754688e-08	3.62018509224036e-07	Luc7l3
-0.763424614736574	1.1390417438834e-08	3.78095827563847e-07	Snrnp35
0.705429171267179	1.14821222909834e-08	3.80038336636826e-07	Usp38
-1.11856015199162	1.15595706873536e-08	3.81499145566494e-07	Zfp772
-1.01022352999161	1.27522592209979e-08	4.19651932755367e-07	Zc3h8
-1.18695851281493	1.36377632217739e-08	4.47506201764339e-07	LOC100125367
-1.18096866170187	1.39873660787623e-08	4.57666618097104e-07	Gata3
-1.2695754327288	1.42804516163408e-08	4.65925162137706e-07	Arrdc3
0.715099465333083	1.43847754030964e-08	4.67995590671192e-07	Otud4
0.659402109783734	1.4894422006006e-08	4.83203741679267e-07	Cbarp
-0.843363280729243	1.60914305928932e-08	5.20562325281956e-07	Tmem69
-0.826171305111272	1.75868596860513e-08	5.6733723133707e-07	Asb6
-0.629486471392475	1.85610304858515e-08	5.97081239112279e-07	Shc2
-0.746695514689225	2.20603033818769e-08	7.0765992809315e-07	Ptcd1
0.683212075458487	2.21981825299033e-08	7.10093816571097e-07	Tmem30a
-0.716587774527803	2.35980090142081e-08	7.52769914291673e-07	Frmd8
-1.11943228630559	2.43094662717733e-08	7.73311132623189e-07	Wdr53
-0.778892136793922	2.54947202098199e-08	8.08768797348635e-07	Snapc2
0.684709736080363	2.58150928309995e-08	8.16669732322116e-07	LOC100912041
0.861660171871026	2.67633444274831e-08	8.44335593343077e-07	Camk2n2
-0.812092508989043	2.81343029675789e-08	8.8514845490306e-07	Zfp787
0.648443433066297	2.95526761410148e-08	9.27225334703841e-07	Traf4
0.653775955449492	3.11293360128041e-08	9.74025016444352e-07	Gjd2
-0.733106289624518	3.32396663011119e-08	1.03722250267121e-06	Zfp629
-0.792394577165752	3.34593604912177e-08	1.04124075093865e-06	Mapk1ip1
-1.38662772650972	3.37123283360631e-08	1.04626987562221e-06	Zfp865
-1.04107592199787	3.3946327251223e-08	1.05068470184056e-06	Rrp8
-0.725524689438036	3.77882213203244e-08	1.16330836172138e-06	Traf2
-1.29684368479256	3.77747106483934e-08	1.16330836172138e-06	Zfp867
-1.75834114541998	3.81566684819467e-08	1.17150178942427e-06	Nhlrc1
-0.730169416109869	4.03930600463554e-08	1.2335501964023e-06	Ccnt2
1.62119633054786	4.03018613171404e-08	1.2335501964023e-06	Kcnf1
-0.651959106666949	4.45281798360668e-08	1.3562146688368e-06	Rnf112
0.663768098956239	4.55089965564675e-08	1.3824112163519e-06	RGD1310352
1.10236199564617	4.92756152416534e-08	1.49286863954342e-06	Gdf15
-0.83290497957323	4.97742169442763e-08	1.50399560012098e-06	Zfp799
-1.03074685169624	5.25538083579185e-08	1.58380582451285e-06	Itpkc
0.722762383731933	5.47021882814053e-08	1.64422430498334e-06	Noct
-0.672889074778055	5.77290933214549e-08	1.73066381339608e-06	Spop
-0.736608535419585	5.9031666991215e-08	1.76509308194098e-06	Sgo2
-0.772925055604498	5.94663957964362e-08	1.77333039882831e-06	Lto1
-0.651595849691127	5.9616853261343e-08	1.77333039882831e-06	Mtmr4
2.37821515817598	6.04139203788477e-08	1.79238397973721e-06	Ccn1
-0.743694816391853	6.6620236423098e-08	1.97140813311968e-06	Syde2
-1.09472284534725	6.71442158960962e-08	1.98179268155179e-06	Zfp105
0.680104349978855	7.02649512693734e-08	2.06857126461919e-06	Trim26
0.678379731250767	7.65275289187095e-08	2.24507467708748e-06	Akap12
1.61737311657332	7.66524798062525e-08	2.24507467708748e-06	Gpr88
-0.935499286166515	7.73680607983794e-08	2.26025263332408e-06	Zfp689
-0.835121380494783	8.12514288907577e-08	2.36766250294391e-06	Nrip1
1.56191229619363	8.18521300763053e-08	2.3791131818118e-06	Gpr156
0.671784949555472	9.45635038382644e-08	2.73470011605001e-06	Rnf185
0.684918791684562	9.44095778420591e-08	2.73470011605001e-06	Usp36
9.21698300027277	1.01634123301983e-07	2.93177324950709e-06	Fosl1
-0.804845856067409	1.0328625525719e-07	2.97194521408378e-06	Med7
0.645642143277787	1.04212744026363e-07	2.99108858293211e-06	Mllt11
-0.754476867267743	1.07276838659946e-07	3.07133589083425e-06	Trnt1
-0.734772492200875	1.10871657661292e-07	3.16633970956886e-06	Sesn1
-1.92621324856373	1.15379181036184e-07	3.2868715950905e-06	Rwdd3
-0.821626228825792	1.20535986573057e-07	3.42525587651276e-06	Tmem86a
5.38560635079253	1.24668034294151e-07	3.53390675429855e-06	Mir212
-0.769708176905255	1.2798408601e-07	3.61894753823833e-06	Hps6
-0.676409960528189	1.31845050725332e-07	3.71893970666627e-06	Dstyk
-0.810291750406503	1.4232282559375e-07	4.00462161842661e-06	Gtf2e1
4.60976414416878	1.58598431332519e-07	4.45164028338237e-06	Snai3
-0.611004584751613	1.60053879519922e-07	4.4815086265578e-06	Zfp266
-0.70569063779083	1.64640934629756e-07	4.59870239848771e-06	Arf2
0.753958020971794	1.77057345819412e-07	4.93348108108007e-06	Srrd
-0.839630914362136	1.84713468811829e-07	5.13431709910939e-06	Zdhhc24
0.807462988005191	1.86665768672749e-07	5.1760202974342e-06	Ppp1r17
-0.838541453926825	1.88268330038978e-07	5.20784762223762e-06	Fam43a
-0.769438404499332	1.92143133435011e-07	5.30222449180179e-06	S100pbp
-0.798838099273704	1.98003457992984e-07	5.45080673301839e-06	Pla2g15
-0.675856602266093	2.16021069625704e-07	5.93254985456489e-06	Zkscan1
-0.747388837871082	2.36601047201041e-07	6.48218945585245e-06	Trim32
0.673612502340994	2.76361396458367e-07	7.55343845403631e-06	Bag3
-1.17493210670024	2.90766892819564e-07	7.92824394421343e-06	Fzd7
-0.926837629743147	2.97257659303652e-07	8.06681211930196e-06	Fkbpl
-0.664621201556984	2.96694769600649e-07	8.06681211930196e-06	Pnma2
-0.6842275234748	3.18774106026517e-07	8.6302625584295e-06	Zfp282
-0.62559199908714	3.20138856552658e-07	8.64676930481377e-06	Neurod1
0.634495546705796	3.36740306835863e-07	9.05246477437631e-06	Cpeb4
-0.629875819490142	3.35981783633676e-07	9.05246477437631e-06	Ffar3
-0.643144906687293	3.49898030646225e-07	9.38415046126598e-06	Gxylt1
-0.689005112484558	3.60796269552756e-07	9.65382915635085e-06	Usp30
0.857832987406726	3.63600889177297e-07	9.70619436563731e-06	Stk17b
-1.40563605997285	3.77239694477668e-07	1.00468580957169e-05	Cish
-0.656233495393292	3.78394148926382e-07	1.00542222587121e-05	Trappc5
-0.729340011291653	3.94453902892232e-07	1.04566807775969e-05	Zfp157
-0.911003077484846	3.98933519356513e-07	1.05510084611334e-05	Zfp518a
-0.818720731913864	4.06649108095031e-07	1.07302893684431e-05	Iffo1
-1.41827840388219	4.29565015517775e-07	1.13089162246197e-05	RGD1566325
-0.614138968397739	4.54822333194241e-07	1.19455801561902e-05	Adgrg1
-0.671892605552246	4.55834660168975e-07	1.19455801561902e-05	Thap11
-0.748814088281565	4.61662787439049e-07	1.20706900496621e-05	Polr3f
-0.608153559249103	4.7594714725927e-07	1.24158239872737e-05	Kansl3
0.61477202887125	5.34447725742159e-07	1.39102167163618e-05	Ndel1
-0.803910037220608	5.37020522813014e-07	1.39454853225729e-05	Zbtb9
-0.685506848271728	5.78265551441022e-07	1.49825726133543e-05	Ankrd54
0.676037637052547	5.98538742610358e-07	1.54728344929432e-05	Stard4
0.625986934080833	6.09908596453949e-07	1.57312460508798e-05	Pop4
1.23321824482861	6.37192244737088e-07	1.63980350263576e-05	Arid5a
-0.675531576853127	6.5651017904926e-07	1.68572972432111e-05	Tut1
-0.784779915433691	7.09293964231392e-07	1.81469231466511e-05	Borcs6
0.596594945369332	7.0990408397657e-07	1.81469231466511e-05	Sos1
0.652571105713319	7.17043963889686e-07	1.82886135288746e-05	Nkx2-2
-2.32639420978707	7.46028331874212e-07	1.89434954692317e-05	Npff
-0.925584604636173	7.44833611929395e-07	1.89434954692317e-05	Ppp1r18
-0.949008167653049	7.6961025504466e-07	1.94990633645386e-05	Zfp579
-3.81873173223679	7.75190655644818e-07	1.95970935727251e-05	Lnc215
-0.624844921611252	7.77505375998076e-07	1.96123162245153e-05	Atg12
0.751812643249756	7.91545364138516e-07	1.99225879343171e-05	Lzts3
-0.587342207998452	8.08574673040285e-07	2.02621381961868e-05	Kcnh6
-0.743713357662245	8.08502959937374e-07	2.02621381961868e-05	Mavs
-0.641829041139438	8.12452529137244e-07	2.03148610560693e-05	Eif2ak2
-0.612267508571264	8.24454155455943e-07	2.05700413688049e-05	Pnisr
-0.675142926360487	8.40333445094862e-07	2.09206491591877e-05	Rnf215
0.982834409610193	8.77874473926036e-07	2.18078491874207e-05	Tgif1
1.53764621675808	9.1798633979899e-07	2.27549341198659e-05	Vstm5
-1.01698690426879	9.28182089052931e-07	2.2957972535279e-05	Zfp472
-0.560471931028797	9.82457121334672e-07	2.419591172801e-05	Rassf6
-0.78400430665457	9.80779735058392e-07	2.419591172801e-05	Slx1b
0.648771769374491	1.06556766439238e-06	2.6154664897303e-05	Ccdc107
-0.756254433955906	1.06884240062328e-06	2.6154664897303e-05	Gorasp1
0.606698287516951	1.06856308846632e-06	2.6154664897303e-05	Taf1d
-0.745557781051858	1.11087812647736e-06	2.71253226107009e-05	Jrk
0.600266086141098	1.13116165565971e-06	2.75618367672659e-05	Rtn4rl1
2.97581029086656	1.14455177614943e-06	2.78288894701981e-05	Maf
-0.649117489470408	1.17341057100311e-06	2.84701225828974e-05	Zkscan3
-0.643946912527707	1.31774536187549e-06	3.1904481784774e-05	Rhob
-0.717592532548856	1.3518459036743e-06	3.26610533520636e-05	Bhlha15
-0.989966582429153	1.39373385368798e-06	3.36021896682838e-05	Zfp94
-0.714619169456139	1.40463964504328e-06	3.37532566623108e-05	Cbx2
0.567107756141427	1.40589446628731e-06	3.37532566623108e-05	Impact
-0.694043234483073	1.45684231840701e-06	3.49032598962283e-05	Trim23
-0.63858337491457	1.47968879342618e-06	3.53766097334376e-05	Zbtb11
-1.36006230112991	1.48452244829337e-06	3.54182314121994e-05	Zfp879
-1.19688242440795	1.49946917450954e-06	3.5700459431358e-05	LOC257650
0.587583256627401	1.50358648944546e-06	3.572421675753e-05	Kdm6b
-0.907567314351922	1.51492330756745e-06	3.59190511765268e-05	Ccdc126
-1.67328420723621	1.51891754467735e-06	3.59393465323243e-05	LOC680200
-1.08442879117388	1.57967829258643e-06	3.72999501169068e-05	Nr0b2
2.29638552222271	1.72212827876006e-06	4.05798622394243e-05	Alkal2
-1.1153619243379	1.73788379122771e-06	4.08670332179461e-05	Setmar
-0.634008891150606	1.77092419749324e-06	4.15586555526487e-05	Rnf181
0.609556686185229	1.85978756723629e-06	4.35547795909816e-05	RGD1359108
0.620555160260627	1.96058426231597e-06	4.58216550449847e-05	Zc3hav1
-0.675060965647359	2.13603608931824e-06	4.98205403154226e-05	F3
-0.657261876737822	2.19520836809115e-06	5.10965980312598e-05	Fam76b
-0.706034348716152	2.23320376035297e-06	5.18755567212216e-05	Wdr92
-0.591071305526929	2.2642879070204e-06	5.24911439497926e-05	Kpna4
-1.13860749198966	2.37337428717788e-06	5.49088532055778e-05	Rad52
-0.677409709795756	2.39823961727368e-06	5.53722582601174e-05	Vcpip1
1.03136423005118	2.63642051448538e-06	6.07490698830715e-05	Epha2
-0.650083344695465	2.76915451108407e-06	6.36051221560953e-05	Pdrg1
0.65253329242571	2.77147711804851e-06	6.36051221560953e-05	Rarg
-0.578100008866821	2.84269093217562e-06	6.51089931105504e-05	Ints5
-1.05096276390631	2.88835032176121e-06	6.60227303090007e-05	Ccdc51
-0.56439360527714	2.89950461717804e-06	6.61456710675756e-05	Pogz
-0.861644367457371	2.96432619085499e-06	6.74899871524281e-05	Nudt13
-0.744441444244651	3.01423447073608e-06	6.84901054739475e-05	Pex12
-0.629621705896818	3.13900049908912e-06	7.11838291397398e-05	Arl4d
-0.600991419358816	3.32624317118207e-06	7.52809027596385e-05	Nek9
-0.606117272218962	3.34476224989838e-06	7.55507244296574e-05	Med9
0.712351134677093	3.4318561119488e-06	7.72133913438854e-05	Stc1
0.599186465904643	3.42904921473659e-06	7.72133913438854e-05	Zfp868
-0.728329332871402	3.45847932559807e-06	7.7659814189704e-05	Zfp641
-0.555428696463078	3.63639708946225e-06	8.14951457309621e-05	Pprc1
-0.868269848366487	3.7497762001991e-06	8.38719473528908e-05	Nemp2
-0.661379823712863	3.7719777975091e-06	8.42040735615481e-05	Tmem129
0.609153588752316	3.87788363597408e-06	8.63998509711579e-05	Tspyl2
1.80141712857427	4.00550466506375e-06	8.90699794646797e-05	Ccrl2
-0.831652486813294	4.03533313414405e-06	8.95593702562358e-05	Harbi1
-0.595802077606254	4.21230027760582e-06	9.33061175612028e-05	Ric8a
-1.27239722033532	4.53387274946779e-06	0.000100235348893639	Mansc1
1.01969613267803	4.84537091012332e-06	0.000106843590493102	Fzd1
-0.703982534940946	4.85143791970074e-06	0.000106843590493102	Rit1
4.93004444865966	5.01568171791211e-06	0.000110248727511573	Egr3
-0.624887766426769	5.03251733726564e-06	0.000110406874609897	Fam207a
-0.675548549613207	5.08849888348051e-06	0.000111421585494491	Ttf2
-0.544846352254594	5.14067853689447e-06	0.000112135334484791	Fam193b
-0.789691533459217	5.13902798660315e-06	0.000112135334484791	Gtpbp3
-0.684686822953091	5.27456304723724e-06	0.000114837064671028	Smcr8
0.522680719941033	5.46717060814358e-06	0.000118804625814915	Vgf
-0.619611578561794	5.52320097583338e-06	0.000119794881771295	Cdt1
0.772046919945164	5.5638939457645e-06	0.000120222100880934	Gpatch2l
0.542135933669126	5.56287110607022e-06	0.000120222100880934	Saraf
-0.902670570342612	5.67118493674851e-06	0.000122309623155638	LOC308990
-0.834553350281036	5.71677358044472e-06	0.000123061073389573	Engase
-0.672928937928724	5.8559921225284e-06	0.000125821429244269	Bet1l
-0.616147780237566	5.97382340861964e-06	0.00012811278216388	Tcta
0.559202886229156	6.17510591284672e-06	0.000132181893297048	Zfp612
-0.716127369073447	6.38999615303914e-06	0.000136526559598142	Kctd9
-0.621071201928826	6.46126827391337e-06	0.000137792261215747	Gzf1
-0.645811806052761	6.5251201832889e-06	0.000138895309180343	Eri2
0.649313730302615	6.58839570049823e-06	0.000139982017740456	Nfkbia
-0.571160452759636	6.855373066819e-06	0.000145384689557798	Hdac11
-0.835157910799352	7.0172281084802e-06	0.000148542137335148	Tigd3
-0.61069156022517	7.20593161211353e-06	0.000152255219228642	Med18
1.13924601435443	7.48713905781338e-06	0.000157905555230348	Rhbdf1
-0.606929120882332	7.8001473206922e-06	0.000164204571905454	Misp3
-0.801000789152033	7.85062144483567e-06	0.000164963884011483	Trmt5
-0.704760658085849	7.86555150578037e-06	0.000164974900813547	Armt1
0.521423986548264	8.06317371866297e-06	0.000168502674135271	Eif1
-0.574975145556056	8.06113227114742e-06	0.000168502674135271	Flcn
2.75040830154186	8.30401077317061e-06	0.000173219547129963	Prr18
-0.58886619489211	9.10627781437217e-06	0.000189609260963982	Dhx37
-0.648877358137512	9.17840225035699e-06	0.000190764178894897	Yju2
0.95975371675513	9.283907368313e-06	0.000192607440546957	Phospho1
0.564469159505512	9.47757076908723e-06	0.000196269693395275	Idi1
1.39975078342307	9.5444051025665e-06	0.000197296980567855	Grasp
0.789801800797023	9.66026841442153e-06	0.000199332241228748	Socs4
-0.600208828624817	9.92294842382546e-06	0.000204384182283542	Dbt
1.16586765325646	1.01954028647667e-05	0.000209618947230356	Nrarp
-0.533168639450253	1.03815016834414e-05	0.000212681497815333	Elf3
-0.768399692522452	1.03727061710227e-05	0.000212681497815333	Ybey
1.61878006340884	1.04428910426717e-05	0.000213557121822635	Zfp36l2
0.580942642925514	1.08458094613431e-05	0.00022140144376346	Chpf
0.513018846216123	1.12022317494136e-05	0.000228270387890187	Slc3a2
-0.622533896238213	1.17439365826458e-05	0.000238883768640247	Pelo
0.517131900249411	1.18859404450187e-05	0.000241343599248854	Bcor
-0.717989021379805	1.24503407640958e-05	0.000251910428322305	Gli4
0.562078978398583	1.24474435913428e-05	0.000251910428322305	Uspl1
-0.846401125327282	1.26240069165069e-05	0.000254973769325992	Gata6
-0.712152955037269	1.2748252630812e-05	0.00025657818827427	Bbs4
-0.727707852353159	1.27439901074772e-05	0.00025657818827427	Caskin2
1.56736238435916	1.3415702743196e-05	0.000269537943535229	Rsad2
-0.604629474620797	1.34627004878453e-05	0.000270008486842038	Camlg
-1.18949278789521	1.34959390897831e-05	0.000270201913384958	Rbm43
0.68350763277905	1.4293676719701e-05	0.000285673971717305	Wnt4
2.61002702029299	1.44654639625763e-05	0.000288603646863108	Lif
-0.509298133452761	1.52295310214244e-05	0.000303319285664959	Dync1li2
-0.665977341143123	1.5360604672298e-05	0.000305398688727703	Tmem138
-0.764803675907691	1.59500094564377e-05	0.000316567605364167	Kbtbd7
0.572728024384975	1.64146088620659e-05	0.000325225087696157	Fam222a
0.703556202498772	1.68925984596643e-05	0.000334117508739337	Ctu2
-0.7211631161048	1.72914002599539e-05	0.000341415716856884	Zfp161
1.07155203277481	1.82472153669197e-05	0.000359668004099767	Ankrd9
0.793477835800314	1.89366806949213e-05	0.000372616610512437	Rell1
0.560833177739554	1.89928445768057e-05	0.000373080713711113	Cited2
-0.673956812348578	1.92059964917005e-05	0.000376621698326977	Tsen15
-0.584666977777809	1.9544119069932e-05	0.00038259701126301	Zfp142
-0.594271432444918	1.95922582931653e-05	0.000382884883913531	Cdca2
-0.640127768256286	2.00332714708335e-05	0.00039083649895057	Zbtb6
0.522639899835268	2.08048469265403e-05	0.000405199161569284	Tes
0.821753962355064	2.09398934250817e-05	0.00040713694313079	Lysmd3
-0.554099458419045	2.16509418826261e-05	0.00042024845159294	Adar
0.614828751195004	2.17923920237529e-05	0.000421564988945977	Ddit3
-0.613382894165717	2.17801249945335e-05	0.000421564988945977	Rnf168
-0.545552573696621	2.19334129651528e-05	0.00042357747938774	Cep55
-0.699127344871247	2.24145299236449e-05	0.000432140061760238	Zbtb7b
-0.677388542605873	2.26467873504141e-05	0.000435152699223057	Rdh13
-0.481891057598862	2.26122977684536e-05	0.000435152699223057	Sp1
-0.660324940174405	2.28962173276178e-05	0.000439208510612863	Zcchc7
-0.509872632956737	2.30405987694234e-05	0.000441239025263272	Pkdcc
0.507778587845112	2.34066115883987e-05	0.000447500026561505	Srsf5
-0.53134028283801	2.3543424685552e-05	0.000449365499164902	Ccnf
-0.599487586021811	2.3866679209558e-05	0.000454777388199432	Fut4
-0.569851794630931	2.40319808743977e-05	0.000457166519889704	Zfp445
-0.758232442153371	2.4251668969665e-05	0.000460580618641133	Fastkd3
-0.544279857873452	2.42920602020524e-05	0.000460583896413749	Tssc4
0.507442136404685	2.50326345681145e-05	0.000473840877808343	Josd1
-0.668031359164859	2.5084879871168e-05	0.000474046277697385	Cd3eap
-0.792392376013854	2.5247460098551e-05	0.000476332640936748	Zfp202
-0.575915377377541	2.57428528097951e-05	0.000484880181542391	Brca1
-0.548163768803317	2.5864746763518e-05	0.000486376157530063	Ngrn
-0.638909226412347	2.62847346689307e-05	0.000493463576112449	Adprm
0.811668041631237	2.63786834196381e-05	0.000494416829004412	Jag1
-0.934017572071302	2.71681071570991e-05	0.000508380985560619	Zfp949
-0.898367859916465	2.78669174454717e-05	0.000520606751363037	Prorsd1
0.536763511431296	2.8042671732853e-05	0.000523036932711127	Tpst2
-1.09100609537354	2.83339003200443e-05	0.000527609473927068	Trmo
-0.533672002283953	2.87646727875237e-05	0.000534761416822599	Tef
-0.703538635025431	2.94416558403961e-05	0.000546460036765342	Zfp287
-0.622864748072848	3.03381048741504e-05	0.000562187665078916	Klhl26
-0.467294162969589	3.08519312319643e-05	0.000570785648575857	Klhl7
-0.621769231771855	3.20240883945675e-05	0.000591028900043224	Inip
1.3790199579171	3.20493317260603e-05	0.000591028900043224	Kcna2
-0.599328731895064	3.21060851438593e-05	0.000591123612648677	Kdm8
0.550605533323653	3.26749340677392e-05	0.000600631372301364	Gprc5b
-1.96638949938184	3.34852074169521e-05	0.000614539415607268	Snai2
-0.512694346235423	3.35810795391874e-05	0.000615312836612438	Rbbp5
-0.574575019241769	3.42105082929499e-05	0.000625844634138757	Msantd4
-0.73897098045458	3.45366795705938e-05	0.000630803914581244	Tceanc2
-0.959336959731769	3.48794881806899e-05	0.000636050794021115	Tincr
-0.642105444899301	3.50008017668859e-05	0.000637248301803462	Trub2
-0.486086425741702	3.54643756331767e-05	0.000644663539287522	Aacs
-0.578407729320211	3.80314216776566e-05	0.000690231126866123	Tepsin
-1.44657229220972	3.84789517734034e-05	0.000697248347640848	Zfp112
-0.557965214344614	3.86425269153101e-05	0.000699106189943336	Abraxas2
-0.92047612966918	3.93869019142073e-05	0.000711449212494483	Slc25a32
-1.32571883189556	3.98212191421719e-05	0.000718161577348272	Mob3c
1.95225267208867	4.05601479640966e-05	0.000730337758623953	Hs3st3b1
-0.580514325844526	4.09247184995701e-05	0.000735745488629633	Ap4b1
-0.689494523679577	4.12047603511725e-05	0.000739618989877158	Tmem17
-0.830137845353912	4.21268396991011e-05	0.00075498680474821	Klhdc8b
-0.832165971210143	4.25899278870318e-05	0.000762093522128576	Kin
0.705237196856063	4.26804773565286e-05	0.000762522350525687	RGD1560010
-0.714741963517573	4.30202717289038e-05	0.000767395875139262	Dennd2d
-0.602951962340901	4.41400269730907e-05	0.000786145550382325	Fbxo30
-0.555996997816424	4.58145784692553e-05	0.000814702721475019	Zfp746
-0.482912167366185	4.66964452235678e-05	0.000829097194884185	Gipr
-0.704641548958961	4.78985601895549e-05	0.000849124320883565	Elac1
-0.596970065947561	4.80696131747397e-05	0.000850839582808531	Trmt1l
2.7015816051789	4.82148646582499e-05	0.000852093564917096	Gata2
0.689969287063263	4.82898372480713e-05	0.000852103568821129	Flrt3
-0.639173101260018	4.84969927597749e-05	0.000854442401669142	Tbc1d2b
-0.505847644323029	4.88368608471683e-05	0.000854771422903799	Arvcf
-0.857023484297498	4.888886500192e-05	0.000854771422903799	Ddn
-0.492439615694124	4.87721524312917e-05	0.000854771422903799	Irgq
-0.625941882721337	4.88445652521068e-05	0.000854771422903799	Psrc1
-0.591510083943194	4.86912470711988e-05	0.000854771422903799	Zbtb5
-0.544750720117779	4.93987647402764e-05	0.000862369899093971	Hbp1
0.720527524883085	4.96445172546247e-05	0.000865340961339364	Paqr3
-0.617826961842593	4.98089421778013e-05	0.000866887546839181	Nck1
-0.693796783380292	5.0264339616807e-05	0.000872162450441929	Fam118a
-0.606803691898585	5.02383648345941e-05	0.000872162450441929	Hus1
-0.65224096351626	5.13808937611388e-05	0.000890187587522785	Plpp7
-0.822524460423811	5.167633807502e-05	0.000893953812137658	Trmt12
0.494249624279351	5.23180531543058e-05	0.000903689811045414	Socs5
0.522673656019554	5.31272660572469e-05	0.000916285317601794	Nfkb2
0.636971922809523	5.34836894750211e-05	0.000921045431380364	Isg20l2
-0.500822361046683	5.39673081177348e-05	0.000927978397243692	Rilpl2
0.474136436227698	5.47459279496501e-05	0.000939955572532822	Tp53inp2
-0.794749343374191	5.61563611155063e-05	0.00096272851421374	Atg14
-0.744738699765225	5.65086933593348e-05	0.000967320712034532	Tor4a
-0.503999778803229	5.66211392465946e-05	0.000967798935301495	Arrdc4
-0.634658021089744	5.77736003383459e-05	0.000985510535359523	Mcat
-0.682707580488656	5.78294690675515e-05	0.000985510535359523	Ptcd2
0.501271673405041	5.84904172299605e-05	0.000995293102700605	Tesk1
-1.19947127823982	5.86648175495365e-05	0.000996779659610225	Zfp52
-0.485194881560127	5.94666612803288e-05	0.00100890697034419	Rai1
0.779963320559031	5.97756854280789e-05	0.00101264962947095	Fgl2
-0.57347719542676	6.02294557527352e-05	0.00101882973010388	Ccdc77
-0.599998696313917	6.15074592495353e-05	0.00103891360372519	Swsap1
0.487308322486465	6.53196723172942e-05	0.00110168024650612	Purb
-0.861488089930091	6.55860345800997e-05	0.00110454598236956	Ccdc62
-0.952518092493038	6.79653522163327e-05	0.00114293570276276	Zfp786
-0.53194653265528	6.88416173899918e-05	0.00115597390373928	Fam210a
-0.500474227458824	6.93245401520061e-05	0.00116237867323686	Ctnnal1
-0.970929925334814	7.04317413865196e-05	0.00117921681631348	Rtp4
-0.477761741212079	7.25800073918101e-05	0.00121341057613286	Psmd5
-0.558503878670551	7.27819061506626e-05	0.00121501222920902	Spout1
-0.889513406919098	7.72209245380677e-05	0.00128536922646795	Rdh14
-0.47841126993184	7.71307400506894e-05	0.00128536922646795	Slc25a44
-1.58198458684888	7.83262525144748e-05	0.00130187553526236	Mss51
-1.45572384768199	7.93688838039753e-05	0.00131729341641033	Mycn
0.454935310208931	8.00992118198535e-05	0.00132749084480602	Tpm4
-0.738682064284958	8.02246783154067e-05	0.00132764886715034	Iba57
-0.645872441731686	8.04700346386056e-05	0.00132978764311878	Tefm
-0.46624916495558	8.12142450358408e-05	0.00134015206649921	Uhrf2
-0.555356942849244	8.19659637629352e-05	0.00135061038419156	Uqcc3
-0.561329027737568	8.37611903148163e-05	0.00137820855098459	Tfcp2
0.467414157326153	8.47762222055835e-05	0.00139290860358442	Cyp51
-0.578965676733397	8.49701611306574e-05	0.00139409496456775	A3galt2
-0.650307320089587	8.62470822083454e-05	0.00141302086616591	Kbtbd4
-0.905118755758323	8.6536748723882e-05	0.00141574120912271	Zfp322a
-0.602524340418465	8.73060598603472e-05	0.00142628958276847	Zfp263
-0.628423099924906	9.31148727436797e-05	0.00151685849596105	Pdcl
-0.603381909082907	9.30538046733586e-05	0.00151685849596105	Zbtb12
0.443795827432334	9.44493782866017e-05	0.00153641232974171	Ubl3
-0.586808224228096	9.63715163240938e-05	0.00156545617722485	RGD1563365
-0.598899869897324	9.93934898732944e-05	0.00161225813885123	Tmem265
-0.826776385062975	0.000100401121666964	0.0016262993569025	Csk
-0.496127703751569	0.000101845430398741	0.00164736422164743	Rfx1
-1.04444513099738	0.00010470902261795	0.00169129439636216	Arrdc2
-0.482830148359282	0.000106856205867051	0.00172354545012601	mrpl9
-0.689356326105848	0.00010709262299621	0.0017249292806647	Pus3
-0.467137083344856	0.000110379216592231	0.00177442646768826	Eri1
0.451681973275174	0.000110475556362358	0.00177442646768826	Slc9a3r1
-1.04661853167839	0.000112731753975995	0.00180812891671301	Mettl18
-0.458820117526364	0.000115383943877092	0.00184807961577686	Cd2bp2
0.424988285711089	0.00011887601920864	0.00190135219549909	Aff4
-0.503268168731612	0.000120984563655113	0.00192968694008127	Mrps18b
-0.683326837964165	0.000120945937572314	0.00192968694008127	Oxsm
0.499155551793398	0.00012119464571434	0.00193034921101616	Lbh
-0.878972529333767	0.000122015761672025	0.00193896975002693	Fan1
-0.614647199694188	0.000122074501377001	0.00193896975002693	Toe1
-0.588221420050179	0.000122310711831904	0.00194003084750549	Xrcc2
-0.69512071108203	0.00012309990233364	0.00194984796891403	Foxc1
-1.212103889527	0.000124998348335922	0.00197718381925825	Rap2b
-0.582207604972648	0.000125423552089294	0.0019811731290022	Lzic
-0.568860247732869	0.000125828667220507	0.00198483456888326	Rflna
-0.522855214323865	0.000128648165233364	0.00202651827820149	Card6
0.435579085361501	0.00012974899821853	0.00203825175253581	Atf4
-0.481514313787303	0.000129652812239052	0.00203825175253581	Rprd1b
-0.657578171199982	0.000132507459640341	0.00207621226748217	Kbtbd11
-0.48114180065759	0.00013252804466726	0.00207621226748217	Wdr81
-0.480795695266448	0.000134831115336735	0.00210940701207143	Slc35d3
-0.93302756867879	0.000135067864162808	0.00211022807693381	Sirt4
-0.447899623084618	0.0001353144283601	0.00211120004574914	Eid1
0.500694547852519	0.000136002007033287	0.00211904079529959	Kpna1
-0.448825867037119	0.000137172380308013	0.00213437241751	Tnpo2
0.481726501958624	0.000138570860153664	0.00215320690702817	Errfi1
-0.534633787122281	0.000139825178303949	0.00216975330885748	Ighmbp2
-0.432766539589116	0.000140660191724409	0.00217975712534226	Baz1b
-0.802185930846826	0.000143093577535904	0.0022144697972178	Utp23
-0.545851475500603	0.000143965514952	0.00222495691933915	Nsl1
-0.437707645141791	0.000145014246413806	0.00223814440691497	Kdm2a
-1.38885360994238	0.000148585163713154	0.00229017132549534	LOC688765
-0.586691188360358	0.000154675591615372	0.00238083988599361	Bloc1s5
0.429941955954845	0.000166335694765726	0.00255688104222429	Vdac1
0.568551620551465	0.000167074806843082	0.00256136638282058	Ddi2
0.531320035543984	0.000167032304787268	0.00256136638282058	Tspyl4
0.456090617497491	0.000167710457216592	0.00256767400540697	Tmem189
-0.479280414733507	0.000169225035112398	0.00258740334059703	Ing4
0.949825981711448	0.000171256053891375	0.0026149657722187	Notch4
-0.915638696029117	0.000173553225736294	0.00264651337034892	Sema3g
-0.589934833849711	0.000175440173856549	0.00267172988165585	Shisa4
0.513057247515424	0.000176001899028178	0.00267672476450292	Fem1a
-0.659951788657567	0.000177257694667321	0.00269224816887288	Arid5b
-0.535594770316849	0.000181932485235713	0.00275959049128396	Cnppd1
0.526068660743698	0.00018308865497806	0.00277345406985284	Kif26a
-0.610844376436662	0.000184906299757112	0.00279728790596889	Pou3f2
-0.565095606608102	0.000188133644352584	0.00284235685372796	Gfer
-1.37107004009952	0.000189109095612414	0.00285332985896359	Pitx2
-0.594189505123361	0.000190127302260043	0.00286491824405529	Ccdc174
-0.602215514244154	0.000192309063679369	0.00289398606735365	Cdc25c
-0.560368263343252	0.00019271057200095	0.00289622240230299	Rassf7
-0.817885997408525	0.000193323058962494	0.00290161949048294	Adat1
0.8116266237155	0.000198125958189384	0.00296981475547752	Cep85l
-0.597080299750425	0.000199762892728256	0.00299043744774378	Ahdc1
-0.499406099565164	0.000206915718501654	0.00308943782044451	Otud7b
-0.457890929370968	0.000206705338234746	0.00308943782044451	Ppil1
-0.557332964367496	0.000209506172275906	0.00312404255846833	Mis12
-0.535068875085221	0.000211086113440744	0.00314350867506294	Rsbn1
-0.439786017605667	0.000214576801798062	0.00318786996292125	Atf7ip
-0.777680545176948	0.000214621702882665	0.00318786996292125	Kctd21
-1.0866409012909	0.000216566027837025	0.00321258309687774	Zfp583
-0.492795331059035	0.000217980223289433	0.00322937841799558	Smg9
0.646877749160336	0.000220171029319887	0.00325762096611285	LOC689959
-0.534284225557919	0.000224625207790558	0.00331923597369996	Aagab
-0.635573531780271	0.000236426641285476	0.00348912100000163	Lars2
0.744454060261838	0.000240571817249094	0.00354572516233801	Atp1a2
-0.531180950656091	0.000241319558143003	0.0035521742671641	Tigar
-0.46320786668701	0.000243532152735887	0.00357336307695483	Fnbp4
0.469284548909516	0.000243695124266654	0.00357336307695483	Mnt
0.555297887290277	0.000243072048687252	0.00357336307695483	Pdgfa
0.548326903939936	0.000246816049846426	0.00360068458960671	Fem1b
-0.589235400992016	0.000246660576412638	0.00360068458960671	Hspbap1
-0.733828894256176	0.000246459567595967	0.00360068458960671	Zfp398
-0.540403230964604	0.000246334057569364	0.00360068458960671	Zmym1
0.514360415778736	0.000248239177570095	0.00361683850067778	Ttc9
-0.472363874488062	0.000249474534069072	0.00363021901417918	Rnf146
-0.693489426316516	0.000256937223598968	0.00373406736631394	Rnf135
-1.03393241275873	0.000264272882386192	0.00383580868071821	G4
-0.570248068814722	0.000269890172107945	0.00391238259617746	Tgs1
-0.455061704912805	0.000270714191362165	0.0039193665227301	Retreg3
-0.617908028919333	0.000273051379681521	0.00394821262640502	Mtif3
-0.485722387389949	0.000275302735789924	0.00397574644421968	Ddx20
0.474072479502354	0.000277252726442216	0.00399783965706156	Fam122a
-0.546663427079425	0.000277530783039114	0.00399783965706156	Tk2
-0.446358708914623	0.000278410012145909	0.00400546665715445	Cstf2t
2.45311873750406	0.000282412935115322	0.00405795851059055	Thbs1
0.524624676165936	0.000285423112540236	0.00408743503086587	Ago2
0.458993367448173	0.000285535105194961	0.00408743503086587	Ccnd3
-0.564968712596704	0.000285106973563118	0.00408743503086587	Zfyve1
-0.588875993520142	0.000288026138455932	0.00411794673857345	Zup1
0.571146249464904	0.000291854759717127	0.00416748217990091	Igfbp4
2.2028910065771	0.000293144321900174	0.00418068340523138	Calca
0.439990543813419	0.000300718299432001	0.00427804467713699	Gstm4
-0.546184349175908	0.000300681967580707	0.00427804467713699	Mcm10
0.419152649357362	0.000306979366437582	0.00435698826891433	Get4
-0.458984233078589	0.000307028425865688	0.00435698826891433	RGD1311345
-0.620859148290981	0.000310275855946366	0.00439762265135865	Tmem80
-0.801405355871753	0.000315582931756026	0.00446731240354761	Ttc30b
-0.46953077947879	0.000316943923651078	0.00448103927611375	Ammecr1l
-0.485136842707031	0.000322490259702458	0.00455383286573681	Tuft1
-0.576228214883877	0.000323057482605535	0.00455622449605737	Cdk20
-0.447656874537155	0.000325047262449786	0.00456741257616559	Kmt5b
-0.482192558228238	0.000324776075147908	0.00456741257616559	Rcc1l
0.644229022840037	0.000325042847795406	0.00456741257616559	Tinf2
-0.438137933392491	0.000326026972556254	0.00457556481582625	Brpf1
-0.438840789327062	0.000328568892755369	0.00460559481007894	Setdb1
-0.552721124072205	0.000330761799958982	0.00463066519942574	Zfp18
-1.28635501652504	0.00033501379839961	0.00468446644599796	Nuak2
-0.470430134974553	0.000342137060933203	0.00477823612415493	Ckap2
-0.528237028835062	0.000342610498389008	0.00477902000919723	Sertad4
-0.419377735390923	0.000344075564801477	0.00479361723613931	Zfp68
-0.468999540555633	0.000349539284591407	0.00486382003297788	Slc15a4
-0.426208078999789	0.000353873714297564	0.00491815749531032	Brd8
-0.525644134662662	0.000354518700536672	0.00492114928308602	Hmgcl
-0.602082565905341	0.000359389417158098	0.00498272107178515	Ghdc
-0.415031635780258	0.000363088596785833	0.0050279209315494	Ppp4r3b
-0.5427010912581	0.000365102783219989	0.00504361528761799	E4f1
0.907023031619457	0.000365053859302807	0.00504361528761799	Sox9
1.03712272512437	0.000371487047673279	0.00512562610837879	Gchfr
-0.503620809600224	0.000372040102872983	0.00512707973297401	Kank1
-1.57941655401631	0.000372836357156474	0.00513187735836051	Hsd17b1
0.538621683545044	0.000374033831372252	0.00514217939600844	Cdkn1a
0.430778896436954	0.000379285413888718	0.00520812537152709	Akap17a
-0.500108814699306	0.00038554498087749	0.00528773786947187	Klhl23
0.425260129414073	0.000400733026617277	0.00548451171018374	Btg3
-0.60842259695524	0.00040085018349841	0.00548451171018374	Slc25a42
-0.415136875213695	0.000401598937577339	0.00548819932355094	Scd2
-0.45590423881581	0.000406694597512676	0.00555121159799185	Zkscan5
-0.421155000502097	0.00040869506090834	0.00557187599705037	Alms1
-0.445169787493687	0.00041344976859936	0.00562999613555276	Scaf4
-0.585162760683861	0.000415642820987409	0.00565313727547245	Smim5
-0.501098360440522	0.000420188764831056	0.00570818711132296	Gga3
-0.476175157131774	0.000421436673109313	0.00571835637493821	Clcc1
0.474888379107255	0.000424354988479491	0.00575114003321554	Ube2j1
0.473918698249122	0.00043283140001431	0.00585358708229347	Map9
-0.473500493030869	0.000432936452908013	0.00585358708229347	Nfxl1
-0.920629847422328	0.000440478762629178	0.00594854102550631	Zfp53
-0.815163472670016	0.000448517546669017	0.00604996813245417	Zfp691
-0.447160095838136	0.000451966735082137	0.00608932123548309	Phrf1
-0.654712261403975	0.000454523957599236	0.00611657856924377	Bcdin3d
-0.433136744078388	0.000460948432412272	0.00619575287322223	N4bp1
-0.553095533363992	0.000464598699034029	0.00623019239032517	Nupl2
0.544102577306089	0.000464520233287079	0.00623019239032517	Slc10a3
-1.25339754425379	0.000468994154198508	0.0062817790103875	Slc27a3
-0.585471161011857	0.000470765584128039	0.00629813956709615	Zbtb24
0.749970705723324	0.000471390506693492	0.00629914128664395	Hic2
-0.470035213624593	0.00047963878237582	0.00639709953026607	Snx18
-1.1252364182834	0.000479838324877624	0.00639709953026607	Zfp978
-0.47659915248717	0.000482665450802988	0.00642730784022769	Gmip
-0.419214148896302	0.000485945663719391	0.00645999340940918	Pygo2
-0.465008455300784	0.000486248194106768	0.00645999340940918	Srek1
-0.416718256605194	0.000495234710220154	0.00656415266370509	Fen1
-1.4033906993869	0.000495028253406222	0.00656415266370509	RGD1564171
-0.574736703027641	0.000500214513984705	0.00662249319555242	Pop1
0.436789047559604	0.000505523434816914	0.00668505124194376	Erf
-0.444953314888122	0.000510100084721256	0.00673779258388446	Map1s
-0.614587561412546	0.000513194507437078	0.00677085656586338	Qtrt2
-0.596158234776803	0.000515253975087944	0.00679020543464573	Snap23
-0.41243675603376	0.000517729564578827	0.00681498732592727	Nup62
-0.427377233941259	0.000521924822166989	0.00686232269053543	Arfgap2
-0.792081547346004	0.000524498392651634	0.00688825182642948	Zfp3
-0.744920071945309	0.000539673626763307	0.00707942998132119	Irf9
0.432900439470074	0.000552463807811867	0.00723891936734726	Syt7
-0.582269102844254	0.00055621467813205	0.00727973770739227	Lrrc14
-0.512238702952809	0.000563471052803445	0.00735397006477972	Arl14ep
-0.426840080738003	0.000563812933712591	0.00735397006477972	Elf2
-0.482374845731208	0.000562886170870818	0.00735397006477972	Zfp24
-0.503282970805578	0.000576092644265276	0.00749720431473964	Cbll1
-0.439962210697972	0.000576103719609752	0.00749720431473964	Sec24b
-0.430410261385874	0.000584801948859024	0.00760176154180879	RGD1561149
-0.558094576888199	0.000587723610203969	0.00762243576903267	MGC116121
0.506256138789941	0.000587378716678187	0.00762243576903267	Taf7
0.468591192608059	0.000598877762490915	0.00774822284108314	Prickle1
-0.591039250883145	0.000599452098952119	0.00774822284108314	Traip
-1.32658205517124	0.000599335148511634	0.00774822284108314	Zfp458
-0.454702734341927	0.000608026987217265	0.00785019735920194	Ezh1
-0.724358540801116	0.000609454236279937	0.00785976341652909	Rnf152
-0.566731544639691	0.000613654224557542	0.00790502607382786	Nfya
-0.451823717570386	0.000615723076161307	0.00792276479572954	Rbsn
-0.472869416987936	0.00062269802588489	0.00800352165256315	Tmem70
-0.823620156203561	0.000649102187001745	0.00833354063401792	Rgs14
-0.792487827885064	0.000653637441417253	0.00835787714642778	Cfp
-0.473829848835532	0.000653196890043865	0.00835787714642778	Haus3
0.398422084125414	0.000653917038351318	0.00835787714642778	Nkx6-1
6.40312718649415	0.000652393263331577	0.00835787714642778	Ush1g
-0.490628864739583	0.000662154038685296	0.00845372135008251	Ankrd49
-0.464733180284368	0.00066859847751232	0.00852649194261814	Golph3l
-0.573290699167144	0.000673191393683859	0.00857551483922976	Mre11
-0.469285205860468	0.000677715155695041	0.00861397776139801	G2e3
-0.420430320261597	0.000677245805971949	0.00861397776139801	Imp4
-0.428911613597762	0.000682941538098061	0.00867078325310309	Keap1
0.454440327294814	0.000692663256200358	0.00878447354375027	Fbxo33
-1.72972826325943	0.000695270456595322	0.00880778458952392	Msc
-1.94712916328308	0.000696613675969293	0.00881504952176833	Acrbp
-0.716565966698993	0.000701530188490893	0.0088674654730659	B3galt4
-0.475648631783954	0.000703767337122579	0.00888593555096777	Slc31a2
-0.453895973691708	0.000707278214014846	0.0089204296331476	Fiz1
-0.493161345795159	0.000712204715876963	0.00897268251509679	Pex11b
1.93645449270371	0.000713468061389325	0.00897872114179182	LRRTM1
-0.577560726997364	0.000715029541547807	0.00898849430275026	Ankrd37
0.388278221986852	0.000715996034368004	0.00899077476489297	Nudt4
-0.538480513974718	0.00072026063439509	0.00903441926078048	Zbtb43
0.682412049881467	0.000723812100570863	0.00906903301503011	Cidec
-0.542666627658468	0.000735751502282034	0.00920855322856159	Coa4
-0.458682457999801	0.000742595802626451	0.00928406892104598	Zc3hc1
-0.515240716698123	0.000759001787409025	0.00946850595796095	Klhl42
0.418838495998873	0.000758208503507632	0.00946850595796095	Nt5dc3
-0.44909396751944	0.000770971072356914	0.00960459398828917	Edrf1
0.532941383549095	0.000771588060533185	0.00960459398828917	Nfkbie
2.74735515102431	0.000785963972914159	0.00977292010620299	Rxfp3
-0.405101087383974	0.000787114596617207	0.00977661210462067	Rad50
-0.472439816664657	0.000794246295771814	0.00985450550290229	Bod1
-0.577676243556658	0.000795597412348879	0.00986058611062702	Klf3
-0.418746326247651	0.000809982586602198	0.0100280222505604	Mfap3
-0.431770832266403	0.000817417094414437	0.0101091366795185	Phf23
-0.632031520933226	0.000823287006264127	0.0101707473524669	Rab40c
0.446918924927112	0.000828982756549743	0.0102200808060734	Jade2
0.382530745197134	0.000829065234792371	0.0102200808060734	Pcna
-0.497925465375324	0.000833493131316105	0.0102636164944431	Cnpy4
-2.26134245604101	0.000839074271580631	0.0103212444233527	LOC100364673
-0.481708334564837	0.000850708089491024	0.010453121288467	Tsen54
-0.462905079382918	0.000857948359858374	0.0105307873709519	Epc1
0.401360986324495	0.000860053638428888	0.0105453257679739	Tspan13
-0.424695696479559	0.000865706848167894	0.0106032885831216	Stard5
0.409924437316107	0.000873262291934889	0.0106844014607247	Lrrc73
0.579145209616505	0.000874743984664552	0.0106911079107561	Fgfr1op
-0.48126512457759	0.000887288774990792	0.0108328689245144	Ccdc137
-1.57391289778624	0.000894607043991651	0.0109105855887033	Lhx5
0.466103222519396	0.00089973184588182	0.0109614139351474	RGD1564541
-1.19861033286322	0.000908029146420097	0.0110471637350572	Amt
-4.72277835659372	0.000908699636607046	0.0110471637350572	Depp1
-0.398975730303927	0.000912714790894646	0.011084209740536	Bcl7b
-0.424621756645255	0.000914358876508724	0.0110924129806969	Zscan21
-0.501696660460897	0.000919526488034327	0.0111315193879166	Hps5
-0.410131192452988	0.000919459166024958	0.0111315193879166	Pcmtd2
0.613360651960742	0.000924460608792643	0.0111794328319888	Pfkfb3
-0.923834070034026	0.000926771459202288	0.0111955556442876	Pde4b
-0.480459986614838	0.000929255149104676	0.0112137302081631	Sh2b2
-0.383501314870574	0.000931009337433677	0.0112230725603058	Zfp358
-0.471977486870863	0.000943932719992108	0.0113668953831226	RGD1305938
-0.559316521938432	0.000945928509641125	0.011367023391826	Blzf1
-0.455924409648463	0.000944965224199498	0.011367023391826	Siah1
-0.461182164464103	0.000948249331455234	0.011382967865645	Ypel2
-0.493175400437467	0.000968123644158731	0.0116093737936186	Nvl
-0.450391354325726	0.000981924499360578	0.0117625516387838	Rrs1
0.564302915264213	0.00100061262152475	0.0119738931470234	Fdxr
-0.952417974226505	0.00101143323992469	0.0120907447428158	Zfp382
0.429383433235306	0.0010160906239921	0.01213375372884	Map1lc3a
-0.44135266374069	0.00101872269075853	0.0121525127651737	Sft2d2
-0.500925379718669	0.0010256235356965	0.0122221027375612	Tmem60
-1.56802018181875	0.00103047309938031	0.0122671288296292	Zc2hc1c
-0.388857495991636	0.0010422659279704	0.0123946307446698	Plec
-0.578087680812667	0.0010556824020132	0.0125411565019245	Eif4ebp3
-0.702624860212193	0.00105732887517793	0.0125476997705054	B3galt6
-0.413246699210733	0.00108379942321163	0.012848520698364	Arglu1
-0.514986888746124	0.00111090097854807	0.0131501072621288	Tbc1d25
-0.853257733124716	0.00111153543745553	0.0131501072621288	Xkr8
0.465094886422754	0.00111386434558396	0.0131640603566847	Chsy1
-0.746801343939033	0.00111909650444039	0.0131986541388788	Dtwd1
-0.613027388256037	0.00111888255067581	0.0131986541388788	Tmem106a
-0.470736897180069	0.00112097134650132	0.0132071644651576	Gtpbp2
-0.415689463919	0.00112651442634318	0.0132588316654492	Adnp2
-0.969743305841763	0.0011369370903262	0.0133677654603857	Inka2
-0.474040841420596	0.00115251622307498	0.0135370418324664	Zfp709
0.533212815451492	0.00115427107089681	0.0135437626064655	Wdyhv1
-0.544722246073254	0.00115797380360316	0.0135733019435654	Zfp846
-0.802175262674855	0.00117230109916777	0.01372719037594	Naa80
-0.4361408810166	0.00119133329035188	0.0139358006548618	Rnf34
-0.573956890456455	0.00120133017728306	0.0140384012145364	Adora2a
-0.38732684874987	0.00120515142491737	0.0140686994068845	Sord
-0.377636119605879	0.00121619551292304	0.0141831680386911	Cggbp1
0.895884814404266	0.00122438790652862	0.0142496852698839	Klf13
-0.403466908393281	0.00122367300411009	0.0142496852698839	Lmnb2
-0.600372778489323	0.00123768800466195	0.0143898507912575	Amigo1
-0.613048009089889	0.00124000060510862	0.0144021165615658	Rassf1
-0.450319783881761	0.00125168212728821	0.0145230635478263	Atpaf1
-0.374789287300397	0.00125762853438912	0.0145772894492148	Adcy6
-0.464396788838497	0.0012623287891304	0.0146169760294452	Nsrp1
-0.415276214526916	0.00126841023991399	0.0146725596641363	Stk38
-1.17301750845354	0.00127812004221441	0.0147680535844747	Socs1
-0.521957251803396	0.00127924459970301	0.0147680535844747	Zfp426
-0.629047673574977	0.00128214402037101	0.0147866196589012	Det1
-0.389055655152543	0.00128573965781873	0.014813169578813	Eml4
-0.937696525300904	0.00129401237946906	0.0148934972559595	MGC105567
0.426241576844929	0.00130244625393212	0.0149755165662958	Ocel1
0.384678953557761	0.00131371532391756	0.0150899377026117	Pom121
0.425764566935175	0.00132664453525017	0.0152231795768386	Slc7a8
1.3064952416011	0.00133072636119576	0.0152547330214352	Gja4
-0.716855882645604	0.00133642553393547	0.015304745214629	Mblac1
-0.405145518176626	0.00135194670253501	0.0154670266108201	Smpd4
-0.506685221871382	0.00135676484007262	0.0155066576332451	Mzf1
-0.419567309409674	0.00136462500864101	0.0155809427706449	Commd7
-0.501167557045493	0.0013691450122985	0.0156169807578112	Klf11
-0.393184751212339	0.00137454221443103	0.015662942726034	Chordc1
0.390341687143262	0.0013817247079902	0.0157291365366837	Tmub2
-0.402633989952012	0.00138570352262516	0.0157587653834194	Slc35f5
0.434140808218941	0.00139551422451112	0.0158545921618069	Nap1l3
0.427627413703448	0.00139801628779216	0.0158672770344855	Nap1l2
-0.437161396552258	0.00141091071213015	0.0159977717577371	Rgs3
-0.486177321188536	0.00142377479303149	0.0161276646189877	Stat2
0.414639986221685	0.00143076198999325	0.0161907967484216	Slc66a2
0.365154930796789	0.0014332422445396	0.0161971662533271	Maged1
-0.502367515443403	0.00143415356102634	0.0161971662533271	Txnl4b
0.39150518637993	0.00147014977110648	0.0165866945417022	Dhx38
-0.412562516066281	0.00147154048675947	0.0165866945417022	Vav2
0.535168401644241	0.00148955268067187	0.0167732126834358	Naf1
-0.42535928827675	0.00149288264542539	0.016794196518086	Capn15
-0.415993765615803	0.00149769771427611	0.0168318294640727	Mlst8
-0.384226489028601	0.00150071630827487	0.0168492187866312	Rrp7a
-0.633377194568851	0.00153199527531456	0.0171835552330092	Tsku
-0.455758797187242	0.0015435054578655	0.0172957186922463	P2ry1
0.371510566534272	0.00154755084220938	0.0173240979911846	Ckb
-0.58594174666365	0.00155415492660277	0.0173810373236864	Cfap97
0.369142260334914	0.0015597956477256	0.0174271022026864	Amd1
-0.40983539538503	0.001571415387882	0.0175398138616224	Rfc1
-0.535402660078989	0.00157968589011105	0.0176149589226404	Fam160b2
-0.497092092438259	0.00160684673956407	0.0179003977251826	Zfp394
-0.379791485941249	0.00163991910650526	0.0182421823838274	Leng8
-0.50341808805968	0.00164071322523073	0.0182421823838274	Pheta1
-0.372810005256959	0.0016447842099127	0.0182697078292146	Fam13b
-0.407377477568001	0.00164764504929755	0.0182837510703058	Sephs2
-0.463588210425712	0.00167028465338615	0.0185170376094658	Jakmip3
-0.415475500316255	0.00167390342081205	0.0185392088734425	Zfp592
-0.554025191307846	0.00167564630716296	0.0185405811687249	RGD1311847
-1.09567898540342	0.00168579536993165	0.0186348731432985	Tceanc
-0.398578124848854	0.00169185852061764	0.0186838609239278	Fitm2
-0.447963921005667	0.00170050295574752	0.0187612329953955	Prpf39
-0.54111513295423	0.0017189389659162	0.0189463802095018	Cyb561d1
-0.498431416839897	0.00172355334870676	0.0189789739897979	Swt1
-0.416814076881121	0.00173317411324606	0.0190665801583995	Prkacb
-0.422176105426385	0.00173710893787409	0.0190915274055029	Usf1
-0.369945360062535	0.0017598487355889	0.0193229028954593	Mcrip1
-0.403536598773795	0.00177202629115087	0.0194379742205553	Mageh1
-0.382766480889531	0.00177612518385636	0.0194642924454766	Srrm3
-0.530068123318827	0.0017883022085112	0.0195790027646943	Zfp40
-0.433312954019872	0.00180068026394499	0.0196704694445476	Hjurp
-0.442551768878829	0.00180180950465687	0.0196704694445476	Nr2c2ap
0.371216145065585	0.00180033581454422	0.0196704694445476	Smarca5
-0.45685637502385	0.00181183153239302	0.0197610425799666	RGD1359127
0.479368454801113	0.00181877888557449	0.0197994699578565	Kcnb1
-0.447210431778327	0.0018188126437011	0.0197994699578565	Tmem161a
0.91901901232684	0.00182557470556613	0.0198542084787686	St8sia4
0.375910271868745	0.00183118462618032	0.0198963247998264	H3f3b
-0.419299087349125	0.0018366076937157	0.0199363329937746	Rnd1
0.52037685802328	0.00184948896681322	0.0200571473938874	Zbtb49
-0.466109907966842	0.0018547442303586	0.0200951096746137	RGD1562218
-0.407511626675559	0.00189029046737566	0.0204608756449774	Kctd5
-0.460056696231705	0.00190386776306268	0.0205883792470196	Nat10
-0.605284335828567	0.00191372741970564	0.0206754777457254	Ap3m2
-0.407257397800098	0.00191808949801844	0.0207030734508079	Coq5
-1.11528950979435	0.00192809254900478	0.0207914462064056	Nrbf2
0.399111589034323	0.00193518290658907	0.0208482734207507	Spock2
-0.43094375844645	0.00193885529179411	0.020868205640626	Specc1l
-0.511841542711005	0.00195688473919808	0.0210424826603722	Kcnj14
-0.377946120697242	0.00196140886250546	0.0210713454910062	Smg7
-0.540184421325983	0.00196425810158462	0.0210821778625558	Ndufaf1
-0.405771840402543	0.00198960995874269	0.0213342820669675	Rasgrp3
-0.420438893687086	0.00200466504784931	0.0214555365681965	Kif18a
-0.393269013138625	0.00200365822336163	0.0214555365681965	Mrpl49
2.42710636233156	0.00203202490862632	0.0217280571928932	Ptgs2
-0.350176509950728	0.00204095054114658	0.0217891386311897	Kif20b
0.382196671143253	0.00204154259092443	0.0217891386311897	Mcl1
0.664988090901632	0.00205192687723002	0.0218795778380244	Snapc1
-0.408910318536284	0.00205482478382135	0.0218900962086717	Trit1
0.358380155604397	0.00205855476030947	0.0219094508504313	Akirin1
-0.401591017318692	0.0020661072090935	0.0219694148175848	Rbm5
-0.390269558528678	0.00207996883687113	0.0220962923189687	Dhx8
-0.405967474783046	0.00211178569044996	0.0224135029907627	Zfp451
0.422738791287499	0.00211875889037753	0.0224666914931514	Tsc22d2
-0.511426105089202	0.00213422186253882	0.0226097213411606	Hsdl1
-0.535296055472249	0.00213970865751466	0.0226468979166894	Pask
-0.380918208654366	0.00215264260068624	0.0227417555932277	Aurka
-0.660712938423808	0.00215246990085845	0.0227417555932277	Mylip
-0.358486275963225	0.00216622189271237	0.0228641226869512	Aspm
-0.423596091510554	0.00218309281265295	0.0230209750372943	LOC100909675
-0.781180919001147	0.00218924607093843	0.0230646237390864	Plp1
0.369459106724395	0.00219232171585913	0.023075798060679	Cntfr
-0.625748964736483	0.00219838637359948	0.0231183845275127	Adam1a
-0.467796933180388	0.00227293539641875	0.0238804184952179	Marveld2
-0.452561724145557	0.00233336056314999	0.0244928003383993	Nanp
-0.491415531831355	0.00234449423563359	0.0245871318557471	Borcs8
-0.368134156943845	0.00237555524780406	0.0248900811508253	Trafd1
-0.517464572338073	0.0023867390513096	0.0249844018424109	Nepro
-0.59395115326512	0.00241086900997134	0.0252139469426409	Slc25a38
-0.423352898213177	0.00242667629421565	0.0253561103297059	Arpc5l
0.384010762141401	0.00243783399851139	0.0254494757984981	Surf4
0.368002953422502	0.00244631683229384	0.0255147726442888	Pnma8b
-1.07711457547147	0.00245499017730453	0.0255819358603199	Tmem140
-0.494603838119381	0.00248567132119917	0.0258780981548844	LOC499331
-0.742087673233884	0.00252662159458256	0.0262805363316616	Vamp1
-0.39487004851233	0.00253349449239955	0.0263281115489652	Fam133b
0.401285478416916	0.00254124833914704	0.0263847470352783	Gtf3c4
-0.371120060989842	0.00254651835658862	0.0264155146917145	Rnf19a
-0.447213974172204	0.00255484400355953	0.0264778945961663	Optn
-0.843552091063797	0.00256111329522634	0.0265188693100651	Cyp2u1
-0.399872416834151	0.00259361163793386	0.0268311115425641	Fam83d
0.41558058471169	0.00260696054119439	0.0269448665322727	Rbm33
-0.571272360235092	0.0026362868717551	0.0272234060012077	Arid3a
-0.665782061108372	0.00265153646853299	0.0273562122861619	Kcna4
-0.366748164845178	0.00267318707453659	0.0275547600158354	Ncdn
-0.56363923911287	0.0026815002134713	0.0276155939250659	Sh3bp5
-0.50532807160496	0.00269390327833648	0.0277184010274118	Rad51d
-0.438677805501118	0.00270496081038446	0.0277822521977783	Ric8b
-0.398002167092636	0.00270366618564993	0.0277822521977783	Tex10
0.388430658412188	0.00271574563404352	0.0278680277787333	Repin1
-0.473625014636669	0.00275257011850306	0.0282206204092185	Zfp281
-0.384969868482544	0.00275555054860877	0.0282259077662501	Ppp1r13b
-0.380322686966943	0.00277549795615276	0.0284048280552827	Vps37c
-0.396965084422554	0.00278280609879678	0.0284541923601971	Ddx55
-0.366440004425082	0.00279561604689411	0.0285596743702332	Myc
-0.642308110873062	0.00286029693818698	0.0291684065326067	Apc2
-1.19764282995389	0.00285946450769185	0.0291684065326067	Cyb5d1
0.600140313070272	0.00286772000535997	0.0292180867450021	Hoxb13
0.405661936876905	0.00289766198969141	0.0294969112052854	Gstm5
-0.402685306961937	0.002909037311907	0.0295864079004964	Tmem11
-0.887818033642152	0.00291408857414794	0.0296114838963108	Larp6
-0.488377653082058	0.00292555092182002	0.0297016038623075	Depdc1b
-0.391021172916529	0.00294313389159421	0.0298536486506084	Cog8
-0.409916072220855	0.00295077502798106	0.0299046686906541	Cdkn2aip
-1.03299167150266	0.00297856624104496	0.0301596291710406	Bcar3
-0.391189748571829	0.00305046323457921	0.0308603400727925	Pwwp3a
-0.38987092233023	0.0030651329753587	0.0309813793767059	Crcp
-0.631102971425304	0.00309458955409799	0.0312515340154587	Zfp51
-0.409593271512127	0.00310316604927098	0.0313105353270936	Polr1b
0.410664088127051	0.00311673623964575	0.0314197741341753	Prdm2
-0.371680614084422	0.0031205071080728	0.0314301208457782	Zfp180
-0.362694653904713	0.00313447219608972	0.0315153429232831	Cpt2
-0.372950543699411	0.0031319288915593	0.0315153429232831	Gramd2b
-0.562077941331027	0.00314527048356171	0.0315961733138147	Tmem177
-0.520139487713739	0.00315546617429241	0.0316708138720391	Riox1
-0.644101405423454	0.00317456319719608	0.0318345864573464	Tmem18
-0.392360585013776	0.00317951125959352	0.0318563105379396	Kif18b
-0.630273808930131	0.00320184874737496	0.032052073299771	Zbtb48
-0.456204157109862	0.00322376561873881	0.0322432872190366	Oard1
1.86258324649564	0.00324403935621909	0.0324177475631946	Areg
-0.378388359862575	0.0032528913463001	0.0324778654732596	Rpa2
-0.436704956846888	0.00326009709954839	0.0325214564320803	Coasy
-0.445713576704524	0.00326372283452484	0.0325292897310518	Cep162
0.422500722006031	0.00327281959422281	0.0325915912982953	Pdp1
-0.382797927516728	0.00331540649976412	0.0329869984668103	Mrpl51
0.356011125497606	0.00332450190657533	0.0330487811059902	Fundc2
-0.451925595526787	0.00335997865441206	0.0333167455536899	Ing3
-0.462495826071564	0.00336309446909409	0.0333167455536899	Mfsd9
-0.354633508472073	0.00336238189162533	0.0333167455536899	Prkab1
-0.470921901194267	0.00335635010551992	0.0333167455536899	Shpk
-0.36334811658542	0.00337232750779592	0.0333793384782012	Patz1
-0.36699705570736	0.00337675243556781	0.0333942736546827	Gtf2h1
-0.395531946672079	0.00338147451775558	0.0334121192211707	Zfp386
-0.432175943562803	0.0033924968304937	0.0334921325024257	Mettl3
0.377659708045222	0.00340685739591744	0.033604936174028	Trib1
-0.466946633981199	0.0034149593207381	0.033655864148961	Slfn13
-0.645207399967898	0.00343371668077483	0.0337825802648053	Slc17a4
-0.389709059664705	0.00343107531847999	0.0337825802648053	Tmem128
-0.451478955072807	0.00345669041932468	0.0339788593278238	Recql5
-0.547429385319486	0.00345960094099219	0.0339788593278238	Thumpd2
0.443848959760623	0.00348842378937645	0.0342325871773257	Kti12
-0.499214513690095	0.00350308669317938	0.0343470452142896	RGD1562310
-0.58272382595762	0.00351306142172652	0.0344153801553568	Hexim2
-0.458290855070551	0.00352392752423957	0.0344923230834116	Cdk10
-0.47628390677315	0.00353051249029865	0.0345272664721607	Gpatch4
-0.439347198687042	0.00353598352193742	0.0345512656085557	Msrb2
-0.571590972227135	0.00356513908664595	0.0348064559422586	Zfp397
-0.38928670252038	0.00357041974094962	0.0348283193129089	Ccar2
-0.67075027490535	0.0035842403597915	0.0349333792343253	Kbtbd3
-0.342297308274478	0.0035913086369934	0.0349725055364357	Ankhd1
-0.520750626811307	0.00360012656859249	0.0350285891788625	Itfg2
1.53795543234696	0.00361950103334097	0.0351872035940754	Sstr2
0.382924985631112	0.00363962912646141	0.0353528691740764	Hexim1
-0.341294519846345	0.00365661380630851	0.0354877468727501	Safb
-0.370302455705649	0.00366205459299848	0.0355104565614044	Ncbp3
-0.391475192046762	0.00369521141165467	0.0358016591254393	Crebl2
-0.36344356045485	0.00377590396969788	0.0365525378368386	Camsap3
-0.383249941014436	0.00385046250082336	0.0372428180400584	Uhrf1
-0.391393300594853	0.00387180632758781	0.0374176591253465	Ffar1
-0.821391765908836	0.00389282405010244	0.0375573892348552	Dll1
-0.331691397455449	0.00389244143663685	0.0375573892348552	Luc7l2
-0.342910927626362	0.00390602785112673	0.0376530563561476	Ube2g2
-0.341967646906092	0.00392191934402756	0.0377744493926019	Sfr1
0.352882181675722	0.00393571518646557	0.0378754708532804	Selenok
-0.568772632778418	0.00394277441101823	0.0379115470654751	Sec14l2
-0.888477691091427	0.00401325844770999	0.0385245898936922	Fhl4
0.383116812571397	0.00401244821608729	0.0385245898936922	Rras2
-0.40407541712608	0.00412896868770009	0.0396021351855456	Bsn
-0.64953045454341	0.00418264685338689	0.0400834073347169	Xpnpep3
-0.430018253174515	0.00419682335913437	0.040185636378601	Ppwd1
-0.547569291141817	0.0042156113327802	0.0403318136867159	Nckipsd
-0.378115830249902	0.00422512829446743	0.0403891228950259	Ccne1
-0.543136319994437	0.00425662867826774	0.040645968408487	Gin1
-0.361662079030307	0.0042590955370402	0.040645968408487	Polr1a
-0.387845347020652	0.00427317748879993	0.0407464018332529	Mrpl50
0.360071676094868	0.00428092291150032	0.0407862971568234	Tspan31
-0.39509326509887	0.00428738669333538	0.0408139255295733	Med20
-0.333687442398147	0.00434523634352214	0.0413302712674548	Zfp292
0.426977707340917	0.0043537982869269	0.0413773427235576	Peli1
-0.368715766753859	0.00436081413499387	0.0414096546218489	Tubgcp6
-2.73284503037636	0.00437086924820565	0.0414707494867035	Cd68
-0.342215852866951	0.00439182095383739	0.0416350443405181	Tollip
0.548227825460749	0.00443324326493034	0.0419582660082498	Erc2
-0.362182710078274	0.00442998862537661	0.0419582660082498	Mtmr1
-0.469021090005549	0.00445587061673132	0.0421375972772973	Mlycd
-0.417381767750533	0.00447216853327888	0.0422219901427121	Prickle2
-0.64795784244494	0.00447129651193744	0.0422219901427121	Slc25a27
-0.383788474665248	0.00449419786132575	0.0423950196934946	Pagr1
-0.400653745454332	0.00454155824404994	0.0428065226426831	Dclre1b
-0.357869937387933	0.0045541718716181	0.0428901120672454	Gtse1
-0.404301925748602	0.0045580453498958	0.0428913191018954	Acvr1b
-0.712305719693689	0.00459435279483938	0.043197478002053	Poli
-0.824588817644385	0.00462394144330421	0.043406426714938	Il18bp
-0.517294431333531	0.00462415653093122	0.043406426714938	Obi1
0.367246958322985	0.00463904274327032	0.0435104975396656	Crb3
-1.3809154470771	0.00473182417399406	0.0443081360920523	Igflr1
-0.423341795443688	0.00472843486960733	0.0443081360920523	Tfb2m
-0.342187585450186	0.00474491666182718	0.0443944326889256	Rab24
-0.384393450297798	0.00478307422007265	0.0447149109945077	Twnk
-0.363044788135116	0.00483183744238199	0.0451339334340608	Terf1
-0.39846969354209	0.00485500233938971	0.0453133551676373	RGD1308147
-0.393911631915164	0.00490459144089394	0.0457389097566103	Slitrk6
-0.634739081806556	0.00491788417018578	0.0458255569706815	Tbc1d2
-0.33293910796054	0.00492568432460037	0.0458609242970109	Kdm3a
0.352907087514485	0.00493026791537598	0.0458663104523848	Scand1
-0.398076766443246	0.00493965579189123	0.0459163458837162	Pxylp1
-0.355094735806203	0.00496687725879234	0.0461319370378669	Blcap
-0.554321429874785	0.00499812325172485	0.0463845279406426	Tent5c
-0.869155919286447	0.00501501546477636	0.0465036089899748	Parp16
4.03944057438577	0.0050409388730032	0.0467061747359488	Neurod6
-0.435348896105427	0.00506572261505398	0.0468978620756654	Plekhf2
-0.374148587606126	0.00512489259642117	0.0474073263442773	Urgcp
-0.684330511471653	0.00513245077450875	0.0474389235429171	Lipt2
0.323152872922362	0.00514786363718947	0.0475430115912047	Lmna
-0.595047049608104	0.00516585340920084	0.0476707117181048	Eepd1
-0.393401249177541	0.0051875772485098	0.0478326365941499	Cybc1
-0.324575265610858	0.00521632727185968	0.0480204018628112	Marcks
0.332765197090343	0.00521547516280585	0.0480204018628112	Sema4b
1.04724222645446	0.00523680799827657	0.0481702210411753	Amotl2
-0.450127801212993	0.00524185060689613	0.0481779078251801	Prr11
2.09621569764797	0.00525334180180985	0.0482448037805344	Cd7
1.96933563606184	0.00527907751452233	0.0484423042438379	Gnat1
-1.12230157695549	0.00532278232755136	0.0488042459688696	Foxq1
-0.883798288363187	0.00533779176980622	0.0489027130782567	Sertad3
-0.35867135921353	0.00538716050763917	0.0492368412876966	Elp1
-0.471180642747642	0.00538572754422824	0.0492368412876966	Lyrm7
-1.52325521136503	0.00538071208067731	0.0492368412876966	Pnldc1
1.01869131860105	0.00540206585219156	0.0493336986756761	Smad9
-0.307047554561386	0.0054766411563258	0.0499748960336598	Cenpf
1.00503744171216	0.00551525640881815	0.0502871945810394	Plat
0.594964278777886	0.00557349232934209	0.0507777519137833	Map3k2
-0.425884632372587	0.00559363605204626	0.0509028609740273	Cdc6
-0.40662845320489	0.00559611438755679	0.0509028609740273	Mpv17l2
0.693348772825373	0.00561187950700648	0.0510057492970145	Foxa1
-0.510268138128152	0.00563688558529301	0.0511923978769037	Cenpl
-0.384696038161864	0.00570144808661199	0.0517377048239941	Noc3l
-0.350865893838713	0.00576579881299485	0.0522802280335844	Stk32c
-0.341515233932894	0.00578732827497357	0.0524339267444599	Asb8
-0.388931835323252	0.00580072069088494	0.0525137180648335	Rufy3
-0.388314456821561	0.00581275348280738	0.0525810844274171	Nol3
-0.41750117600994	0.00581858086734486	0.0525922557954485	Gskip
0.413426053591983	0.00585223574910842	0.0528547348570896	Gspt2
-1.11367393844986	0.00588020086232121	0.0530654533296316	Lrr1
-0.357060134644807	0.00588865869768813	0.053099936540098	Orai2
-0.329125223260964	0.00589493890298178	0.0531147445451985	Golgb1
1.53749201343051	0.00592612963236197	0.053281384693199	Ahnak
-0.352934637928121	0.00592739120670062	0.053281384693199	Krr1
-0.756313771837513	0.00592247691081094	0.053281384693199	Ptch2
-0.331135297416934	0.00599142357455327	0.0538147315888503	Unc119b
-0.509797480567455	0.00604321147367776	0.0542373493703431	Trim34
-1.05280874580312	0.00604817496881104	0.0542393889920313	RGD1560436
-0.31526935862228	0.00607079543459619	0.0543996473528917	Rabep1
-0.590355067504431	0.00609375828535025	0.054520093659243	Fez2
0.347117163119836	0.00609150418081667	0.054520093659243	Il6r
-0.376575551307852	0.00615862080820603	0.0550573969520495	Fam222b
-0.437603171132585	0.00618234856432351	0.0552264085480755	Spryd4
-0.557683282298428	0.00625264301379524	0.0558108088807351	Pnpla3
-0.341761220265394	0.00627521963984308	0.0559687035167312	Wee1
-0.356268229517305	0.00629255179731854	0.0560796133719003	Zfp422
-0.378538479866665	0.00630589331895242	0.0561548135992559	Cox15
0.338709399395643	0.00635395659549912	0.0565388585327551	Bhlhe40
-0.470125426191923	0.00638087565262911	0.0567171079166496	Mocs1
-0.328790334705215	0.00638884642092892	0.0567171079166496	Nfat5
-0.80133307952779	0.00638788560735213	0.0567171079166496	Trim13
-0.602388183355655	0.0064899313639966	0.0575698636564594	Thnsl1
-0.503332133499921	0.00652382016472184	0.0578256877139276	Gen1
-0.339749670682179	0.00657752764935038	0.058248500713608	Amz2
-0.988440183047157	0.00658169402055613	0.058248500713608	Sbsn
-0.517498598855966	0.00659129148944487	0.05828839392828	Lysmd1
-0.326004688803664	0.00660114891786635	0.0583305226908993	Nelfb
-0.350518997907631	0.00668093322016206	0.0589900132901279	Pop7
-0.353674222235401	0.00668729144729321	0.0590006638323589	Plekhm1
-0.33976143212452	0.00672240340665693	0.059219202933104	Crbn
-0.478613112856979	0.00671925349536872	0.059219202933104	Tmem169
3.33204130927923	0.00678523897434469	0.0597267922630249	Tat
-0.364900242920699	0.00684879246035297	0.0602399164792337	Proser1
-0.376255728219551	0.00687220371680764	0.0603531265068107	Tdp2
0.359712280731492	0.00687049689744184	0.0603531265068107	Zbed4
-0.605057286129402	0.00689800487647996	0.0605332964332939	Rnaseh1
-0.39670938844436	0.00690799996691432	0.0605745908277969	Brcc3
-0.354877402905183	0.00691685404487674	0.0606058244238167	Hmx1
-0.345651806337319	0.00697773672110908	0.0610925389374168	Kdm5b
-0.416179583441865	0.00702572885011254	0.061418814344648	Prkrip1
-0.477382488123594	0.00702062606975265	0.061418814344648	Stx17
-0.446271411649055	0.00705358595025703	0.0616153061039997	Riox2
0.298104556669696	0.00705962304688072	0.0616210389732302	Ddx3x
-0.578682541262901	0.00708222980339481	0.0617712838602264	Stbd1
-0.69697923786394	0.00709379412983421	0.0618250611680832	Zkscan7
-0.336240282846416	0.0071380331345364	0.0621633121343809	Phf20l1
-0.328406501247761	0.00714907129569863	0.0622110668501349	Abhd17c
-0.66807412305167	0.00715438133440688	0.0622110668501349	Dtx3l
-0.417944788125205	0.00716699686296867	0.0622734810885563	Mitd1
-0.3056106383821	0.00722102774664924	0.0626953826797779	Ankrd11
-0.41123466386983	0.00724627661697099	0.0628193488399332	Arl13b
-0.360169189334333	0.00724626003701688	0.0628193488399332	Phkg2
-0.343076891438861	0.00728774358426208	0.0631310435151054	Ip6k2
0.377412608131641	0.00731040094109177	0.0632794494160114	Kcnk1
-0.354829592443904	0.00733954028998005	0.0634357852081898	Cnot4
-2.05187121016997	0.00733611718754808	0.0634357852081898	Lag3
-0.326154571471102	0.00736774868215552	0.0636315670498077	Mau2
-0.669437960658142	0.00740079354226198	0.0638687924988577	Prelid3a
-0.34326597910428	0.00744365946017497	0.0641903525134968	Kdm4b
-0.395221756848068	0.00746465629693369	0.0643229826279042	Ttc4
-0.646730108982523	0.00748080933333498	0.0644137056280844	Oas1b
-0.319073348926406	0.00752295352820898	0.0647279217167913	Setd2
0.335655235949214	0.00753108743149193	0.0647492592082925	Nr2f6
-0.377833341820384	0.00754508424111126	0.0648209337803497	Trim25
-0.649030796221643	0.00755599152294543	0.0648659782014776	Il4r
-0.541561922096368	0.00757727028400335	0.0649999245636003	Polr3g
-0.356808785861876	0.0075964305195743	0.0651155107112013	Bfar
-0.3728704349436	0.00760509973504484	0.0651410636991275	Mxd3
-0.345758145991187	0.0076206607574182	0.0652255657652864	Zfp219
0.420113551503533	0.00772972728946522	0.0661096616273007	Gpr19
-0.314536822985087	0.00781324251775732	0.0667740696368335	Lzts2
-0.487495255436367	0.00785512681437296	0.0670819629218487	Ccdc71
-0.335286408510306	0.00786810581111712	0.0670927384578654	Letmd1
3.3336846037846	0.00786407314830265	0.0670927384578654	Stkld1
-0.368637252141062	0.00788896083980082	0.0672205204891362	Shox2
-0.342485081463228	0.00793318974378134	0.0675471293277204	Rab22a
-0.389930118734427	0.00798576909267232	0.0679442998880263	Tnfrsf12a
-0.436962818092446	0.00801428584728095	0.0680857578064254	LOC102549471
-0.633969259844687	0.00800946783493456	0.0680857578064254	Wdr5b
-0.347377455365019	0.00803937064329673	0.0682482376627385	Luc7l
-0.571713563738464	0.00805028268660377	0.0682902498718418	Polg2
-0.372342909221069	0.0080674860767104	0.0683855296450685	Arhgap12
-0.374388967789525	0.00810467375507957	0.0685992046143173	Pxk
-0.427811851729401	0.00810075595991927	0.0685992046143173	Znhit2
-0.37276995134822	0.00813530477769174	0.0688076147076262	Gpr107
-0.390117523704514	0.00814756437378011	0.0688096660829866	Tmem231
-0.40036377531639	0.00814204492451868	0.0688096660829866	Trim39
-0.449806840724574	0.00820104996798425	0.0691215822771791	Fbxw17
-0.508472694168341	0.00819388368453487	0.0691215822771791	Ophn1
0.301662615166343	0.00820260481266909	0.0691215822771791	Slc25a3
-0.662328491552059	0.00823875974481492	0.0693752033806033	Sft2d3
-0.554325090407192	0.00833156535355075	0.0701051333055571	Cdc42ep1
-0.331444728364656	0.00838923503193057	0.0704868082066536	Nob1
-0.338901113651989	0.00838741162090437	0.0704868082066536	Ubl4a
-0.324339915134091	0.00840417976673303	0.0705606060767057	Pgam5
-0.435974182690347	0.00842287661790055	0.0706159629663254	Rwdd2b
-0.663988042832817	0.00842310560705558	0.0706159629663254	Zfp37
-0.440705343873373	0.00848001298280103	0.0710410451199981	Cox11
0.819743464434401	0.00852020437306829	0.0712734700367992	Depdc7
-0.318903078923609	0.00851786013204002	0.0712734700367992	Mcf2l
-0.318329940570442	0.00854275280964584	0.0713162807414093	Agfg2
-0.316575110764405	0.00854400429420307	0.0713162807414093	Lsm14a
-0.383769134621677	0.00853897262898049	0.0713162807414093	Nudt7
-0.436053044298396	0.00858105732646938	0.0715733929371649	Rhod
-0.331295967628284	0.00865974501149339	0.0721771469225781	Zzz3
-0.567704573351093	0.0087059159331714	0.0725091994666756	Mmp11
-0.418437417664479	0.00874962693005216	0.0727674129287998	Pde12
-0.338942258093716	0.00874698347217286	0.0727674129287998	Sapcd2
-0.327137554533969	0.00876172920145951	0.0728151834652499	Men1
-0.776204815909114	0.00877099709759896	0.0728393464551873	Tmem220
-0.367539071901219	0.00881391636522232	0.0730897684391933	Orc5
-0.307897969445044	0.00881261287764765	0.0730897684391933	Thumpd1
-0.361088416076169	0.00882369695156963	0.0731179287187955	Supt7l
-0.417731220459253	0.00883918637093645	0.0731933205495041	Mis18bp1
-0.32410745035513	0.00885684144987771	0.0732336088693138	Cdc42bpg
-0.341224327917783	0.00885544809533031	0.0732336088693138	Morc3
-0.438525280714423	0.00888310587164492	0.0733977838687429	Ccdc127
-0.356364556395377	0.00889625153525096	0.0734534048894693	Tysnd1
-0.357690541635344	0.0089647793509709	0.0739658884202585	B4galt7
-0.402159606196162	0.00897652766211693	0.0740094994863665	Sco1
-0.44437998986757	0.00898513050668881	0.0740271327788491	Abraxas1
0.841438347893738	0.0090496439264671	0.0745050483435666	Ascl1
-0.314194605689933	0.00905948134271637	0.0745324571384971	Kif20a
-0.309051747306935	0.00912042276714766	0.0749799580253949	Metap1
-0.349333541691605	0.00913071555093529	0.0750107277541685	Zfp777
0.310788181562873	0.00918019324287595	0.0753631347795092	Arf4
-0.482564381145313	0.00919594845597623	0.075438396646017	Cptp
-0.336601938729447	0.00933210808462945	0.0765005739335551	Kif15
-0.376964721746989	0.00936854913253329	0.0767443667137133	Trmt13
-0.302021386107924	0.00943153153930736	0.0772050744733009	Klhdc8a
-0.342885637691622	0.00949711366694238	0.0776727574958702	Cwf19l2
-0.462260607565559	0.00950222958886781	0.0776727574958702	Fbxl8
-0.334461124685326	0.00951801810949329	0.0777463219614245	Ska1
-0.317842237456504	0.00963089952353765	0.0786123031671798	Klhl22
-0.486601596501434	0.00969100194515989	0.079046548629609	Stat5a
-0.588942819373684	0.00973487834150543	0.0793479194070607	Kcna6
0.316735120545868	0.00978501135103344	0.0796998221849467	Mxi1
0.696003652170114	0.0098261482421135	0.0799780026074512	Rnf165
-0.347486362596992	0.00983506170680984	0.0799936979164675	Wdr37
-0.907050753398682	0.00999700044896427	0.0812531221728451	Kcnj2
-0.394941798320313	0.0100147196904555	0.0813394112731184	Yae1
0.756823541829742	0.0100459144102991	0.0815349481408546	Irs1
2.15799160729893	0.0100623354982625	0.0816103867748596	Cxcl2
-0.370698929539139	0.01012899269263	0.0820928692965313	Foxj2
-0.32970510189708	0.010148538420725	0.0821350261442702	Mfsd11
-0.330237617955329	0.0101462802078624	0.0821350261442702	Sh3bp5l
-0.505914556810321	0.0101759718005295	0.082298890578859	Fam217b
-0.384017021486737	0.0102157758790438	0.0825625020231539	Mon1b
-0.521047315697538	0.0102302120791882	0.082620866523881	Lipe
-0.388641134970219	0.0102705767984785	0.0827717420803487	Chrm4
-1.3104491127555	0.0102671996312671	0.0827717420803487	Chst14
0.585297506300455	0.0102660785212258	0.0827717420803487	Epop
-0.305733926456333	0.0102980326266958	0.0829346481300428	Ddx42
-0.321640686836559	0.0103460228293208	0.0832422839179585	Map3k12
-0.892416518371654	0.0103507694987053	0.0832422839179585	Rasl11b
-0.372126256758075	0.0104165728118734	0.0837126960291746	Lig4
-0.319724183327203	0.0104685984803928	0.0840718021020046	Usp20
-0.325003698083639	0.0105224816576722	0.0844453118035475	Ung
0.345107316075985	0.0105434442045238	0.0845542878362788	Mef2d
-0.421239056452135	0.0105632097880742	0.0846535188894508	Alkbh1
-0.463618835084376	0.0105931289783068	0.0848339252164819	Rhobtb2
-0.337098351260616	0.0106361651362221	0.0851190518099336	Sde2
-0.312641554293282	0.0106464727566957	0.0851420433028489	C2cd5
-0.496147249606696	0.0108054018539392	0.0863527299590453	Leng1
-0.335534962305861	0.0108365131111796	0.0865409680259616	Slc35g1
-0.285441337497434	0.0108509121326232	0.0865955719462031	Rfx6
-0.495457593135968	0.0108866915020658	0.0868206066028253	Pik3r3
-0.438397441399097	0.0109155428953103	0.0868764119273187	Stx3
-0.53790351378345	0.0109164474994247	0.0868764119273187	Tert
-0.305975858153207	0.0109022401976209	0.0868764119273187	Trim8
-0.303061722113076	0.0109464864002635	0.087054973788762	Kpnb1
-1.0315490859339	0.0109617979037585	0.0871162453808757	Nat2
-0.567441660615333	0.0109787956946615	0.0871908240605155	Gucd1
-0.376038720499242	0.0110006325951177	0.087293876520832	Clk4
0.454476304132697	0.011007016913734	0.087293876520832	Pmp22
-0.33626020410301	0.0110636508864423	0.0876823044647317	Gpn3
0.316445192890556	0.0111185943744205	0.0878943672196003	Msmo1
-0.314338836999675	0.011099094840126	0.0878943672196003	Plk1
0.301680190364928	0.0111079991697206	0.0878943672196003	Plppr4
-0.368090738271497	0.0111287838341268	0.0878943672196003	Polrmt
-0.470385538398885	0.0111274546725659	0.0878943672196003	Slc25a19
0.552130088745787	0.0112207262711645	0.0885594467659375	Klhl15
-1.71267681465147	0.0112461849553523	0.0886992493861533	Lcn12
0.313960802345545	0.0113231988516595	0.0892451983821091	Sfxn3
-0.409946279442574	0.0113500939463135	0.0893342102221187	Mios
-0.348711326815928	0.0113450250283873	0.0893342102221187	Mtif2
-0.318576796235473	0.0113778861148915	0.0894914504036662	L3mbtl2
0.459521752935187	0.0114094602663514	0.0896782010777327	Arl4c
-0.337760211052145	0.0114728058459889	0.0901142472896192	Mrrf
-0.367036513385606	0.0114968634120952	0.0902413158295506	Lpin3
0.329586829378332	0.0115761187979104	0.0908011729271714	Ube2n
1.27919617294848	0.0116236087229998	0.0910921429659642	Lrrc4
-0.336406027163204	0.0116291226874118	0.0910921429659642	Trim5
0.430304120429816	0.0116371739073386	0.0910929019732346	Pvr
-0.446334108388825	0.0116950516096877	0.0914834228375295	Nadk2
0.381487768899136	0.0117394945052582	0.0917683898117519	Gpt2
-0.698582042979877	0.0119017147415706	0.0929730131108231	Oxld1
-0.369230955279104	0.0119494128517603	0.0932819877153096	Xpc
-0.316837155814614	0.0120390597771483	0.0937992843234076	Acbd3
0.291203376951531	0.0120402504327113	0.0937992843234076	Gars
-0.319156714092448	0.0120348794473447	0.0937992843234076	Plpbp
-0.358794909780044	0.0120649293300197	0.0939276483258909	Plxnb1
-0.372532070447837	0.0121046504964581	0.0941408874657178	Exo1
-0.36029929549346	0.0121087606738563	0.0941408874657178	Rps6kc1
-0.292583170464336	0.0121235250371937	0.0941917291220774	Kdm5a
-0.43382581163635	0.0121528129488474	0.0943001178570199	Arhgap39
1.1503023261939	0.0121539446347329	0.0943001178570199	Ccno
-0.310668926085783	0.0122364945815077	0.0948763276556709	Lgalsl
-0.875356724017271	0.0122476296804105	0.0948984134641821	Aplf
-0.679912862524788	0.0122574355135897	0.0949101768097564	Rnf186
-0.497518569947261	0.0123401708434463	0.0954862408778023	Tnfsf10
-0.422572321462782	0.0123881299425204	0.0957926158688346	Rbbp9
-0.312105981591687	0.0124203336842422	0.0959768295222278	Shfl
1.08868692481207	0.0124534923201877	0.0961681686114563	Tgif2
0.300950329904424	0.012473124177753	0.0962205240443993	Creb3
-0.377055477716447	0.0124810679060619	0.0962205240443993	Klhl12
-0.307348614633693	0.0124854784081363	0.0962205240443993	Tnk2
0.284717011824118	0.0125002193504091	0.0962693423005283	Pebp1
-0.354026947078696	0.0125555746254172	0.0966306724531439	Dcaf5
-0.742599320845217	0.0125762214439153	0.0967245721797975	Tigd5
-0.334622543937776	0.0126003875151185	0.0968453945121728	Commd8
-0.479602239943372	0.0126104279983613	0.096857559649385	Amacr
0.31806282723997	0.012628684082725	0.0969327681738379	Zfp131
-0.649785753123502	0.0126411151397361	0.0969631952982307	Senp8
-0.349023497768003	0.0128628689396706	0.0985981091680773	Lrif1
-0.382155010037276	0.0129040910623812	0.0988479269875516	Nif3l1
-0.413668680402784	0.0129790561633628	0.0993557160313043	Zscan25
-0.29797445748353	0.0130212384089519	0.0996120389173793	Espl1
-0.442991027788721	0.013030502279674	0.0996163632221809	Palb2
-0.359488721333701	0.0130617714927368	0.0997887972880736	Pggt1b
-0.476609273297807	0.0130829849472707	0.0998842290774295	Asb7
-0.321819352564403	0.0131497603956438	0.100327152598876	Sh2b1
-0.490567493931311	0.0132636628916258	0.101061521912774	Klhl20
-0.50162811375063	0.013258989865989	0.101061521912774	Zfp354c
-0.419847216959161	0.0133885162628374	0.101792919520322	Armc6
-0.316679248981617	0.0133844040537046	0.101792919520322	Pcgf6
-0.762922429918645	0.0133870700494528	0.101792919520322	Smad7
-0.362491044729792	0.0133952086724699	0.101792919520322	Taf5
-0.430757784655065	0.013409938323707	0.101834590311485	Coa7
0.299428442826428	0.0134184768407291	0.101834590311485	Smim14
-0.319605412922177	0.0134373864600157	0.101910562741788	Lyrm2
-0.338085311986322	0.0134848308918283	0.102202702430985	Bbs1
-0.299863920777413	0.0134967553710458	0.102225424939958	Klhl24
0.294579176374467	0.0135891743403515	0.102857385687842	Desi1
-0.321884589713941	0.0136014817265885	0.102870929448867	Kmt5c
-0.336235979374355	0.0136089292800414	0.102870929448867	Orai3
-0.307303317793113	0.0136266140999547	0.102936665351373	Cenpc
-0.398456745490651	0.0136618156958833	0.103134550658705	Zfp507
-0.774372148326757	0.0136837892344243	0.103228332176378	Ager
-0.304540189592851	0.0136922665539573	0.103228332176378	Rev1
-0.316669008236494	0.0137942522751263	0.103692097259496	Fbxl15
-0.508706485437926	0.013784272815826	0.103692097259496	Mtnr1a
-0.341448182883514	0.0137990531106769	0.103692097259496	Osbpl7
0.284351351467171	0.0137936148554089	0.103692097259496	Rcn1
0.279766250653825	0.0137870590264262	0.103692097259496	Serp1
-0.464085918643605	0.0138162109418397	0.103726059632045	Fzd2
0.341216678103777	0.0138216876526808	0.103726059632045	Ms4a8
-0.301253004866295	0.0139067558832011	0.104296115503876	Tbc1d10b
-0.40534988103854	0.0139781967560867	0.104694773872273	Cbr3
0.468674688862323	0.0139719713965893	0.104694773872273	Nrn1
-0.557447074981974	0.0141019163041022	0.105552382689267	Bcl2l14
-0.327965344633619	0.0141721591425724	0.106008861202311	Trim3
0.284773429830067	0.0141905342759768	0.106077022538177	Ufm1
0.283134640714085	0.0142066968899474	0.106128566721251	Pdx1
-0.332087695051872	0.0142324061490128	0.106163148499696	Coq9
-0.617072639876449	0.0142391369276575	0.106163148499696	Slc4a8
-0.324382066191452	0.0142244485045867	0.106163148499696	Zhx1
-0.339749493418712	0.0143682689392428	0.107056223742491	Lrch3
-0.322737912282162	0.0144112329438179	0.107306527745516	Mical3
-0.392304921077067	0.0144566290035669	0.107574603865398	Dedd
0.479913804640391	0.0145601664279764	0.108274692164406	Bcl2
-0.872204016137548	0.0145787564197704	0.108342581777554	Abhd18
-0.343271281762841	0.0145972672320398	0.108409795292685	Crls1
0.402253170028169	0.0146092712829891	0.108428629120409	Tmem229a
-0.335104353552937	0.0146264574823054	0.108485875056581	Ppfibp1
-0.314506861365319	0.0147222583587917	0.109125762281477	Grpel2
-0.302513073865586	0.0147482044195968	0.109247371936108	Snx8
-0.458092541013703	0.0148414306388399	0.109725024968363	Bicdl2
0.285832462810533	0.0148413849693905	0.109725024968363	Gch1
-0.342657174430476	0.0148375655077996	0.109725024968363	Sgpp1
-0.607466425016032	0.0148982366669745	0.110073939554962	Wdr89
-0.318215255447757	0.014923815480478	0.110191834224651	Tmx2
0.279346715948296	0.0150014292195256	0.110693535710056	Prkar1a
0.515902320861806	0.0150530928219132	0.110907311678025	Eva1a
-0.290926019862811	0.0150447181682595	0.110907311678025	Kdm4a
-0.427590931431849	0.0150594542140524	0.110907311678025	Pgpep1
-0.581090672264234	0.0151031045862321	0.111085904766558	Amhr2
-1.76366861533503	0.0150990676023279	0.111085904766558	Mir24-1
-0.357734259767576	0.0151555702143205	0.111375107147123	Slc35f6
0.283056134581611	0.0151618749600388	0.111375107147123	St18
-0.526606600484271	0.0151985393122622	0.111572866797453	RGD1561157
0.380021865635069	0.0152465894318331	0.111739152612531	Clic4
-0.289843355282608	0.0152489554485917	0.111739152612531	Rnf145
-0.323484777868043	0.0152504624112283	0.111739152612531	Timm22
0.363903590406882	0.0153492003990968	0.112390692436353	Zc3h10
-0.291627355612385	0.0153857509123866	0.112586338305847	Mbd1
0.300115143551127	0.0154090341489009	0.11268471205186	Impdh2
0.294303449197822	0.0154259459931205	0.112736396626175	Rap1b
-0.60460393819236	0.0154853355395122	0.113098254208223	LOC500877
-0.358501096100534	0.0155096873779187	0.113203913226211	Cckar
-0.290650058738619	0.0156111108869569	0.11358223753331	Aktip
-0.307840233673173	0.0156046219561672	0.11358223753331	Nup50
-0.31937919157815	0.0156002056386881	0.11358223753331	Pfkfb2
-0.537696901164033	0.0155774719190525	0.11358223753331	Taf1c
0.28246066111038	0.0156104196663288	0.11358223753331	Tmem248
0.297914179967571	0.0157032737936566	0.114180248561876	Prpf38a
-0.869871274521031	0.0159316337429444	0.115767176157487	Alx1
-1.31584038008687	0.0160780921950836	0.116757331527012	Cdc42ep2
-0.324394124316022	0.0161351186643143	0.117097198316684	Arhgap17
-0.311921427834561	0.016300330672621	0.118221270970777	Trim41
1.93578048191364	0.0163482915019475	0.118494072329305	LOC317456
-0.363829173842118	0.0164312346925835	0.118944690075516	Abtb1
0.542235728807964	0.01642768504919	0.118944690075516	Dennd2c
-0.32635506766754	0.0164564585601545	0.119052029962659	Notch1
-0.291222782297157	0.0166002885236206	0.120016732432136	Synpo2
-0.488748984402334	0.0166690282606726	0.120437672959762	Gpn2
0.338853981159529	0.016713672350317	0.120684095684635	Klf9
-0.292482143182046	0.0167317459244763	0.120738471535667	Vezf1
0.609968373426203	0.0167549206406022	0.120829566231849	Apold1
-0.279928925150688	0.0167709485103805	0.120869038603447	Zfp638
-0.284236792864708	0.0167907146109695	0.120935385990454	Fam111a
0.415169008828146	0.0168172216304984	0.121050171032349	Gorab
-0.35385217473256	0.0168820503087794	0.121389382065522	MGC94207
0.428477102740667	0.0168862937208683	0.121389382065522	Plekho1
-0.291515506478858	0.016896146962316	0.121389382065522	Ptpn11
-1.97012642753568	0.0169482535397736	0.121687397829146	Snai1
-0.290835715985468	0.0170528768482867	0.122361870718408	Epn2
-0.526858522932548	0.0170951777040398	0.122588588019201	Dbndd1
0.274179238377356	0.0171650986836442	0.123012960028219	Sf1
0.788488755227265	0.0171916454154486	0.123126155908516	Hoxb3
-0.42621243051784	0.0172304309735077	0.123326809692881	Faap20
-0.326462904593564	0.0172575252163855	0.12344358449597	Dolpp1
-0.295198225384678	0.0173127713157062	0.123761458868581	Asf1b
-0.317152205637259	0.017616737373911	0.12585581809484	Prpf4
0.317598169296829	0.0176990432308295	0.126364989451034	Ifngr1
-0.518165091799926	0.017733041833368	0.126528844283944	Stk19
-0.345653705643435	0.017766733804384	0.126690308547824	Slc22a15
-1.32161901055618	0.0178761559015419	0.127312025736603	Ankrd34a
-0.282807022492593	0.0178719718915777	0.127312025736603	Gabarapl1
-0.322431197575878	0.0179548558391713	0.127793044791914	Tubgcp5
0.676743049813772	0.0181255469283109	0.128927803368333	Pde4a
-0.319221132236758	0.0182432370153168	0.129603939391692	Bivm
-3.50871353531892	0.0182401026274763	0.129603939391692	E230034O05Rik
-0.400709805616061	0.0182680047116124	0.129699435807431	Elp6
-0.542512245969997	0.0183211737972849	0.12999633353563	Pex10
0.258450913941042	0.018466355260952	0.13094532535506	Atp5mc1
-0.311328986458752	0.0187585237973839	0.132934786217599	Map11
0.266325794069933	0.0188269515262836	0.133337197822511	Agap3
3.69869229834124	0.0188708592822489	0.133565562731962	G6pc
-0.288743175013624	0.0189024369232785	0.133706428440634	Wtap
-1.59674119619372	0.018967514420422	0.134083935273255	Klhl38
-0.277374336580117	0.0189879064131074	0.134115054845775	Rwdd4
-0.498053695650596	0.0189953387146217	0.134115054845775	Thap3
-0.429540970914692	0.0191424603260295	0.135070521043555	Rpusd3
-0.553390563990561	0.0191594724748603	0.135107314520998	Arhgef37
0.259570724144868	0.019217990504677	0.135436570621268	Srsf2
-0.360332296443548	0.019317125594256	0.136051489732731	Ccdc59
-0.520745428252253	0.0193764881313039	0.136385705027469	Cttnbp2
-0.282238850831667	0.0194282347078515	0.136665936040734	Kif3b
-0.332743260104603	0.0195411407764724	0.137375779111211	Chd2
0.293557257555621	0.0196645745137813	0.138158716154493	Mapk6
-0.286107321998106	0.0197018718578752	0.138335889954866	Morc2
-0.401364269868356	0.0197324504850285	0.13843638359523	Dph5
-0.404227615181579	0.0197403610208707	0.13843638359523	Rhobtb1
0.863183794589465	0.0197681203500173	0.138546214350305	Rasd2
-0.374444572459116	0.0198499399830682	0.139034564334004	Fchsd1
-0.397588768956159	0.0199360692672767	0.139552484870937	Homer3
0.276604490519559	0.019965747300565	0.139674855275547	Slc20a1
0.29875337470123	0.0201045074207775	0.140559718548684	Slc2a1
0.345774432423956	0.020197936568946	0.141126766069292	Twist1
-0.283008670718835	0.0202693374130146	0.141539300032832	Prpf38b
0.289632989572889	0.020327084096689	0.141856043312177	Cldnd1
-0.436239096240788	0.0203692336985375	0.142063620167875	Rnf31
-0.3326453831945	0.0204722370897882	0.142608308486773	Hgh1
-1.71719653240831	0.0204710628077935	0.142608308486773	Shd
-0.407436035198883	0.0206086861397375	0.143471534147279	Etv5
-0.286753304025807	0.0207079886316322	0.144075264768804	Vps39
-0.293332243963354	0.0208323655886118	0.144764715243194	Klhl9
-0.397054182421679	0.020829458724317	0.144764715243194	Wdr83
-0.266651789028078	0.0208935545710293	0.145101872011782	Rev3l
-0.358883352876104	0.020928213821377	0.145254487686309	Bcorl1
-0.346189174340668	0.0211535393043079	0.146729456155623	Brpf3
-0.274892287709468	0.0212019251085435	0.146976057108378	Cbx6
-0.303373483419605	0.0213722648991867	0.14790488728482	Ifnar1
0.308461083376457	0.0213592119160933	0.14790488728482	Igf1r
-1.8089517497695	0.0213746584401307	0.14790488728482	Lat
0.281961130988352	0.0215692699661391	0.149161400756174	Ezr
-0.281748080135442	0.0215891002081788	0.1492084342692	Cnnm3
-0.31372352640026	0.0218129071695872	0.150664302114664	Coq10a
0.2879418164455	0.021990460382594	0.151707682109317	Pdlim1
-0.296631389238458	0.0219798072377333	0.151707682109317	Prpf3
0.284813303533388	0.0220183665197865	0.151808749780009	Cdk11b
-0.289042946946259	0.0223290630409596	0.153673335303527	Fgfr1op2
-1.03768657114651	0.0223192799936606	0.153673335303527	Inhbb
-0.423689193457083	0.0223097796334139	0.153673335303527	Trmt44
-0.311259634705502	0.022359153916349	0.153788006396413	Ankle2
-0.278373994077512	0.0224079489850083	0.154031111510393	Brap
-0.338335634664892	0.0225244341873432	0.154646175247875	Angptl8
-0.265645445570085	0.0225196789310591	0.154646175247875	Kifc1
-0.600434528438866	0.0226165118804263	0.155146786286597	LOC682870
-0.421697259935374	0.0226253447533016	0.155146786286597	RGD1311745
-0.262225173301796	0.0226379916071344	0.155146786286597	Rimbp2
-0.393544126854924	0.0226559311368377	0.15517686804968	Hyal2
-0.368929643623114	0.0227179331186147	0.155415633258289	Slc35e4
-1.08310404170595	0.0227102181336707	0.155415633258289	Wnt11
-0.302066150861708	0.0228084214916043	0.1559415181623	Osbpl8
-0.464343552067792	0.0228551094980688	0.155986793067462	Mtrf1l
0.361726143443565	0.0228559062842475	0.155986793067462	Ogfrl1
0.318576570454955	0.0228455523301796	0.155986793067462	Suco
0.26307861919735	0.022891876888675	0.156139234144792	Zfand5
-0.375572889333102	0.023050860272458	0.157130030857255	Brca2
-0.426253225210686	0.0230672505738259	0.157148217472608	Pde4c
-0.273050694788269	0.0231265359027543	0.157458435884865	Tpx2
-0.301115738844865	0.0232039970345109	0.157891963184325	Papolg
0.281595852602415	0.0232355304392362	0.157918869192958	Stk11
-0.405030819136557	0.0232250759056697	0.157918869192958	Tram1l1
-0.302144933643346	0.0232881712823114	0.158182762470362	Spart
-0.457909629828718	0.0233930044351982	0.158800644215702	Fancb
-0.270437763372365	0.0234720274414568	0.159242688542395	Shroom3
-0.281745536214313	0.0235225023531245	0.159490643545282	Gtf2ird2
-0.268863596197868	0.0235424394270528	0.159531370602727	Setd5
-0.321387829652699	0.0235782342713768	0.159679443451098	Rad51
-0.326029667969655	0.0236002402152084	0.159734013560619	Zfp26
0.304807339480487	0.0236363937964225	0.159884218403208	Ubc
0.25250310624115	0.0236705199698497	0.159977393382973	Epm2aip1
-0.266385877994293	0.023678107036687	0.159977393382973	Rexo4
-0.304092961303026	0.0237069232927433	0.160077644780953	Ddx51
-0.278389804997846	0.023760362736601	0.160343944643226	Anks1a
0.454075094830936	0.0238516658372098	0.16077808503985	Suv39h2
-0.438153377656616	0.0238527738807811	0.16077808503985	Tmem268
-0.315643452136954	0.0238945917862081	0.160965214785679	Naa30
-0.291894797534408	0.0239104952566451	0.160977655308112	Dele1
-0.366900991261042	0.0239389925624314	0.16098023653844	Anks6
0.45184846788441	0.0239272878065786	0.16098023653844	Rab12
-0.599829235003984	0.0239992280201173	0.161290586435671	Amer1
0.349481926208482	0.0241533960148293	0.162231490417493	Pdzrn3
0.278887223934765	0.0241702501542056	0.16224953386047	Lrfn4
-0.302961268996409	0.0242086028120499	0.162411786411011	Morn4
-0.332200154712279	0.0242444140698216	0.162556809091099	Fbxl3
0.312803751406473	0.0242842959746969	0.162728939439572	Svip
0.265883903523713	0.0243297075021048	0.162937900768482	Tagln2
-0.340116446228345	0.0245701118715429	0.16433280070431	Bambi
-0.748372847167568	0.0245810415304298	0.16433280070431	Cited4
-0.346828660563469	0.0245659447517389	0.16433280070431	Slc19a1
0.314842414953424	0.0246815362949407	0.164815725393172	Phf13
-0.309939736726405	0.0246820615656034	0.164815725393172	Rcl1
-0.294729329934483	0.0246992826335846	0.164834606480076	Tgfbr1
0.331353687135921	0.0248269080949378	0.165589837800366	Itpkb
-0.46738694425302	0.024878240632327	0.165835629639936	Ankrd55
-0.309730798825012	0.0249573397423819	0.166266116771238	Rbm25
-0.268812070231964	0.025036199981516	0.166694512900187	Kcnj11
0.344221959306194	0.0252343266990732	0.167818530405218	Lrrn3
-0.343943611732601	0.0252304544329541	0.167818530405218	Ndor1
-0.272523745302731	0.025341346087622	0.168432440740248	Gck
-0.286299987006724	0.0256509548501983	0.170292599967809	Armc10
-0.283103200568407	0.0256439702233384	0.170292599967809	Socs6
-0.26997048468612	0.0257431527823712	0.170805669561828	Pip4k2c
0.261270096364461	0.0258487708804678	0.171407136145406	Mapk8ip1
0.394889614890715	0.0258836641232763	0.17153919070588	Map3k13
0.304485664763153	0.0259457601639305	0.171851269749759	Txndc17
-0.310775122573503	0.0259998562798999	0.172110031281742	Rad51ap1
-0.464171676411568	0.0260439374007134	0.17230223634487	Rasgef1c
-0.312649084725366	0.0260618397086264	0.172321124909463	Sfi1
-0.313801534682541	0.0261351736616905	0.172706294733802	Clcn7
-0.553240984920824	0.0261506217179012	0.172708719673244	Stoml1
-0.826696957173276	0.0262279566415314	0.173119630811998	Lrrc18
-0.318486683277243	0.0262571568341749	0.173212534599638	Mat2b
-0.459064743074443	0.0265032008117938	0.174734977372863	Zbtb26
-0.278857370639517	0.0265344917331529	0.1748406210173	Yeats2
-0.264440678752929	0.0266148710383502	0.175168679960452	Cdc20
-0.373749018037138	0.0266021248585774	0.175168679960452	Recql4
-0.284613811734724	0.026855728197683	0.176550975499349	Daxx
-1.35976098416389	0.0268503924152942	0.176550975499349	Vom2r44
-0.338844608604901	0.0268911568723815	0.176682460414523	Pyroxd1
0.300898626244529	0.0269406217592955	0.176905963524915	H2ax
-0.309045955995717	0.0270271662711966	0.177056972263621	Ercc2
-0.821260057413862	0.0269947163572334	0.177056972263621	Ftx
-0.287077938566705	0.0270397983556679	0.177056972263621	Gtf2h3
-0.40450001877721	0.026989267053735	0.177056972263621	Scrn2
-0.282844509790864	0.0270409225016655	0.177056972263621	Tti1
-0.297571014044959	0.0271846003904308	0.177896024954979	RGD1306227
0.383166725005974	0.0272494108242866	0.178218305402473	Slain1
-0.483920024953122	0.027279738619476	0.178314821158812	Fjx1
-0.358442599515502	0.027307032012169	0.178391403652801	Zfp639
0.268274589591171	0.0275295853273277	0.179640348244192	Myt1
-0.688414003975289	0.0275154316002273	0.179640348244192	Sdcbp2
0.254504589326654	0.0276033112070351	0.180018861015357	Rwdd1
-0.363349473588071	0.0276457798742801	0.1800907116725	Ppfia4
-0.391822975019809	0.0276396617146065	0.1800907116725	Tonsl
-0.274551981947359	0.0276848967156696	0.180243000106793	Gcc2
-0.388154699595646	0.0277124996087281	0.180320196317701	Ubiad1
-0.461677739872132	0.0277727375421976	0.180609534544717	Mrm3
-0.292029280183944	0.0278428364229061	0.1809626349121	Rxrb
-0.29193846667691	0.0279201861737963	0.181362434522017	Txlna
-0.297863646347809	0.0279819227420425	0.181557495321173	Atg4b
-0.304288594704096	0.0279722663161188	0.181557495321173	Fzd6
-0.254111940157724	0.0281466524405152	0.182522912655028	Usp24
-0.426374289373326	0.0281742369042	0.182598393337237	Nkiras1
-0.275973099227929	0.0281932600762508	0.182618333932819	Cks1b
0.25029500625912	0.0283361431689566	0.183440085681679	Iapp
-0.313703595133126	0.0284275257973721	0.183825673763224	Rnf8
-0.359000158599815	0.0284278089621612	0.183825673763224	Tti2
-0.270927379365905	0.0285208975723955	0.184323543453202	Gon4l
-0.299797798695943	0.0285489021663038	0.18440046678427	Arhgef25
-0.262754061595034	0.0286078717309491	0.184677196765969	Cnot9
-0.247884141551844	0.0286624660249868	0.18492538643276	Sox4
-0.266736423580702	0.0287327855357037	0.18527469592054	Rnf14
0.272600015883444	0.0287626598619037	0.18536296046062	Itpa
-0.344078161070123	0.0288107720294294	0.185568594646246	Wars2
0.250988458230873	0.028853932683924	0.185742123156997	Ptma
-0.320634125468803	0.0288970662856327	0.185915282642172	Kat14
-0.307042779230158	0.0289155834056143	0.185929961348172	Actr5
-0.281855151100017	0.028949022379854	0.186015765954159	Ripk1
-0.373237250588739	0.0289614137876585	0.186015765954159	Zfp524
-0.33579848706518	0.0290596625414523	0.186542183534031	Usp28
-0.285142898903276	0.0293035241815547	0.188002217886366	Vps26c
-0.280963967437299	0.0293982339613699	0.1885042415037	Zfx
0.310788545989613	0.0294288089852844	0.188594695299091	Taf11
-0.383089707549586	0.0296852767358246	0.190042991737894	Axin2
-0.291537779954083	0.0297013017588553	0.190042991737894	Mtf2
0.254869150925404	0.0297045891731427	0.190042991737894	Tubb4a
-0.259050151633366	0.0297299874936328	0.190099283515959	Cpsf2
-0.286962900189037	0.0297839899077498	0.190338310504213	Sike1
0.356903176021388	0.0300275563063515	0.191787827562932	Kcnb2
0.254414486992477	0.0300627590622371	0.191798728011554	Hnrnph2
-0.350677688127206	0.0300533863952868	0.191798728011554	Osbpl11
-0.491046843371844	0.0301902123842579	0.192504628187373	Dusp12
-0.338457266120664	0.0302511774802906	0.192786023652915	Ubox5
0.297106189569386	0.0302688806280913	0.192791557815852	Sema4c
-0.61344052260959	0.0302975903188756	0.19286715082366	Jdp2
-0.355699320294359	0.0305563308549132	0.194406167194703	Eme1
-0.336685850928767	0.0306096868351996	0.194637497854917	Tmem39b
-0.279800450513695	0.0307409325033389	0.195057738853243	Jpt2
-0.333524575980815	0.030727321093875	0.195057738853243	Rab43
-0.251171698273757	0.0307439066215598	0.195057738853243	Riok3
-0.25362259953934	0.0306995765780134	0.195057738853243	Trabd
-0.368755993057717	0.030813304813921	0.195389793316181	Nkap
-0.310742265183017	0.0308904678242957	0.195770690383971	Rpe
0.43350719573229	0.0309886399335888	0.196284239225364	Fzd3
-0.448514289080461	0.0310351717451879	0.196470307808674	Igtp
0.256589036417667	0.0310891735267178	0.196703433827609	Samd4b
-0.293342309692209	0.0311805228870834	0.197172472723843	Tbc1d17
-0.801379947071365	0.0312271974194664	0.197358645059453	Fscn3
0.573118983525245	0.0315681819652356	0.199403651332531	Nfkbiz
-0.347431585100346	0.0316574357072807	0.199857196096901	Trmu
-0.346409696575967	0.0316951459589813	0.199985020122454	Ptdss2
0.285516628363949	0.0317871321454721	0.200454976503275	Arf6
-0.271419901619675	0.0318550233210698	0.200772552048922	LOC100911177
-0.289409889626515	0.0318743037078367	0.200783567690949	Cacfd1
-0.2617367740917	0.0320075604289649	0.201512139655034	Zfp496
-0.642390505406808	0.0321386350820141	0.202226180746827	Mesp2
-0.295448710685167	0.032157263328337	0.202232278767773	Ptbp2
-0.350599131477147	0.0322812769737595	0.202900759551863	Cep95
0.293424533962191	0.0325228074387667	0.204163178283711	Eloa
-0.264225419488831	0.0325356095326382	0.204163178283711	Plpp6
0.257173092327454	0.0325174070131183	0.204163178283711	Vamp2
-0.55724836795282	0.0325580329090563	0.204192000478923	Tbxa2r
0.241519030412085	0.0326578747077326	0.204703569301645	Pax6
-0.313046339007898	0.0326753514393475	0.204703569301645	Zfp143
-0.380365724376893	0.032713962835974	0.20483340754378	Fcsk
-0.319469881832319	0.0329119440485938	0.205960428002457	Zfp317
-0.403424850543493	0.0330911229230591	0.206968618085676	Ifi47
1.3696008686067	0.0331247118182046	0.207051698075194	Msantd1
0.274688343214043	0.0331405660646027	0.207051698075194	Tceal8
-0.3329872850505	0.0331775313813578	0.207169623434738	Uvrag
0.663478245460685	0.0332242378728015	0.207348213689004	Chac1
0.255525624273339	0.0332595989621253	0.207455842763758	Shank1
-0.421918581565465	0.0333098217472086	0.207656003619506	Trim9
-0.466745597026049	0.0333347337547536	0.207698243177061	Trmt9b
0.263058781280682	0.0334129455660448	0.208072350528736	Cycs
0.929703345054389	0.0336184242538077	0.20923814921446	Il1r2
-0.253925400797652	0.0337882120788376	0.210010582834078	Kbtbd2
-0.334238967357766	0.0338158849760775	0.210010582834078	Mob3a
0.252956683798677	0.0337808052638819	0.210010582834078	Ppat
-0.305432220698465	0.033804124935544	0.210010582834078	Sirt1
-0.270974441061575	0.033866392637331	0.210210259340225	Birc5
-0.267673601289348	0.0341379122891023	0.211780807982015	Prkaa1
0.338499679040857	0.0341854010650388	0.211910082549826	Synm
-0.288806571203255	0.0341957590422701	0.211910082549826	Yipf2
0.382427107476963	0.0342259227767298	0.211982297262904	Snhg4
0.299423214062243	0.0343256848962381	0.212272296793225	Dnajc12
-0.319707938022185	0.0343140301043561	0.212272296793225	Fam118b
0.246513615817185	0.0343283525725684	0.212272296793225	Hmgcr
-0.527771078899705	0.0344033512326165	0.212621251114908	Antkmt
-0.256675153117113	0.0347128466688377	0.214418295604924	Eml5
0.283504698160431	0.0347581761443272	0.214466935993985	Plpp1
-0.336371377087274	0.0347578822269749	0.214466935993985	Ppfia2
-0.342298737074821	0.0348850521729895	0.21513388125206	Aptx
0.267583908426575	0.0350403087127755	0.215975035187677	Nt5c3a
-0.384723949772824	0.0351462347499076	0.216278710562032	Chac2
-1.133878643235	0.0351154704453632	0.216278710562032	Inka1
-0.24796546110783	0.0351421055056833	0.216278710562032	Rangap1
0.248654112736821	0.0353457700418342	0.217389773640755	Slc2a2
0.248625875019311	0.0354947927497061	0.218189139328843	Cebpz
-0.306810171557862	0.0355216146509366	0.218236872844703	Timm10
0.252614249865428	0.0356481240293223	0.218811107223635	Itga3
-0.284071002997519	0.0356532942786677	0.218811107223635	Proser3
-0.315914128967801	0.035673495009193	0.218817817271172	Clk2
-0.343108636402354	0.0357551410380501	0.219201217969888	Zfat
-0.323185476274274	0.0358155162477217	0.219453874836227	Tdrp
-1.92843377518022	0.0359355936159425	0.219954258733177	Cyth4
-0.263611266507598	0.0359216010736138	0.219954258733177	Khsrp
-0.241381346558131	0.0359632472798273	0.220005933679798	Sphkap
-0.756281981548943	0.0361199499710446	0.220728744433512	Arhgap4
0.257851108791615	0.0361192350068901	0.220728744433512	Cul2
-0.837983188980209	0.0361644801316227	0.220883000782583	Wnt9a
-2.59024420876434	0.0363608810608906	0.221964184386631	Gnrh1
-0.333842783447234	0.0364141289267466	0.222170806856208	Rabggta
0.491528142230207	0.0364610877691664	0.222338858962989	Bcl11a
-0.339435852811913	0.036513368494051	0.222539167639102	Traf6
0.973958908385178	0.0366644155927758	0.223222162343683	Cfap70
-0.570979501228837	0.0366503552596638	0.223222162343683	Wfikkn1
-0.258296332820773	0.036714205933848	0.223406528349855	Exosc2
0.24479625420314	0.036751328164239	0.22351365381671	Eif3d
-0.424509811389405	0.0373238474743358	0.226826116102379	Mon1a
-0.314740045275341	0.0373355945557968	0.226826116102379	Wdr20
-0.282784672690351	0.0373770089682445	0.226957320627962	Armc5
-0.258214344631865	0.0376274056829596	0.228356677202572	Nmral1
-0.487010859780643	0.0377606934706997	0.229044206369943	Tyw5
-0.267296361272815	0.0379925708594392	0.230328703802169	Vopp1
0.244217839291783	0.0381221070216209	0.230991729953229	Hspa5
0.252782019932002	0.0381619025910025	0.231110580894849	Ttpal
-0.470354549109221	0.0382243807511184	0.231362302971473	Adamts15
0.243375628918206	0.038243873517726	0.231362302971473	Txnl1
-0.25639218131218	0.0383087517727273	0.231632431521263	Cand2
0.404024169181517	0.0383843620523732	0.231967131516506	Dgat2
-0.259798766894703	0.038447764247925	0.232227740594534	Adprhl2
-0.287417927318574	0.0384720640035848	0.232252017379575	Trmt10b
-0.332325654253836	0.0386837910218479	0.233407152150791	RGD1305347
-0.331323702277772	0.0387539760780089	0.233707495547845	Fance
-0.7249741451974	0.0387889363936682	0.233795210305415	Hspa1a
-0.35588924893381	0.0390612310513952	0.235312581799357	Efcab7
0.231051490245512	0.0390874691115728	0.23534684346253	Slc38a2
0.237662833233425	0.0391677740096775	0.235582640734678	Gpx4
-0.314290182097851	0.0391663920969843	0.235582640734678	Mvd
-1.35828540939526	0.0394190656121177	0.236943440127265	Apom
-0.451951028881758	0.0394479180285303	0.236943440127265	Atp6v0a4
0.303369289881343	0.0394767799303895	0.236943440127265	Chst11
-0.245867810716715	0.0394640614797176	0.236943440127265	Slf2
1.05211209372009	0.0395066312763816	0.236998397787911	Asb4
-0.301337599382114	0.039570371717823	0.23725649053011	Thap7
0.827315654868795	0.0396175056458604	0.23729062482029	LOC100125368
-0.720642834708498	0.0396152675348791	0.23729062482029	Sec14l3
0.248855077807226	0.0396786512526896	0.237532626317722	Scg3
-0.264318656178002	0.0397372356025207	0.237759050219471	Tpd52l2
-0.464402233349011	0.0397894569585067	0.237947185947164	Mutyh
-0.658741084930121	0.0398489518392432	0.238178599406583	Hspa2
-0.338709023146529	0.0398785631610583	0.238231249515096	Mlh3
0.381954727109943	0.0399150418440286	0.238324848382594	Orc1
-0.488289447408653	0.0399788880780927	0.238581670802667	Zfyve21
-0.250890132043239	0.0403343279874418	0.240577460475096	Dgcr8
-0.235088279155238	0.0403688229546268	0.240657865942939	Kmt2e
-0.301567854353877	0.0404252539544982	0.240868890888092	Ankrd12
-0.331091239058493	0.0406851030944132	0.242291107975673	RGD1310429
-0.321009275047261	0.0407252326734419	0.242404035642545	Arhgef40
0.243865907590374	0.0407689472138398	0.242538173243062	Rbm14
-0.290743285704542	0.0412277265046628	0.245140147420248	Hmgxb4
-0.379419767072087	0.041311624005221	0.245511529895065	Fev
-0.516862807398806	0.0413897591236495	0.245848299524914	Zbtb38
-0.334285353348743	0.0414192416804118	0.245895881661004	Nab2
-0.419867979188443	0.0415739476203316	0.246686449817636	Cyren
-0.266138717381001	0.0417708652733912	0.247726540192064	Tada2b
-1.2204490405702	0.041940645877217	0.248604698025822	Paqr6
-0.267238349156866	0.0419715831021647	0.248659373867558	Zfp414
-0.270309475991041	0.0421748447518845	0.249734396121293	Ehmt1
-0.674491548796733	0.0423212412099572	0.250471759346992	Lrrc3
-0.250909348056403	0.0423487400621583	0.250505047103221	Egln2
-0.385994227406642	0.0424341552126629	0.250880715278996	Cyth1
-0.340571070064249	0.0424699305854089	0.250962665151756	Ccdc130
-0.253135089192012	0.0425028344407112	0.25102757092059	Bcl9
-0.264975584952063	0.0427784058182786	0.252264831838788	Acads
-0.72191580397385	0.0427716490666895	0.252264831838788	Etaa1
-0.221802310172887	0.0427576681972122	0.252264831838788	Gls
-0.315376234158751	0.0428070853254083	0.252304035587532	Lrsam1
-0.393866711336323	0.0428708458652573	0.252549859490189	Rad54b
0.37176664089992	0.0428958414979847	0.252567186033378	Asphd2
0.261441119184004	0.0430295765689898	0.253224414629019	Mcfd2
0.234834796606203	0.0432492759254936	0.254386598818055	Rybp
-0.262158349309435	0.0438391625454422	0.257723865231214	Mob2
-0.294877328232315	0.0442585180534201	0.259922332691163	Mtfr2
-0.341553921920994	0.0442405852929882	0.259922332691163	Rnpc3
-0.562995842685224	0.0442857211372967	0.259948784451216	RGD1565059
-0.314423802608663	0.0443236914478157	0.260038378309624	Mrpl44
-0.281521393038376	0.0444098168962802	0.260410252481414	Limk2
-0.299638426859196	0.0445262961901476	0.260959643792001	Hdhd5
-0.372884767196235	0.0445875757060263	0.261185123777705	Mfsd12
-0.318640330442548	0.0446150063688964	0.261212194752864	Magee1
-0.601991004283562	0.0446788575479669	0.261452364148859	Samd5
-0.236389461406705	0.0448182473898854	0.262134100668523	Scyl2
0.273875584865849	0.0449054758850468	0.262510214311157	Abhd2
-0.263140652505143	0.0449921806901489	0.262882884318156	Jade3
-0.24224061414609	0.0451937114674219	0.263925743867881	Plcg1
-1.09551773094535	0.0452888653370431	0.264346628868408	Prickle3
-0.242852853192898	0.0453549798183443	0.264597671359999	Naa40
-0.241636163711691	0.0454976096648737	0.26502473340902	Ggnbp2
-0.253965209206823	0.0454557760354224	0.26502473340902	Phax
-0.267882473558803	0.0454814161172284	0.26502473340902	Trim14
-0.390739544495188	0.0455539998707967	0.265218305297592	Gemin2
-0.362983768679944	0.0456231811284227	0.265486112948525	Snapc4
-0.258297819127977	0.045723835487912	0.265936700867226	Mms19
-0.262921497668685	0.0458474156185658	0.266429809247219	Rreb1
-0.272272044541519	0.0458551479240541	0.266429809247219	Tada2a
-0.393157779531574	0.0459950589204836	0.267107208294817	Zfp64
-0.548766939882124	0.0460423777798071	0.267246482683401	Rabif
-0.3573705313414	0.0462493425640097	0.268294171476405	Abhd15
-0.273083653406425	0.0463115700540565	0.268294171476405	Adamts10
-0.679070639252806	0.0463229036838846	0.268294171476405	Ntf4
0.318038537033941	0.0463196286551323	0.268294171476405	Tmed5
0.366626405940531	0.0463400166940559	0.268294171476405	Usp12
-0.441760109565046	0.0464337047314763	0.268700751179821	Gjb6
-0.262124784821711	0.0464854999817234	0.26886461908621	Mllt10
-0.764032585975278	0.0465882896272165	0.269187231488841	Ggn
-0.232729142809624	0.0465737134207176	0.269187231488841	Thoc2
-0.573122863648276	0.0466573460765028	0.269430662026159	Doc2a
-0.921879676323369	0.0467010010584986	0.269430662026159	Tnfsf9
0.223852635458342	0.0466816839573797	0.269430662026159	Tpt1
-0.987390319394783	0.0467510954354013	0.269583859479464	Mir3064
-0.288485390893188	0.046964527798246	0.270678295090847	Kat8
0.407424212126898	0.0470068461060353	0.270785916300964	Nova1
-0.269787627066937	0.0471313473643285	0.271245035856928	Mynn
-0.311315753953585	0.0471339173380446	0.271245035856928	Sall1
0.253368643597274	0.0472369420875802	0.271589015142529	Brsk1
-0.269589229985004	0.0472411210412083	0.271589015142529	Rpf1
-0.277658847413174	0.0473600968954698	0.272136392196147	Pigy
-0.310096181135382	0.047424286523716	0.272368570345835	Evpl
-0.246944025408749	0.0474852467064928	0.272581977585341	Kif2c
-0.228187991992899	0.0476663566938081	0.273347579798443	Deaf1
-0.701542534408444	0.0476648776127271	0.273347579798443	Zfp418
-0.248488777927166	0.0477183919004403	0.273372198120982	Il17ra
-0.25314558828524	0.0476964647975548	0.273372198120982	Urb1
[truncated: 15,457 more rows]
