# Supplementary material for: Med14 phosphorylation shapes genomic response to GLP-1 agonists
Source: Proc Natl Acad Sci U S A. 2026 Mar 4;123(10):e2536772123. doi: 10.1073/pnas.2536772123 (PMC12974444; doi:10.1073/pnas.2536772123)
Supplement: Supplementary file 6 — Dataset S05 (TXT) [file pnas.2536772123.sd05.txt]

log2FoldChange	pvalue	padj	GeneSymbol
4.42931229756976	0	0	Cck
4.18354956596179	0	0	Mest
-4.63912760846952	0	0	Pgm5
-7.21635208810691	0	0	Txnip
6.06698093036817	6.66478149253406e-276	1.60421290525295e-272	Plat
4.40314189465348	9.84378970595602e-271	1.97450015185301e-267	Sik1
6.11275944905303	1.19234266552318e-265	2.04997771136736e-262	Kdr
-3.95408936933775	1.73082314758348e-265	2.60380707264589e-262	Arrdc4
7.087901709851	3.84557112342414e-263	5.14238316337883e-260	Ccnd1
3.47429231180871	3.32263228949508e-249	3.99878796040732e-246	Tmem163
8.29256530584109	1.2234963084602e-247	1.3386161883926e-244	Fst
4.7709517840152	7.84955912028133e-245	7.87245366771548e-242	Tac1
3.69457639152392	9.30426709513327e-240	8.613604191533e-237	Stc1
-3.19072826593205	6.27282346800554e-237	5.39238788838904e-234	Glul
3.60342583299264	1.92076302092819e-233	1.54109219712472e-230	Crem
3.31100543989562	5.9921612298982e-232	4.50722877511406e-229	Nr4a1
7.10127668674126	1.55803591124721e-227	1.10299777599178e-224	Gprc5a
3.3800723235445	1.20565285781138e-226	8.06112896875551e-224	Mustn1
-2.97196022151505	2.87309737622684e-223	1.81988036436264e-220	Shc2
-6.62276127890267	4.75774285495652e-215	2.86297176297009e-212	Gas7
-3.23441740758944	2.1910938052314e-209	1.25570542599809e-206	Oxr1
-4.28695324685616	1.24010150148861e-204	6.78391889564338e-202	Dmrta1
-3.82094491287269	2.12574078537734e-204	1.1123169718268e-201	Psd
4.01665192103853	4.37311750148264e-200	2.19293621376431e-197	Fyb1
-4.08820595714633	1.12178671222072e-197	5.40028123263055e-195	Glb1l2
-3.16783855367025	9.07505097016454e-197	4.20070147792039e-194	Rph3al
-3.38714634920701	4.28513138015475e-192	1.91005763556157e-189	Cabp7
-2.78569628888002	1.58441248737522e-185	6.81014438770028e-183	Pklr
2.94291055932928	1.01177645474139e-183	4.19887228717679e-181	Gcg
4.05208525142711	3.26538928023841e-178	1.30996533292231e-175	Cebpd
2.70339369017798	4.66393353636092e-176	1.81065935839044e-173	Hmgcs1
6.4321579115055	7.48478838779909e-176	2.81498213272382e-173	Slc7a11
3.76090692761151	3.18012392815387e-175	1.15978155985854e-172	Fgl2
-3.13823981196023	6.59801099519443e-175	2.33550183315191e-172	Vil1
-4.32217476152788	1.38223917844916e-173	4.75292814646733e-171	Rasgrp3
-2.97819720918902	1.18610808076953e-172	3.96522520890591e-170	B4galnt4
-2.90145367736241	8.28594043319576e-169	2.69517008414894e-166	Dcx
2.68998899028553	2.95488043567937e-162	9.35841737984243e-160	Insig1
3.21994567843225	2.51753076865429e-159	7.76884174378318e-157	Nedd9
2.7401756770875	2.9099114986028e-159	8.75519622142118e-157	Msmo1
-4.30485760963791	4.11860195542699e-159	1.20896035447717e-156	Efnb3
-2.89382337775562	6.32695709232977e-159	1.81111505188084e-156	Abca1
-3.14168895261422	6.470955316234e-159	1.81111505188084e-156	Ffar3
3.1118425304793	1.82097688501294e-158	4.98078563889335e-156	Igf1r
2.74137358469716	9.48247780014461e-158	2.53603600721645e-155	Vgf
3.33058890089932	2.98377640872419e-156	7.80646719108601e-154	Camk4
-2.53092856894102	8.25591172845888e-155	2.11404037557452e-152	Rap1gap2
-5.3694207734677	4.7064103883272e-154	1.18003435465662e-151	Lrrc39
-2.6471348768636	1.52427581544009e-152	3.74380804873908e-150	Nsg2
6.40504495830631	3.95388746196535e-152	9.51700712095059e-150	Fosb
5.17949610079903	3.42018515721056e-151	8.0709663464763e-149	Fosl2
3.66874441546977	7.55992714906083e-151	1.74968698536437e-148	Pcsk5
-2.65580333164812	8.44492051299895e-149	1.91763430894231e-146	Smarca2
4.79489285661651	3.77182159815765e-147	8.40627276552357e-145	Tgfb2
2.63746287059374	2.78229437433082e-146	6.08816596274027e-144	Srxn1
-2.96292354655324	3.93349799649492e-143	8.45350864068149e-141	Lima1
3.75109664361737	6.02306583872913e-143	1.2717122345457e-140	Actn2
-2.60889057584486	1.08573796633117e-142	2.25290628013718e-140	Adh5
-2.39059138503149	1.25507326445263e-141	2.56013673520125e-139	Myh10
-2.57434973863813	1.70131139093368e-140	3.41254709831448e-138	Shmt1
-2.53355629290013	1.95170686077793e-140	3.85062165073154e-138	Maob
-3.33662026340734	1.54588244960359e-139	3.00075730338374e-137	Cadps
-2.38849812896089	5.51963437927448e-139	1.05442539292966e-136	Ldb1
-2.62603150905549	7.93463386927733e-139	1.49208310338676e-136	Spns2
2.34305110152668	4.2557944866115e-137	7.87976717636453e-135	Creld2
2.71813636754342	5.99956013563953e-137	1.09401070049124e-134	Diras2
-3.0221177750723	3.25299964994459e-136	5.84326131150495e-134	Nr1d2
-3.98164717673037	2.20978524030122e-135	3.91099490691546e-133	Dpysl3
2.44671753152966	1.46934095309812e-132	2.56282874935303e-130	Idi1
-2.759366449233	2.32125987158189e-132	3.99090893635543e-130	Asic1
-2.57289090307774	5.085016382872e-132	8.61946086871332e-130	Fgfr4
-3.8196939082614	2.93533133805388e-131	4.90648786853867e-129	Col9a1
-2.92431525218681	3.62721998918e-131	5.97994418764128e-129	Hspa12a
-3.15951524032227	2.06024646821871e-130	3.35068462770435e-128	Tef
2.45757397993116	1.06615646009704e-129	1.71082573296905e-127	Id4
-2.43531850349721	4.51601952292507e-129	7.1513545997899e-127	Cacna1a
3.71139181439793	4.6878421411899e-129	7.32703638561305e-127	Runx1
-5.37422298578491	7.61964171804424e-129	1.17567164200849e-126	Phkg1
-2.49316496458945	9.38559205239549e-129	1.42981772595671e-126	LOC102548847
2.40803108595004	1.89494771641391e-128	2.85071197088017e-126	LOC689986
4.41195321536095	3.16270703927458e-128	4.69915792810735e-126	Nr4a3
3.99982675882401	1.05093650394222e-127	1.54244156401763e-125	Oxtr
2.51893552239509	8.26307237018186e-127	1.19814549367637e-124	Pam
-3.70414708229623	8.80086331059537e-125	1.26093321360733e-122	Adora2b
-2.77963241071428	6.96370848515125e-124	9.85979195515239e-122	MAST1
3.53157162721078	1.08163192861744e-123	1.51365584429196e-121	Cartpt
-2.71265598875645	1.99268125929463e-123	2.7565424086909e-121	Tmem215
2.68407749461583	1.35373836078596e-120	1.85139104227944e-118	Pde10a
2.24642550804395	1.3220631466578e-119	1.78775617640749e-117	Mllt11
-2.50262276283125	9.33910442241863e-119	1.2488457969312e-116	Vsig10
-3.02610750796754	1.54993462940957e-117	2.04983112801585e-115	Slc8a2
-3.24006893106501	7.18517439315828e-117	9.39930150235433e-115	Glrx
-2.30951246081982	2.54643168844978e-116	3.29530165274119e-114	Mapk3
-2.53681039505669	1.57022134624435e-114	2.01038445766497e-112	Robo2
2.25607155997287	3.13705728984832e-113	3.97415626140259e-111	Cry2
-3.5966470330732	7.62197754133734e-113	9.55526038645779e-111	Gcnt2
4.25839228576599	1.5012242430162e-112	1.86260141904123e-110	Prdm1
3.5726110172353	7.56770228805335e-112	9.29360173844103e-110	Rgs2
-2.73908033807088	1.72362272771617e-111	2.09533328566304e-109	Tmem38a
-2.48787932196859	1.53400416980872e-110	1.8461740183648e-108	Pgap6
3.64497171972655	2.60499893468189e-110	3.10407546325709e-108	Ppargc1a
2.15221115005736	2.51951347486591e-109	2.97277888921679e-107	Fn1
-2.40917973231018	3.02150432528486e-109	3.53046646163139e-107	Ceacam1
4.13654837750133	4.43521340913321e-109	5.13248013258829e-107	Trib3
-2.68768195533228	1.92963586944042e-108	2.21173025606814e-106	Slc44a3
-2.94466765151821	3.08492381100189e-106	3.50255264767997e-104	Plk5
-2.50487968992119	1.55326068789424e-105	1.74705536250535e-103	Svil
3.30472738012154	1.83716866922337e-104	2.04725230871327e-102	Epha2
2.40800227412441	2.14878516324923e-104	2.37253481098206e-102	Ifngr1
2.61589555719209	1.62855903130795e-103	1.78179163107193e-101	Pde1c
-2.46868624856397	2.64024647020959e-103	2.86264560981733e-101	Lingo4
-2.3188358214912	2.6330941683911e-102	2.8294007425524e-100	Tenm3
-2.51003048248745	2.61993747124748e-101	2.79034933331535e-99	Cplx2
-2.56419311980994	4.7648924211151e-101	5.0303052884316e-99	Ccdc61
2.77466703933758	2.19335483216372e-100	2.29539351348612e-98	Plk2
4.03224163480265	2.49520455601618e-100	2.58877472686679e-98	Ascl1
-3.1875367686679	1.16469588538043e-99	1.19804401543192e-97	Slc12a6
-2.08101091080936	1.80774311132187e-99	1.84374477497955e-97	Tox3
-2.08216226743737	5.51521923887746e-99	5.57778685209162e-97	Tmem109
-2.43710582139582	3.28019484156072e-98	3.28976207651528e-96	Grb7
-2.35322090134566	3.96882097489477e-98	3.94750086221972e-96	Atp8b1
2.33655483132817	6.68204441669839e-98	6.59167250450534e-96	Mcu
2.14846222042077	4.53699983718928e-97	4.43925146671325e-95	Irs2
2.15355981361234	4.36142415000888e-96	4.23304351978685e-94	Cyp51
-3.04014125960678	4.54011647661971e-96	4.37122414368946e-94	Plcxd3
2.73557094753756	2.67019206300662e-95	2.55045726018133e-93	Pmp22
-2.56779462663791	3.5103240600714e-95	3.32651575298892e-93	Plppr3
-2.60951672921711	5.66728113142724e-95	5.32857253255678e-93	Tspan17
-2.66609022831305	2.16585831273403e-94	2.02062827858558e-92	Mapk4
-2.43786801395393	2.54409122769424e-94	2.35524137886924e-92	Sez6
-2.13135074319042	6.47420739712265e-94	5.94786916216573e-92	Abhd14b
-3.06840225432988	6.97664782722375e-93	6.36090580307862e-91	Notch1
3.115859840521	9.32152851111212e-93	8.43493200234845e-91	Csrnp1
-2.17194786208878	3.39533552471563e-92	3.04946739104124e-90	Slc29a4
2.49223865066979	5.70569842649805e-91	5.08652448614104e-89	Plk3
-2.36890144769384	8.33008647435227e-91	7.37151402344335e-89	Vps37d
1.94500062590014	5.17605077724016e-90	4.54699059153908e-88	Zfand2a
-2.39542016796008	8.67611588536955e-90	7.56645323771178e-88	Myc
-2.46144864718378	1.71890923167231e-89	1.48827860454505e-87	Nmral1
-3.62875740666806	3.08963254226445e-89	2.65598054615376e-87	Cspg5
-2.36313577547545	3.14464468504486e-89	2.68409920457552e-87	Plcl1
2.52591441886693	1.60959851399211e-88	1.36419141661233e-86	Giot1
-2.30193172091958	1.70992712555541e-88	1.43908901790625e-86	Cdh22
-2.02581176181137	3.23881931808235e-88	2.70688822868897e-86	Slc43a2
2.3780618042156	5.49009329392207e-88	4.55677743395532e-86	Igfbp4
3.83634430281379	6.9973554814024e-88	5.76802556292314e-86	Fos
-3.45927132583118	1.62057741862909e-87	1.32677885940144e-85	Mgat5b
-2.13476891542101	2.22905165917878e-87	1.81261058906869e-85	Osbpl1a
-2.52243225938626	2.50765157920364e-87	2.02547562118898e-85	Klhl24
2.01056407582446	1.20126533024418e-86	9.63815216632579e-85	Hyou1
-3.51562347643166	1.48801133938183e-85	1.18597460062651e-83	Igsf9
3.34328857952079	2.20059061845501e-85	1.74237553244119e-83	Stk32a
-2.98803420696605	5.98317679185364e-85	4.7063746856182e-83	Galnt14
1.97289899901031	1.02338879928559e-84	7.99771701259873e-83	Sec23b
1.97283629970159	1.23623932609661e-83	9.59880018682113e-82	Mapkapk2
-2.63017375365245	1.49308316029762e-83	1.15187537398601e-81	Impa2
-1.93776015859596	2.39160313313038e-83	1.8333085163837e-81	Dock11
-2.71545768272822	2.83983492808366e-83	2.16312742781563e-81	Klhl23
-1.93683106183949	3.42371959319379e-83	2.5914758052885e-81	Ap1s2
-3.29691788932952	3.91578257224068e-83	2.94540270355729e-81	Vipr1
-1.83231804727148	8.42581949313205e-83	6.29843090682262e-81	Rimbp2
3.23057561139624	1.27091378520543e-82	9.44163420058477e-81	Spry1
-2.81600720215068	1.81855535725008e-82	1.3427186334052e-80	Ttc25
2.20952455223382	1.89297463982233e-82	1.38914327989401e-80	Dnajc3
-2.25580439375436	1.96989268379688e-82	1.43682778481791e-80	Fhod3
1.80739812384837	2.22402520622734e-82	1.61241827451482e-80	Atf4
-2.00508649100974	2.67308269221157e-82	1.92638025154289e-80	Hdac5
2.16787978163139	4.76132824708975e-82	3.41086818176935e-80	Mfsd2a
-2.78193499703645	5.22456900625848e-82	3.72057325386514e-80	Csad
-2.11252434113822	5.87354971894262e-82	4.15812769808673e-80	Mtss1
2.09367365136541	9.78751939745264e-82	6.88846759931827e-80	Ppp1r15a
1.77743969084009	6.41934599348752e-81	4.49167610648967e-79	Btg1
-4.61868813995014	9.51501509919624e-81	6.61926050397842e-79	Cpne5
-2.12660393895919	4.72121766431512e-80	3.26550888448462e-78	Pkdcc
-2.19455820289639	6.68995912009801e-80	4.60078045773597e-78	Ak3
3.39351878980627	1.28368183155659e-79	8.77790388794519e-78	Slc2a9
2.02404797908871	1.54951612989461e-79	1.05358342504416e-77	Rai2
-2.20837296404483	1.70789171682501e-79	1.15474588831399e-77	Fam102b
-2.09914100886848	5.88746393999415e-79	3.95841500099607e-77	Pla2g6
-2.39279782352183	1.54761437110551e-78	1.03475216423638e-76	Utrn
-2.63395495982301	2.0104542600275e-78	1.33678547068679e-76	Ganc
-1.86069365552242	3.03842109574027e-78	2.00919768611176e-76	Hepacam2
-2.92767626517663	3.22995845333766e-78	2.12418305933982e-76	Crebrf
-3.56568170652297	3.98630648601236e-78	2.60734774778037e-76	Mmachc
-2.57907704409218	1.063773506551e-77	6.92027791964396e-76	Rab40b
-2.01358024530046	2.66233821971113e-77	1.72264733732384e-75	Plscr3
4.30870268198124	3.10861155570964e-77	2.00064920176286e-75	Ccdc85a
-1.73221836660317	6.80732667493505e-77	4.35777534749167e-75	Castor2
1.88600151239245	1.45136692472117e-76	9.24190525874034e-75	Tspan13
-4.67364764630203	1.68884395543121e-76	1.06974931597972e-74	Crp
-2.66669355840237	1.76623695022521e-76	1.11291422491939e-74	Oas1f
-2.5606050963678	2.21389746695344e-76	1.38053139972977e-74	Rasa3
-2.0649360953771	2.20569533335868e-76	1.38053139972977e-74	Siae
-1.7850827338229	2.90581988858977e-76	1.80265682263804e-74	Adcy6
-3.89988607118959	5.2187392337697e-76	3.22089880402145e-74	Nr1d1
-2.04950850265441	1.29692546169358e-75	7.96351935279704e-74	Pcbp4
-3.05716160172278	2.42272212556422e-75	1.48007415132819e-73	Crocc
-1.90086660132225	2.9760477207042e-75	1.80892597569066e-73	Wls
-5.64049349424086	4.8271118357126e-75	2.91931110265333e-73	Cyp4f1
-3.32774533337028	6.24588417375501e-75	3.75846080155708e-73	Tcp11l2
1.83970857466107	6.65089150305024e-75	3.9822626487169e-73	Sucla2
-2.80358013689067	1.47338159510425e-74	8.77829084013844e-73	RT1-S3
2.35304380145948	1.85372769227242e-74	1.09899570327579e-72	Hmox1
-1.84028201569145	1.98977613731783e-74	1.17387038297157e-72	Neurod1
-2.3954532270001	2.62076766078841e-74	1.53858238037017e-72	Camkk1
-2.28528132203224	2.70905755525379e-74	1.58269454745045e-72	Mxi1
2.67482336032516	4.37965519436444e-74	2.5463357615544e-72	Smoc1
-2.89060284421822	1.64932691412436e-73	9.54310067859934e-72	Gpr22
1.90794535002562	1.87357676563119e-73	1.07887542461107e-71	Saraf
2.08873253965117	4.61510700394355e-73	2.64489584726003e-71	Bhlha15
2.20787821976744	4.67673114128243e-73	2.66750991873621e-71	Pdzrn3
-1.85759411844459	5.74224446144306e-73	3.25980717422015e-71	Sord
-2.27933603721723	9.07279866416098e-73	5.12634422174542e-71	Nrsn1
-2.76378299350709	9.51343295946977e-73	5.35019465734667e-71	Sh2b2
2.03136108997036	1.66387401738911e-72	9.31382502291996e-71	Itga3
2.29734575734651	1.87916436806942e-72	1.04702514674609e-70	Gpr158
-1.81121676858678	2.10600616624451e-72	1.16800848897478e-70	Sox4
-2.22440961448532	2.28915094223615e-72	1.26375832980789e-70	Ypel5
-1.98882369040947	2.67891787126368e-72	1.47218157902549e-70	Tubgcp2
3.68097091064151	3.13655026930246e-72	1.71583556777523e-70	Gpr88
-3.61501084191564	3.73558506897133e-72	2.03428806810271e-70	Olfm2
1.77696120817265	5.87613834969705e-72	3.1855551819191e-70	Smim14
2.18254356960861	8.01200971988254e-72	4.32397026810701e-70	Junb
3.62770619991001	9.59297535158686e-72	5.15408296233696e-70	Epha5
-1.7109877978336	1.11510175042721e-71	5.96455536284066e-70	Nedd4
-2.50823370993094	1.14457426216776e-71	6.0951111704376e-70	Tspan2
-2.35834203771745	1.57556458241753e-71	8.35326861206827e-70	Slc35g1
2.04955967832051	1.64502577471098e-71	8.68328298186257e-70	Ddit3
-1.69310130455701	1.89869116947908e-71	9.97849267453306e-70	Mlxipl
-3.22293064871244	4.52935042627412e-71	2.37003184261779e-69	Tgm2
3.00562286518844	8.84207160427326e-71	4.60668102846012e-69	Ngfr
-2.1049720698203	9.19959783226897e-71	4.77229137548953e-69	Arvcf
-1.93445194765275	1.59336560776693e-70	8.23010948046137e-69	Bcam
-4.91101323536042	2.12172728557311e-70	1.09123879837061e-68	Insrr
2.09744682384028	2.22764218621883e-70	1.1408371791976e-68	Nap1l5
-3.97054017601131	2.26633808068704e-70	1.15573638987579e-68	Tox
-1.9574549397776	3.16114945856718e-70	1.60525036851713e-68	Tmem164
-1.94649458774112	3.35906637385127e-70	1.69858671467647e-68	Sorcs2
-2.21021807754312	6.39469529248955e-70	3.22009028640635e-68	Pdk2
3.41964090862111	7.60634190006213e-70	3.81426353196866e-68	Chac1
-2.87404770848319	1.07161957110368e-69	5.351428024163e-68	Galnt18
-1.97640033753034	1.93017792023544e-69	9.59904597935267e-68	Ogdhl
-2.3469996156385	3.64646295328078e-69	1.80597455319894e-67	Lama5
-2.23059141803046	3.96545553374562e-69	1.9559121864192e-67	Vgll4
-3.73050927911664	5.09175346913991e-69	2.50119400004485e-67	Mafb
-2.04591485055781	1.4885034572251e-68	7.28164785304417e-67	Ocrl
-2.20306567011172	1.49444704586781e-68	7.28164785304417e-67	Prkacb
1.93495511324001	1.73532695650048e-68	8.42123383930778e-67	Arhgap24
-2.42523185930059	2.4733490420569e-68	1.19545203699417e-66	Klhl8
1.71976402029867	2.83388386925448e-68	1.36423169465911e-66	Tes
-2.3487219659188	2.95953854926506e-68	1.41904567491653e-66	Mgat4a
-2.55562568953113	4.86643981580939e-68	2.31726142685613e-66	Thra
-2.6343802533853	4.87135140003823e-68	2.31726142685613e-66	Tm6sf2
-1.70594354850804	4.98884692426315e-68	2.36380995013807e-66	Rfx6
1.73886269081091	5.15779812837118e-68	2.43427844999793e-66	Slc25a25
-2.42146164622247	1.26899414422892e-67	5.96575958038871e-66	Ttc8
-2.10719463832905	2.49206267959179e-67	1.16700289295281e-65	Sp110
1.70530974947192	3.58035076044056e-67	1.67013648844582e-65	Calu
-1.93254103866574	3.91160911114348e-67	1.81761450396185e-65	Smpd3
-3.86576708101672	3.97178427962772e-67	1.83847783866614e-65	Plppr1
-2.75826015737884	4.71112140400251e-67	2.17235042517893e-65	Cdk5r1
-1.84693929002802	6.7945281020089e-67	3.1210742636518e-65	Anp32a
-2.26389139772207	7.6303322233407e-67	3.49167484060477e-65	Gulp1
-1.73025002459811	2.87239831368337e-66	1.30944370095376e-64	Tp53
-1.80503384433895	3.32464033069137e-66	1.50988854263663e-64	Baiap3
2.00059306598969	4.19069644783202e-66	1.89605382517513e-64	Syt4
-3.28818694081571	4.71109040028394e-66	2.12351958679465e-64	Ptprm
-1.90230207979386	5.80549996413063e-66	2.60705940553403e-64	Zdhhc14
-2.04352106242683	7.0268734345566e-66	3.14380750129698e-64	Dbp
-2.1766123185902	8.38354871776705e-66	3.73688921549357e-64	Ypel3
-2.86542596490725	1.06266092437759e-65	4.7192340313226e-64	Fgd6
1.77608586323335	1.07003067167387e-65	4.73449232852759e-64	Tspyl2
-1.95419238822511	1.14275242149926e-65	5.03773823910023e-64	Unc5a
-1.79721956378123	1.35754842748512e-65	5.9628085126947e-64	Myrf
-2.06341749794106	1.42766699699753e-65	6.24798993049647e-64	Ankrd44
-3.01183011929055	1.52985346815739e-65	6.67093713379502e-64	Evpl
2.28126750951217	3.61692292883549e-65	1.57146813893629e-63	Gem
-1.92961649869537	1.28910355953547e-64	5.58070551762929e-63	Myo10
2.05893534290681	1.36692246438852e-64	5.89638417882289e-63	Clstn3
-2.71451852862073	1.44788069772705e-64	6.22330149898035e-63	Bckdha
-1.59539014009216	2.70844814173068e-64	1.16000617031063e-62	Prpf19
-3.86759054155022	4.28405701841604e-64	1.82832007860415e-62	Coq8a
-1.61352322158782	4.96472537171059e-64	2.1113240229165e-62	Sncb
-1.93388031052826	9.04564210896112e-64	3.83325009793476e-62	Deaf1
-2.41043661951616	1.12408636637839e-63	4.74679979626803e-62	Grm2
-1.80399984932579	1.33645423529597e-63	5.6238554971283e-62	Dopey2
-3.51865788567838	2.10992891126655e-63	8.84773325682678e-62	Matk
-2.10975889686036	2.37441755768991e-63	9.92226225930488e-62	Cntn1
-1.96603560702122	7.69387246126978e-63	3.20400536579176e-61	Syt17
-2.22088783589011	1.22863262926914e-62	5.09882541146694e-61	Ptp4a3
1.84975648154451	1.26358938712465e-62	5.22587569554816e-61	Manf
-2.03983135486601	1.48704996625259e-62	6.1289884739212e-61	Hpse
-1.74649250663852	1.54791472938989e-62	6.35807295843252e-61	Ociad2
-2.57111975931702	2.4460451814085e-62	1.0012977468793e-60	Selenop
-2.82258892518268	2.51230989188119e-62	1.02493727284034e-60	Slit2
1.9319305440154	2.84877815881692e-62	1.15827855207303e-60	Sdf2l1
-1.55931053452076	3.92928564794831e-62	1.59222063208949e-60	Klhl7
-1.82674497890032	6.67666851634289e-62	2.69643307363042e-60	Cdk19
-1.56294224352108	6.82225766640881e-62	2.74601575301773e-60	Cacnb3
-1.73738481871981	9.34191544251406e-62	3.74766507835523e-60	Sorbs2
2.01152046150795	1.86299571688625e-61	7.44888819027442e-60	Ypel4
-2.23108392335351	1.96915239125742e-61	7.8472678903255e-60	Elavl4
-2.33064262947115	2.23682445616567e-61	8.88454862374714e-60	Serping1
-1.66586081042947	2.62055368907438e-61	1.03744617263191e-59	Mcf2l
-1.74024539141612	2.78152171280252e-61	1.09756110864191e-59	Tbc1d8
-1.64596369321149	6.87109056410691e-61	2.70240440977211e-59	Cnot6l
-4.25056518155703	7.35945115188254e-61	2.88504868445949e-59	Olfml2b
2.00201628057033	2.02113660776117e-60	7.89752567350833e-59	Ntrk2
2.39821276837477	2.51198273539302e-60	9.78372563768771e-59	Klf4
-2.1050550261519	2.63343816063858e-60	1.02236865365437e-58	Ypel2
-2.58838088287324	2.64791907213673e-60	1.02468508145227e-58	Jph4
-1.62979896927115	5.20804334983766e-60	2.00893595241334e-58	Gstz1
-2.25199226314677	7.24585792138893e-60	2.78606709533277e-58	Ddc
1.88449740383582	9.21671916493509e-60	3.53258646974503e-58	Hbegf
-2.13443492992686	1.51130560366326e-59	5.7741469651071e-58	Cln3
1.91962843948187	1.52321939908048e-59	5.80124856580175e-58	Cdr2
-1.754076678378	1.72649025926392e-59	6.55467200953984e-58	Smarcd2
3.65906554151556	2.22246431785652e-59	8.41111888849156e-58	Metrnl
1.66055575041025	3.39659279391976e-59	1.281441826797e-57	Ifrd1
-2.29855844621682	3.47659733070798e-59	1.30752652734596e-57	Slc12a8
-3.84476607895129	4.21946931190277e-59	1.58197237285825e-57	Wnk3
-3.56868916604929	4.6406226408844e-59	1.73446874170943e-57	Syt12
-2.46134619534869	5.74680653449115e-59	2.14126367314554e-57	Cln6
-2.22240770799319	6.06026677110958e-59	2.25108983303407e-57	Acaa2
-1.80900577121712	7.35052663794478e-59	2.72195655654355e-57	Cnnm3
-1.81536272822648	8.18540090365107e-59	3.02181901458407e-57	Mtus1
1.73930035287987	2.09173057048672e-58	7.69846404153141e-57	Otud4
-1.48642731204977	2.17278193108766e-58	7.97238735995122e-57	Vwa5b2
-1.93332784365705	2.31303491556667e-58	8.46120827016561e-57	Stn1
-1.50859664842069	2.57648991555155e-58	9.39638064656451e-57	Stmn1
2.02170913615776	2.72702368918742e-58	9.91532631400924e-57	Nfil3
-1.49107751639967	3.05445141332282e-58	1.10723863732952e-56	Scgn
-2.64648485818094	3.44882225229859e-58	1.24644371791031e-56	Cdh23
-3.05193622355289	5.19379634391033e-58	1.87147721553775e-56	Kdsr
-2.47185344165521	5.63366638110618e-58	2.02391566855561e-56	Bcas3
-1.98313608656529	7.85079289620928e-58	2.81203251505591e-56	Misp3
-1.93806777159933	8.968896935795e-58	3.20298737751611e-56	Hook2
1.69877990540165	1.08872483191419e-57	3.87656903907907e-56	Sqle
-2.87776918218311	1.11904053437453e-57	3.9727589472559e-56	Il10rb
-1.90449713611951	2.3704751903596e-57	8.39078497528759e-56	Zfp523
1.72140241789203	3.57259785205227e-57	1.2608860747639e-55	Hivep1
1.79727995000019	3.96909562424607e-57	1.39672707128074e-55	Ldlr
-1.66567640384936	4.48588331989216e-57	1.57398267507003e-55	Kdm2b
2.82257581649066	4.50538103583722e-57	1.57622851064828e-55	Hcn1
-1.87110535612851	5.25961745634845e-57	1.83476800252619e-55	C1qtnf6
-1.69043895129861	6.71412153709407e-57	2.33538880632738e-55	Rnf112
-2.78529108139132	7.99537778473407e-57	2.77303664666497e-55	Slc2a4
-1.63199998553441	1.17162669536369e-56	4.05187565479942e-55	Cdc42bpg
-2.49075850524523	1.30901599357428e-56	4.51404225864368e-55	Dixdc1
1.78748722022073	1.35448524015534e-56	4.65749424721985e-55	Man2a1
2.80175988612992	1.65466810446002e-56	5.67348451201605e-55	Bcan
-2.48312572146614	2.47675623963979e-56	8.46811401820025e-55	Nrm
1.46656080206655	2.75605350888206e-56	9.39634673637268e-55	Fdps
1.60798433436055	3.3040865981476e-56	1.12329610759057e-54	Got1
-1.77142764650706	3.86343356454703e-56	1.30975839293869e-54	Gabbr2
1.75673255097071	5.67930567642635e-56	1.91995628696042e-54	Slc30a7
-1.55747061468812	8.62850303657238e-56	2.9087964718529e-54	Tmem184a
-3.27778688170891	9.84305168762336e-56	3.30897002962422e-54	Frk
1.57035589093713	1.01149847707398e-55	3.39091481102657e-54	Tars1
1.97586126345311	1.77990567235584e-55	5.95032354633403e-54	Ago2
-2.04983979208878	1.80158291508588e-55	6.0061081393514e-54	Clvs1
2.09399402343183	2.00165002883753e-55	6.65465693288942e-54	Myo16
2.13041633842469	2.24175451544356e-55	7.43237344169786e-54	Sat1
-2.08335399405295	2.75592682361988e-55	9.11197234128168e-54	Rhbdl3
2.72848292635559	4.32429268504191e-55	1.4258318483419e-53	Maff
-1.73775785564234	5.47073285552982e-55	1.79891447858747e-53	Podxl2
2.072191483312	5.48738710212838e-55	1.79947421727834e-53	Camk2d
-1.96490765118584	6.29196743675867e-55	2.05771272014648e-53	Unc5c
-2.0724604608014	8.0114352986824e-55	2.61294373494967e-53	Rpia
-1.53999604042543	9.98753071309451e-55	3.24864681438088e-53	Scg2
-1.47691321998391	1.89789854193702e-54	6.15666009493586e-53	Arg1
1.89056780967572	2.47208005995674e-54	7.99771062408048e-53	Lmo1
-1.67777083722993	2.94059374096801e-54	9.48794790148794e-53	Rnf5
-2.76474319469722	3.33918574585828e-54	1.07452140244397e-52	Zmat4
2.26842625041269	4.09225336927331e-54	1.31090068543446e-52	Atp10a
1.96397185414028	4.09554347921359e-54	1.31090068543446e-52	Ggct
-3.70792196287571	4.15508681454126e-54	1.32643156002663e-52	Atp2c2
-1.92453770635776	5.18492836998257e-54	1.65080986594551e-52	Rab3b
-1.90333509347709	5.60121475719547e-54	1.77864431669782e-52	Uckl1
-1.79220177495586	8.13340330583487e-54	2.57593444172954e-52	Llgl1
-1.49088614645292	9.00718201902429e-54	2.84518203671804e-52	Idh2
1.89737360533741	1.00758372082692e-53	3.17441625134869e-52	Dnajc25
2.08469016416478	1.09278684025659e-53	3.43386152023188e-52	Stk17b
1.46331809629145	2.26602622877805e-53	7.10198584982912e-52	Lrrc59
-1.72190844426632	3.62084115764763e-53	1.13186554109842e-51	Cpt2
1.8421738703528	4.47612219828255e-53	1.39559923980131e-51	Slc7a8
-1.88945590938847	6.96196770425574e-53	2.16504602895912e-51	Abcc3
1.52931873245155	8.02242654290705e-53	2.48839957329604e-51	Selenok
1.47313470493819	9.58174520053536e-53	2.9644293955898e-51	Uba1
-4.44652649718567	9.66816255280746e-53	2.98349580315481e-51	Fev
1.71213727269171	1.03324687838365e-52	3.18033917681514e-51	Gucy2c
-2.11078221273608	1.28801330672315e-52	3.95439799653397e-51	Cpne2
-1.52249842271971	1.51806389861936e-52	4.64882926714607e-51	Hmgn3
1.99676652576687	1.59509598096385e-52	4.87232998246192e-51	Spata2L
1.42803583166492	1.71649696779136e-52	5.22988379933391e-51	Snap25
-2.32722395278858	1.8331624875835e-52	5.57124003486552e-51	Nudt7
1.61439071164657	2.02049157220764e-52	6.12509220945062e-51	Ncald
-1.42375167223556	2.08250511535093e-52	6.29722338272573e-51	Gls
-1.67201249676405	2.46969335921601e-52	7.44931317748489e-51	Chd6
-2.36922717483056	2.61233345868135e-52	7.8598582938075e-51	Slc16a10
1.48834227756028	3.44389787067387e-52	1.03359877490175e-50	Rcn1
-1.6445658249291	3.81787293920981e-52	1.14298758267139e-50	Lzts2
2.12206977058924	5.55577616317642e-52	1.65915052416447e-50	Dyrk3
-1.81301401269801	7.99320873859367e-52	2.38114522695482e-50	Ret
-1.7837089559823	1.98982788265984e-51	5.91298236242252e-50	Cep78
1.72495079212084	2.19456738012104e-51	6.50532473393023e-50	Prrc1
-2.31724040779871	2.47463372231025e-51	7.31749799705254e-50	Rgs12
3.65610991385948	4.39666175668772e-51	1.29690745690531e-49	Scn1b
-2.32985917393984	5.37543916354552e-51	1.58174597391859e-49	Apba2
1.45380876161537	6.19478043155677e-51	1.81839469497038e-49	Prelid3b
-5.10529008703088	6.27091715839673e-51	1.83626491487359e-49	Per3
-1.60645446652748	6.86248848542851e-51	2.00461283791583e-49	Zmynd8
-1.77998673171618	7.63971244461733e-51	2.22624550292905e-49	Ung
-2.19024872642487	7.82488760390212e-51	2.27469860659329e-49	Enpp3
1.3797857602246	8.5308545072009e-51	2.47394780708826e-49	Aldoa
-1.93795731050281	1.15335852953379e-50	3.33669949589884e-49	Hes6
1.8177403409405	1.26289275870042e-50	3.64482358536201e-49	Prss53
-1.87686094142143	1.3200413329931e-50	3.80064532118947e-49	Manba
-1.51661530450361	1.57167980522686e-50	4.51435953601557e-49	Grk6
-1.89659325183187	1.89614919988642e-50	5.43337038586501e-49	C2cd4c
-1.39069191260691	2.32877957855387e-50	6.65721193061659e-49	Ampd2
-2.65279185665643	2.36899436492681e-50	6.75612492461947e-49	Msrb2
-1.55877994178948	3.43854528925987e-50	9.78318972960818e-49	Shroom3
1.43686560330068	3.71265491111163e-50	1.05381608149124e-48	Rab5if
-1.74581939040415	4.98063067769592e-50	1.41039741661342e-48	Hpca
1.52765715610297	7.09684342216931e-50	2.00494156304713e-48	Pdia4
1.76189119940605	7.20576444232309e-50	2.03094555183509e-48	Pak3
-1.68093407369074	1.2200126484943e-49	3.43057294967965e-48	Pclo
1.53176422034696	1.22367219618073e-49	3.4328426296119e-48	Herpud1
-1.85073241192635	1.43806281931915e-49	4.02490372802464e-48	Slc25a23
-1.52022619349438	1.52242620266502e-49	4.25113673992426e-48	Maf1
-2.7754204080756	1.92086851746359e-49	5.35130847399869e-48	Carmil3
-1.52569652387647	1.95917663490154e-49	5.44542512726098e-48	Palm
-1.36999523055603	2.79016435567405e-49	7.73724147938644e-48	Raly
-1.38847020103069	3.20268133643501e-49	8.8607516974702e-48	Hmgn2
-2.27916048592344	3.88340977647442e-49	1.07194579495114e-47	Rhebl1
3.06950315833736	4.81576172264835e-49	1.3262629824273e-47	Depdc7
-2.51865031541685	4.8336192580765e-49	1.32814172993038e-47	Cep162
1.41548557663738	5.85640638323989e-49	1.60550913034834e-47	Cdkn1b
-1.49696707298957	6.40005446032358e-49	1.75056035068169e-47	Zfp358
1.84462978061625	6.70844645528221e-49	1.83075177073291e-47	Dnajb9
-1.63514487503877	7.29065236833442e-49	1.9851357749526e-47	Tacc2
-1.57046343541474	1.27139640979158e-48	3.4540080794225e-47	Limd2
-2.48314142937757	1.3436116621243e-48	3.64197440397881e-47	Klf11
6.60788029274213	1.51107818633547e-48	4.08670246574099e-47	Sv2c
-2.19679405199266	1.54890655667229e-48	4.17961668375582e-47	Dyrk1b
-1.66569831762842	1.55923026776087e-48	4.19806180592887e-47	Nrgn
-1.94983784868754	2.32120376460533e-48	6.23564448817526e-47	Ffar1
-1.77863595763626	4.8644236178712e-48	1.30386053989042e-46	Amigo2
1.49511316947902	5.04814314236374e-48	1.3500978381855e-46	Ttpal
-1.91082310450213	5.07202597507682e-48	1.35347744146451e-46	Snn
-2.10717863529789	5.56125535787167e-48	1.48074575734481e-46	Dock8
-1.38124163784049	6.22593495130243e-48	1.65406461675331e-46	Ehmt2
-1.70086620279488	6.28466001433023e-48	1.66598861833622e-46	Mdc1
-4.15326899805872	6.54511635363139e-48	1.73121923771327e-46	Tnfsf10
-1.66641654806285	6.75789705300193e-48	1.78358094370347e-46	Farp1
-1.66500217544584	6.92749801493113e-48	1.82434220152508e-46	Sumf1
-1.77706624087398	7.3569201469614e-48	1.93319943163058e-46	Ppfibp1
1.38827360089673	7.54116654626289e-48	1.97729715434148e-46	Hdlbp
1.42978451381201	9.01762753277481e-48	2.3592858121075e-46	Dnajb11
-1.4351811881492	9.18223730701993e-48	2.39714156160488e-46	Ubtf
-1.74671851189545	9.28232347276759e-48	2.41802517304671e-46	Tmem106c
-5.08562175116818	9.4989212391886e-48	2.4691040413312e-46	Itgal
-2.57805035636942	1.04020066097948e-47	2.69802046441552e-46	Scn7a
-1.81950690459469	1.19260464185478e-47	3.0866659924134e-46	Ctxn1
-1.44967225868001	2.11708896946095e-47	5.4676321346486e-46	Evl
-1.48976956946717	2.15268227331807e-47	5.5476512118593e-46	Rev3l
-1.65732887109537	3.68966722244741e-47	9.48827885088773e-46	Appl2
-2.25984391686411	4.22598470192188e-47	1.08442912340362e-45	Bloc1s6
-1.64962398782838	4.94978645072357e-47	1.26746127520124e-45	Cemip2
1.53081493614027	5.02768286889346e-47	1.28467438061853e-45	Edem1
-2.359731744159	5.6713940997547e-47	1.44608533878279e-45	Rapgef5
-3.68778596313649	5.7354118684322e-47	1.45931674073111e-45	Fhl1
1.42833230240015	7.19590770624557e-47	1.82706222035159e-45	Xbp1
1.366220105185	8.31685662361331e-47	2.10722883084602e-45	Atf5
-1.56419379461498	8.34780151134722e-47	2.11062586531647e-45	Dnajc6
-1.65636179234719	9.31484698037708e-47	2.3501925242943e-45	Dennd6a
-1.47240594822304	1.02700353497284e-46	2.58577145259375e-45	Glis2
-1.92444188045974	1.16453999719366e-46	2.92593713282374e-45	Spn
-1.94044198450831	1.19016113484129e-46	2.98408109537811e-45	Trim14
-1.97300844749802	1.25152895024909e-46	3.13142430691223e-45	Slc31a2
-1.77213910844229	1.36769559357067e-46	3.4149826698388e-45	Rxrb
-1.6975924358078	1.69637785974904e-46	4.22689597144507e-45	Sirpa
-2.40774348696738	1.82811874069217e-46	4.54574567029551e-45	Drd2
2.06062537674791	2.12519462700899e-46	5.27354996619654e-45	Ccdc184
-1.82977029571252	2.16211650019118e-46	5.3541300575722e-45	Cd276
-2.04267814487306	2.20240235484064e-46	5.4426924723834e-45	Lhpp
-1.52578816088549	2.58369403258433e-46	6.37187657421156e-45	Fxyd6
-2.1448487072336	2.61157817670386e-46	6.42747307906563e-45	Prxl2a
-1.37629416187526	4.69870690653639e-46	1.15405995143195e-44	Abca2
-1.69848923945746	6.85118372643061e-46	1.67930745718111e-44	Calml4
-2.04108198619318	7.0314051650351e-46	1.71997888539019e-44	Pip4k2a
-1.50999989335033	1.04247148065036e-45	2.54485684982294e-44	Acaca
-1.53635428311627	1.09381563103525e-45	2.66479172459701e-44	Auts2l
-1.79297478132775	1.37290472552872e-45	3.33796128721982e-44	Pdzd4
-2.01006705733323	1.62658587997593e-45	3.94676634385289e-44	Hormad2
-1.35353841975235	2.12053077074538e-45	5.13492712795183e-44	Dbn1
-1.8050602931122	2.57979966535299e-45	6.2345158579364e-44	Basp1
-1.52206877255778	4.50372804814191e-45	1.08621978074926e-43	Suclg2
-1.48688252199762	4.85461320078916e-45	1.16850539742995e-43	F11r
-1.8861372072796	5.45960166087921e-45	1.31150311354653e-43	Reep3
-3.54980011307604	5.78827812048168e-45	1.38768779243022e-43	Cecr2
-2.27941382578243	6.28830631727213e-45	1.50456792302923e-43	Satb1
-2.14149897436046	9.51238816310389e-45	2.27146014966181e-43	Nrtn
3.64305614218549	9.8185136423638e-45	2.3399170630861e-43	Sgk2
1.85010489697453	1.00573832918612e-44	2.3921068758409e-43	Zfp703
1.50672256495446	1.05265977269615e-44	2.49876930264264e-43	Crb3
-1.50231934062233	1.3598744391382e-44	3.22167103839139e-43	Kcnh6
-2.18904361314979	1.57555000051925e-44	3.72529356704305e-43	Tbck
-1.47194772827101	1.58947955374078e-44	3.75086008417066e-43	Gpd1
1.55991916792238	1.61196122723863e-44	3.79646836982719e-43	Map9
1.27152192905848	1.91139428565805e-44	4.49289652888568e-43	Atp5mc1
-1.69345159117998	1.97393638536585e-44	4.6308624557267e-43	Sh3kbp1
-1.31274660130607	2.60834945641673e-44	6.09543411805346e-43	RGD1309534
-1.60665827984106	2.60412136129985e-44	6.09543411805346e-43	Ssbp4
-1.61943001422096	2.86182544146468e-44	6.67481961008283e-43	Strada
-1.45952125326193	2.94811923395504e-44	6.86278819741758e-43	Med23
-1.85605995789016	2.9852554819859e-44	6.93582041036687e-43	Atp23
-1.80309076377563	4.67215848662156e-44	1.08341863943141e-42	Hbp1
-1.79087065421159	5.25817901303707e-44	1.21696508503656e-42	H2az2
-1.61615734219454	5.97242042043164e-44	1.37961765374078e-42	Ctnnal1
-2.16515964707039	6.95362693608786e-44	1.60319732137581e-42	Rgl2
1.4562570264874	7.32274120634771e-44	1.68507056249321e-42	Fdft1
-1.82116850077272	7.38620009956277e-44	1.69642973660759e-42	Dock6
-1.65965928409886	7.80489148409131e-44	1.78917845735312e-42	Rundc3b
-1.70778843172358	8.44317481748198e-44	1.93181766023566e-42	Ripply3
-2.01517490044835	8.82195920615147e-44	2.01465425134787e-42	Lynx1
-1.81255270184091	9.16739301281086e-44	2.08957528237081e-42	Phyh
-1.75696988711501	1.09538733563491e-43	2.49205795545674e-42	Fam189b
-1.86619324747807	1.11391894679507e-43	2.52943670276955e-42	Gatm
-1.55078814713935	1.47889472304651e-43	3.35188286099147e-42	Rap1gap
-1.34372703804324	1.67919224947836e-43	3.79869900798347e-42	Slc25a10
1.38657249570202	2.27007343272218e-43	5.12399930132247e-42	Slc3a2
-1.40332133372112	2.27354850594616e-43	5.12399930132247e-42	Wif1
-1.74758263640137	2.71931134350466e-43	6.11717981665021e-42	Nmt2
-1.81880275651904	2.84728999804189e-43	6.39312222508099e-42	Proser3
-1.94195900534155	3.20275010598335e-43	7.17785801219918e-42	Celsr2
1.49764475425934	3.34928964678231e-43	7.49232358717938e-42	Cd82
-1.66430360822424	3.43141329165825e-43	7.66179201578979e-42	Ece1
1.41348184115559	3.47686114791111e-43	7.74889331761301e-42	Lyar
-1.52612532943265	3.54357994537465e-43	7.88299161600441e-42	Nup210
-1.8043673428091	3.91673981368372e-43	8.69704126525527e-42	Arl2
-1.63829864559854	4.51559533022444e-43	1.00083222466393e-41	Pcmtd2
2.28782046012584	4.56209073598856e-43	1.00927871337541e-41	Amigo3
2.27750226091814	5.54554638877999e-43	1.22459909704527e-41	Derl3
-1.69177760472258	5.70615609287917e-43	1.25775803256045e-41	Cep131
1.53943938214414	5.94549055470164e-43	1.30811661473189e-41	Gla
-2.82582214650316	6.70009721023801e-43	1.47145383075209e-41	Ccdc187
-3.98392504587424	7.66708395893534e-43	1.6807532868085e-41	Rasgef1c
-1.46350370986321	8.76786904502256e-43	1.91856916285175e-41	Ssh3
1.27940948958441	8.83491556086411e-43	1.92973155671506e-41	Cdk16
-1.46613117311674	8.89473604569083e-43	1.93927804909219e-41	Hirip3
-1.61704655770443	1.17223684619002e-42	2.55115197900486e-41	Xrcc1
-1.32774773843196	1.1967321990444e-42	2.59976029160638e-41	Hdgf
-1.76654102646724	1.24450658108636e-42	2.69867327988726e-41	Ccdc34
-1.44084618006494	1.27970900265717e-42	2.77001759837752e-41	Nedd4l
-1.65271244704057	2.10302053979424e-42	4.54395910169185e-41	Timeless
4.4689232671242	2.1116053254914e-42	4.55433155775788e-41	Gcnt3
-1.51269418840027	3.44960776673483e-42	7.42683890387365e-41	Zmym3
1.65123133103593	3.88111785059719e-42	8.34093809498877e-41	Stard4
-1.34818635882658	3.95643737452717e-42	8.48765130168173e-41	Mta1
-3.27657624383555	4.54829465849028e-42	9.73998687098408e-41	Srcin1
1.60697382796686	4.66476989377e-42	9.97167063437335e-41	Ehd4
1.24395350613116	5.44407275377943e-42	1.16169176581091e-40	Etv1
1.92271244002237	6.72099934750056e-42	1.43163233888795e-40	Elavl2
-1.60800978762729	6.86218178037064e-42	1.45912292803464e-40	Pcyox1l
-1.32896751489912	7.3934691469761e-42	1.56931924486521e-40	Tk1
-1.9033426156769	7.43932025495248e-42	1.57627146599213e-40	Ppm1e
-2.7456429338028	8.05548785621053e-42	1.70382770385753e-40	Fgfr3
-1.84662715175453	8.44679945187828e-42	1.78346020005886e-40	Senp7
-1.51690752346295	9.25229175102855e-42	1.95011087957318e-40	Patz1
-3.09566742429475	1.46979811491826e-41	3.09248606871351e-40	Efcab1
-1.34122493295781	1.65678876676603e-41	3.47983469599113e-40	Rnf130
-1.59897775163678	1.88131902298845e-41	3.94454258565611e-40	Fnbp1l
-2.10021846503148	2.5681158981473e-41	5.37517823203526e-40	Serinc5
-1.65847028216331	3.0951283394625e-41	6.46699124399848e-40	Heca
1.48966650424248	3.55217656628503e-41	7.40908925047492e-40	Mafk
1.52071477502853	4.14943927252391e-41	8.63987917730541e-40	Dhrs7
-1.35166080771929	4.4338391077414e-41	9.21610598647112e-40	Ago1
-2.64394554469078	4.80029527601933e-41	9.96061269774012e-40	Lzts1
1.39573096566516	5.17599465907894e-41	1.07217032223778e-39	Eaf1
1.5213219871343	7.02922484113909e-41	1.45355190658263e-39	Tnfrsf12a
-1.58348301848033	8.531519762831e-41	1.75816507441218e-39	Acads
1.46837703075669	8.52167260362796e-41	1.75816507441218e-39	Gnpnat1
-1.34492425775309	8.64882681844991e-41	1.77929283350504e-39	Hip1
-2.08756162276233	8.78359833195204e-41	1.80393525469356e-39	Mgme1
2.15578277806244	9.74131860274997e-41	1.99721923993349e-39	Dusp4
2.47459356405728	1.07634194042969e-40	2.20302300222302e-39	Sdcbp2
-1.36998054486384	1.47469385375299e-40	3.01323268759207e-39	Rps6ka4
2.43519500068317	1.61186895844425e-40	3.28793947709771e-39	Lrrc10b
-1.31843993344207	2.14133122242681e-40	4.36056197324986e-39	Cnih2
1.51680585538213	2.50283127050598e-40	5.08619253115195e-39	Gstm5
3.36210394766327	2.50611730035156e-40	5.08619253115195e-39	Il18
-1.49425718741656	3.01850626986106e-40	6.11577827572018e-39	Stim1
-1.67471195434358	3.43906563887985e-40	6.95616049813764e-39	Limch1
-2.27764789698747	3.7281542251376e-40	7.52824431200184e-39	Adgrb3
-1.33140802706805	3.90653208054798e-40	7.87522840693382e-39	Inppl1
-1.56809976883328	4.19505878647573e-40	8.44273118649422e-39	Mpnd
-2.05453402563005	4.36629819670256e-40	8.77268761223962e-39	Rin3
1.59926677472335	4.976591405517e-40	9.98221292756618e-39	Rhpn2
-1.67565284850894	5.01642663266395e-40	1.00453734649102e-38	Zfp467
-1.75844827887464	5.04668992450267e-40	1.0089188246078e-38	Slc7a2
4.27986836406606	5.43458366390725e-40	1.08466358864219e-38	Egr4
-1.34106600081546	5.90664466432926e-40	1.17692828700667e-38	Tmem132a
-1.78613192881792	6.72218361975213e-40	1.33721454320193e-38	Fstl4
-1.41630852834415	7.45768771361336e-40	1.48107708965902e-38	Klf10
-2.03599601822367	8.74754200635421e-40	1.73437673882163e-38	B3gnt3
-1.85684395484367	9.40764329470637e-40	1.86218728703604e-38	Prxl2c
-2.07640262835548	1.16138635258429e-39	2.29512064915466e-38	Oip5
-2.07759520524765	1.2244699470005e-39	2.41581898559853e-38	Mex3b
-1.84162022498523	1.2724669424309e-39	2.50640583505005e-38	Chek2
1.34028496796011	1.34180512683705e-39	2.63866416690913e-38	Mthfd2
1.24406949380115	1.39713241885908e-39	2.7429834683473e-38	Maged1
1.45972490897494	1.64799790408738e-39	3.23023693415173e-38	Txndc11
-1.73641880808076	1.67589791580758e-39	3.27958234418605e-38	Mpp2
-1.44502820527971	2.60178296015483e-39	5.08319122166613e-38	Mcoln1
-1.78082388541589	3.06502198250268e-39	5.97853153313125e-38	Mks1
1.77181353844733	3.33204963164257e-39	6.48887011599001e-38	Tcerg1l
-1.32784516540112	3.78807981427353e-39	7.36503078590985e-38	Vps13a
-1.96275122829567	5.48122556685877e-39	1.06397660801847e-37	Prtfdc1
-1.60480235234766	6.45445520496665e-39	1.25087549745207e-37	Rbl2
1.48750755805075	7.65095475631021e-39	1.48037364135359e-37	Coq10b
-1.3178876192945	7.74602645704335e-39	1.49636321686223e-37	Por
-1.36697595320289	7.83271200797031e-39	1.51068411884491e-37	Megf8
-2.47116600237877	9.39461947457725e-39	1.8090279260246e-37	Smarcd3
-1.74068788186307	9.52910429545461e-39	1.83199313411815e-37	Acsl6
2.81534720454483	1.24014138731931e-38	2.38039897869025e-37	Smim3
1.621107353504	1.45801712273484e-38	2.79414587135571e-37	Adra2a
-1.59202435014514	1.56210148988245e-38	2.98885396355091e-37	Thyn1
-3.29819029732288	1.5828788159303e-38	3.02380103963829e-37	Eml2
1.23526925995465	1.73329794153231e-38	3.30590185837423e-37	Ufm1
2.81933233625732	1.81253991170449e-38	3.45156927806386e-37	P2rx2
-2.07612732806355	1.96594456707743e-38	3.73777928353504e-37	Klc4
-1.9512364384691	2.51933584040441e-38	4.78236700934811e-37	Ache
-2.05183976585387	2.73023908508065e-38	5.17455549432214e-37	Itgb5
1.39328232690971	3.08373902160051e-38	5.82739891731716e-37	Cldnd1
-1.93357868558182	3.08438147929458e-38	5.82739891731716e-37	Rpgrip1l
1.2630041523465	3.21050190040492e-38	6.05617403940019e-37	Cycs
-1.2482451357726	3.76595991471234e-38	7.09285251542456e-37	Csrp2
-1.44844513989846	4.13784930382227e-38	7.78109630804703e-37	Abcg1
-1.36054523349952	4.32907397625616e-38	8.12798834699576e-37	Rad23a
1.33310595597272	4.5207373491178e-38	8.47462211785556e-37	Sec61a1
-1.34937416688281	4.54939175406205e-38	8.51507461277398e-37	Jmjd1c
1.87056327326085	4.57420853031316e-38	8.54822976122965e-37	Pgm3
1.41266686002832	4.95358527292937e-38	9.2428525208845e-37	Rem2
-1.2271284736945	5.0172706271628e-38	9.34719071174989e-37	Gtf2i
3.62082299339563	5.22947070352647e-38	9.72746212008364e-37	Pde3a
-1.60286534566625	5.37774393693181e-38	9.98783152484171e-37	Prkd3
1.31057633479182	5.9192304645878e-38	1.09765698985076e-36	Selenos
-2.5947901547931	5.96211265570158e-38	1.10390808940567e-36	Kcnb2
1.35055115448313	6.64886617911914e-38	1.22917211160828e-36	Ccnd3
-1.85698758048137	6.88335301155964e-38	1.27056983886687e-36	Sertad4
-1.4626503475238	7.15112452838411e-38	1.31797524807202e-36	Gcgr
1.95382051422308	8.0951116089589e-38	1.48967382589939e-36	Nefm
1.2293511443514	9.42795598246169e-38	1.73229695036529e-36	Eprs
-1.45387164443273	1.03098221200131e-37	1.89144373802375e-36	Ccp110
1.17922485740452	1.103300365674e-37	2.02103803666463e-36	Ftl1
-3.5807933414159	1.26791981859619e-37	2.31906003294912e-36	Gria2
4.59621126681866	1.3336862138362e-37	2.43564697777218e-36	LRRTM1
1.27817190844713	1.4707215453965e-37	2.68183845437074e-36	Hsp90b1
2.07035622723821	1.57038408037257e-37	2.85923939595823e-36	Sgms2
-1.70943140934824	1.62585568085967e-37	2.9557663321973e-36	Vopp1
-1.63374650179737	1.63379253258442e-37	2.96571540417096e-36	Gmip
-2.314810467933	1.78651605227559e-37	3.2380603447495e-36	Pde6d
-1.52658846272536	1.82144117957914e-37	3.29639768364436e-36	Ulk2
-4.08441570560911	2.35227167997911e-37	4.2506891394217e-36	Slc29a1
-1.62346870390619	2.59197705703564e-37	4.67682816812953e-36	Actl6b
3.7032384017493	2.95171060652993e-37	5.31793969305205e-36	Ism1
-1.4599726954809	3.00072092821562e-37	5.39815790300074e-36	Ap5z1
1.61944434025939	3.20125899630854e-37	5.75032119710048e-36	Gpt2
-1.90084803007119	3.20620609163868e-37	5.75062448776029e-36	Rnf123
-5.0255256276736	3.82204164703722e-37	6.84498083662098e-36	Pik3ip1
-2.15294954263418	3.83951407464573e-37	6.86605525830035e-36	Mboat1
-1.79078831623847	3.99228283298371e-37	7.12865339687818e-36	Zbtb18
-1.4060254789377	4.11541170898643e-37	7.33762665446692e-36	Copg2
-1.31784151387476	4.31224186810852e-37	7.67719391755711e-36	Pdcd4
-1.36843511438774	4.45463492411715e-37	7.91898542271047e-36	Inpp5f
-1.88518395212438	4.86432641941017e-37	8.63453812059018e-36	Foxo4
-1.65705394667377	5.64127674211542e-37	9.99893454953742e-36	Tmem229b
-1.30770275757552	5.92038391539322e-37	1.04782088855526e-35	Plpbp
-1.4801783294504	6.05755644943693e-37	1.07052410967656e-35	Skap2
-1.5438581704507	6.76146991035632e-37	1.19317141306654e-35	Mfng
-1.73454325941988	9.02609774548663e-37	1.59046978575303e-35	Tctn1
1.6696818634489	1.06057680758152e-36	1.86608799404146e-35	Slc31a1
-1.92012063222981	1.30222703588828e-36	2.28792735429422e-35	Hps1
1.43005838382983	1.34070915939658e-36	2.35210418853321e-35	Tmem39a
-1.37545395882324	1.4160859746622e-36	2.48072703130416e-35	Tcf19
-1.6738122939313	1.49286519798191e-36	2.61142916536516e-35	Grk3
-1.40739918638651	1.51537896015657e-36	2.64696455522268e-35	Smarcc1
-1.42344624628092	1.53599206976614e-36	2.67908182023703e-35	Ccdc91
-1.23062464287003	1.57554863379541e-36	2.74409953802138e-35	Numa1
-1.64572907883432	1.98974367515203e-36	3.46048629052813e-35	Cbx7
-1.92976737751102	2.59882574083433e-36	4.51325653548935e-35	Adgrl2
-1.28343524414907	2.69201419631798e-36	4.66835603064652e-35	RGD1560108
6.31541434589535	3.11686228591206e-36	5.39732915265492e-35	Rxfp3
-1.55427435961646	3.17538716197094e-36	5.49077363424142e-35	Dctd
1.40029131464647	3.39250379888436e-36	5.85778812332471e-35	Uba5
-1.38830868820453	3.60008861169192e-36	6.20731610912784e-35	Camk2n1
-1.4844862989464	3.70056439466742e-36	6.37142954074712e-35	Tfcp2l1
-3.17591572524852	3.89730428877254e-36	6.70057958791108e-35	Cebpa
-1.2308676381305	4.30677308796924e-36	7.38347779397575e-35	Ahctf1
-1.91301094912936	4.30458677609595e-36	7.38347779397575e-35	Syt3
-1.66357087458537	4.43032324566347e-36	7.58448652369273e-35	Hibadh
1.90392271081139	5.96183414662547e-36	1.01918570958292e-34	Fdx1
-1.23527676973113	6.08358081800725e-36	1.03852333538606e-34	Cyb5r3
-2.15084858950064	6.41685606257536e-36	1.09386491095035e-34	Decr2
-2.89081819544404	7.20256435083726e-36	1.22433420850743e-34	Pde4c
-1.23362821371077	7.20023226164729e-36	1.22433420850743e-34	Plekha1
-1.20817919151846	7.59625232096665e-36	1.289434367882e-34	Kcnk16
1.28528912107604	8.32361437480409e-36	1.41091125353193e-34	Ghr
-1.77375480784491	8.5033951201931e-36	1.43935809102003e-34	Tfap4
1.22895532061294	8.75056527050758e-36	1.47911591335054e-34	Sars1
-1.87428181674752	9.43139334678695e-36	1.59196099479076e-34	Amph
-1.57782246525197	9.77779960809025e-36	1.64812070424883e-34	Armc10
-4.14037378197222	1.04357150472231e-35	1.75655707123538e-34	Sult1d1
-4.49511571736194	1.49558953200493e-35	2.51388547732952e-34	Cacng6
2.14265555057874	1.55498854693461e-35	2.61008189154226e-34	Pter
-1.74261285143273	1.84767673541093e-35	3.09704589285106e-34	Adamts10
-1.59849731789127	1.85879551299032e-35	3.11134965213331e-34	Cuedc1
-3.11629138918707	1.89645807209352e-35	3.1699823468952e-34	Gpm6b
1.55753937869351	1.97366294571337e-35	3.29445680328161e-34	Gmppb
1.29786959161844	2.00266022541785e-35	3.33822933696729e-34	Plekhh3
-1.34984142977836	2.43296826302749e-35	4.04989945304784e-34	Exoc2
-1.26256997455975	2.72206277893023e-35	4.52486540668859e-34	Tspan7
-1.52185943109101	2.94960279602164e-35	4.89447805850952e-34	Ccne1
-1.54006710948501	2.95254762814949e-35	4.89447805850952e-34	Cpne3
1.37066680242038	3.41392089219797e-35	5.65151828577752e-34	Ccdc107
-1.57667136597703	3.44776879756894e-35	5.69971119213491e-34	Nrcam
-2.16476707590341	3.54262589601661e-35	5.84849144836213e-34	Ntn1
-1.84298427867807	3.63159900870483e-35	5.98716357120037e-34	Plxnb1
-1.56303642621497	3.74516861280765e-35	6.16595133449248e-34	Efhc1
-1.40876932658235	4.39546002214986e-35	7.22668871128054e-34	Macroh2a2
-1.38656053970164	5.74994410906885e-35	9.44073360881904e-34	Rad50
-1.73156913810385	5.96709294392059e-35	9.78391874388069e-34	Cuedc2
1.59693995907133	6.25440456021234e-35	1.02410556302252e-33	Ficd
1.83840082218161	6.46107785737936e-35	1.05650913061903e-33	Pvr
1.23523104457835	7.19537820398658e-35	1.17498475827651e-33	Cul4b
-2.20468966432423	7.212958123148e-35	1.17625949880876e-33	Gpr176
2.90658673097729	7.4956385838943e-35	1.22070379373705e-33	Rorb
-2.09889958397997	8.32212369134793e-35	1.35346971115368e-33	Abtb1
1.31547944414395	8.34750017152314e-35	1.3557647039714e-33	Cd47
-1.41889680366028	9.98774627826396e-35	1.61998014095562e-33	LOC361646
-1.58550274516194	1.07885102243752e-34	1.7475063331138e-33	Tmem107
-1.44307169660037	1.2546094115607e-34	2.02946562743724e-33	Ybx2
1.75624661733264	1.35474974825113e-34	2.1885118416379e-33	Sema3c
1.9882632179668	1.37813723879863e-34	2.22330853471065e-33	Sstr1
-1.9870220685801	1.45343650785793e-34	2.34164770710444e-33	Cdk10
-1.3793777524291	1.49168198808216e-34	2.40005250355198e-33	Niban3
1.68256095269452	1.49650736542422e-34	2.40460162121235e-33	Pde4d
-1.68658568614787	1.55459490485568e-34	2.49460662399176e-33	Tll1
-1.19364315319527	1.68307997571813e-34	2.69718608625401e-33	Tmpo
-1.66146062251546	2.11457907631732e-34	3.38417010418603e-33	RGD1306227
-1.80826585133284	2.12254892317382e-34	3.39241384998631e-33	Dennd2b
-1.26011423292518	2.14262020007403e-34	3.41995147319509e-33	Plcg1
1.14873868827035	2.18253652778884e-34	3.47904994860114e-33	Sec16a
-1.33438455458019	2.21867112548864e-34	3.53197182476928e-33	Nkx6-1
-1.76797762679939	2.23550498105224e-34	3.55406901545094e-33	Reep2
-1.25556886258511	2.39051918730958e-34	3.79550111072174e-33	Rnaseh2a
1.21465503827339	2.41429624580212e-34	3.82820228171653e-33	Calr
-1.26106721756853	2.57238155387283e-34	4.07350157906046e-33	Scn3b
-1.28486641519945	3.61077999304603e-34	5.71034654616413e-33	Kcnh2
-1.62710027155368	3.71903726019699e-34	5.87383378300141e-33	Jade3
-1.32996969894812	3.96100929844622e-34	6.24780431281786e-33	Mgat4b
-2.81701875676273	4.22035315015328e-34	6.64816101598099e-33	Lrrc56
-1.22573929970554	4.37375907462732e-34	6.88080921086795e-33	Pip5k1c
-3.66339490040875	4.74051792226243e-34	7.4480591637635e-33	Mtnr1a
4.65049014188679	5.20813097324444e-34	8.17208034719646e-33	Dab2
-1.31096308560295	5.55071772395196e-34	8.69829268330233e-33	Psip1
-1.34342004678943	6.12279559534042e-34	9.58229453705097e-33	Casp2
-1.9408754181041	7.17657995474917e-34	1.12169012669359e-32	Cbfa2t3
-1.14035995573001	7.9052948433752e-34	1.23398473981868e-32	Ndrg1
-1.14878842394789	8.32468545446516e-34	1.29776670264881e-32	Camk2b
-1.9576909078591	9.12419503960633e-34	1.42056516561012e-32	Cacng4
1.27863460496617	9.16544308205838e-34	1.42514350765598e-32	Nab1
-2.07286899138384	9.4750054232714e-34	1.47137664863318e-32	Zfp362
-1.46670870369696	1.07342813503429e-33	1.66478190787856e-32	Htra2
-1.93471301257069	1.15325000481247e-33	1.78627590835496e-32	Tmem86a
1.21311723974866	1.17063992474788e-33	1.81088065479958e-32	Ninj1
1.18275691849484	1.21587876842598e-33	1.87844685211895e-32	Odc1
-1.62722365837451	1.2982640357623e-33	2.00315482953837e-32	Wdr19
-1.52317399169	1.47191374641585e-33	2.26817950552045e-32	Pold1
-1.28322688014715	1.5387933125729e-33	2.36820684358247e-32	Stxbp2
-1.39594553585113	1.62618122253323e-33	2.49950076796774e-32	Eif4e3
-1.34782260273607	1.63865169470482e-33	2.51545575838935e-32	Cpsf1
-1.96224397438089	1.74973817506673e-33	2.68256037413096e-32	Chrac1
-2.37678738436588	1.84404639490166e-33	2.82354941000527e-32	Klhl5
-1.75841434090696	1.95011753394566e-33	2.98216830000457e-32	Rflna
-1.57078518481058	2.04270344601247e-33	3.11978882903047e-32	Tyw1
-1.91578100125922	2.23672490523134e-33	3.41178507407595e-32	Sall2
-1.31924701067957	2.3509134442445e-33	3.58142320271931e-32	Ckmt1
-1.89737148658686	2.50475029464388e-33	3.81095699064969e-32	Hmgcll1
-1.26833855929236	2.90214067212197e-33	4.41000795315504e-32	Rbck1
-1.69908275381879	3.4024717911536e-33	5.16377654559061e-32	Apbb3
-1.87150606533323	3.49461877782155e-33	5.29694420542599e-32	Prickle2
1.18389048921121	3.8302362510383e-33	5.79835135613156e-32	Anxa5
1.3474636810788	3.92715142948491e-33	5.93759641380036e-32	Rcan1
-1.17123316058681	4.04154849685957e-33	6.10289035880865e-32	Cnn3
-1.36984070433427	4.29985790185011e-33	6.48481075799073e-32	Myh14
-1.23061262016441	4.36274188011767e-33	6.57141408350641e-32	Bckdk
1.46241559851362	5.03130012348387e-33	7.56896212326605e-32	Iqsec3
-1.38579515495468	6.03724925626275e-33	9.07094816468442e-32	Rfx1
-2.14477701978513	6.56924939902135e-33	9.85796964055136e-32	Ephx2
-1.20547676091126	6.58503541566595e-33	9.86935258126273e-32	Tpcn1
-1.22997332415148	6.73892699386794e-33	1.0087436115821e-31	Anks4b
1.29211716024659	6.84434187873928e-33	1.02325036659164e-31	Eif2ak3
-2.00756506830827	8.11160627149903e-33	1.21120572552718e-31	Mfsd9
-1.88282953196279	8.79940319999501e-33	1.31227778825204e-31	Lurap1l
1.67526010279745	8.94083310845668e-33	1.33171938688461e-31	Wnt4
-1.16302696341784	9.24247544621155e-33	1.37494674901305e-31	Hmgb2
1.13414198507115	9.28234352830845e-33	1.37917289337274e-31	Serp1
-1.34940402119998	9.56706518366374e-33	1.41972416134887e-31	Mtss1l
-1.30133984171003	1.34335166286616e-32	1.99103907174806e-31	Sorl1
-1.51331918722132	1.46535143863215e-32	2.1691887532519e-31	Nipsnap3b
-1.2343816362843	1.48501496332911e-32	2.19559644762479e-31	Vps41
-1.38329281935914	1.523480504346e-32	2.2497040331048e-31	Pim2
-1.29547981128405	1.74096530593761e-32	2.56771047266656e-31	Sdk2
-2.30800263565933	1.92656126664593e-32	2.83796387320486e-31	Trpv1
-2.73187027266664	1.93941502126779e-32	2.85340584119289e-31	Trim34
-1.29379679851781	1.98541572773111e-32	2.9175187159028e-31	Mvb12a
1.33721559510324	2.9096767111832e-32	4.27048283159632e-31	Surf4
-1.24322636850766	3.48647611065487e-32	5.11080876878579e-31	Grik5
-2.46543058119115	3.49498317688626e-32	5.11704653696182e-31	Fuz
-1.2973303565659	3.62613576756208e-32	5.30261773543252e-31	Dcakd
-1.46709008989816	3.81881296666051e-32	5.57083806712233e-31	Bbs2
1.16268001655693	3.81576249359673e-32	5.57083806712233e-31	Usp42
-1.49288212328428	4.10256117515732e-32	5.97752103426371e-31	Capn1
-3.63845737755578	4.27477751935622e-32	6.22091262943799e-31	Spata13
-1.30535467650953	4.57457826745423e-32	6.64916056145069e-31	Fancd2
-1.59298869968828	4.85434861180047e-32	7.04729620543048e-31	Lhx8
-2.5251811087316	4.86072656684178e-32	7.04805352192057e-31	C1r
-1.31909794154999	4.9960490189493e-32	7.23555354308722e-31	Ppm1l
-1.66583752547376	5.14709769580393e-32	7.44535105396639e-31	Phf21b
-1.24615954146834	6.32455385424286e-32	9.13757570658018e-31	Fam117a
-1.47795417730281	6.42774971817121e-32	9.27553571441133e-31	Nxn
-1.44764107657751	6.46899417719621e-32	9.32387364341992e-31	Zfp414
-2.3915262402079	6.62909238853728e-32	9.54319699713472e-31	Afp
-1.21711937978097	7.01452187159362e-32	1.00859941128589e-30	Atf7ip
-2.01835941120835	7.91769130470643e-32	1.13710518916637e-30	Slc44a2
2.21465996243613	8.29796764672463e-32	1.1902984580254e-30	Atf3
1.21276563874897	8.93352099210026e-32	1.27993958499913e-30	Tmem97
-1.93368898627618	9.59959218883688e-32	1.37373474426459e-30	Bcap29
-1.3501100999306	9.73565983672215e-32	1.39155185433434e-30	Apex1
-1.47899542726435	1.45698183223898e-31	2.08004464424628e-30	Gigyf1
-1.70188741261072	1.49768050189777e-31	2.13561431757579e-30	Ppp1r3b
-1.88641764224349	1.81503483810442e-31	2.58508216290966e-30	Nexmif
-1.54173017662292	1.91384573810551e-31	2.72259260734041e-30	Ccndbp1
-3.73042073219156	1.99767057361983e-31	2.8384846934492e-30	Gjb6
-1.82833660454973	2.17674040335318e-31	3.08927721159852e-30	L1cam
-2.26749161603868	2.24952250790013e-31	3.18881076355454e-30	Fam131b
-2.13507248555414	2.25621926506794e-31	3.19454104177561e-30	Pllp
1.67171106770048	2.38724223042238e-31	3.37608228473952e-30	Fam214b
1.42745969839859	2.6462331754396e-31	3.73795965568258e-30	Slc41a2
-1.98159788663526	2.74770627845623e-31	3.87674619709504e-30	Fam43a
-2.8500261939823	2.79633336406538e-31	3.94073443050666e-30	Gata3
-1.87578552399914	3.36342367962159e-31	4.73436303909309e-30	Sema4f
-3.08491879403048	3.61334415315448e-31	5.08020991626334e-30	Kcnab3
1.23345104363587	3.84206575780804e-31	5.39547974273277e-30	Ssr1
-1.2083551603585	4.18067692116512e-31	5.86415463242683e-30	Chfr
1.60513692304096	4.22409796459308e-31	5.91816286424654e-30	Arl4a
4.03724661977355	4.32843496229483e-31	6.05729241525794e-30	Ahnak
-1.34214050029203	4.44515476408044e-31	6.21340738509967e-30	Ddah2
-1.81606971397603	4.6526688210222e-31	6.49592450823691e-30	Sfi1
-1.27447167293409	4.72629591941845e-31	6.59107432099665e-30	Stard5
-1.57442107542127	4.79961379459228e-31	6.68557315022201e-30	Kctd15
-1.97550689157083	4.85860218105693e-31	6.75991644497343e-30	Syt9
-2.29501158577145	4.89871802005422e-31	6.80786043549106e-30	Nrep
-3.53714580044087	5.12413683361619e-31	7.11291658507161e-30	Trmt9b
-2.82275680059468	5.17310943059395e-31	7.17262350198135e-30	Lmo2
1.52275484492391	5.36412783017824e-31	7.42891581544248e-30	Creb3l2
-1.44034462496446	6.25259850068744e-31	8.64942792595096e-30	RGD1304587
-1.33244016718124	6.30409539506542e-31	8.71065305162025e-30	Tars2
-1.60245480727833	6.31206188458402e-31	8.71165880515696e-30	Rida
-1.65872529432628	7.31329998560376e-31	1.00819662459039e-29	Nphp1
2.53083022261935	7.96039496934232e-31	1.09614820887912e-29	Hsd17b7
-1.04308610050604	8.46363921597667e-31	1.16411311959176e-29	Ptms
-3.16135951654859	8.72794909354293e-31	1.19909665914143e-29	Slc38a6
1.95160383553187	8.77069638685139e-31	1.20359556460384e-29	Egr1
-1.28447303588457	8.86126545493618e-31	1.21463929100407e-29	Rfc1
-4.38830005233172	9.47250970598794e-31	1.2969471480269e-29	Col5a3
2.29158260871428	9.65743798551058e-31	1.31983575701221e-29	Arid5a
-1.52821874283049	9.67258111910901e-31	1.31983575701221e-29	Baz2b
1.36436584327623	9.66804483498933e-31	1.31983575701221e-29	Mlec
-1.51503483957096	1.32121076229534e-30	1.80076687703561e-29	Pcsk6
-1.2736630573202	1.35734789509738e-30	1.84792781872137e-29	Msh2
-1.42723495595305	1.42054344068078e-30	1.93177856594274e-29	Celf5
-1.60346810904126	1.46174356158265e-30	1.98556250154032e-29	Rhbdd3
1.15481350193001	1.51355981576181e-30	2.0536293554333e-29	Cd200
-2.51471524825147	1.83749343602759e-30	2.49034161065226e-29	Micalcl
-1.10164928064078	1.86372147219596e-30	2.52304700988508e-29	Ptov1
-1.26372749335901	1.8735800593092e-30	2.53354337233553e-29	Bcl9
1.32764796046858	2.23633807358523e-30	3.02068784686849e-29	Zc3hav1
-2.31524133026831	2.52802835204744e-30	3.41085439651243e-29	Mmp16
1.12648207818335	2.80246986155179e-30	3.77690087164343e-29	Atp1b1
1.53822371987234	2.99454175165052e-30	4.03124272719397e-29	Ppp1r17
-2.73788715914418	3.31922618988288e-30	4.46333935142352e-29	Ophn1
-1.33749910026023	3.34448381978251e-30	4.49228379141546e-29	Dpp6
-1.18803134547021	3.46690004140695e-30	4.65152084708279e-29	Cmtr1
-1.18309386424034	3.50117610626776e-30	4.69227777716398e-29	Vps25
-1.44817381352885	3.50997291040812e-30	4.69883470264312e-29	Commd3
-1.34027079296993	3.73725782358014e-30	4.99754421186523e-29	Skiv2l
-1.21570650722979	4.00471633098916e-30	5.34925205809707e-29	Prex1
-1.13550407740863	4.7258764015568e-30	6.3055346444275e-29	Igf2r
-1.62766883640963	4.91286684025366e-30	6.54776881754738e-29	Stk3
1.14334335133297	5.20387813558013e-30	6.92795059310917e-29	Hmgcr
-1.50289816627157	5.2203419281735e-30	6.94218951442741e-29	Herc3
-1.38432970052445	5.82913590115751e-30	7.74322853978263e-29	Med12
-1.35282727691445	6.54675073963801e-30	8.68689582707204e-29	Rprml
-1.08980077245359	7.12906248120921e-30	9.44914834376133e-29	Mapt
-2.28387976561819	7.85334513328943e-30	1.03976907237776e-28	Mycl
-1.23070055605278	8.14791325303637e-30	1.07758391209113e-28	Pnma8b
1.27609394021273	8.17625684371753e-30	1.08014545679627e-28	Gne
-1.38382302962114	8.29037489618475e-30	1.09402041530245e-28	Wdr81
-1.75122642032723	8.43885457125127e-30	1.11239446621039e-28	Bbs7
1.09762206272005	1.15953608828185e-29	1.52680709217419e-28	Ostc
-1.24328390068896	1.34499030534595e-29	1.76906648358891e-28	Rnf145
-1.31723634234092	1.35924793473227e-29	1.78586778324267e-28	Fig4
1.22302879395444	1.45661029516578e-29	1.91170173416796e-28	Slc35c1
-1.62644177193428	1.47202677189687e-29	1.9298303049868e-28	Fn3krp
-1.54429165486178	1.50142033119017e-29	1.96622346962717e-28	Fra10ac1
-1.22581029152824	1.53846461973968e-29	2.01254583680076e-28	Nme3
-1.21809782575118	1.57950941268853e-29	2.06399519888236e-28	Glod4
1.47311383175979	1.70217412827344e-29	2.22187262839163e-28	Cflar
1.40651843555876	1.75726924048431e-29	2.2913039338276e-28	Cdkn1a
-1.61510705695996	1.81842215448529e-29	2.36847517632364e-28	Txnrd2
-1.40451028426177	1.95564780493537e-29	2.54445636025915e-28	Iah1
-1.46546301713357	2.00492192346881e-29	2.60574895776967e-28	Cnih4
-2.07420383738277	2.08942496706875e-29	2.71264611420415e-28	Chrm4
1.49420096689025	2.17890686242333e-29	2.82576983720526e-28	Nr2f2
-1.96729987976869	2.31231894554533e-29	2.99556065765748e-28	Pcp4l1
1.09486186425467	2.66100561430713e-29	3.44357016862219e-28	Tmed9
-1.36010660686108	3.15662292445261e-29	4.08055390932193e-28	Tmprss6
2.9668387710948	3.17739867663965e-29	4.10300354864358e-28	Frmd6
-1.43115300847548	3.60274386859459e-29	4.64726928816033e-28	Rnf44
-1.33834443095373	3.87932875944835e-29	4.99868539828275e-28	Cacna1c
2.31214448813921	3.90206361518703e-29	5.02260273890651e-28	Cebpb
2.45455060099918	4.4490857040456e-29	5.72059256925094e-28	Bhlhe22
-1.79502552503335	4.58151019596595e-29	5.88457579599255e-28	Scn2a
-1.06072454203484	4.73006753660926e-29	6.06890861440217e-28	RGD1311899
-1.80891581181684	4.86624372304143e-29	6.23698010722083e-28	Triqk
-1.6130974427728	4.94171362450357e-29	6.32697058201069e-28	Nudt14
-2.19664345112678	5.1724355436527e-29	6.61533068733902e-28	Hdac10
2.05487705888408	6.24027921669244e-29	7.97258602684645e-28	Nr4a2
-1.51078906328387	6.91263044574451e-29	8.82221711712992e-28	Mapk11
-1.31539224108939	7.27496960269315e-29	9.27481558987416e-28	Ublcp1
1.04476189050664	7.42647471661211e-29	9.45794954650018e-28	Wdr1
-1.53938828133442	7.54953262242177e-29	9.60450582567083e-28	Ifi35
2.91290835344387	8.35607676708265e-29	1.06193647193073e-27	Tph1
4.86166779875205	9.05805240804201e-29	1.14993313007158e-27	Pappa1
-1.59964049164501	9.59430965361087e-29	1.2167283106555e-27	Hmg20b
-1.4727374258219	9.85515842390191e-29	1.24849296454378e-27	Mical3
-1.30717677140196	1.03202550943362e-28	1.30603859159133e-27	Tmem223
-1.17945199586754	1.06028022155676e-28	1.34038576328105e-27	Nipsnap1
-1.58922768071414	1.09335326355673e-28	1.38074570061965e-27	Astn1
-1.88278290704929	1.11577328711564e-28	1.40758191933299e-27	Ghdc
-1.92476833092953	1.24942212334268e-28	1.5745335344952e-27	Rbbp9
-1.05991457080357	1.31715653102282e-28	1.65815678356272e-27	Mcm7
-1.21017428226717	1.36134504020599e-28	1.71199452025904e-27	Cxxc5
-1.11147855862032	1.49309733006342e-28	1.87572300285108e-27	Pabpn1
-1.45345852502941	1.63786877691668e-28	2.05544845987406e-27	F3
4.99236592740598	1.64547223986908e-28	2.06283941737754e-27	Cd7
-2.25104003815566	1.69794027310511e-28	2.12640074784808e-27	Adora2a
-1.13359138394003	1.75450336730702e-28	2.1949530172079e-27	Ppp6r2
1.12388295027747	1.85553053501054e-28	2.3189314630168e-27	Uso1
1.42900374591229	2.15546455429736e-28	2.69097675424987e-27	Abca5
-1.14479980621159	2.31260307137237e-28	2.88416351958202e-27	Plxnb2
-4.02884942882011	2.34337687218821e-28	2.91951766633387e-27	Ust
-4.43626199576473	2.52901409865207e-28	3.14753719516832e-27	Adamts16
-1.17742648368772	2.60471843725998e-28	3.23840768516775e-27	Lpcat4
-1.21819728015204	2.70441373531614e-28	3.35888744112794e-27	Mfsd1
-1.19376267248796	2.74444952895655e-28	3.40509794649403e-27	Cxxc4
-1.25563579073918	2.76984511954559e-28	3.43306756063143e-27	Lcp1
-3.6045295782801	2.85478219818789e-28	3.53470203242708e-27	Ror1
-2.24591298419242	2.86112145147736e-28	3.53891024342549e-27	St8sia2
-1.47982296318416	2.92953073696533e-28	3.61980517652749e-27	Lingo1
-1.68430376421218	3.21146537126163e-28	3.96410110185987e-27	Ndst1
-1.41829464230722	3.29316583353212e-28	4.06078389411466e-27	Sil1
-1.51445747340713	3.63333030670627e-28	4.47565304413612e-27	Cox15
-1.18834517433162	4.19645976396563e-28	5.16404839052416e-27	Ankrd40
-1.24154556082956	4.20583408419271e-28	5.17029756928082e-27	Dlgap4
-1.66211575830942	4.4646648471227e-28	5.48288177909405e-27	Neurl1
-1.42770554888432	4.81738741151699e-28	5.91001605480194e-27	Cnp
-1.42143513545047	5.24557850536874e-28	6.42877162037808e-27	Nedd1
1.36442354471827	5.77243847645395e-28	7.06727335342048e-27	B3galt2
2.92235716906465	6.032173359449e-28	7.37776487611471e-27	Skap1
-1.17206643407386	6.19930249446763e-28	7.57447771785969e-27	Slc44a1
-1.96156227215686	6.32959920481935e-28	7.72583432352951e-27	Hfe
-1.79883020330577	6.49402746870217e-28	7.91850259228274e-27	Rapgef4
-2.39470330195995	6.94926719636774e-28	8.46502335104106e-27	Tekt2
-1.08851036055657	7.85751610729359e-28	9.5616993277329e-27	Stmn2
2.49213346613051	8.12527654382355e-28	9.87754577827439e-27	Gast
1.03144405317126	9.34310866398764e-28	1.13465502291717e-26	Tuba4a
1.03264590851009	1.10168883382478e-27	1.33657511240739e-26	Ckb
-1.52803032103219	1.13521436639827e-27	1.37586152060455e-26	Abat
1.16006828611076	1.19667154404772e-27	1.44888752843203e-26	Oat
-3.26480533057394	1.25984083050083e-27	1.52383762764597e-26	Slc17a4
-1.24356195745714	1.42929726807616e-27	1.7270675322587e-26	Aaas
-1.61723931237814	1.44505803117609e-27	1.74436042178578e-26	Cmtm8
-1.38316641074823	1.56221603667163e-27	1.88389478971373e-26	E2f1
1.43063344127453	1.64185436014099e-27	1.97794967210178e-26	Alcam
-2.14688242706678	2.41270919247396e-27	2.90369551314241e-26	Pygl
-1.70702005841132	2.49013557581671e-27	2.9938842812142e-26	Cdca7
-1.13144897973579	2.61999962518999e-27	3.14687579732151e-26	Lmnb1
1.13252555403488	2.80701711014464e-27	3.36814067004892e-26	Srp54a
1.19807983080011	2.84795959281604e-27	3.41386391429691e-26	Midn
1.04138500944667	3.30010640980646e-27	3.95191847184286e-26	Arf4
-1.60568041487948	3.38824253529377e-27	4.05342931533404e-26	Fbxl6
-2.12332188358699	3.71106021135247e-27	4.43521446312085e-26	Unc93b1
-1.92933184575975	3.79265537165131e-27	4.52823486089518e-26	Zfp90
-1.42861418491803	4.03657246929711e-27	4.81468282140642e-26	Pcdhb10
-1.23835919088549	4.17884673778399e-27	4.97944757319112e-26	Celf4
-1.44982656525263	4.29512592186709e-27	5.1129416883947e-26	Pcdhb5
-1.15226263785249	4.34524969158605e-27	5.16749802749389e-26	Ankrd46
-1.07931963614158	4.38080426022823e-27	5.20463763789208e-26	Ctc1
-1.19448565848976	4.85929097098354e-27	5.76741290293757e-26	Tut4
3.51451022318262	5.84004654071818e-27	6.92462661256584e-26	Sema3a
-1.09183398084178	5.84924490206786e-27	6.92870692877821e-26	Ulk1
-1.4301630800526	6.31700113466982e-27	7.47542857971989e-26	Smarca1
-1.93720981064619	6.90761295446167e-27	8.16631845844266e-26	Ift46
-1.50828388661899	6.96915049051852e-27	8.23098392084302e-26	Ankrd10
-1.26613267489588	7.08591392668907e-27	8.36068373604931e-26	Clasp2
5.31718349056654	7.21523615767351e-27	8.50493312023514e-26	Gpr3
-1.57262738687232	7.86107299413036e-27	9.25714417655175e-26	Phldb1
-1.94246586298006	7.95886933255657e-27	9.36314686386298e-26	Dhrs4
-1.66479969484173	8.05745710450626e-27	9.46987268093094e-26	Rara
-1.52669457301028	8.254917585357e-27	9.69248128192892e-26	Gdpd1
-3.35536281423344	8.3693076306352e-27	9.81721416517492e-26	Il15
-1.73519420183319	8.46318202359956e-27	9.917662673225e-26	Slc16a14
-1.2843314993105	8.52552678359263e-27	9.98100338915732e-26	Pycr3
-3.36323902986693	9.20459268220957e-27	1.07655270097563e-25	Igfbp1
-2.26528824136488	9.22615874882677e-27	1.07802738390418e-25	Slc35d2
-1.02075644534301	9.66053334938977e-27	1.12768689485845e-25	Fkbp8
3.87786406767362	1.00122200109507e-26	1.16760724643209e-25	Ankrd34c
-1.29253469207166	1.003051194338e-26	1.16860804684006e-25	Rtel1
1.00267739928715	1.07238555862949e-26	1.24817796886904e-25	Clic1
1.05274607577715	1.13189667451755e-26	1.31617164036896e-25	Tp53inp2
1.68926878489375	1.14627356700435e-26	1.33160254622561e-25	Trpa1
1.4575466796748	1.17624486123386e-26	1.3651019194744e-25	Kcnma1
-1.2298917788097	1.24671740186672e-26	1.44549556179826e-25	Fbxl16
-1.10584851531912	1.27541738466893e-26	1.4772964249785e-25	Adss
-1.75966430361797	1.27660015120701e-26	1.4772964249785e-25	Mapk13
-1.08765126941643	1.29433537420054e-26	1.49638100177748e-25	R3hdm4
1.11164736502596	1.32884628143808e-26	1.53480470221759e-25	Pdha1
-2.3187477895956	1.3430771061089e-26	1.54975388034713e-25	Fam89a
-1.82914253979245	1.35501899551451e-26	1.5620357864959e-25	RGD1309730
-1.2322391258817	1.36077445603138e-26	1.56716943333375e-25	Vegfb
1.15125489609216	1.56779751390743e-26	1.80386645123096e-25	Esrra
-1.2649842571102	1.59683643166618e-26	1.83552306161437e-25	Hdac11
-1.81749259886724	1.74502231204654e-26	2.00394499288933e-25	Rab43
-1.1020785083364	1.90944725417625e-26	2.19067661620698e-25	Prrt1
2.98329023391383	1.92213447723437e-26	2.20313223176339e-25	Ecel1
-1.09559261679204	1.96056622301642e-26	2.24504419543317e-25	Med25
-1.16000520218712	1.98075234574707e-26	2.26600327766787e-25	Hdgfl3
4.45229097921288	2.23262211766556e-26	2.55171958082669e-25	Kcnk13
-1.89211588495115	2.43355026426294e-26	2.77872651142358e-25	Asb16
-1.28968872636964	2.44608095961417e-26	2.79038714208118e-25	Acp2
1.2934460860556	2.74710238395405e-26	3.13081223398551e-25	Epas1
-1.90834383750889	2.83473898361356e-26	3.22763327036795e-25	Cpt1c
-1.77004778681576	2.84621711127634e-26	3.23763921873447e-25	Scrn1
-1.09038996926359	2.93938186051023e-26	3.3404589887857e-25	Elp4
-1.24602991257593	2.99775027151037e-26	3.40357778468182e-25	Nln
-1.15528064459071	3.30214705422202e-26	3.74564936829048e-25	Pacc1
-1.17808152751732	3.45363940928771e-26	3.91379946240843e-25	Slc37a1
-1.6295965226257	3.62978862045898e-26	4.10954901667204e-25	Mov10
-1.15536337840316	3.71160640676362e-26	4.19823149486844e-25	Map4k2
1.17283178631118	3.90476069554203e-26	4.41256290806088e-25	Ass1
1.13772219865484	4.07735005854623e-26	4.60327466741125e-25	Arl1
-1.00252429411753	4.08758997373807e-26	4.61051034057523e-25	Cenpf
-1.20019765415227	4.19843480727695e-26	4.73110139565338e-25	Dpy19l3
-1.51835995232284	4.27515236958884e-26	4.81304572198332e-25	Pon2
-1.53366846675005	4.4707077655995e-26	5.02850167841028e-25	Tmc4
1.90954717196208	4.88970087698344e-26	5.49463585943003e-25	Zfp9
-1.06743066922436	4.96261275152797e-26	5.57136608811932e-25	Nf2
0.977147606127964	5.40899188856613e-26	6.06684225339174e-25	S100a10
-1.41671956892829	5.51551924609864e-26	6.18056556115429e-25	Parm1
-2.06113944339635	5.85813570467063e-26	6.55838727494986e-25	Rangrf
-1.68857190478405	5.91784175536331e-26	6.61907300425627e-25	Tkfc
-1.96953477522337	6.53032641313542e-26	7.29735175321122e-25	Tceanc2
1.02991312479456	6.59804842233445e-26	7.35936170183457e-25	Aars
1.0885490904728	6.59492307926435e-26	7.35936170183457e-25	Zcchc12
-1.10236960503526	6.95510158358166e-26	7.75043032948197e-25	Chd7
-1.98344966274929	7.75937350411152e-26	8.63867346179298e-25	Pced1b
-1.13103141784316	7.84489528296509e-26	8.72581467010026e-25	Lgals3bp
-3.37649269907062	7.92767589469416e-26	8.80974878971784e-25	Wnt5a
-1.34939987297765	8.00242193585722e-26	8.88460774889684e-25	Slitrk6
-1.20979445653613	8.42252810278993e-26	9.34240790019141e-25	Spg11
-3.03801635123131	9.0057125405385e-26	9.98008751614925e-25	Rtp4
-1.38622572109768	9.06531450149483e-26	1.00368960465032e-24	Lrrc4b
1.78139141703916	9.0879104427557e-26	1.00526656414122e-24	Pard6a
1.00854351120297	9.17502302855782e-26	1.01397063497423e-24	Map1a
-1.42773410720237	9.55987163327459e-26	1.05553261565559e-24	Pak1
-1.15916634073805	1.01310332435564e-25	1.11757089904859e-24	Bscl2
-1.16272763031874	1.01683918871429e-25	1.12066480184766e-24	Prpf18
-1.37859296696727	1.03582058891118e-25	1.14053987077274e-24	Adcy8
-3.47615364568404	1.05896668651317e-25	1.16496015285064e-24	Gpm6a
-1.47798607518596	1.10124279434449e-25	1.21036137259689e-24	Pgap2
1.43006633010536	1.19097600300037e-25	1.30779162373262e-24	Trpc4
-2.34873654283551	1.20430517487407e-25	1.3212226781777e-24	Pi16
2.2120570172291	1.2394988460268e-25	1.35859459125069e-24	Tmem158
-1.28215717850586	1.29041096720724e-25	1.4131115550809e-24	Nit2
-1.24480511302617	1.29894796564687e-25	1.42116716059637e-24	Dlc1
-1.37658121466561	1.40405505625623e-25	1.53476862870515e-24	Dclk2
-1.43960799556598	1.50648945873753e-25	1.64524506677914e-24	Tbc1d5
-1.06110014037481	1.51261986682662e-25	1.65044243855471e-24	Akap13
-1.38886522154227	1.55407356683605e-25	1.69413726239782e-24	Stk39
-1.62423716106992	1.60151194524685e-25	1.74427115484577e-24	Coro2a
1.161688506061	1.61399521793408e-25	1.75627779817691e-24	Slc7a5
-1.12742806265413	1.68658715696381e-25	1.83361124065577e-24	Gas6
-1.72388445381208	1.68811251398688e-25	1.83361318644694e-24	Bcorl1
-1.13240138433108	1.75230842412924e-25	1.90162595891753e-24	Sv2a
-1.09328479116008	1.88670055555169e-25	2.04562533207789e-24	Arhgef1
-1.92842427464355	1.9217799601621e-25	2.0817841422638e-24	Tep1
1.22266079299778	1.93549819873771e-25	2.09475906670938e-24	Tent5a
1.0871241595781	2.14981464430073e-25	2.32461987818143e-24	Tob1
-2.03752449300334	2.24024854600858e-25	2.42023260782884e-24	Arid5b
-1.00777349800474	2.40786414471025e-25	2.59898161269847e-24	Akt1
-0.978509947379405	2.4180153584912e-25	2.60759989600731e-24	Crmp1
-1.81955503226641	2.67659609630057e-25	2.8838705478046e-24	Snx29
-1.36745896024089	2.7653704900973e-25	2.97685454815035e-24	Exoc4
1.44276348366518	2.86991398973493e-25	3.0866322490134e-24	Osbpl6
0.971715220543694	2.91156167350117e-25	3.12862899469523e-24	Slc25a3
-1.12684046416947	2.9778806161693e-25	3.19703775339853e-24	Colgalt1
-1.37718761029689	3.01160360536026e-25	3.23036090824516e-24	Card10
-1.33294377647627	3.09917804236825e-25	3.32133639714176e-24	Tapbpl
-1.20853055575618	3.10468823639678e-25	3.32428139902449e-24	Prkra
-1.07462467035326	3.1618485149869e-25	3.38247527803266e-24	Tp53i11
-3.94767995857512	3.27644288212022e-25	3.50195293839403e-24	Ndst4
-1.95257444055589	3.96534750482453e-25	4.23451261939336e-24	Slc9a2
-1.40425855913034	4.02893019027276e-25	4.29859706027772e-24	Pdk1
-1.15208609501662	4.48962225415123e-25	4.78588165001861e-24	Poll
-4.34503998303092	4.54297685741369e-25	4.83847136982068e-24	Corin
-1.31502939131771	4.5505223185028e-25	4.84222246712478e-24	Mthfs
-1.30331723228895	5.05595979457747e-25	5.37530707842225e-24	Coasy
-1.07180769074524	5.5967313955478e-25	5.94498343737138e-24	Map4k4
1.70037147096227	5.71984388011262e-25	6.07039868581617e-24	Slc1a4
-1.05624354956664	5.85289559427046e-25	6.20613202440925e-24	Vps39
-1.46466590796393	5.94851052954237e-25	6.30196516047909e-24	Fancl
-1.95883142863078	6.50954887033663e-25	6.89027446389634e-24	Lias
-1.55890640033911	7.01227725448245e-25	7.41588372211742e-24	Dnph1
-1.10679922587375	7.28053808512984e-25	7.6928249213817e-24	Ptcd3
-1.5872754194655	7.41101325336225e-25	7.82381969335217e-24	Fundc1
-1.10728349047362	7.64584143129465e-25	8.06465395491946e-24	Rabgap1
-1.03594143882879	7.67542378511618e-25	8.08876753536543e-24	Mfsd13a
-1.9752294671574	7.82114281275445e-25	8.23512281290462e-24	Phldb3
-1.20227218801111	7.87508043501004e-25	8.2846672233694e-24	Erlin2
-1.40566596672528	8.1248709067559e-25	8.53998439849845e-24	Hspb6
-1.37665284750685	8.18975902539019e-25	8.60067625397653e-24	Sema6b
-1.08169806436683	8.97180481659375e-25	9.4137463790502e-24	Dnpep
-1.25929359521283	9.35623822328598e-25	9.80856507118874e-24	Dcaf8
1.1803828016631	9.40487035541716e-25	9.85096733920327e-24	Cd83
-1.21162741195503	9.51681179490413e-25	9.95955043058011e-24	Stx4
-1.24273836705225	9.86131393519891e-25	1.03111132241632e-23	Sepsecs
-1.39459734813503	1.05829456471797e-24	1.10560547624833e-23	Slc2a8
-2.54114551616664	1.18233026237631e-24	1.23411489225489e-23	Mmp11
-1.20952827610271	1.18876159930752e-24	1.23975267310797e-23	St3gal6
-1.79607469205795	1.24809055166339e-24	1.30049954885445e-23	Pou3f2
1.01706785988772	1.2565364518615e-24	1.30816749118972e-23	Scg3
-1.42181956817432	1.2954510208451e-24	1.34751538771571e-23	Usp3
1.05510228534453	1.30317025122197e-24	1.35437426368363e-23	Rad18
-1.11706094688671	1.32700580675389e-24	1.37795641797093e-23	Golim4
-1.25500928216251	1.35854614972907e-24	1.40949163034391e-23	Phf20l1
-1.37073062401028	1.40928732354011e-24	1.46087622211931e-23	Pxylp1
-1.183941484242	1.51173011308733e-24	1.56572047426903e-23	Mpdu1
-1.69090495648408	1.61036566868511e-24	1.66644461071584e-23	Pgm2l1
-2.54512041249021	1.61689385473122e-24	1.67176267540295e-23	St6gal1
-2.06822046138117	1.70807529493336e-24	1.76452241841399e-23	Ebf4
-1.3527340383833	1.72974921644359e-24	1.78538008746986e-23	Grip1
-1.49969847080093	1.86049934460291e-24	1.91868976969118e-23	Commd4
1.28138862019339	1.92762464838689e-24	1.98621255508016e-23	Cln8
-1.57587351559044	2.03373236938657e-24	2.09375270021962e-23	Ak1
-1.28943378455458	2.10210719903661e-24	2.1622957384962e-23	Fam3a
-1.11778301836311	2.13191547401666e-24	2.19108477624172e-23	Man2a2
-1.3401508271057	2.21059857206892e-24	2.27001312413391e-23	Leprot
1.04294349463111	2.21852365998672e-24	2.27620905779541e-23	Litaf
0.997756641178571	2.23637466039473e-24	2.29256976472322e-23	Eif6
-1.51967066732223	2.26027919604387e-24	2.31510298930962e-23	Fstl5
-1.33678229464853	2.45374815504748e-24	2.51112746989765e-23	Alg8
-2.39032222279335	2.47066346887398e-24	2.52629013151218e-23	Pink1
-1.31120985256689	2.54884270626471e-24	2.60401714515244e-23	Cntnap4
-1.48502118649873	2.57056964168833e-24	2.62398690735531e-23	Akt3
-1.29018375757502	2.59154290659614e-24	2.64315414244784e-23	Ctdspl
-2.33079415935818	2.62540916765525e-24	2.67316407214306e-23	Igtp
-1.21322891694927	2.62330946067915e-24	2.67316407214306e-23	Tbl1xr1
-1.22314413327819	2.73429272476306e-24	2.78167480494703e-23	Ctdsp1
-1.15345708224029	2.78973251955091e-24	2.83567828317527e-23	Fbxw5
1.97437235820952	3.09607553345151e-24	3.14441088988093e-23	Pde4b
-1.04744863068743	3.14708614687463e-24	3.19352291548365e-23	Zfp512b
-1.01588243388454	3.25719870931643e-24	3.30247569221762e-23	Phc2
-1.40195116829253	3.46390678497462e-24	3.5091008549806e-23	Cacna1g
-1.11326828866085	3.51983379962241e-24	3.56275860205683e-23	Usf2
-2.09523192561581	3.54839494482573e-24	3.58864984546031e-23	Borcs5
0.971628615124235	3.59745851187708e-24	3.63521521330316e-23	Ins1
-2.46952231895077	3.7478303542305e-24	3.78398811352048e-23	Hs3st1
0.987423861258252	3.85948762734027e-24	3.89345629463874e-23	Lmna
-1.48496322441683	4.07220838546718e-24	4.10460870344201e-23	Adam17
-1.37263491082747	4.14906970292701e-24	4.1754316062487e-23	Acvr1b
2.04818355956161	4.14941105199289e-24	4.1754316062487e-23	Ier3
-1.4078762045763	4.15919786033229e-24	4.18178331237252e-23	Arhgef25
-1.44601724376694	4.27404308207075e-24	4.29366514964286e-23	Apba1
-1.76515190776232	4.34788953399889e-24	4.36420771823825e-23	Ntpcr
-2.25641823855092	4.55093889634035e-24	4.56421246812135e-23	Cnga1
-1.29927300548834	5.01549268712042e-24	5.02593293001617e-23	Nell2
-1.56883112660232	5.08806244493605e-24	5.09441194049962e-23	Amdhd2
-1.85695928534476	5.26246637794157e-24	5.26465360420006e-23	Il17rb
-0.938914147903057	5.4182406366123e-24	5.41599053668015e-23	Prim1
-3.84367244151327	6.37480005296525e-24	6.36686461721467e-23	Marchf10
-2.93811839931158	6.6191293164436e-24	6.60540806993356e-23	Foxn4
-1.41862943925619	7.25788068341027e-24	7.23683463337553e-23	Mmp15
-2.47660017482997	7.29896797535013e-24	7.27177811120354e-23	Drc1
-1.11680992566892	7.76529862134058e-24	7.72997261437832e-23	Ift81
-1.08738712287441	7.95902882061095e-24	7.9162737071118e-23	Sh3bgrl
-2.15564653990705	8.21223281918113e-24	8.16137258289388e-23	Arsk
-1.1397809663877	8.24545274287048e-24	8.18762572280909e-23	Guf1
-1.18327776816789	8.54020903187676e-24	8.4733236355018e-23	Babam2
-1.55522063464214	8.82202725165676e-24	8.74572470952958e-23	Spats2l
1.75371394537673	8.85319355123516e-24	8.76939789210824e-23	Kdelr3
-1.22349440795041	8.99929241897813e-24	8.90678324526331e-23	Fbxl15
-1.13362302349176	9.10512121674087e-24	9.00411946125525e-23	Uhrf1
-1.0363447471578	9.17124933339453e-24	9.06206779371126e-23	Abhd8
-2.25808788478273	1.01751740624138e-23	1.00457932601435e-22	Gab1
-1.50668476442715	1.03441673269336e-23	1.02042667032496e-22	Asl
-1.4947133435856	1.06281508906635e-23	1.04758227656949e-22	Akr1c19
-1.13571321941624	1.09486158152462e-23	1.07828634481577e-22	Ubxn6
-0.923447497460189	1.1122366205366e-23	1.09450267605544e-22	Rnf187
-0.986027240829148	1.12696146776743e-23	1.10808670462264e-22	Pfkm
1.02154483147782	1.16980530765422e-23	1.149274030826e-22	Creb3
-1.33061420273576	1.17612932076273e-23	1.15454456569163e-22	Msi1
-2.05459342365259	1.58369275164743e-23	1.55336122787912e-22	Pcsk4
-1.80898397567749	1.62546440178105e-23	1.59303453383021e-22	Csgalnact1
-1.31467055298854	1.69697682004704e-23	1.6617669673935e-22	Sting1
-1.07038627413636	1.72574790432394e-23	1.68856715679176e-22	Dock7
-0.938826237411783	1.73723337856249e-23	1.69842434695366e-22	Mtch1
-1.0938282624143	1.91976556489534e-23	1.87535540369443e-22	Mbtps1
-1.16004474271034	1.95925544145859e-23	1.91237950023959e-22	Scmh1
-1.05240423752671	2.0579196469928e-23	2.00705534453471e-22	Tnrc6b
1.05187757126386	2.07190386524145e-23	2.01905773426566e-22	Sel1l
-1.47386423816096	2.13654448470967e-23	2.08036511921366e-22	A1bg
1.07040476523258	2.17143921716243e-23	2.11263306213014e-22	Atp2a2
-4.27371660057242	2.24614383167203e-23	2.18354935494127e-22	Ubd
1.45875741397522	2.27374027420875e-23	2.20859275222779e-22	Prkcz
-1.54648599663704	2.2965950192473e-23	2.2289936336001e-22	Septin10
-1.27611635867227	2.36635671517045e-23	2.29485117381759e-22	Dnm1
-1.05386372151157	2.3848692324461e-23	2.3109421266094e-22	Tbc1d9b
-1.22175494912053	2.39436067537854e-23	2.31725959853476e-22	Cmss1
-1.55655374456852	2.3952396681157e-23	2.31725959853476e-22	Slc26a8
1.01454498500737	2.63062183425549e-23	2.54293443978031e-22	Tram1
-0.969456859845866	2.72472420050486e-23	2.63178617600931e-22	Dek
-1.00445334271236	2.9944698395618e-23	2.89001158934452e-22	Cst6
-0.950470602099933	3.07893858846892e-23	2.9691527173256e-22	Glud1
1.79121478727139	3.17227334209124e-23	3.05671014187894e-22	Cpa2
-1.10769694433484	3.1970731217037e-23	3.07814200157632e-22	Stat1
-1.29282079596367	3.21429169565549e-23	3.09224624757905e-22	Ccpg1
-1.2350573735249	3.39899491847436e-23	3.26732458816604e-22	Nr2c1
-1.17250375559789	3.47033540633084e-23	3.33323915524275e-22	Etfdh
-1.00075145284409	3.61343971821662e-23	3.46792240899019e-22	Kntc1
-1.14187365275739	3.78551158337168e-23	3.63016987297834e-22	Bcar1
3.45967347019888	3.80744079482362e-23	3.64829219472152e-22	Padi4
-1.39920234853742	3.8460424840723e-23	3.68234855177487e-22	Kif19
-1.07316000337008	3.87279224738067e-23	3.70501229707682e-22	Smc6
-1.08061148912983	3.97804717391828e-23	3.80268449071537e-22	Vrk3
-1.02283454969655	4.15375029593072e-23	3.96749085805764e-22	Rere
-1.06926689657207	4.21157394602626e-23	4.01953151787677e-22	Spop
-1.6943718950275	4.23703820132797e-23	4.0406303290794e-22	Mrap2
-1.08399190181676	4.29625243533561e-23	4.0938557449932e-22	Melk
-1.22190756147635	4.34207570501861e-23	4.1342469232515e-22	Abcb8
-1.26197184711749	4.41392418580896e-23	4.19933419574789e-22	Ncoa2
-1.35640084467846	4.71130883283385e-23	4.47872052157625e-22	Xpc
-1.15979299711476	4.73441200760403e-23	4.49713090067203e-22	Plgrkt
-1.6054315881584	4.7809368682188e-23	4.53774252437013e-22	Tmem260
-1.08056909524692	4.90117590238131e-23	4.64819952601727e-22	Evi5
-1.3472819751697	5.0748672786155e-23	4.80913603922343e-22	Map2k5
-2.25238179810661	5.15916172139596e-23	4.88517004854448e-22	Ago4
-1.15285532657696	5.29856969834367e-23	5.01323005656966e-22	Zhx1
-1.09449979363817	5.31253630864996e-23	5.02249603099782e-22	Chmp1a
1.16478032004326	5.62213750399084e-23	5.31102235953923e-22	Per1
-1.34731177632441	6.33970748290985e-23	5.98418663190745e-22	Mrpl34
-1.1696077961993	6.71724603552308e-23	6.33558432895927e-22	Commd10
-1.20228345526995	6.83359958437363e-23	6.44027963961916e-22	Higd2a
-1.02397029607578	7.10712401073072e-23	6.69281983326637e-22	Fhdc1
-1.06140673281231	7.63318345739618e-23	7.18259287801118e-22	Adam15
-2.53926204277857	7.83147469101895e-23	7.36342171143852e-22	Rab6b
-0.949848192232726	9.02537462035491e-23	8.47934297860823e-22	Hipk1
0.978455118555535	9.2998970776105e-23	8.73044160132936e-22	Yipf5
-1.61397725469938	9.37661974606771e-23	8.79560550615159e-22	Ddx58
1.05834744085773	1.01961413247614e-22	9.55689726195508e-22	Pde3b
1.23368712825048	1.04773258642166e-22	9.81281064403477e-22	Sec24a
1.20942039587681	1.09610300953996e-22	1.02578535923899e-21	Arntl
-1.03343942986945	1.16637631040142e-22	1.09070232289674e-21	Fads2
-1.28841411569769	1.17829232661878e-22	1.10098976326529e-21	Ric3
-1.06908424143025	1.18250445418435e-22	1.1040683557881e-21	Ube2e3
-1.2112790991848	1.19290333067882e-22	1.11291407633485e-21	Cenpt
-1.70103824389356	1.28683509824178e-22	1.19961738244305e-21	Dennd11
1.00392513413279	1.29828636821834e-22	1.2093557617266e-21	Nus1
-1.4706140675041	1.31918934781301e-22	1.22787655072928e-21	LOC102549471
-1.92849275154973	1.37491075523464e-22	1.27875200457874e-21	Dars2
-1.51063692114246	1.39395815900493e-22	1.29546613464281e-21	Armt1
1.01833891201659	1.45214440112528e-22	1.34849983545855e-21	Kdelr2
-1.20563417847071	1.59525065081287e-22	1.48024992926236e-21	Slit1
-1.03497406188906	1.64926154249522e-22	1.52918818674345e-21	Fkbp5
-1.23928710854252	1.66065311407027e-22	1.53856506757781e-21	Plcb3
-1.18013088767405	1.89957855994309e-22	1.75857138222424e-21	Coro7
-1.17439448068634	2.03391677296177e-22	1.88149026614873e-21	Abcc5
-1.62117725164975	2.06314254404703e-22	1.90705994758879e-21	Ntrk1
-1.441334235874	2.07248914365654e-22	1.91422922823534e-21	Tns2
-1.20915850314377	2.50061101064562e-22	2.30788753934969e-21	Ccng2
-1.58323866536445	2.56298564062325e-22	2.36364231301922e-21	Mpv17
-1.07942596538425	2.63879075255262e-22	2.4316881092627e-21	Pacs1
-0.975018781766364	2.79634677743868e-22	2.57490692168894e-21	Mknk2
-0.924275696826676	2.83468900360587e-22	2.60821729039729e-21	Fkbp4
-1.65136940013714	2.97805538591119e-22	2.73803640713837e-21	RGD1565033
-3.32290383518651	3.08977389688917e-22	2.83858235489017e-21	Cyp2f4
1.06595326313573	3.13996482703142e-22	2.88249250139764e-21	Lto1
-1.3937601884034	3.16681021790223e-22	2.90492080582724e-21	RGD1305110
-1.47996887716097	3.1883510919196e-22	2.92245280969173e-21	P2ry1
0.992429636400554	3.26598916128353e-22	2.99133786575702e-21	Slc30a5
1.02680119638118	3.28583308346303e-22	3.00722442277396e-21	Cabp1
-2.76096843329032	3.35615536080873e-22	3.06924998232014e-21	Pabpn1l
-1.073944415639	3.37525356538961e-22	3.08437180405952e-21	Coq2
-1.16963782005857	3.39908680758158e-22	3.10379436488956e-21	St6galnac6
-1.41210512971483	3.45674278040605e-22	3.15404847325147e-21	Idua
-1.01474494922403	3.54718452999831e-22	3.23411862261589e-21	Vezf1
-2.80138360107567	3.66330808163186e-22	3.33746500851169e-21	Cttnbp2
-1.3279912867081	3.80355063984565e-22	3.46261209913332e-21	Ift172
1.04583824011951	4.02932561206989e-22	3.66537670001973e-21	Acsl4
-1.95354574495755	4.20524157387521e-22	3.82251377202328e-21	Cep112
1.66234445470265	4.21970664261908e-22	3.83276750520156e-21	Tmem120b
-1.41165776649374	4.33336297426733e-22	3.93303343856013e-21	Pla2g15
-1.01738614157037	4.34439322119878e-22	3.94007327936151e-21	Iqgap3
-1.0366204291356	4.55624122606213e-22	4.1290936111188e-21	Lgalsl
-1.50949651256627	4.85388658684088e-22	4.39552483616479e-21	Washc1
0.93890121916228	5.1416843864144e-22	4.65264448048851e-21	Aco2
-1.07544421362411	5.44900674562691e-22	4.92703201980615e-21	Taf9b
-1.04754437550589	5.61702614583363e-22	5.07514336825133e-21	Plbd2
-1.04017713022379	5.66963241866217e-22	5.11883166981239e-21	Gjd2
0.973043991175683	6.04703036745777e-22	5.45547304890212e-21	Micu1
-2.62344059459431	6.29319591310717e-22	5.67330433065504e-21	Vdr
-0.923977799450412	6.78980836033284e-22	6.11641793537468e-21	Pcm1
-2.85452512319713	6.80649254744086e-22	6.12686146660065e-21	Grik1
1.06863292005744	6.97091712184069e-22	6.27017844255252e-21	Spdl1
-1.18371009926382	7.11240274896585e-22	6.39112519033436e-21	Cdk2
-1.41076399034583	7.1160014582867e-22	6.39112519033436e-21	Cpped1
-3.00594217096732	7.16022963498003e-22	6.42605247255665e-21	Cxcl11
-1.64314284985922	7.51272284826677e-22	6.73737850066249e-21	Ros1
-1.02320708201692	7.61831975347823e-22	6.82699018861582e-21	Pitpnm2
-1.5051534777143	7.69486437496684e-22	6.89045332981592e-21	Zbtb12
-1.0750853636679	7.72303315947497e-22	6.91053561890567e-21	Pxn
-1.07559559298502	7.78938645793949e-22	6.96473001644144e-21	Sharpin
0.994312972664389	7.85569759402477e-22	7.01880627647276e-21	Pdia6
-1.21533308362248	8.29818886633328e-22	7.40865749305052e-21	Washc3
1.89557630768589	8.34520883884003e-22	7.44511403820902e-21	Lin7a
-1.17116065559422	8.56459906091522e-22	7.63518145911961e-21	RGD1309540
-0.994502181166148	8.8868452502207e-22	7.91659382578876e-21	Hsd17b4
0.913081777653968	9.11133245469209e-22	8.11056849794521e-21	Gars
-1.10596840176823	9.35847584073279e-22	8.32440921975012e-21	Rcc1
-1.73657641919923	1.00818277911722e-21	8.96121103890383e-21	Brca2
-1.29453233997374	1.04115698123951e-21	9.24747178540039e-21	Orc5
1.93946381931551	1.06355720962704e-21	9.4394624025527e-21	Apold1
-1.25990318104886	1.06452738074353e-21	9.44111055803124e-21	Hsd17b8
-1.77940174760619	1.08004709724774e-21	9.57169868584431e-21	Zc3h8
1.97096089529506	1.08714930269532e-21	9.62047195436634e-21	Bco2
-1.26864367918427	1.08701164514723e-21	9.62047195436634e-21	Ddhd2
-1.19681435296033	1.12963738216522e-21	9.98911527873503e-21	Glt8d1
-1.56770422752796	1.13964837012413e-21	1.00702409210307e-20	Eci1
-3.50000581032885	1.21200460108553e-21	1.07017427542658e-20	Dpyd
0.957972733686183	1.21942786332815e-21	1.07593946738668e-20	Eif1a
-2.12622934841117	1.22736168920944e-21	1.08214636847147e-20	Crot
1.23223093300099	1.34995218995823e-21	1.18936124495954e-20	Sc5d
-1.65811993203131	1.3605291152127e-21	1.19780306522201e-20	RGD1306063
1.01151669479022	1.37903006615236e-21	1.21320371682336e-20	Psat1
-1.86599856426504	1.44554627501734e-21	1.27079250692722e-20	Fbxo41
-0.939884183050656	1.52244058308626e-21	1.33741404506884e-20	Dpysl2
-0.952173584430507	1.53998397751518e-21	1.35183859733007e-20	Ncor2
-0.901527524941369	1.5477626244734e-21	1.35767661702167e-20	Cyb5a
-1.29728756087184	1.5896382748502e-21	1.39339378279841e-20	Gfm2
-0.879520107836703	1.6193993592444e-21	1.41844769203103e-20	Hnrnpu
-1.29770095416419	1.62627941379896e-21	1.42343801782331e-20	Zfp316
1.08542081932837	1.64171884155053e-21	1.4359074315451e-20	Nfkb2
-2.81420286293674	1.66402924362003e-21	1.4543639758146e-20	Slc2a5
-1.15703313573318	1.71347085477743e-21	1.49648924072905e-20	Slc5a6
-1.00010630903231	1.78965648114688e-21	1.56189381802775e-20	Sh3glb2
-2.88948031746157	1.80643093249424e-21	1.57539103424407e-20	Plxdc1
-1.27949537004745	1.83579346946099e-21	1.59983884177864e-20	Cep290
-1.63711437847678	1.88814543612439e-21	1.64427136930225e-20	Inpp5k
-1.22850297955777	1.90405869696172e-21	1.65693032667638e-20	Spa17
-2.71131712326754	1.97729445718262e-21	1.7194175427885e-20	Klhl14
-1.04491323269562	1.98043321233132e-21	1.72090351699692e-20	Camsap3
-1.14898022483449	1.99186349652913e-21	1.72958709817663e-20	Cchcr1
1.02150264418295	1.99381409116417e-21	1.73003263065326e-20	Erp44
-1.42235273946807	2.00251287925355e-21	1.73632871050551e-20	Xylt1
-1.20632656373385	2.04130891857087e-21	1.76869350863934e-20	Pik3c3
-1.10447144909827	2.10352752104151e-21	1.82129163422551e-20	Ptch1
1.69395503520323	2.1306921339938e-21	1.84348525036775e-20	Cyp2s1
-1.30979933383171	2.18862143137573e-21	1.8922456125436e-20	Cpt1a
0.899371374167812	2.20988715472354e-21	1.90926000768829e-20	Tpm4
-1.11487626196411	2.42448562004892e-21	2.09174622791276e-20	Arhgef3
1.02226272542062	2.4245832886899e-21	2.09174622791276e-20	Ptprk
4.17533193889895	2.60081478652641e-21	2.24217807706628e-20	Ptprh
-1.13076499948958	2.93348176057374e-21	2.52716198915569e-20	Echdc1
-1.19696357194121	2.94937079110086e-21	2.53903272324026e-20	Anks3
-0.973632301666368	2.95449817913688e-21	2.54162870521175e-20	Tubg1
-0.869482660975604	2.99293514515657e-21	2.57285531942566e-20	Hip1r
-1.01614742966997	3.01018794018171e-21	2.58399513980648e-20	Eri1
-1.086852709121	3.0091376550846e-21	2.58399513980648e-20	Naxe
1.00513779204795	3.24234896525229e-21	2.78130219506852e-20	Ugdh
0.945176352944483	3.25296761828127e-21	2.78842345341988e-20	Arfgap3
-1.09407050566893	3.27515890610354e-21	2.80544750426734e-20	Wasf1
-1.25880343408024	3.29501374127202e-21	2.82044739517843e-20	Parpbp
0.941038373521898	3.33337931415494e-21	2.85125942045876e-20	Pdia3
-1.07096686480918	3.48252698394784e-21	2.97671962015712e-20	Dlg1
-1.330971947607	3.73961347113861e-21	3.19419787971279e-20	Zfp503
-0.977372337527819	3.99105601771976e-21	3.4065502959757e-20	Elmo2
-1.77902389077831	4.19173391245644e-21	3.57530245474226e-20	Slc25a53
-1.46994394150998	4.24724497360752e-21	3.62008450831207e-20	Tspan12
-1.66015928110836	4.34585976737747e-21	3.69889832393125e-20	Lyplal1
-1.06123360747975	4.34476334559549e-21	3.69889832393125e-20	Pigq
-1.05540804588235	4.41397517695439e-21	3.75421846322587e-20	Lad1
-1.27403191492886	4.45108076948024e-21	3.78310431219595e-20	Cntn3
-0.986428619478792	4.48788096487659e-21	3.81169000792447e-20	LOC498154
0.926440681957855	4.50126221617043e-21	3.8203590106919e-20	Btg3
-1.12387595339831	4.51759788474758e-21	3.83152153227182e-20	Sdc3
-1.06807742802581	5.08403031708369e-21	4.30889470888044e-20	Atp9b
-1.18686856613288	5.17441222530846e-21	4.38241035408778e-20	Spc25
-1.36106764745432	5.20300833996634e-21	4.40353061684212e-20	Pbx1
-2.1491482230124	5.32186121608537e-21	4.50095570875527e-20	Wdyhv1
-1.01818348471223	5.90445188003376e-21	4.99017404327292e-20	Kat2a
-1.40175449408411	6.62682481379471e-21	5.59676046554522e-20	Top1mt
-0.944023072519361	6.82093683092582e-21	5.75666022161236e-20	Nnt
-1.13445193508434	6.83134180611228e-21	5.76140144615005e-20	Svop
-1.36175579811976	7.56597160335473e-21	6.37650337859763e-20	Sox13
-1.21582636441151	7.77169622817406e-21	6.54530189685618e-20	Lrwd1
-1.80687929186982	7.93364814070928e-21	6.67702485128924e-20	Amigo1
-0.991653497958848	8.05756932657701e-21	6.77657909471379e-20	Znrf2
5.25749488956201	8.18285593945933e-21	6.87714184576767e-20	Gpr135
7.96268297742065	8.20192448956374e-21	6.88835737836006e-20	Nmu
-0.971505592100528	8.35462073497653e-21	7.01170575630701e-20	Abhd17c
-1.2724596669389	8.62432299364652e-21	7.23301235042062e-20	Fibp
-2.06851333160521	8.66278174318148e-21	7.26020740105774e-20	Arhgef2
1.03728905323116	8.69916140379895e-21	7.28562334688381e-20	Ckap4
1.93798383256589	8.75548638719215e-21	7.32769670861318e-20	Papss2
2.07022869511211	8.82993030790342e-21	7.38486527141193e-20	Tnfaip8
0.875066008531492	8.84270028995878e-21	7.39040958261485e-20	Sqstm1
1.23538471623601	9.50797571801903e-21	7.94090824194025e-20	Pde8a
-1.14789987534587	1.00308479322934e-20	8.37179298648756e-20	Kif15
-1.50753530712527	1.00739659076952e-20	8.40195285510133e-20	Sms
-0.959889659121656	1.06548555697558e-20	8.88027609293703e-20	Smarcd1
-0.920363590274403	1.07373621066504e-20	8.94284795526208e-20	Scp2
-0.986255853815698	1.10594778534699e-20	9.20475905715836e-20	Tcf3
-1.14570804280736	1.11613176039736e-20	9.28310002514324e-20	Rnf208
1.12118583572188	1.19380053078315e-20	9.92223024031436e-20	Olfm1
-1.30068043959528	1.19670033469748e-20	9.93946758321891e-20	Pex6
-1.44485025536821	1.20496601675831e-20	1.0001217939094e-19	Atp2b3
1.14275042683158	1.2324912560793e-20	1.02226273376392e-19	Slc35a2
-1.2774780220803	1.29233905950432e-20	1.07116395186876e-19	Cnppd1
0.913415710407452	1.30663685548006e-20	1.08226941195475e-19	Ppib
0.99009963639755	1.3488333592161e-20	1.11645182105679e-19	Ndufa5
1.82146376783203	1.40780066548014e-20	1.16445917587997e-19	Clcnka
-0.996289106919743	1.45812108044527e-20	1.20525324197519e-19	Vamp8
-1.53888061706544	1.50695632569746e-20	1.24476454219416e-19	Parp14
-1.34370213252743	1.52920770070757e-20	1.26227809862933e-19	Tspan33
-1.00460080766665	1.68634659902173e-20	1.39103367506693e-19	Coa3
-1.43432756853715	1.79412565628265e-20	1.47892481324395e-19	Pex7
-0.985400787332161	1.86746982964861e-20	1.53832986993983e-19	Oga
-1.29326620302795	1.87233191871072e-20	1.54128007125058e-19	Pomt1
-1.19524587126714	1.87852139409408e-20	1.54531818030911e-19	Cdk18
-1.45749011867101	1.92854473305139e-20	1.58538496327005e-19	Ptpn21
-1.71682998206934	1.93760480035077e-20	1.59174564998099e-19	Abraxas1
-0.917332178493762	2.02546091660326e-20	1.6627845928595e-19	Ptprs
-1.25779181722253	2.04458748021295e-20	1.67734221706631e-19	Pigp
-2.21893976197179	2.15118359391272e-20	1.76358954718934e-19	Tent5c
5.47235314526162	2.36415521796676e-20	1.93686916597889e-19	Wwtr1
-0.975680628001518	2.43514919949023e-20	1.99367487182755e-19	Sgcb
-1.29852773119494	2.55098777649971e-20	2.08709299049449e-19	Shisa7
-2.25737500484132	2.79933772529508e-20	2.28872483178847e-19	Cbr4
0.984103321525912	2.86119796656065e-20	2.33771334199304e-19	Cux2
-1.12011808598758	2.86991055832536e-20	2.3432410834088e-19	Taz
-1.57359123346912	2.90713045483569e-20	2.37202135755577e-19	Agrn
-0.998850559511422	3.06672822943743e-20	2.50054703531704e-19	Ctsf
-1.08014418647691	3.11569830403244e-20	2.53875620101763e-19	Prpf40b
0.884243423362817	3.12215537236711e-20	2.54057741084775e-19	Nars1
-1.22411490158875	3.12112819901549e-20	2.54057741084775e-19	Serpini1
-1.57541303902429	3.15428834715348e-20	2.56499055797244e-19	Ptpn18
-1.09500600252462	3.16138478843038e-20	2.56902538344089e-19	Ggh
-1.44627665257915	3.19065641590622e-20	2.59106275070387e-19	Cbln1
-1.50707702863648	3.3296285766139e-20	2.70209574642942e-19	Rhobtb3
-1.31740171369938	3.35095838899275e-20	2.717573060076e-19	Dck
-2.37612880064427	3.46904247029996e-20	2.81144283704108e-19	Iqca1l
-1.13993767687672	3.51443855165336e-20	2.84631682161159e-19	Prkcb
-1.30672690521699	3.54901158872915e-20	2.87238429524918e-19	Cacnb2
-1.33711005072091	3.59828062601867e-20	2.91030291224023e-19	Sgf29
-1.94916974278701	3.96965848515148e-20	3.20851845995957e-19	Zdhhc1
-2.75409469352869	3.97629535690485e-20	3.20957173845405e-19	Nrbp2
-0.965513948792063	3.97589457219057e-20	3.20957173845405e-19	Tbcd
3.30709655751536	4.13621183919656e-20	3.33641484482109e-19	Cpa4
-1.12240442391483	4.18941314952174e-20	3.37706545575982e-19	Gcdh
-1.14218105232021	4.28234474113955e-20	3.44966659702908e-19	Itprid2
-2.70817559534781	4.33995425156189e-20	3.49373574699313e-19	Ets1
-0.854137666645835	4.36823783760767e-20	3.51415390211286e-19	Myef2
-1.16646466735379	4.38810223279263e-20	3.52777624393182e-19	Sesn1
-1.21213378171306	4.41061789203671e-20	3.54351043595873e-19	Ptk7
-2.59215765042329	4.4556284310124e-20	3.57728406719374e-19	Upb1
-0.893291972450875	4.64912746242175e-20	3.73014993401638e-19	LOC100910996
-2.26600524504965	4.78737495099165e-20	3.83851149468252e-19	Polm
-0.964940479596008	4.79595650810822e-20	3.84283199567792e-19	Pomgnt1
-2.05735741133409	5.20779748285361e-20	4.17004941491305e-19	Fahd2a
-1.01931157748759	5.27250337115038e-20	4.21905439307147e-19	Add3
2.1589450688281	5.64652121348508e-20	4.51534105011913e-19	Trim66
0.948176246614693	6.01085367859965e-20	4.80349429096592e-19	Tceal8
-1.58365564212267	6.09068698812555e-20	4.86406223636968e-19	Tmem151b
-1.5470804182305	6.3753607905399e-20	5.08802832321935e-19	Slc50a1
0.986890270056512	6.41162690052255e-20	5.11358050018481e-19	Dusp5
-1.77367176409859	7.33825788591015e-20	5.84873732827342e-19	Rnd3
-0.968761185536195	7.41486467750119e-20	5.90588328217914e-19	Phc1
-1.40685314280878	7.51337134940146e-20	5.9803851977544e-19	Brpf3
0.984842269755713	7.55654005979334e-20	6.01077062918789e-19	Ldhb
-1.02394615467152	8.17530544746074e-20	6.49866585602312e-19	Shank1
-1.19696997986071	8.25652572544875e-20	6.55889683866507e-19	Smim29
-0.829046907474198	8.76360956050948e-20	6.95712671904562e-19	Cdk2ap1
-2.32825151461168	8.92066626613965e-20	7.07714031067836e-19	Chrm3
0.916548586242866	9.48404916729175e-20	7.51913911253993e-19	Sec22b
0.893251266747029	9.69112044092211e-20	7.67825111958509e-19	Nsg1
-0.922240495213456	1.0266279619002e-19	8.12859705359797e-19	Ncln
-1.28352528608405	1.0597980946152e-19	8.38571339164627e-19	Zfyve19
-0.953633971988784	1.06430626208972e-19	8.41585142197748e-19	Bax
0.965941982776257	1.07064797228264e-19	8.46043883547054e-19	Sdc1
-1.55656073213283	1.08153464025093e-19	8.54085918334641e-19	Kcnk3
-2.31032227978683	1.12662564948212e-19	8.89110799443755e-19	Zdhhc15
0.883964523368247	1.12786404421601e-19	8.8950483434729e-19	Osbp
0.957439969835861	1.16195488856836e-19	9.15790902679781e-19	Gstm4
1.2887257491375	1.1770064327966e-19	9.27046624260937e-19	RGD1311946
-1.88828991185244	1.18493848096848e-19	9.32683755294682e-19	Adgrl3
-1.0537497490237	1.20290195527994e-19	9.46204250444056e-19	Nek9
-0.907110719620514	1.21074464551485e-19	9.51751261186889e-19	Lmf2
-0.995235702526209	1.21616739101022e-19	9.55326728093482e-19	Aldh16a1
1.6449861368128	1.21688065988144e-19	9.55326728093482e-19	Tesk2
-0.947912854081789	1.25824382161037e-19	9.8715543631557e-19	Brd8
-1.05088235093035	1.26027124447163e-19	9.88101917082478e-19	Cdk5
-0.985316985018359	1.29596020733003e-19	1.01542194630318e-18	Prnp
-3.51331428567196	1.3233167359014e-19	1.0361819724511e-18	Camk2a
-1.30428108996145	1.35890839980248e-19	1.06335907617834e-18	Aatk
-1.30600908394893	1.52851552388254e-19	1.1953011260511e-18	Amn1
-0.951825527038624	1.54667771170784e-19	1.20871858833791e-18	Polr2e
0.922709808650703	1.58649652225526e-19	1.23903216387684e-18	Pip5k1b
-1.15163769665871	1.63589985527844e-19	1.27678694930454e-18	Nudt2
-1.98676423036062	1.67341586239829e-19	1.30522099183172e-18	Tmem200a
-1.0543633378931	1.6768229737171e-19	1.30703137880086e-18	Mrps33
-1.66256498944689	1.71148464061413e-19	1.33318560840072e-18	Fcho1
-1.48139131337372	1.74771735325253e-19	1.3605290004136e-18	Mzf1
-1.19059976164019	1.90164981847468e-19	1.47940242827038e-18	Map2
-1.02453973031268	1.93804051661714e-19	1.50673886417877e-18	Ing4
-2.56293212246312	2.09187614479195e-19	1.62528918028219e-18	Map2k6
-1.12510222468377	2.15864393362669e-19	1.67608256394821e-18	Sri
0.967037595104519	2.29205725472748e-19	1.77852411738525e-18	Errfi1
-1.00454570080322	2.40743984440673e-19	1.86685170924195e-18	Ankrd13d
-2.46554729678244	2.42490439637228e-19	1.87918379976435e-18	Negr1
-0.979216924181138	2.48445355000895e-19	1.92409256591749e-18	Dtd1
-0.967206448035045	2.55353291110101e-19	1.9763195231576e-18	Gxylt1
-0.920188463526101	2.74469666103934e-19	2.12290644701854e-18	Kcnj11
-1.02359078315511	2.76837917184075e-19	2.1398486405333e-18	Tmem252
-1.10295420157135	2.90228135739435e-19	2.24190989321187e-18	Vps13b
-0.905815249381847	3.03025359654307e-19	2.3392624781524e-18	Dut
-1.01168074507543	3.04855456729646e-19	2.35188168060339e-18	Retreg2
0.897047359357023	3.05727656096052e-19	2.35709951384752e-18	Usp16
0.865155280022441	3.14113785841291e-19	2.4202044895006e-18	Cltc
-0.887323834390799	3.2239447971372e-19	2.48241686714947e-18	Rtn2
-1.053418665321	3.36271772092861e-19	2.58761558640511e-18	Heatr5b
2.46205108452492	3.40894162877335e-19	2.62150878608865e-18	Rasd2
-2.16194483113246	3.49641636055136e-19	2.68706072153484e-18	Brs3
-0.975517827068638	3.66964547377982e-19	2.81839076432292e-18	Fam168a
-1.51424377655848	3.67959829796457e-19	2.82423249464309e-18	Slc25a42
-1.24758407887234	3.68967794190735e-19	2.83016405550382e-18	Ovol2
-1.53277345985297	3.72965263075844e-19	2.85900442109413e-18	Anxa2
-0.957976882730204	3.73611030320217e-19	2.86213160401261e-18	Taf6
-1.06385015843857	3.80948688996858e-19	2.91648694152493e-18	Carmil1
-2.72193819443027	3.88597603086092e-19	2.97315457923784e-18	Fez1
-1.48144579937115	3.9924438960429e-19	3.05267231822594e-18	Rfx3
-1.14239292239894	4.11557221940112e-19	3.14481978796777e-18	Rgs3
-1.04446263350774	4.12656439791713e-19	3.15121843457694e-18	Prkar2b
1.90637778908153	4.14743140787812e-19	3.16514502180173e-18	Aldh1l2
-1.06666899698054	4.2102928047473e-19	3.21108199652305e-18	Csnk1e
-0.916637334025848	4.45184359619248e-19	3.3931562812018e-18	Dab2ip
-0.984994766777346	4.52116635543529e-19	3.44381247390276e-18	Bcl2l1
-0.959623646547424	4.52497211007026e-19	3.44453126784918e-18	Spats2
-0.98752184963154	4.58081555218764e-19	3.48483661002391e-18	Lage3
-1.16267215282921	4.61485083539232e-19	3.50851104257401e-18	Tfeb
-2.153669361984	4.73498297995341e-19	3.59654613049626e-18	Mcoln3
2.57217118316942	4.73662286401044e-19	3.59654613049626e-18	Tubb6
-1.75846750733747	5.02578028516651e-19	3.81369897427358e-18	Aldh1a1
-1.59419925768926	5.16529267150233e-19	3.91709497804225e-18	Ybey
-1.11620714431001	5.17296689048839e-19	3.92044436568185e-18	B4galt2
-2.03852998757399	5.19001325633874e-19	3.93088795091484e-18	Nek8
-0.947998270566984	5.24286684679591e-19	3.96842154095527e-18	Phtf1
-1.76730774660174	5.33069326394667e-19	4.03236288067871e-18	Polr3gl
-1.17300157204175	5.5351516355231e-19	4.18439384004526e-18	Ccdc90b
-1.71305036578154	5.71851986566463e-19	4.32030047603728e-18	Susd2
3.92671626704415	5.74429525538498e-19	4.33705102876777e-18	C1ql3
0.897148399291893	6.15962555934061e-19	4.64771746750246e-18	Bop1
1.12536414701288	6.22315769639472e-19	4.69271321278887e-18	RGD1304884
-0.834664988133827	6.47396567209204e-19	4.87878377355214e-18	Arf5
-0.908779598189942	6.60915178838654e-19	4.97754328993942e-18	Espl1
-0.901627797454922	6.96782380211063e-19	5.24438770846788e-18	Gng3
-1.10825343914442	7.18461541326439e-19	5.40417790616481e-18	Large2
-1.26958432123287	7.32888430327592e-19	5.5092518794457e-18	Hcn4
-1.92945037377734	7.35825297904156e-19	5.52787606758834e-18	Lats2
-0.86459132329421	7.58109065357496e-19	5.69172963292418e-18	Afdn
-1.61411703898207	7.70034847466983e-19	5.7776617140057e-18	Accs
-1.56814773012435	7.71146621546914e-19	5.78239849863995e-18	Vmac
-0.991328193289459	7.85576034757783e-19	5.88692875361764e-18	Pttg1
-1.71868273095419	7.9637542655653e-19	5.96414328475908e-18	Ptprr
-1.22187500537908	8.04735439173219e-19	6.02300435973239e-18	Macrod1
-2.00459133038267	8.45449917749079e-19	6.32379724059053e-18	Mettl23
-1.05630609833767	9.08654080762791e-19	6.79233034905602e-18	Mri1
-1.65125256798551	9.35298614713133e-19	6.9871625251847e-18	Tcea2
-1.03220247528693	9.48049368952006e-19	7.07802366956414e-18	Zdhhc4
-1.86335561621844	9.48673237167106e-19	7.07829039634601e-18	Vangl2
0.940582151110187	9.49883705720543e-19	7.08293085399426e-18	Sowahc
-1.54698507140074	9.55756506575708e-19	7.12230932299606e-18	Akr1e2
-1.71086738388553	1.00697708962406e-18	7.49936217427327e-18	Jph3
-1.81660678728194	1.01251346030787e-18	7.53593042350354e-18	Nt5c
-1.03842154244959	1.05586975827672e-18	7.85376547642787e-18	Mtmr11
-5.24509026171186	1.06049142195622e-18	7.88327008229967e-18	Pipox
-1.00533083965912	1.09018954714007e-18	8.09903160483378e-18	Med16
-0.994455797626975	1.09251554155532e-18	8.11130446799401e-18	Mrps23
-0.931947971692173	1.10912562184184e-18	8.22954800176731e-18	Rbmx2
-1.43779496659636	1.13108523591419e-18	8.38731411843946e-18	Tctex1d2
-1.17425235460495	1.13654161191553e-18	8.42258515973116e-18	Pgbd5
-1.71247206730378	1.17389404811714e-18	8.69403991943985e-18	Gabrd
-2.71525355435458	1.19859021801088e-18	8.87148417820477e-18	Neu3
-0.864884993334932	1.21342463416452e-18	8.9757624291149e-18	Dpp7
-0.897736460151257	1.2411709739184e-18	9.1753640485921e-18	Zmynd11
-0.957632062927787	1.2780237221586e-18	9.44199846297039e-18	Psenen
-0.873050517152724	1.34187796810927e-18	9.90766953754299e-18	Ap3b2
1.19119140927662	1.36896096331724e-18	1.01014378868933e-17	Slc38a3
0.888964009207654	1.47106123163438e-18	1.08481751977449e-17	Syt5
-1.20672932728064	1.47404895672837e-18	1.08635512518224e-17	Cfap77
-1.32255256408144	1.51166865791718e-18	1.11339854945124e-17	Tmem179b
-1.1571959953457	1.52027370312558e-18	1.11905162184198e-17	Mpst
-1.56117851574195	1.56455179154362e-18	1.15094014738554e-17	Tmem80
-0.905540347385865	1.58781340178314e-18	1.1673386860391e-17	Myt1
-1.50788337514086	1.62987970019781e-18	1.19753371134803e-17	Bok
3.34606031819063	1.67926836556328e-18	1.23306862596425e-17	Baalc
-1.2142797079244	1.68568660828557e-18	1.23702672748273e-17	Sipa1
-0.903766453679409	1.70338534443341e-18	1.24925305425083e-17	Ctps1
-3.23641460839546	1.76217044810149e-18	1.29157864451288e-17	Prex2
-1.03659901313197	1.83790572594551e-18	1.34626874082497e-17	Zfp637
-1.32447449727732	1.86469424588936e-18	1.36506053827728e-17	Oard1
-1.66933117529484	1.8675503406529e-18	1.36632026442296e-17	Tmem169
-1.80561767655299	1.88231120770473e-18	1.37628283017779e-17	Gpr146
-0.923244031832561	2.06653896720443e-18	1.51006657378903e-17	Dpp8
-1.17532534521813	2.13578822482004e-18	1.55972155859886e-17	Kctd13
-2.54487494353177	2.14700792151388e-18	1.56696424108062e-17	Oas1b
-1.04678503176707	2.1613232105388e-18	1.57645605083845e-17	Ncam1
-1.07295504142441	2.28613599256567e-18	1.66648374745777e-17	Etfa
0.832346888925944	2.29521919571117e-18	1.67209219251719e-17	Copa
-1.4569197994267	2.30207450557525e-18	1.67607178914689e-17	Pign
0.929707094957505	2.38313484546716e-18	1.73404037879065e-17	Irf6
-1.32342327504187	2.43270771389106e-18	1.76904153091715e-17	Psmc3ip
-1.04385997489797	2.46675366496567e-18	1.79271620518489e-17	Esam
-1.37092194251198	2.47620133915883e-18	1.79849626534559e-17	Tmco6
-0.919767565003485	2.63777107609939e-18	1.91469088666201e-17	Sumo1
-0.967415302773566	2.64957853524622e-18	1.92210233102401e-17	Rce1
-1.18737340026639	2.70624977293071e-18	1.96203108537476e-17	Ppl
1.94508904913565	2.72765432422898e-18	1.97635880747115e-17	Htra3
-1.59192498390065	2.76987266657486e-18	2.00574112769124e-17	Trappc6a
-0.839922657366163	2.86689443265164e-18	2.07474891743611e-17	Dgkz
0.867669343088734	2.9307625871168e-18	2.11969517643935e-17	Isca1
-0.920437878309413	2.99778440098895e-18	2.16686698293706e-17	Sbf2
-1.07803528934296	3.01034161472766e-18	2.17463753500884e-17	Ifi30
-1.46702188273531	3.11147830160465e-18	2.24634921174637e-17	Exosc5
-1.3958487213129	3.11626867974856e-18	2.24845884656918e-17	Ndor1
-1.64399065742796	3.1267176720824e-18	2.25464632615408e-17	Cadm3
-1.1294357824627	3.24710835756669e-18	2.34005683133624e-17	Syde2
-1.50192520041261	3.2565182305457e-18	2.34543368669165e-17	N6amt1
-0.88874013520399	3.53354226353666e-18	2.54343188646314e-17	Fam234b
-0.954249098513345	3.6112495750201e-18	2.59781163391315e-17	Atp2a3
-1.01814843621297	3.83566089760246e-18	2.75759730601229e-17	Dhps
-1.18007500133107	3.93886023476292e-18	2.83010047315652e-17	Wdtc1
-1.12102538053458	3.94440079717278e-18	2.83239042923475e-17	Ttf2
-0.864662240006168	4.27205667024777e-18	3.0640168072963e-17	Elf3
-0.961955674226451	4.26991321143952e-18	3.0640168072963e-17	Ift52
-0.995143654704947	4.2873536340153e-18	3.0713274396056e-17	Dcaf15
0.922376374028908	4.28667743530413e-18	3.0713274396056e-17	Vldlr
-1.53811418078294	4.4374740026639e-18	3.17697796680904e-17	Parp9
-1.01831431042741	4.44980259230056e-18	3.1839104755254e-17	Urod
-1.00323910319506	4.45411053033864e-18	3.18509924139189e-17	Polr1a
-1.14158459531095	4.46129997797366e-18	3.18834591656253e-17	Pir
-1.12128395717137	4.5723567936942e-18	3.26577531229138e-17	Nbl1
-1.22530621810338	4.82142309176802e-18	3.44162674433145e-17	Mtfr2
-2.08380564968454	4.92861864272407e-18	3.51605959485383e-17	Gabrg2
1.10948109516727	5.04567604442825e-18	3.597435497316e-17	Slc2a1
-2.43528922081266	5.05409047199902e-18	3.60130129251085e-17	Kcnd2
-1.04827431535957	5.07668977034042e-18	3.61526398734006e-17	Cited1
-0.866849572305419	5.18388177670011e-18	3.68941556372477e-17	Aspm
-0.857623682071895	5.31447508029997e-18	3.78012456214008e-17	Tns3
-2.04115514502542	5.35086094240172e-18	3.80375732083902e-17	Ddn
0.866063477135262	5.37332891618116e-18	3.81747423295397e-17	Ncoa4
-1.02257463244614	5.39202873120223e-18	3.82849945604831e-17	Ube2l6
-0.886036939276353	5.43862876452685e-18	3.85930997529957e-17	Gtf3c1
0.804825791524527	5.56034975518322e-18	3.94335941683147e-17	Eif1
-1.06317379794401	5.73557606859705e-18	4.06523309691199e-17	Adi1
-2.27937507217371	5.78407465177605e-18	4.09719472831811e-17	Crnde
-0.860287032757227	5.90823589929679e-18	4.18268347341393e-17	Fads1
-1.0106874490255	5.98437284612209e-18	4.23409330999879e-17	Med27
-2.70043901306679	6.16503073659213e-18	4.35935046503445e-17	Pnpla7
-1.09872216008957	6.17850236497808e-18	4.36631097842109e-17	RGD1308134
-1.19034569859847	6.44781235748329e-18	4.55395667384456e-17	Acap3
-3.58488932742412	6.48542385874338e-18	4.57783437771124e-17	Pnck
-0.887064550894726	6.64636710913254e-18	4.68868863765593e-17	Hapln4
-1.08196026854004	6.90843539163563e-18	4.8707100139622e-17	Ttc27
-1.74572154113673	7.03161743075664e-18	4.95465549058291e-17	Hs6st2
-1.69756548384281	7.2142930096485e-18	5.08039885144059e-17	RGD1565222
-3.75688079020658	7.3105122563415e-18	5.14514707631988e-17	Hdac9
-0.911198341916222	7.56449053362809e-18	5.32078571433162e-17	Tomm34
-1.37316946386495	7.84296713439544e-18	5.5134409732739e-17	Vars2
1.15151340454511	7.92567449767028e-18	5.5683299812879e-17	Zfp347
-0.933865950034434	8.07463162446611e-18	5.66967278882436e-17	Slc37a4
-1.00838921286632	8.1331825458241e-18	5.70745492355645e-17	Vkorc1
-1.2084356467565	8.3274933146621e-18	5.840406878902e-17	Tmem231
-0.826593726212624	8.48922663730934e-18	5.9503693989527e-17	Tff3
-1.79320774381574	9.00947907670037e-18	6.31135510407968e-17	Pde1b
-0.943895646215714	9.37327156996793e-18	6.5623806483167e-17	Recql
-1.63027878370039	1.0163882031301e-17	7.11176280504111e-17	Zc4h2
-1.82928302430828	1.02862766999585e-17	7.19322138779785e-17	Cryz
-1.1597250700474	1.06518781197816e-17	7.44456174050935e-17	Trim24
-1.29871832818213	1.11551283290921e-17	7.79175678703563e-17	Abcb4
-1.03391615410368	1.12027962688826e-17	7.81695642701219e-17	Pcgf6
-4.22448978121808	1.12041959589498e-17	7.81695642701219e-17	Samd14
-0.919918002640945	1.13421386682162e-17	7.90861175388077e-17	Stk38
-1.0211243027766	1.14296243415268e-17	7.96499878113924e-17	Abracl
-2.32817791832331	1.14605812190245e-17	7.98194994044904e-17	Bcl2l14
-0.794718717764637	1.1637266593209e-17	8.10031830244477e-17	Krt18
-1.7787631068629	1.18348610728573e-17	8.2330955498172e-17	Epha7
1.11224208544162	1.21074351866952e-17	8.41784994060521e-17	Gfpt1
-1.31266737543008	1.22309413185343e-17	8.49880939772287e-17	Dclre1a
-1.37500581761481	1.29521528705799e-17	8.99475821104614e-17	Tmem117
-1.03539316566799	1.36947899935638e-17	9.50500562702077e-17	Cxcl16
-1.04369581981354	1.37246102904759e-17	9.52021238304767e-17	Polr3h
-1.05917552999155	1.38203003646331e-17	9.58106652582712e-17	Zfp652
-0.894085497798179	1.39565117789108e-17	9.66992626708066e-17	Ezh2
-1.45507741267111	1.42766508628677e-17	9.88604678565089e-17	Dusp23
0.91650602582071	1.49556830926769e-17	1.03502959183649e-16	Slc7a1
-1.70249409522631	1.50739499607024e-17	1.04261487228192e-16	Cfap97
-1.21358166785162	1.58359392268509e-17	1.09468999767461e-16	Gpr137
-0.867362211031318	1.60156731357378e-17	1.10647891038234e-16	Uhrf2
-1.62235961647251	1.67418621891346e-17	1.1559857225831e-16	Foxn3
0.882554167088002	1.73191544136531e-17	1.19516068445135e-16	Asns
-0.977876323067188	1.75030837155444e-17	1.20716110324686e-16	Prmt3
-1.14548568548777	1.88334176018059e-17	1.29816827513021e-16	Usp40
-1.04454353257769	1.90149550387415e-17	1.3099312186105e-16	Mapk9
-1.0243973995271	1.91750051471255e-17	1.32020129831611e-16	Bai1
-1.04582717113101	2.05481073448491e-17	1.41393065691972e-16	Foxj2
-1.18297302449899	2.07848644214234e-17	1.42940481892475e-16	Tmem242
0.917094895284959	2.09139350832547e-17	1.4374597871329e-16	Unc13a
-1.06917407180309	2.17489903598948e-17	1.49400170651447e-16	Kiaa0408L
-2.01189636454084	2.17857810721194e-17	1.49567527212183e-16	Trim9
0.930201233015135	2.20441255591349e-17	1.51254875201932e-16	Tmed7
-0.940472467235347	2.24619983215543e-17	1.5403427339026e-16	Ntan1
1.01291075978088	2.26321949867076e-17	1.55113022018807e-16	Bet1l
5.285499452355	2.30991763490584e-17	1.58223441867341e-16	Arg2
-0.878287191059634	2.36234792199476e-17	1.61722737435762e-16	Cog1
0.912346402903468	2.40686495944826e-17	1.64676633240249e-16	Nrip3
-0.898222008823845	2.42005859133912e-17	1.65485256515718e-16	Myo18a
-2.05332551137225	2.52561974744175e-17	1.72605529020224e-16	Eepd1
-1.13999602272256	2.57890259413112e-17	1.76146950739886e-16	Atraid
-2.05433086171262	2.73544201953999e-17	1.86733095321405e-16	Dlgap1
-1.05705152205005	2.80920643383748e-17	1.91659860721282e-16	Gnai1
-3.37391729808736	2.82401369107565e-17	1.92560933552948e-16	Serpinb9
0.80864821553497	2.94056597130169e-17	2.00394742155242e-16	Fam111a
-1.1129846819363	3.09286306137948e-17	2.10654255482185e-16	Prkdc
1.00424929251901	3.27541679693905e-17	2.22961771216977e-16	Chpf2
-0.86053446735181	3.28907639486812e-17	2.23765033421356e-16	Rfc2
-0.847433414021371	3.31737625744517e-17	2.25562843267529e-16	Kmt5a
-0.950235814493004	3.40492179584062e-17	2.31384719440665e-16	Rpa1
0.862862658400962	3.45141447454093e-17	2.34279600683024e-16	Man1b1
-2.14616056824537	3.4498155626101e-17	2.34279600683024e-16	Mapk12
-1.1986197709064	3.47557539098913e-17	2.35786639405604e-16	Tmem47
-0.951125583682245	3.5034925692531e-17	2.37546665188513e-16	Tnip1
-1.04725817721461	3.55016145593493e-17	2.40575411723969e-16	Slc12a9
-1.30052815940386	3.64230578962875e-17	2.46680642533382e-16	Tmem39b
-1.43096499343123	3.89515170499099e-17	2.63656640998687e-16	Pold4
-0.848029906544622	3.91735322846515e-17	2.65010377203924e-16	Akr1b1
-1.07647756608665	4.01107560041173e-17	2.71198285679524e-16	Raph1
-1.0493576925593	4.11605234913997e-17	2.78139753070744e-16	Cdc7
-1.27480653455326	4.19509689191677e-17	2.83322060012449e-16	Itgb3bp
2.70902560492104	4.31550390844432e-17	2.91290462917148e-16	Cfap70
-1.6190859418753	4.4184765694744e-17	2.9807379772211e-16	Tmem150c
-0.956129016791538	4.44569520486545e-17	2.99741970815438e-16	Pgls
-1.85483527121914	4.46143337437758e-17	3.00634662153607e-16	Zfp608
1.27161896170365	4.47820474846753e-17	3.01595938152248e-16	Nefl
-0.983337243279198	4.59923468183959e-17	3.0957376619653e-16	Pcif1
-0.944065691253815	4.71654989159125e-17	3.17292777782564e-16	Retreg3
-2.80222355031384	4.77000870404859e-17	3.20709803090641e-16	Cd4
-1.03858637703738	4.83882500650739e-17	3.25154991364134e-16	Trim3
1.41106433381738	5.1220305144022e-17	3.43993511388563e-16	Gng2
-1.54267815476806	5.23808163673469e-17	3.51591257658126e-16	Stradb
-1.00734271517017	5.26229625525775e-17	3.53019706978969e-16	Acd
-1.30602903033492	5.31996273062548e-17	3.56689423192633e-16	Dync2li1
-2.62569991019	5.44742272085552e-17	3.65031917847974e-16	Mmp17
-0.895161270754274	5.6299354353918e-17	3.76919241731157e-16	Flot2
-0.928149109671968	5.63108264754982e-17	3.76919241731157e-16	Ppp3ca
-1.9266088734376	5.74040976521303e-17	3.84023521536069e-16	Thnsl2
-1.35154768787689	5.75702262008621e-17	3.84920929070764e-16	Pcyt1b
-0.88859297332392	5.78854246108857e-17	3.86813484282071e-16	Knstrn
-0.921998196464404	5.82356263914222e-17	3.88937715660803e-16	Igsf8
-1.55958170230535	5.83159925795991e-17	3.89258441872144e-16	Dph5
1.59630626825693	5.93265954917464e-17	3.95784687773374e-16	Rasal1
-1.32783225671032	6.43030923503082e-17	4.2874665730524e-16	Agbl5
-1.86934744018502	6.56493410001854e-17	4.37480519898799e-16	Pecr
-0.873006961677927	6.74765872526062e-17	4.49408260976821e-16	Epb41l3
-1.30537129323306	6.78398286468747e-17	4.51577620445319e-16	Slc2a6
0.830507755471768	6.81059789678538e-17	4.53098649462753e-16	Jund
-1.42765575325342	7.06262330095141e-17	4.69605919485912e-16	Trpm3
0.814481903430185	7.21632871533026e-17	4.7956110485367e-16	Hars1
-0.769460580528004	7.77033662207007e-17	5.16092722111552e-16	Ddx39b
-0.805478675163621	7.98012063018938e-17	5.29733876361441e-16	Comt
0.846786803822872	7.98560879566459e-17	5.29805963924054e-16	P4hb
-1.1798425303193	8.25795324628323e-17	5.47572822694317e-16	Psrc1
0.827430526250176	8.35205927744545e-17	5.53507893194141e-16	Ezr
-0.983671377778792	8.63082469725285e-17	5.71509519842293e-16	Cdca7l
1.32694529450901	8.63318909076267e-17	5.71509519842293e-16	Tm6sf1
-1.29652488920851	8.96220641131391e-17	5.92964014074563e-16	Shisa4
-0.864164014421704	9.25381936044089e-17	6.11921516499484e-16	Foxp4
-0.862099943867362	9.43884677067909e-17	6.23813953240652e-16	Rgs9
-0.894739717962315	9.87341076190861e-17	6.52176171896652e-16	Slc8a1
0.930639883796112	1.00317376124423e-16	6.62270774359533e-16	Mcfd2
-0.968078616236525	1.01766998431714e-16	6.71472492393466e-16	Crabp1
-0.971649029073299	1.04063414752322e-16	6.86248326873534e-16	Nudcd2
-1.03629731973409	1.08452340773948e-16	7.14799518737384e-16	Dnajc24
-1.23892215652072	1.11578154455819e-16	7.34998953955001e-16	Plxnd1
-1.26310061651359	1.14874772643254e-16	7.56300814420984e-16	Ttc21b
-0.953430991343838	1.19922379071057e-16	7.89101056380629e-16	Gng12
-1.06472348931986	1.24519924277662e-16	8.18905622230415e-16	Irf2
-0.989536938622088	1.25058659105146e-16	8.21999433277134e-16	Tmem41a
-1.02199916279534	1.25632419782981e-16	8.25319962930225e-16	Gtf2ird2
-1.06754332918397	1.30968904907966e-16	8.59907676250612e-16	Sirt3
1.31047860217566	1.3159114799968e-16	8.63522064436284e-16	Plpp2
0.869141162308529	1.33580123638523e-16	8.76096342228678e-16	Ppp1r11
0.908528457020362	1.35477250459952e-16	8.88054852552027e-16	Pcyt2
0.876445445476761	1.36441510882299e-16	8.93888722628451e-16	Arcn1
-1.07674265471687	1.37735221843225e-16	9.01873446617635e-16	Slco4a1
1.31564589970139	1.39833288076952e-16	9.15113443178964e-16	Helz2
-0.911360338292778	1.41875219140584e-16	9.27971881715721e-16	Tnrc18
-0.825832324957655	1.49986207203764e-16	9.80491039487944e-16	Mcm3
-1.18753590196113	1.52091884427319e-16	9.93716519588915e-16	Cutc
1.71802814326995	1.52978069342869e-16	9.98964223842339e-16	Foxa1
-0.971043761997756	1.5409033579067e-16	1.00568177399171e-15	Fxn
-1.20151098779645	1.54896723678494e-16	1.01039678562096e-15	Dguok
-4.12538526779075	1.56132323374463e-16	1.01790493597598e-15	Ubash3a
-0.940462315001213	1.59866497810518e-16	1.04168559888987e-15	Lztr1
-1.0807590674243	1.62061343141987e-16	1.05541572765899e-15	Cirbp
-0.895075158664946	1.63356048004749e-16	1.06327205934946e-15	Ap1m2
-1.03227687754409	1.63902584867861e-16	1.0662527615593e-15	Ero1b
-1.34261990278212	1.66701919922044e-16	1.08387769111929e-15	Wdr34
-1.04800074151221	1.6869486543531e-16	1.09624336150862e-15	Elk4
0.844773663174868	1.733409962441e-16	1.12582778726268e-15	Acsl5
-0.777180931837114	1.73682979899023e-16	1.12744048710073e-15	Prrc2b
0.971865146177716	1.78342242498658e-16	1.15706139540234e-15	Chpf
0.871252031853793	1.83190159248228e-16	1.18787368887523e-15	Rab21
-0.843522731482402	1.85889476623165e-16	1.20472797585341e-15	Cert1
-0.963835087104098	1.87932246601797e-16	1.21731140358053e-15	Mlst8
-1.4759292038085	1.95513885049569e-16	1.26573943333596e-15	Slc41a3
-1.72451086762483	1.95664226280564e-16	1.26603170069171e-15	Angel1
-0.795459558272809	2.01521741303521e-16	1.30323168005797e-15	Calm3
-1.3952890049712	2.04953503758078e-16	1.32471289888747e-15	Pbx3
-1.32316310669566	2.08053027132621e-16	1.34402478880359e-15	Slc12a5
-0.997486586580316	2.08658939924775e-16	1.34721584870959e-15	Zfp532
-1.88949276231759	2.15105645919925e-16	1.38809461053421e-15	Tmem143
-0.836969661964642	2.19140604105458e-16	1.41337468939399e-15	Slc30a8
-1.31929990869761	2.20191486957461e-16	1.41939182942316e-15	Plin2
-1.03680097896805	2.35100298851162e-16	1.51468527659193e-15	Twnk
0.912429344823368	2.36892865563757e-16	1.52541767632949e-15	Lmo7
0.822798358733142	2.39502572589137e-16	1.54139757278624e-15	Hid1
0.804102540536705	2.39994581685562e-16	1.54298923775136e-15	Copg1
-1.04525882376684	2.40006302706319e-16	1.54298923775136e-15	Cyb5r1
-3.30471271105931	2.40816340289012e-16	1.54737034456928e-15	Clcn4
-0.979519950792017	2.47648379556342e-16	1.59042062324471e-15	Psmb10
-1.06069067736712	2.4866442758442e-16	1.59609407252186e-15	Ccdc77
-0.802713947306936	2.50311604031762e-16	1.60581031690952e-15	R3hdm2
-0.833412383586709	2.5272294851938e-16	1.62041592191302e-15	Zfp385a
-0.960789860630059	2.66297460806562e-16	1.70654416443396e-15	Polr3c
-1.04358894397415	2.7853585680644e-16	1.78402290402634e-15	Trmt1
-2.22417831887475	2.83646503148447e-16	1.8157902475487e-15	Ttc38
-0.924378397310536	2.92578617641871e-16	1.87197430266875e-15	Orai2
-0.826373952234747	3.1335154570227e-16	2.00381820006739e-15	Cdkn2aipnl
-0.754263642328833	3.14543296512633e-16	2.01037098965987e-15	Anp32b
-0.936683468467466	3.16326557320754e-16	2.0196234044325e-15	Fbxw4
-2.56724065259693	3.16165044871341e-16	2.0196234044325e-15	Kcnn2
-0.862645600414936	3.22149031633477e-16	2.05570710270885e-15	Phf2
-1.13809786966216	3.34445426998291e-16	2.13304224373314e-15	Sumf2
-1.47198691473766	3.4780984253036e-16	2.21710352481615e-15	Slc12a4
-1.01063100082815	3.49445809675019e-16	2.22635273660077e-15	Taf6l
-0.922694075575541	3.60266345580813e-16	2.29407696775931e-15	Ccne2
-0.798088320442523	3.6267314544522e-16	2.30818154702973e-15	Scrib
-1.21096882017529	3.65687835587846e-16	2.32613800280112e-15	Sema4c
-0.936991415039008	3.68129039326261e-16	2.34042947083548e-15	Sirt2
-0.973910309021821	3.74244273762555e-16	2.37679674656061e-15	Mbp
-1.15909434983634	3.74243398181226e-16	2.37679674656061e-15	Usp28
-1.84576234616738	3.83267931370003e-16	2.43282149474577e-15	Phf7
-2.50815340350762	3.98381245684754e-16	2.52742134518504e-15	Prok2
-0.770233482504337	3.99512914329809e-16	2.53326550261288e-15	Celf3
-1.4643395888904	4.01238822657216e-16	2.54286952642422e-15	Pih1d1
-1.00776415490146	4.03226078868553e-16	2.55411887325423e-15	Commd7
-0.918527387404855	4.12621061159481e-16	2.61225379855568e-15	Ddx19a
0.784481438942839	4.24524394437871e-16	2.68619930970545e-15	Mapk8ip1
1.48586810783079	4.39687346509466e-16	2.78068166854515e-15	Asic2
-1.58007604851251	4.46105964057989e-16	2.81979268772999e-15	Scrn2
-1.10822853492926	4.57148345653344e-16	2.88807366925879e-15	Slc35g2
-0.824812402749337	4.59003077933301e-16	2.89826969723362e-15	Bace2
-1.14718355932176	4.61988724914347e-16	2.91559218895866e-15	Wdr92
0.907264125088221	4.62666774469644e-16	2.9183410014372e-15	Gramd2b
0.886121447138118	4.64270705405459e-16	2.92692401233877e-15	Slc35e1
-0.797742210342485	4.89837288381019e-16	3.08648783542699e-15	Nusap1
-0.832462978104735	4.95359869155459e-16	3.11965255117004e-15	Pola1
-0.915486763998786	4.98181783376002e-16	3.13578334881286e-15	Msl3
-1.03104317512577	5.14723016283825e-16	3.23820778932349e-15	Cited2
-0.794640620799412	5.62462954832179e-16	3.53669888265688e-15	Llgl2
1.66938192274364	5.67575363223858e-16	3.56698146026064e-15	Ier2
-1.29651337344883	5.85384428508818e-16	3.67698413210001e-15	Ccdc82
-2.95731298005745	6.16191967727752e-16	3.86847695962624e-15	Arsg
-2.37593468316345	6.24351993638209e-16	3.91766227499262e-15	Slc25a27
-0.845436581445366	6.27082977947472e-16	3.93274811860231e-15	Lrba
-1.31133942714191	6.32186509435843e-16	3.96268991721894e-15	Fam98c
-1.36307924987818	6.76530982480165e-16	4.23844371376824e-15	Ryr2
-0.92390131600567	6.88711714044459e-16	4.31251065479972e-15	Cd2ap
0.84820943078456	7.60061168346514e-16	4.75680507594919e-15	Ptprn
-1.45009287050563	7.64633269710977e-16	4.78293212108711e-15	Lrrc20
-1.33202288712128	7.72994827528973e-16	4.83272350613568e-15	Fras1
-2.64048815760306	7.89929221378048e-16	4.93603228415618e-15	Cilp2
-1.0973846591369	8.0962700927861e-16	5.05649250475769e-15	Shox2
0.762090304275524	8.13783988242097e-16	5.07981861955064e-15	Ica1
0.824645930306837	8.22133403778433e-16	5.12927709407643e-15	Pim3
-1.05471162904367	8.3243080540561e-16	5.19083147308628e-15	Ccnt2
-0.81446603693574	8.54217932856328e-16	5.32393206728426e-15	Top2b
1.06742530641764	8.6665829500009e-16	5.39867110782924e-15	Dusp1
-1.04467728689709	8.87507730207999e-16	5.52568832542849e-15	Cnksr3
-1.02200908103591	8.88227482837947e-16	5.5273101116622e-15	Akap1
-0.864348720994192	8.89253899169762e-16	5.53083755891891e-15	Mesd
-0.838873413275497	9.0646825532644e-16	5.63499248597816e-15	Ss18
-1.7765856042859	9.45960535152618e-16	5.87745742930395e-15	Mrnip
-0.91628805934678	9.63901671688235e-16	5.98583932856961e-15	Ezh1
-2.06414487533051	9.71231964803066e-16	6.02824997235941e-15	Htra4
-2.34009086484638	1.01406991660182e-15	6.28937093682701e-15	Cxcl10
-1.20963504074255	1.01434723625935e-15	6.28937093682701e-15	Lancl1
-0.932020345713022	1.03142906045646e-15	6.39199214345701e-15	Dstyk
-1.69453668589213	1.04144932678522e-15	6.45076821814727e-15	Tmem53
-2.98209477798324	1.07716960209476e-15	6.66858856029344e-15	Kremen1
-0.854615214557102	1.07931781104712e-15	6.67845236809878e-15	Mmp24
-1.34003713426424	1.09088499454925e-15	6.74655750739991e-15	Cntrob
-2.08440580948403	1.11374973915898e-15	6.8844263537639e-15	Gramd1b
-1.35573160938798	1.14447519547166e-15	7.070718160935e-15	Cbr3
-1.29850242460146	1.14610972381639e-15	7.07718344080569e-15	Asrgl1
-0.792139443380558	1.16835274506867e-15	7.21083348046228e-15	Zc3h7b
-1.36147326885884	1.17978751353861e-15	7.27767438515489e-15	Rft1
0.782785612909741	1.18115303707733e-15	7.28236516456232e-15	Sar1a
1.42714835595679	1.21689551318361e-15	7.4973589591009e-15	Sncaip
0.95969862578207	1.21726958089598e-15	7.4973589591009e-15	Srprb
-0.904852522911348	1.23488887642697e-15	7.60198855641869e-15	Pcnx1
-2.15929531816724	1.25667234502397e-15	7.73213275683205e-15	Ptprv
6.49504907738616	1.28075868037753e-15	7.87630593681328e-15	Sprr1a
-1.20496041107192	1.29426661130813e-15	7.95531086164116e-15	RGD1306746
-1.25772716421129	1.31155126836331e-15	8.05743722039427e-15	Septin3
0.870142837229644	1.34601477638382e-15	8.26494277233635e-15	Tmem165
-0.776968716091545	1.35125413237144e-15	8.29288295925051e-15	Tpx2
0.778956238142779	1.36550949478457e-15	8.37609927101542e-15	Rab1a
-0.777305725242157	1.40273249290482e-15	8.60004358232781e-15	Parp1
1.2336952231501	1.40747554629791e-15	8.62472922591412e-15	Slc6a9
-1.89212348556932	1.40840005129276e-15	8.62600234977524e-15	Bphl
-0.74309432922204	1.45700169767382e-15	8.91913297635017e-15	Nnat
-0.783084403482314	1.471300059615e-15	9.00208246947968e-15	Dap
-0.908514836339986	1.47501320989982e-15	9.02021543757331e-15	Pold2
-0.990616669767597	1.49948502691389e-15	9.16521193443814e-15	Cdc42ep4
-1.13186396194513	1.50335750651023e-15	9.1842170511932e-15	Tspan9
-0.770776542317117	1.54890939329957e-15	9.45769890835123e-15	Ilf3
1.58268656002362	1.61595673107367e-15	9.86208887346429e-15	Sez6l
-2.52469728624381	1.65894077739106e-15	1.01192864956419e-14	Sema3g
1.05900372302957	1.66181759558904e-15	1.01316994746272e-14	Magt1
0.961100973577564	1.68768790633338e-15	1.02842146596062e-14	Dhcr24
-1.09642591198483	1.72130764315397e-15	1.04837740310516e-14	Tmem216
-1.71706236276818	1.77800907771175e-15	1.08236415024082e-14	Tfdp2
-0.916724983483672	1.78842618731679e-15	1.08815516503324e-14	Pex1
-1.16692361451176	1.80701682806613e-15	1.09874232680162e-14	Acaa1a
-0.92242452924262	1.80765251937451e-15	1.09874232680162e-14	Eif2ak4
0.772400086621552	1.81138334048997e-15	1.10045424042387e-14	Sec13
-1.60183204386609	1.85144476214024e-15	1.12422490980615e-14	Pcdhb4
-1.03255067748975	1.90384919522058e-15	1.15546268605545e-14	Prps2
-2.1498560627676	1.91060978670939e-15	1.15898128946812e-14	Fbxl20
-1.46180874569951	1.93029533020628e-15	1.17033271027872e-14	Alpl
-0.798754595907188	1.95412587034593e-15	1.18418453422021e-14	Disp2
-1.34191848018561	2.1075885211835e-15	1.27653889544255e-14	Mturn
-1.61316403136261	2.11235698005248e-15	1.27878351382956e-14	Elmod3
0.841683003327076	2.17775216791306e-15	1.31770977078098e-14	Ift20
-0.874263884111711	2.21097073270902e-15	1.33713732503282e-14	Zzz3
-1.3866464973596	2.22604030731472e-15	1.34557484171434e-14	Pdgfrl
-1.81060464957555	2.30469292611543e-15	1.39241864286141e-14	Cx3cl1
-0.839752458009024	2.35901875021543e-15	1.42452537174324e-14	Gkap1
-0.815287084473272	2.42527952143002e-15	1.46380336210683e-14	Cndp2
-0.814758362276136	2.44464458747322e-15	1.47475175991179e-14	Lmnb2
-1.37720988475719	2.56519923618826e-15	1.54670204446521e-14	Fignl1
-1.3655259323851	2.63639180997478e-15	1.58883201968184e-14	Arpin
-1.10837190735001	2.67738953727243e-15	1.61273188593962e-14	Pafah1b3
1.99473931736934	2.70952169134506e-15	1.63127031292335e-14	Zhx2
[truncated: 15,457 more rows]
