# Supplementary material for: Med14 phosphorylation shapes genomic response to GLP-1 agonists
Source: Proc Natl Acad Sci U S A. 2026 Mar 4;123(10):e2536772123. doi: 10.1073/pnas.2536772123 (PMC12974444; doi:10.1073/pnas.2536772123)
Supplement: Supplementary file 7 — Dataset S06 (TXT) [file pnas.2536772123.sd06.txt]

log2FoldChange	pvalue	padj	GeneSymbol
-6.88919537400554	0	0	Txnip
6.39431443707436	2.89621215556314e-231	1.74786403588236e-227	Plat
5.8707493656384	4.88404583414637e-212	1.96501444060489e-208	Trib3
4.39309254137154	2.33800182298921e-191	7.05492050086993e-188	Cck
4.15835966302793	2.5354948043944e-184	6.12068445780807e-181	Tmem163
6.63196142361631	1.21548179788969e-155	2.44514421675476e-152	Gprc5a
6.66110524332705	1.95987177637143e-152	3.37937890582903e-149	Slc7a11
6.10946301041617	1.25194141655107e-150	1.88886661222143e-147	Ccnd1
5.04721963672615	4.62191304268809e-149	6.19849893613836e-146	Chac1
3.66583520408776	1.69072414926512e-148	2.040704048163e-145	Mest
-4.89946152270871	1.70893807424865e-134	1.87517114147101e-131	Gas7
6.92555993515166	1.31525540077849e-133	1.3229277239497e-130	Fst
3.47387954381572	2.28735502860834e-130	2.12372116886944e-127	Pam
4.27754272693543	2.64907828470942e-125	2.28388392117448e-122	Atf3
3.35856670361112	1.27640459117371e-121	1.02708022769778e-118	Mustn1
3.29104637991271	3.97616484267656e-120	2.99951935319413e-117	Msmo1
4.0610527695283	1.12687829691354e-116	8.00083590808616e-114	Tac1
-3.46327238653435	1.95081625018119e-115	1.30813067442705e-112	Pgm5
3.20016802496652	1.45020323997749e-114	9.2126068981728e-112	Cyp51
3.8746039457405	4.00752110969587e-113	2.41853898970146e-110	Pcsk5
3.12010217836817	8.11191144617375e-111	4.66241767406272e-108	Insig1
-3.75415777011346	4.77823086398015e-108	2.62151120582911e-105	Dmrta1
-3.41765671150636	1.39947661091007e-107	7.34420986681939e-105	Slc8a2
3.01000285947819	6.05116860002555e-107	3.04323354176285e-104	Fdps
4.62005661293417	1.41879841432294e-103	6.84995874435115e-101	Ifi27l2b
3.0007790559774	6.52522614278202e-103	3.02921075166842e-100	Vgf
3.49810414163154	9.39991553559759e-101	4.20211038943196e-98	Fgl2
3.13391581998713	1.74306760943546e-100	7.5138664449593e-98	Idi1
3.64810604076283	1.15431239868167e-99	4.80432781106476e-97	Fyb1
-3.37954384678704	2.53431251276086e-98	1.01963840096745e-95	Nrgn
4.48285342335591	7.53947241040307e-98	2.93553006430855e-95	Gpr88
4.829913949651	1.39868650546815e-96	5.27567066281267e-94	Fosl2
-3.13036075985653	2.26582677901202e-96	8.28743309778033e-94	Tmem215
3.18189101404778	4.79618913685038e-96	1.70264714358189e-93	Igfbp4
3.85977051701094	1.01086309047714e-95	3.48603357201687e-93	Runx1
-4.02583127641898	4.67290665152871e-95	1.56672175788754e-92	Efnb3
-3.13659956469426	1.19067063165175e-91	3.88416068217205e-89	Maob
-3.40264670331439	4.07182366385284e-91	1.29333977954484e-88	Ffar3
3.66562855621195	4.36049924915643e-90	1.34951861377739e-87	Cartpt
2.96118038878322	4.61191661856056e-90	1.39164583965065e-87	Acss2
2.85862031902012	6.65136194528092e-90	1.95809606535465e-87	P4ha1
3.31814767274006	8.44873034249993e-90	2.42800417223748e-87	Nedd9
-3.08891941936183	3.35419500692098e-89	9.41514737989214e-87	Lingo4
4.01564595152023	1.8985793142734e-88	5.2081482552909e-86	Slc2a9
-3.31269500265269	9.41386126333573e-88	2.52500678774361e-85	Arrdc4
3.61710034306624	3.25016097157182e-87	8.52813976671128e-85	Epha2
2.94423535887625	1.38880703132576e-86	3.56657465278765e-84	Ddit3
3.53506383658236	5.56263553860824e-86	1.3987710614792e-83	Kdelr3
2.94873230959304	2.4106378057836e-85	5.93804047261388e-83	Crem
-2.87969242317563	1.27766017847873e-84	3.08427167084765e-82	Baiap3
-3.12935307378762	6.79458777394827e-83	1.60805243983442e-80	Abca1
-3.79930164915358	1.83800913816629e-82	4.26630198032061e-80	Lrrc39
2.87116803428652	1.4521964837035e-81	3.30717199213232e-79	Epas1
-2.98494754287022	1.97282699781137e-81	4.40963367844134e-79	Cabp7
-4.68215394771822	9.56033210127379e-81	2.09805833567954e-78	Phkg1
2.55142940445351	1.94085493483982e-80	4.18323554705653e-78	Aldoa
-2.53587734263595	2.33494309257874e-80	4.94434440832024e-78	Scgn
-2.84469117341277	4.98361822788472e-80	1.03710813811325e-77	Fxyd6
3.29869586590015	1.0700517971011e-78	2.18907206627292e-76	Sik1
2.65445729270115	2.0681496537627e-78	4.16042772015263e-76	Hmgcs1
4.22382534983168	4.0321701802886e-78	7.97840886493171e-76	Epha5
3.71778541557401	4.43503619452369e-77	8.63401401095176e-75	Spry1
-2.73166771660103	4.56835276480739e-77	8.75238378908337e-75	Dcx
3.83456304491668	7.59105251062935e-77	1.4316250594265e-74	Oxtr
2.67570156884487	1.2981698136394e-76	2.37407721979206e-74	Cd82
2.88423170463373	1.29052815196127e-76	2.37407721979206e-74	Stc1
-3.81288222690868	2.27784913039634e-76	4.1035282095349e-74	Col9a1
2.8961808405091	7.55061999389763e-76	1.34023504891683e-73	Tm7sf2
3.4363602911548	1.31180571056159e-74	2.29470940963456e-72	Maff
2.79628376021013	2.40085642931561e-74	4.13976244311992e-72	Gpt2
-2.59686115346184	4.27612444324109e-74	7.26941155350985e-72	Glul
4.45686206534991	4.70552076821994e-74	7.88828273227982e-72	Scn1b
3.42221950869153	7.78411558846178e-74	1.28704486510594e-71	Cebpd
3.56960948236772	9.20281152740033e-74	1.50105317750976e-71	Bcan
2.58862635140346	4.01594500668524e-73	6.46299416409212e-71	Gcg
-3.03136273615961	1.32297398659229e-72	2.10109158133803e-70	Plppr3
3.9682966131925	1.30869190360553e-71	2.05141704889854e-69	Depdc7
2.70537807659747	2.18099710247609e-71	3.37495320857518e-69	Ppp1r15a
3.92564724609682	3.24274804513719e-71	4.95442644364632e-69	Ascl1
2.7403478392257	2.60872728068331e-69	3.93591728473095e-67	Igf1r
2.4839743270479	1.16565641508678e-68	1.73697196667869e-66	Anxa5
2.40592900942879	4.97185163827179e-66	7.31832308218787e-64	Mllt11
2.87265014986412	2.40896193679918e-65	3.50315308158628e-63	Pmp22
4.47345848006498	3.08331286727443e-65	4.43042694142886e-63	Sgk2
2.35744151415548	4.51216271661634e-64	6.40727105759521e-62	Atf4
-3.46680227649409	2.24645499939474e-63	3.15287347008075e-61	Dpysl3
2.42810114346369	2.80561186298984e-63	3.89238335474568e-61	Dhrs7
3.42422104196844	1.99320748764329e-62	2.73386526998347e-60	Aldh1l2
2.89683264952381	2.31708988904078e-62	3.14239044502497e-60	Atp10a
3.53061618998968	2.99374106181406e-62	4.01493940178841e-60	Stk32a
-2.52821485364982	3.98944578227603e-62	5.29149566945843e-60	Vil1
2.41864523583931	7.15206588921621e-62	9.38319948726518e-60	Gucy2c
-2.34243801972758	7.67798797145136e-62	9.96487256079762e-60	Arg1
-3.01537766064091	8.62724974608705e-62	1.10777557909862e-59	Serping1
2.42187199534383	1.64828120445729e-61	2.09418464608415e-59	Diras2
3.40378824807188	1.77803686759465e-61	2.23551093665286e-59	Hcn1
-2.75279986310234	9.09818785896345e-61	1.13211471605865e-58	Hspa12a
2.25924601365954	7.36466854111651e-59	9.07056625421186e-57	Smim14
2.49134305306247	1.94008360719778e-58	2.36533425645224e-56	Iqsec3
2.35724706860612	2.14718304243108e-58	2.59164993221431e-56	Clstn3
-2.9523283361525	3.31954123270383e-58	3.96701610680547e-56	Oas1f
2.38031958682433	6.95068104442189e-58	8.22497256923257e-56	Slc2a1
-2.67050990351857	9.37469576083105e-58	1.09856871682748e-55	Psd
2.23501586207983	2.08266677344807e-57	2.4170949957229e-55	Pfkp
-2.2211924414377	2.67137310235754e-57	3.07080698528148e-55	Scg2
2.41362945377288	2.79450866537171e-57	3.18204901802231e-55	Ifngr1
2.81912401596752	2.97128059881535e-57	3.35171559137395e-55	Trpa1
3.55357133236611	6.73102908643023e-57	7.52254824751971e-55	P2rx2
-5.38614888273909	8.13011288299193e-57	9.00279472456079e-55	Insrr
2.26881024655601	5.26153907053926e-56	5.77334332558263e-54	Got1
2.32470499859278	1.38228977966355e-55	1.50308447212063e-53	Nr4a1
3.12524020284201	4.90244130905531e-55	5.28325594645515e-53	Rgs2
2.71965516501943	1.17266081403665e-54	1.25256778986039e-52	Stbd1
3.91623138079365	1.40019142681359e-54	1.48248337909124e-52	Kdr
2.18911037814237	1.8936786824911e-54	1.98753927805805e-52	Sqle
2.94195684095701	2.07387102248902e-54	2.15789855529676e-52	Csrnp1
2.67379097110323	3.26656862115302e-54	3.36987036387325e-52	Pvr
-2.74083731844453	6.2699710203366e-54	6.41343645893752e-52	Rasgrp3
-2.2704324295955	1.0332412507211e-53	1.04800184001712e-51	Prex1
2.27910188880188	1.3743593475797e-53	1.38237644377391e-51	Syt4
4.90508146073936	2.23606898728038e-53	2.23052501458464e-51	Abcb1a
2.89789943265559	3.12144131703667e-53	3.08818005710103e-51	Pter
2.32483433736407	4.11313490554412e-53	4.03622262682256e-51	Prss53
3.71581751901806	5.46538715840897e-53	5.31993733887066e-51	Tgfb2
-2.83362070322202	1.51282913023749e-51	1.46078780815732e-49	Adora2b
-2.25738615947673	2.22508839587641e-51	2.1314934077959e-49	Ceacam1
-3.43816992925807	8.72694666508186e-51	8.29403513760143e-49	Crp
-2.56080602853309	9.30771829832604e-51	8.77688748912463e-49	Plk5
2.35245431527503	1.05398609185963e-50	9.86171482848511e-49	Anxa6
2.15574493792713	1.25912493720924e-50	1.16904907631657e-48	Tspan13
2.51335889735373	1.53742031510747e-50	1.41653917582803e-48	Hmox1
2.36992376724804	1.80538775881525e-50	1.65083562491667e-48	Pde10a
-2.44105001397798	2.36228525546556e-50	2.14381827319318e-48	Robo2
4.9667926515059	3.15656476515807e-50	2.8432639339894e-48	Gcnt3
-2.93710203999631	3.78969907351214e-50	3.38827169016975e-48	Fstl5
-2.35321668945857	4.41859956271892e-50	3.92150711191304e-48	Tef
-3.08668978046808	4.86966034505801e-50	4.25918843223552e-48	Gpr22
2.08513721890404	4.84077300987342e-50	4.25918843223552e-48	Saraf
3.05504226745254	1.7404996550877e-49	1.51135473646824e-47	Nxph4
-2.41639359683687	2.00816156373767e-49	1.73132214816526e-47	Crabp1
2.19074423382494	3.82168923717923e-49	3.27147440374137e-47	Acat2
2.06050010053762	4.15042818024863e-49	3.52786395321134e-47	Atf5
2.59168738756652	4.44801766944805e-49	3.7543757531635e-47	Sema3c
2.34806979766265	3.10632855457871e-48	2.60370733706702e-46	Elk3
4.01478731531815	4.31415899232878e-48	3.59116545085575e-46	Entpd2
2.11161072848915	6.62617629260757e-48	5.4779416336831e-46	Ldlr
2.16763936325569	7.1403001667026e-48	5.86281789197961e-46	Srxn1
-2.37930808326949	8.8599367439517e-48	7.22563760131736e-46	Rab3b
2.21065616001033	1.62949214665832e-47	1.31999800068228e-45	Rhpn2
2.60473072171624	1.70485566263814e-47	1.37184052320283e-45	Gale
2.99852207677775	4.06755746042576e-47	3.25135222167807e-45	Gpat3
2.67080332579344	5.99090587601016e-47	4.75725223180544e-45	Slc1a4
-2.70202279321163	7.62818787534505e-47	6.01779265721665e-45	Grm2
2.03715291079771	9.42164605541325e-47	7.38436804472974e-45	Tars1
2.07416548657868	1.90890140310955e-46	1.48647999584079e-44	Irs2
-2.07508749935616	2.71565100382996e-46	2.10114792411716e-44	Shmt1
3.43008888878923	3.59620102625805e-46	2.76472269980476e-44	Fos
2.14752758088561	6.1646276028283e-46	4.70930728899605e-44	Dnajc3
-2.00827942242589	1.04424076432717e-45	7.92703523611883e-44	Wif1
2.32664184841524	1.07673295715691e-45	8.12260424555248e-44	Plk3
3.73322049362439	2.84852411219896e-45	2.13550844933177e-43	Tubb6
2.41924911620565	3.60157412286601e-45	2.68339504092547e-43	Gem
-2.0824593052161	4.63276971545015e-45	3.43052334144069e-43	Shc2
2.2569127238127	1.06121471729079e-44	7.8102814864023e-43	Nfil3
-1.98585222891836	2.47874342578199e-44	1.8132383726781e-42	Rap1gap2
-2.50772091082703	2.67604368126201e-44	1.9457739296887e-42	Glrx
2.10204992362052	3.22589604811826e-44	2.33153085633458e-42	Arhgap24
1.99631627606633	3.70987448919591e-44	2.6653681597973e-42	LOC689986
1.96106111152905	4.70069373674386e-44	3.35724102973363e-42	Selenos
2.91193235899146	4.98512518998904e-44	3.53943888489222e-42	Papss2
-2.65532852765007	5.47001435302554e-44	3.86099843514727e-42	Cdk5r1
2.13949024176002	1.08256658218528e-43	7.59684805056765e-42	Ntrk2
2.09650335958471	2.56096248621244e-43	1.78675243980255e-41	Fn1
-2.70092932935903	3.35768602439496e-43	2.32915346634754e-41	RT1-S3
3.83547100174967	3.7102940984466e-43	2.55904284390002e-41	Copz2
-2.21865403105777	5.25848731475185e-43	3.60624669824175e-41	Ffar1
-2.02475815138916	1.41609711578624e-42	9.65666225284744e-41	Slc43a2
2.54697083378212	2.51405146704341e-42	1.70475287680978e-40	Gng2
2.76631211458183	5.62541089243737e-42	3.79322399283346e-40	Clcnka
2.01970282244327	5.78993857911881e-42	3.88247548055356e-40	Acsl4
2.81619075575317	7.35707592268241e-42	4.90607217606501e-40	Cebpb
1.89039315690712	1.22569374443852e-41	8.12863928317196e-40	Ptprn
-2.01872395117171	2.08596925197281e-41	1.37582780717551e-39	Cacna1a
5.88654215230969	2.19798111345748e-41	1.44182782822999e-39	Sv2c
-2.08493962938964	2.73700201065039e-41	1.78570887938109e-39	Vps37d
2.5011237725732	3.94091036036242e-41	2.55735419621368e-39	Cpa2
1.98113720577549	5.28655738101701e-41	3.41223249138371e-39	Gla
1.91575147919881	5.37554244073057e-41	3.45121262019245e-39	Fdft1
2.03030721961274	5.95050757329611e-41	3.80013896347534e-39	Yif1a
2.35262048074317	7.43492564179137e-41	4.72313434191694e-39	Slc6a9
-1.95502844980763	7.88531977845982e-41	4.98302668722565e-39	Myh10
1.89929031393426	9.09592792003029e-41	5.71811718722738e-39	Cd47
2.73552786044611	1.56316412608698e-40	9.77585026003621e-39	Ngfr
2.41905806527471	2.02219235628468e-40	1.25813720311114e-38	Nefm
-3.69502688250372	2.72673292838099e-40	1.6877777664389e-38	Olfml2b
-2.49318159852063	2.8054063332261e-40	1.72761502255301e-38	Ddc
1.93460629513542	2.87957218755938e-40	1.764286106794e-38	Ccng1
2.33646528706862	3.73559164779215e-40	2.27720157519451e-38	Smoc1
1.88884780238027	4.24530533444662e-40	2.57491635109401e-38	Scd2
-3.53946094147786	8.63809735345122e-40	5.21309175280781e-38	Wnk3
2.24076999991148	1.22226346999124e-39	7.33966173273346e-38	P3h1
-2.44296625961143	1.93636694840327e-39	1.15702718154591e-37	Fstl4
-2.95796871754997	2.78518544694321e-39	1.65601913027608e-37	Tgm2
-1.98306731512081	5.11963981186437e-39	3.02912022201975e-37	B4galnt4
2.14491559465329	9.55648919500153e-39	5.62667436993505e-37	Dnajb9
-2.21884804010653	1.17003166896065e-38	6.8554768176481e-37	Ankrd44
-1.96492621156768	1.70944432115215e-38	9.96762944749102e-37	Mlxipl
1.92987774444198	2.69520400033517e-38	1.5639957828868e-36	Neu1
-2.35256971471932	3.34568834053867e-38	1.93217503685654e-36	Clvs1
-3.74812404387497	3.43271502457157e-38	1.97299382602756e-36	Aldh1a1
1.91278733623713	6.98992095061382e-38	3.99849980445066e-36	Eif2ak3
1.93599982489646	8.24585838634465e-38	4.69469390203679e-36	Man2a1
-2.32046576533311	8.43543823292349e-38	4.78008166532331e-36	Slc7a2
-3.40252973619706	1.01385466140061e-37	5.71832979584364e-36	Atp2c2
-2.28248386299956	1.11256189963268e-37	6.24587075747278e-36	Rab40b
3.413667267612	2.45928425296712e-37	1.37423893209783e-35	Metrnl
-2.24141845862761	3.66525182031833e-37	2.03869075904342e-35	Klhl23
-2.02590452227998	4.18290043449772e-37	2.31594533231135e-35	Fhod3
1.90117652798614	4.46231230444179e-37	2.45936573126084e-35	Rai2
2.43081381179702	5.27876004833128e-37	2.89611971742539e-35	Kcnh1
-2.38593998484461	6.16436760738412e-37	3.36669307787902e-35	Tm6sf2
2.2231938036107	7.48274489626119e-37	4.06832121161588e-35	Dyrk3
-2.54033690946656	1.06611208665613e-36	5.77039142867244e-35	Gcnt2
1.79048585301067	1.07876615979855e-36	5.81281586998593e-35	Sucla2
1.85085051896125	1.17803797110257e-36	6.31951924942581e-35	Shmt2
2.21290966072568	1.38827188016374e-36	7.41435468742314e-35	Lgals9
-2.46619982419211	1.45964658428432e-36	7.76120452524744e-35	Crocc
1.94446150524334	1.5320605872961e-36	8.11051372309819e-35	Mcu
1.76322001465504	1.61499105679407e-36	8.51220177096262e-35	Scg3
-4.26302766715866	1.6415184110399e-36	8.61440313967462e-35	Per3
2.01484022337273	2.12590905639358e-36	1.11081048963942e-34	Dnajc25
2.41808851589188	2.3948301199317e-36	1.24593101498171e-34	Sgms2
2.80363480800717	3.14024898877274e-36	1.62672984096511e-34	Arid5a
-4.80078845826071	3.6446343186011e-36	1.87994599254339e-34	Itgal
2.40960560278662	3.67388596253137e-36	1.88697036458526e-34	Cyp2s1
3.52185168730043	3.70558693746398e-36	1.89518789555891e-34	Ecel1
-2.14572086699567	3.76033889764372e-36	1.91507554829366e-34	Gulp1
1.98370878032246	4.16436457138682e-36	2.1119277469176e-34	Nsdhl
1.99298971312426	4.56451163639245e-36	2.30517386825342e-34	Ehd4
3.55596373883552	5.51693338002085e-36	2.77455774570215e-34	Il18
-2.48510447024274	5.58251811594067e-36	2.7958918530873e-34	Igsf9
3.08864223740021	5.91447452215492e-36	2.94990526786818e-34	Nr4a3
1.75253595439611	6.71293245692054e-36	3.33436603930168e-34	Ostc
2.89841451794545	7.65741402863395e-36	3.78790931662343e-34	Bhlhe22
2.42506364791252	1.04831251041163e-35	5.16454367374218e-34	Gdf15
2.05278795016774	1.16309515454112e-35	5.70673110378511e-34	Ddit4
1.78598227334024	1.3373944879227e-35	6.53536496729838e-34	Tmem97
2.08487358411599	1.42778596438038e-35	6.94894217341578e-34	Sc5d
-1.76105397317895	1.50099381114e-35	7.27590172709227e-34	Tspan7
-1.7451511792777	2.46664454934961e-35	1.19089598842599e-33	Nsg2
1.90754312507259	3.96918174336304e-35	1.90868620089211e-33	Angptl8
1.81503194410703	4.32236322098869e-35	2.07027476497355e-33	Fkbp11
2.03355002073461	6.75144181418459e-35	3.22094477064063e-33	Cdkn1a
2.89172690617996	1.08547864244498e-34	5.15816032059484e-33	Hsd17b7
1.86713136818393	1.17775699259136e-34	5.57471643159912e-33	Tgfbi
2.34424319528644	1.38439093519164e-34	6.52718694834496e-33	Dusp4
1.88561875048528	1.72336772218831e-34	8.09379315440193e-33	Tent5a
1.72125749363979	1.84958789614392e-34	8.65291701800662e-33	P4hb
2.17259428907274	1.99094947028429e-34	9.2782857553403e-33	Stk17b
-1.94285199549473	2.03658965953805e-34	9.45447584254779e-33	Ccdc61
6.3713344581916	2.10847531537205e-34	9.75068852741019e-33	Rxfp3
1.70159120387149	2.56258120212366e-34	1.18054790494781e-32	Mapkapk2
1.75995023965088	3.62447849477664e-34	1.66340134722259e-32	Mthfd2
-1.89204356648141	4.45484848065634e-34	2.03674322581523e-32	Vsig10
1.73516618381554	9.16848557774078e-34	4.17598569522004e-32	Sars1
1.76051995944774	1.08647408893246e-33	4.92997829075742e-32	Ldhb
-1.7581220493307	1.15823164103721e-33	5.23590108888355e-32	Bcam
-1.92421994366414	1.20086812764012e-33	5.40838742560307e-32	Svil
2.64006439320358	1.43770944284313e-33	6.45098623610283e-32	Sdcbp2
-2.45958028746639	1.50102210241066e-33	6.71012473188763e-32	Slit2
1.9449187189961	1.50912788815053e-33	6.72146627674423e-32	Slc41a2
-1.73156108211728	1.71160549121036e-33	7.59524936724596e-32	Pklr
-2.84575320817801	2.27298574772076e-33	1.00494278296665e-31	Mafb
-1.74425638773981	2.99809726153846e-33	1.32069466959012e-31	Ldb1
-1.66235844079795	3.10713373868001e-33	1.36374924457701e-31	Castor2
1.8126639442181	3.23250920491794e-33	1.41363717765795e-31	Tnfrsf12a
1.92134761696516	3.64657453076256e-33	1.58895864932506e-31	Slc35a2
-2.33967011332964	3.92928882726452e-33	1.70598978939147e-31	Mgat5b
-1.62907669302685	4.74512551909761e-33	2.05281953460603e-31	Tff3
1.68107826766736	5.38539988816767e-33	2.32149202322085e-31	Selenok
-1.676734854822	6.98761386832284e-33	3.00144125945397e-31	Csrp2
4.0914746896065	7.70433113930111e-33	3.29756300891363e-31	Fosb
2.94669519961427	7.81732630637403e-33	3.3341034811991e-31	Smim3
2.5851849560154	7.89875038680925e-33	3.35696891439393e-31	Ptpro
1.67916971307175	7.98816872023374e-33	3.38305952467443e-31	Hyou1
1.79731438713768	1.1995266973507e-32	5.06233819476328e-31	Pkib
-2.4179943791728	1.2327571801472e-32	5.18445267051451e-31	Evpl
1.84339444851222	1.88228762815442e-32	7.88861516382773e-31	Prrc1
-1.71399087217883	2.00019941854825e-32	8.32496792478529e-31	Mapk3
1.62949741030375	1.99548836048379e-32	8.32496792478529e-31	Rcn1
2.08061068407831	2.15504540671085e-32	8.93862476254294e-31	Camk4
-3.90993208669738	4.65883413812173e-32	1.9257578098332e-30	Tnfsf10
-1.86144039991363	5.03046084308196e-32	2.07227516641636e-30	Smpd3
2.08100974297482	5.71579735772849e-32	2.34658755468649e-30	Camk2d
-3.1730637082612	5.98165577212394e-32	2.44740966676393e-30	Ppp1r17
-1.75269389258816	6.39412232429778e-32	2.60733298832008e-30	Tmem38a
3.27100763946633	6.76789084005047e-32	2.75045260738751e-30	Tph1
3.65924012990359	7.16348832751857e-32	2.90145315815937e-30	Pde3a
-4.09810066520214	7.30217295141078e-32	2.94773336199091e-30	Mtnr1a
2.0690967567374	8.34892496055067e-32	3.35905080912822e-30	Sat1
1.64343168888925	9.24697876714565e-32	3.70800776476571e-30	Bnip3
-1.82670794764642	9.76639727328876e-32	3.90332500293362e-30	Tenm3
-1.99796288104824	1.27139180376119e-31	5.05020804206604e-30	Plcl1
-1.85200742327458	1.27196623429004e-31	5.05020804206604e-30	Rprml
2.49019166499279	1.61289707810327e-31	6.38284187957589e-30	Fzd1
1.65582917943828	1.73238415986e-31	6.83329307500334e-30	Calu
1.97383836548247	1.81967739921588e-31	7.15423655001162e-30	Jun
1.69612135700475	2.00408297617686e-31	7.8536628319658e-30	Ccnd3
1.74906447209661	2.32885692714517e-31	9.09686184810429e-30	Psat1
-5.21439154438651	2.35899670935575e-31	9.18486783287867e-30	Selenop
2.37054859854914	2.37269297678017e-31	9.20849010602463e-30	Phospho1
-1.69181677288298	2.58133949275125e-31	9.98614348638063e-30	Rfx6
1.68453059916004	2.92874300664028e-31	1.12939067380665e-29	Ssr1
1.84491620092187	3.00671927757674e-31	1.15576756943794e-29	Bhlha15
-1.6504103006932	3.28294650242623e-31	1.25794172331062e-29	Rph3al
-2.52321187984414	3.4547116295271e-31	1.31956865089848e-29	Scn7a
-1.84642966951966	4.14516330781064e-31	1.57830035095503e-29	Lima1
2.04289426667372	4.609214927179e-31	1.74947245820913e-29	Pgm3
-2.15752434906053	5.13402059566958e-31	1.94255888996025e-29	Rflna
1.90921069185805	6.56393073116849e-31	2.47583262266261e-29	Cdr2
1.83766185900339	7.62863524383582e-31	2.86846191255758e-29	Arntl
1.8010004749161	8.5004048564163e-31	3.18633188251381e-29	Sdf2l1
3.63930929005768	1.21574733215874e-30	4.54305582017214e-29	Slc16a7
1.64311390572457	1.26100965174122e-30	4.69765015324586e-29	Snap25
1.56031604539947	1.28863824759639e-30	4.78580419953491e-29	Pgk1
1.69444697547091	1.32724740598816e-30	4.91407245100525e-29	Sec23b
1.7519116877204	1.5051312954285e-30	5.5556375338905e-29	Ggcx
1.74793029102338	2.49417676524422e-30	9.17826632820051e-29	Ptprz1
1.5410938423862	3.44113846412004e-30	1.26244806267261e-28	S100a10
-1.86082730276065	4.34114807824872e-30	1.58780779710491e-28	Nmt2
1.78248769859579	4.45236360447652e-30	1.62356582193449e-28	Junb
2.33363603730008	5.04169493117814e-30	1.83292945238916e-28	Kcnd3
1.62139575099796	5.79633911174136e-30	2.10095534770925e-28	Nars1
-2.58411549971919	1.19088681248076e-29	4.30359396007267e-28	Cpne5
3.20870683884037	1.26295682696439e-29	4.55041459745079e-28	Frmd6
1.64760137796731	1.64289991635759e-29	5.90172678286789e-28	Ifrd1
1.63627128619814	1.6626080318227e-29	5.95480087362018e-28	Cyb561
2.53986295685043	1.71957060278527e-29	6.14059679752019e-28	Bmp2
-2.81614448264389	1.80456852394858e-29	6.42511565901455e-28	Ccdc187
1.56587050700087	1.941504344684e-29	6.8923404236282e-28	Rab5if
-1.71038349255535	2.0361060952827e-29	7.20697963931443e-28	Spns2
2.02453364976778	2.25541165863848e-29	7.95988851455161e-28	Ccdc184
-1.99280950401567	2.82253161545717e-29	9.93234886255626e-28	Enpp3
1.67089374317228	3.34624232851996e-29	1.17410304957081e-27	Gys1
-1.57066815804124	3.3971693580517e-29	1.18851693193287e-27	Adh5
-1.59625674079822	3.93686490506399e-29	1.37335142786481e-27	Tmem109
1.67101695429965	3.98947881892378e-29	1.38769479378703e-27	Man1b1
2.20684284402952	4.00140418206627e-29	1.38784334705574e-27	Creb3l1
-2.32132026993169	4.85461907843812e-29	1.67894705664035e-27	Notch1
1.56570157461975	5.74576419768628e-29	1.98146782474495e-27	Lrrc59
1.7587646107116	5.95045589958611e-29	2.04621090336195e-27	Grin1
1.65485543871436	6.55308837944352e-29	2.2470391119285e-27	Vldlr
1.57252958395222	7.09329009472426e-29	2.42538276043405e-27	Slc3a2
2.20633968400644	7.16102453917238e-29	2.44162616349748e-27	Ikbip
-1.57430692118643	7.73051297442175e-29	2.6283744113034e-27	Hepacam2
1.76384001600337	8.03411990294405e-29	2.72392773113861e-27	Lss
1.84384810180069	1.17290401867375e-28	3.96553263456364e-27	Gpr158
-2.00276856425578	1.38759026611584e-28	4.67827221006095e-27	Mxd3
3.51891076577211	1.71266733446227e-28	5.75818794622831e-27	Ccdc80
1.64288050436767	1.94352856859145e-28	6.51621939524967e-27	Camlg
1.67542748036749	1.96788836357923e-28	6.56143993049762e-27	Coq10b
1.69853899806114	1.96559690041513e-28	6.56143993049762e-27	Tspyl2
1.62428262289264	2.14978375037695e-28	7.14817902673549e-27	Esrra
-1.73453352834205	2.76249995952039e-28	9.16026772291515e-27	Ret
-2.74407564002682	2.84444697835564e-28	9.40615754212399e-27	St8sia2
-2.26215463971703	3.08612717682697e-28	1.01774740503556e-26	Cspg5
1.61025262554048	3.63919361949607e-28	1.19686831028113e-26	Eaf1
-2.32451037915747	4.2579798687133e-28	1.39657111454808e-26	Tcp11l2
1.8890208142682	4.56641672253183e-28	1.49367614745147e-26	Zfp703
2.06450528791153	4.69963977809445e-28	1.53309870598919e-26	Tm6sf1
1.83450401701754	5.74198767338957e-28	1.86808062581704e-26	Wnt4
2.73385197877553	6.29902503068964e-28	2.04379656237699e-26	Akna
2.81981560301425	6.44204840528944e-28	2.08459850541136e-26	Trim66
-2.29296323170245	6.51044717599829e-28	2.1010988613449e-26	Kdsr
-3.1856234969551	6.79433375158381e-28	2.18686955684311e-26	Fev
2.15108898791681	7.6049546003816e-28	2.44127133049484e-26	Eva1a
1.66839154079259	8.11711654973987e-28	2.59876914470452e-26	Gnpnat1
-1.52731870840276	8.47644812297718e-28	2.69949152623574e-26	Hmgn3
1.55828663252914	8.45561958805644e-28	2.69949152623574e-26	Surf4
1.57026778167213	8.80828757897483e-28	2.79779029153227e-26	Creb3
-2.610598768534	1.15435540986549e-27	3.65697370002007e-26	Kcnb2
1.63517190929106	1.16215997738696e-27	3.6720604521101e-26	Slc30a7
1.65890760134382	1.70037928348831e-27	5.35863654091487e-26	Uba5
2.89771838317333	1.78117872027489e-27	5.59865290461404e-26	Col18a1
2.66921078282296	2.12508005625609e-27	6.66226396857429e-26	Aldoc
1.6710583298534	3.16137734106099e-27	9.88544676336947e-26	Pcyt2
-1.86228395608583	3.18765127777386e-27	9.9418477836513e-26	Ppm1e
1.83472770853702	3.49977228804899e-27	1.08871782259668e-25	Slc31a1
1.96525317143555	3.61931922164988e-27	1.12301241658905e-25	Slc17a9
1.85443310867731	3.68748537307414e-27	1.14122944751294e-25	Etv5
2.91413136300268	3.7487640490583e-27	1.15722716297017e-25	Prdm1
1.48911951327041	3.82270251262342e-27	1.17704130937155e-25	Atp1b1
1.60858263933145	4.56478641776651e-27	1.40195857665246e-25	Irf6
2.35507818883853	7.04978881103163e-27	2.15966880581603e-25	Itga5
-1.64403121431491	7.44307361241012e-27	2.27437717726051e-25	Oxr1
-1.68326799994751	7.63476240931956e-27	2.32706015859816e-25	Siae
-2.3135366086619	9.55140872044397e-27	2.90391695858334e-25	Fgd6
-2.02899137038434	1.18024865571947e-26	3.57929680264673e-25	Dck
3.09710881992567	1.2229526316266e-26	3.69950833677519e-25	Pah
2.22570900337282	1.31933178025755e-26	3.98108364692716e-25	Dennd2c
1.65962136135672	1.32877671972989e-26	3.99958478981042e-25	Tmem39a
1.45776600059699	2.42595034381035e-26	7.28388573377885e-25	Calr
-2.59065474470832	2.65956987333584e-26	7.96551076207533e-25	Afp
1.74504698484765	2.84066186895522e-26	8.48682890056671e-25	B3galt2
1.52002868078918	3.14136771689947e-26	9.36205144271028e-25	Sec61a1
1.74677521053373	3.20676010687957e-26	9.53339765764443e-25	Creb3l2
3.08061373499345	3.57502924745891e-26	1.06021137633486e-24	Rasd2
-1.47975727185852	3.64675136080855e-26	1.07883061090586e-24	Hmgn2
-1.96605028217162	4.16043342067199e-26	1.2277856084966e-24	Rhebl1
1.61845060774934	4.96932253197311e-26	1.46094374592846e-24	Gne
3.93363543655078	4.97471316964869e-26	1.46094374592846e-24	Ppargc1a
1.51069107785493	5.10227715713454e-26	1.49476906035471e-24	Aars
-1.92363773411356	5.23369014233401e-26	1.52955544837703e-24	Crebrf
-1.6482594036021	5.30602307435514e-26	1.54694923931079e-24	Tox3
-1.59936653251712	6.24262748009303e-26	1.81562683577645e-24	Ece1
-1.38967413429825	6.28348320183559e-26	1.82311640014797e-24	Nnat
1.51555078066062	6.93510115690756e-26	2.00735421975718e-24	Zfand2a
1.73233864346755	7.00521317397245e-26	2.02279720119252e-24	Lmo1
1.50205538279815	7.14796766415957e-26	2.05909235576148e-24	Copg1
-1.54269414750291	7.43387888642249e-26	2.13635519426475e-24	Rimbp2
1.53567369509191	7.4552733721972e-26	2.13741447986746e-24	Manf
1.87814195434485	9.38254881876162e-26	2.68358683038988e-24	Myo16
-1.71785395100112	1.12633569892498e-25	3.21391770355191e-24	Sp110
-3.13240386622126	1.17739232843247e-25	3.35168051985374e-24	Eml2
-1.59391183112671	1.23579902097032e-25	3.50966921955571e-24	Neurod1
-2.10515582575364	1.3447050414588e-25	3.8099976174666e-24	Slc2a4
1.48267437455915	1.42994452144184e-25	4.04202116482506e-24	Ift20
1.62672458835632	1.44913734779534e-25	4.08670275417985e-24	Mfsd2a
1.70196175104228	1.58901999089863e-25	4.47073922847236e-24	Abca5
1.77687472585038	1.8781331806613e-25	5.27187616060043e-24	Pde1c
1.54423637848264	1.88612300324184e-25	5.28201964016914e-24	Hsd3b7
-1.4641695804391	1.89741796910125e-25	5.30135066829909e-24	Stmn1
-1.91115617980004	1.93174527976852e-25	5.37788422331909e-24	Nrtn
-1.96501932162476	1.93372141915533e-25	5.37788422331909e-24	Slc12a6
1.69524260907294	1.96649816144995e-25	5.45646731234505e-24	Tnfrsf21
-1.74534649970777	2.15077998142224e-25	5.9541088017813e-24	C2cd4c
1.50568826338076	2.26562060686649e-25	6.25767522308434e-24	Erp44
-1.79428192692266	2.42841521924983e-25	6.6920026703985e-24	Camkk1
1.59953567002718	2.67260701789179e-25	7.34814731342915e-24	Spock2
1.5393564250826	2.85570957767577e-25	7.83373059148784e-24	Pdha1
1.42913772089906	3.09665421157526e-25	8.47542320492366e-24	Iapp
1.55091983688222	5.13540380535353e-25	1.40236026992346e-23	Ncald
1.57596075410972	5.24806158942638e-25	1.42988946691595e-23	Dhcr24
1.52060679931827	5.37986272326499e-25	1.46249871778848e-23	Spart
3.46742218317093	5.57453718704775e-25	1.51201491792509e-23	Ism1
-1.84697650045237	5.67724868389104e-25	1.53642133664944e-23	Ttc25
1.51037122639514	6.1961365179008e-25	1.6730954758627e-23	Tmed3
1.46627010862845	6.94831559443379e-25	1.87201270591107e-23	Eprs
1.92729629616444	7.89095271960515e-25	2.11878060776438e-23	Elavl2
1.93165155754065	7.89934775057144e-25	2.11878060776438e-23	Ern1
-1.63396582051045	8.01852456243814e-25	2.14597763788533e-23	Klf10
2.30829062546887	8.54151588536374e-25	2.28088709593673e-23	Msh5
1.47970065764244	1.00347514650362e-24	2.6737185470858e-23	Lpcat3
1.57908308166121	1.0247019570334e-24	2.72426269193682e-23	Acsl3
-3.08202859661731	1.08072192533873e-24	2.86688211842603e-23	Gria2
2.95507295578678	1.13160587185343e-24	2.99528133185765e-23	Il23a
-1.6133687986677	1.31133799036556e-24	3.46342440781452e-23	Calml4
3.20395454352273	1.37250797394277e-24	3.60918763518283e-23	Ccdc85a
1.48386484071189	1.37011119826784e-24	3.60918763518283e-23	Xbp1
-1.68363348397793	1.44668720720106e-24	3.795981432808e-23	Vgll4
-3.81175051660616	1.52604909207257e-24	3.99553417382124e-23	Sult1d1
1.4972832910523	1.60544046112221e-24	4.19430007916559e-23	Cldnd1
1.53164311322458	1.82758601859814e-24	4.7643549124146e-23	Slc7a8
-3.49160744645735	1.91184183425511e-24	4.97326097833173e-23	Pik3ip1
-1.72869768442502	2.03445852627483e-24	5.28084180906176e-23	Cadps
1.42603017569166	2.04663578088069e-24	5.30105018781759e-23	Cycs
1.38039358812233	2.09019769351837e-24	5.40228825712349e-23	Pgam1
2.14805734343152	2.09671545320426e-24	5.40755459832807e-23	Sez6l
-2.29183573128389	2.70812934456099e-24	6.96953543472305e-23	Lzts1
-2.14011242116963	2.83227022129962e-24	7.27351097257157e-23	Olfm2
2.21999499801429	2.89954457337252e-24	7.43046772836652e-23	Plekhd1
1.51929295666515	3.00740779947463e-24	7.69055341941923e-23	Cars
2.17944732281373	3.07847704752595e-24	7.85564861810532e-23	Zfp9
1.46300058226964	3.17242053762768e-24	8.07829449138525e-23	Jmjd6
1.92254327498662	3.64879020462848e-24	9.27176795155069e-23	Avpi1
-2.41716724081233	3.68136177441816e-24	9.33488164227462e-23	Gabrd
-1.46968360319594	3.75956107863333e-24	9.51318704803024e-23	Ociad2
1.93791251239279	4.42296333584119e-24	1.11684450760676e-22	Wnk4
4.36343364674002	4.81528788613758e-24	1.21337212496202e-22	Dab2
1.39671008523855	5.76843853395071e-24	1.45052193968302e-22	Isca1
1.40068141718403	5.85571790018952e-24	1.46940779740723e-22	Ufm1
1.46072304910125	6.22782247468595e-24	1.55953977737468e-22	Id4
-1.83776404186746	6.78776027500777e-24	1.69623740205681e-22	Cpne2
-1.53623731173026	7.45947079225068e-24	1.86024405914185e-22	Cplx2
1.49952635713	7.50523435288894e-24	1.86779749771896e-22	Spr
1.68819866878143	8.37593196494849e-24	2.08019544890799e-22	Plod1
2.71506853919723	9.91531648284698e-24	2.45745112829493e-22	Adamts14
1.52008804290195	1.03322279632627e-23	2.55553261304468e-22	Iars1
1.44407513487045	1.29800087766258e-23	3.20385901705262e-22	Tes
-1.48134004910312	1.31487034618841e-23	3.23887450581512e-22	Gstz1
-2.4372562712661	1.39687014986227e-23	3.43385391218689e-22	Trpv1
1.53875893349493	1.51272484668901e-23	3.7110953047838e-22	Txndc11
-4.65438230290318	1.82557385550319e-23	4.46046081698857e-22	Adamts16
3.73643182357423	1.82429408302039e-23	4.46046081698857e-22	Cyth4
1.43403658023748	1.87973734788034e-23	4.58352116947791e-22	Arf4
1.52200136244383	1.91566191320329e-23	4.66170147023461e-22	Mafk
1.40310830671414	2.41021147655687e-23	5.85055915595452e-22	Hdlbp
-2.92321843355792	2.41390096078323e-23	5.85055915595452e-22	Rasgef1c
1.39030140759281	2.60947816339197e-23	6.31190409461746e-22	Cope
1.36761044007366	2.74155535490987e-23	6.61811462675242e-22	Clic1
1.48597714107874	2.87319331260272e-23	6.922044567488e-22	Ttpal
1.37861673629043	2.8851963912802e-23	6.93711562604621e-22	Ppib
1.37341800810608	3.6176843604018e-23	8.68100402187867e-22	Serp1
1.44267180860508	3.90042860764557e-23	9.34090739965914e-22	Pmm2
-1.51875948202185	4.22234613612559e-23	1.0091825319413e-21	Dopey2
1.63193595558155	4.24542628815114e-23	1.01269358296411e-21	Sec24a
1.38582756497268	4.8449348048849e-23	1.15341939043315e-21	Dnajb11
1.71931025244876	4.9170931478487e-23	1.16829358847508e-21	Tcerg1l
1.53783888465873	5.40974053808523e-23	1.27958213860128e-21	Fads3
1.37864345746702	5.39975980166938e-23	1.27958213860128e-21	Jund
-1.58766600537616	5.41728643600044e-23	1.27958213860128e-21	Nrsn1
1.56848871072893	5.5652021871457e-23	1.31195293747751e-21	RGD1304884
5.21607208704641	6.26832541994671e-23	1.47482822258785e-21	Rbp2
1.5814526275785	6.6831254552065e-23	1.56631933045101e-21	Otud4
1.45888734780409	6.68313550275286e-23	1.56631933045101e-21	Rab3a
-1.55928705350416	6.86561173770192e-23	1.6028613863455e-21	Hpca
1.67048145869979	6.86149743238686e-23	1.6028613863455e-21	Slc38a3
1.43159916262559	7.01534223629751e-23	1.6346559998477e-21	Acsl5
-1.40882504895476	8.60999142179978e-23	2.00236216688099e-21	Cnih2
-1.49438118806228	8.73838266482993e-23	2.02831305316341e-21	Enpp2
1.37142029349557	9.02379663332584e-23	2.0905417536323e-21	Sqstm1
1.51671968521055	1.12535914537442e-22	2.60212354112438e-21	Dad1
2.53924550914898	1.28692132804576e-22	2.97000773030829e-21	Unc5b
3.66933921624527	1.30715941585456e-22	3.01095689873369e-21	Slco1a5
1.42237031793841	1.33475052137156e-22	3.06865500818184e-21	Tmed7
1.36587531530183	1.60701839804315e-22	3.68758784493931e-21	Aco2
2.33111288463872	1.6881111695973e-22	3.866319130368e-21	Rhbdf1
1.41969225295729	1.74480914033091e-22	3.98860725829433e-21	Cul4b
1.64287500088631	1.86737228503508e-22	4.26071521368118e-21	Ficd
1.3459410418279	1.9391361860845e-22	4.41610825774339e-21	Ssr4
-1.93239772741749	1.99860466280865e-22	4.54296766103586e-21	Nrm
1.35543937090203	2.02700553199924e-22	4.59886405474264e-21	Hsp90b1
-1.856659773102	2.0418029856749e-22	4.62374522271972e-21	Galnt18
1.49511663423283	2.35605514675389e-22	5.32539056579015e-21	Xpot
1.39202983625379	2.42079328377904e-22	5.46149064209588e-21	Ndrg4
-1.49565597579417	2.61579773414237e-22	5.89042512147357e-21	Dbp
-1.47408454229275	3.009854331028e-22	6.76516606620259e-21	Sez6
-1.44504052433395	3.18955241259685e-22	7.15574305205277e-21	Dock11
1.54579617320163	3.22644980032381e-22	7.22120493352268e-21	Hivep1
-1.60316776434683	3.23069649055696e-22	7.22120493352268e-21	Pdk2
1.3949355944215	3.24485583927633e-22	7.2394473160934e-21	Ap2a2
1.37333157806177	3.64871653207219e-22	8.12546283064786e-21	Itga3
-1.76764463958078	4.00065885871179e-22	8.89280891798367e-21	Slc16a10
-1.55108096242989	4.46316122692938e-22	9.90263897224957e-21	Cemip2
1.61879249411324	4.62934809865632e-22	1.02525195506022e-20	Praf2
1.83749680253562	5.48428879819041e-22	1.21015293956414e-20	Fdx1
1.33365963801703	5.48277681965082e-22	1.21015293956414e-20	Sec61b
1.35977554117359	6.31318112265953e-22	1.39051270347629e-20	Pdia6
1.3909986568687	6.62901910115439e-22	1.45741822497147e-20	Arfip2
1.44288626013439	7.12759503870871e-22	1.56418312940389e-20	Arl1
1.35014886692465	7.3815045971332e-22	1.61696480013426e-20	Ssr2
1.41098936827777	7.52091803559184e-22	1.64451957771003e-20	Septin9
1.37813017609459	8.34494181522398e-22	1.8209793333393e-20	Kdelr2
1.32171251702559	8.35809901135021e-22	1.8209793333393e-20	Pdia3
1.45814908258313	8.74020200928284e-22	1.90079708562241e-20	Crb3
1.37576662398907	8.82921075926945e-22	1.91670096878385e-20	Fads1
-2.10594130266617	9.03036316590942e-22	1.9568488943003e-20	Ca8
1.41214621554116	9.63718951632235e-22	2.08460353874571e-20	Slc30a5
-1.69407209793082	1.20998008646023e-21	2.61260458740162e-20	Rasa3
-1.71045772826755	1.28342502569678e-21	2.76623929645717e-20	Sh2b2
1.94852929855697	1.56278255111766e-21	3.36235033725314e-20	Ubash3b
1.63770106904639	1.72309482115666e-21	3.70066805896101e-20	Sema4a
-2.21020473520867	1.78635045224751e-21	3.82970691982725e-20	Mycl
3.15823162930491	1.82719287074323e-21	3.91032233153738e-20	Trpv2
1.51331739471563	1.88002739850628e-21	4.01627092034881e-20	Ext1
-1.41752811399128	2.07916497139151e-21	4.43383766867413e-20	Iqgap3
1.43027019415515	2.15351065726573e-21	4.58428106405597e-20	Rcan1
-2.41744654227735	2.18805897581972e-21	4.6496253236169e-20	Nrep
1.69032480717868	2.27878993096513e-21	4.83391818396295e-20	Ephx1
1.40758946208635	2.62474603317494e-21	5.55645305415073e-20	Cd200
1.53320864818762	2.62861200821878e-21	5.55645305415073e-20	Pdxdc1
1.3194201877524	2.80781604312492e-21	5.92488455253807e-20	Chchd10
-1.62306891213852	2.82890177247513e-21	5.95896062718584e-20	Csad
-3.04683679291958	3.0416001943548e-21	6.39583873621297e-20	Slc17a4
4.20961946991174	3.28466371998808e-21	6.89493758265324e-20	C1ql3
3.11125901179103	3.36234944642545e-21	7.04575656568667e-20	Cfap70
1.24952235106364	3.53142412806685e-21	7.38722516911038e-20	Atp5mc1
1.28484296262266	3.92363544781606e-21	8.19347402338059e-20	Tmed9
1.33060364675535	4.0640797775125e-21	8.47209722186111e-20	Yipf5
1.41121508928522	4.08848730081866e-21	8.50828305532435e-20	Tceal8
1.46883770187054	4.85736797432329e-21	1.00909520568128e-19	Mlec
1.37350221195716	6.07945007644208e-21	1.26080691447862e-19	Lamb3
2.2543504032238	6.12777102864873e-21	1.26864830730343e-19	Bco2
1.90954558729317	6.14575879755262e-21	1.27019364189144e-19	Asic2
1.34789065808403	7.13725629483804e-21	1.47259287997769e-19	Ddost
-1.4073876030751	7.46529961694019e-21	1.53764789038342e-19	Mtss1
1.55463151021295	7.9323056514251e-21	1.63105501214141e-19	Nceh1
1.41526774577069	9.15789905865293e-21	1.87986125234593e-19	Nampt
1.38030591233451	9.63272983233445e-21	1.97397366852762e-19	Ssu72
3.04647304449841	1.0173027488484e-20	2.08116003027121e-19	Gng8
1.66101620264589	1.1655792478874e-20	2.38046387851115e-19	RGD1311946
2.34235457766114	1.32185354809485e-20	2.69506289282177e-19	Irak3
1.46090936641203	1.35930435296681e-20	2.76674595958001e-19	Olfm1
1.36448897543195	1.49387603699112e-20	3.03553598762337e-19	Crat
2.09508423326432	1.54808756881883e-20	3.14040621103248e-19	Bdnf
1.3017011679169	1.87917381918946e-20	3.80564228147933e-19	Btg1
2.51074291266067	1.91336141989762e-20	3.86838732632567e-19	Cd164l2
1.43820662723147	1.92445891901172e-20	3.88431758402533e-19	Ccdc107
1.39522658886843	2.18444339471574e-20	4.40170814260752e-19	Vmp1
1.2614616664021	2.24304256531514e-20	4.51225396055895e-19	Gapdh
1.37180295704444	2.43503152407991e-20	4.89032121391756e-19	Herpud1
-1.45790378073822	2.5044039363575e-20	5.0212882910025e-19	Sorl1
1.90165141548677	2.52838370205184e-20	5.06096041190145e-19	Tmem120b
-1.29583090195572	2.57330007231571e-20	5.14233971404811e-19	Hmgb2
2.2479705680835	2.60536742337398e-20	5.19781566944198e-19	Arrb1
1.5925988772709	2.62085034284265e-20	5.22007650793907e-19	Ypel4
1.40045458441151	2.63813216375664e-20	5.24584105709104e-19	Asah1
1.25650124266101	3.1128550073494e-20	6.17963156886633e-19	Prdx5
-1.36652432068967	3.13859520951385e-20	6.22049986516128e-19	LOC102548847
-2.16178046763459	3.14486191195705e-20	6.22270217661011e-19	Alpl
-2.09118791523541	3.18569287618402e-20	6.29317725295271e-19	Plppr1
-2.64237636156172	3.33392966254412e-20	6.57525016779535e-19	Drc1
1.69784178051488	3.4014168282424e-20	6.69740638122117e-19	Osbpl6
1.32863639800984	3.79646215912162e-20	7.46307789260553e-19	Dhcr7
1.30600918807606	3.92402232328242e-20	7.70129259219819e-19	Asns
-1.64007717827605	3.98741283556952e-20	7.81299885151366e-19	Macrod1
3.68768922889978	4.15384301502443e-20	8.12591332112558e-19	Ankrd34c
1.34202606716902	4.61596875822862e-20	9.01533056825557e-19	Mars1
1.33350965706051	4.79265544273159e-20	9.34529098445401e-19	Mcfd2
-1.53465203544745	4.81850598168911e-20	9.37712152168729e-19	Glb1l2
1.36788637245592	4.82451736948451e-20	9.37712152168729e-19	P4ha2
1.96439984635836	4.9678138662114e-20	9.64011468893434e-19	Amigo3
-3.28200789551198	5.02719521397825e-20	9.73968639369462e-19	Slc2a5
-1.84118999691715	5.4411811401681e-20	1.05248487759341e-18	Ntn1
-1.39016198623048	6.12826712033325e-20	1.18349094627876e-18	Cnot6l
2.61852309627127	6.71263098667802e-20	1.29427246021092e-18	Tcf7l2
1.27748720460546	7.07933308959107e-20	1.36279984675222e-18	Pdia4
-2.92928561548139	7.15996426828488e-20	1.37612689041717e-18	Vdr
5.29771037299209	7.18897267033594e-20	1.37950556646987e-18	Gpr135
2.95278323808182	7.8904184633007e-20	1.5117039817784e-18	Rcn3
-1.24608146583778	8.89553045756448e-20	1.70156977215219e-18	Tmem132a
1.27781666844465	8.96498362655133e-20	1.71214165146321e-18	Sec61g
2.20370376279059	9.47064997690482e-20	1.80585695452198e-18	Mme
1.28331573880688	1.09967206925297e-19	2.09353972805731e-18	Tram1
1.39348328995162	1.12627040786699e-19	2.14080060204009e-18	Chpf
1.26980237880651	1.22525419677524e-19	2.32528587343981e-18	Odc1
-1.7674443895501	1.25408935883139e-19	2.37627292952823e-18	Mex3b
-1.26954860331503	1.45101111425737e-19	2.74509469421418e-18	Prpf19
-1.36069321254133	1.49187378608849e-19	2.81798381816715e-18	Sdk2
1.57750300868693	1.50650911678271e-19	2.84118203743238e-18	Trip10
-1.22793348299476	1.58261260297211e-19	2.98005212447322e-18	Raly
1.31124170755578	1.7063687422118e-19	3.20807955116766e-18	Stat3
1.30368580699766	1.83408770987841e-19	3.44283649428187e-18	Srpra
-2.5812713689366	1.84654803722634e-19	3.46084391449099e-18	Tent5c
1.36223687345243	1.93353149971027e-19	3.61825196922526e-18	Exoc6
1.27853910565236	1.94145738117576e-19	3.62745984377577e-18	Cltrn
-1.7240813388978	1.94523403478269e-19	3.62889873258533e-18	A1bg
1.33584193713394	2.17421381097068e-19	4.04980874975557e-18	Errfi1
1.38616861177067	2.18667336272212e-19	4.06674075316734e-18	Ero1a
1.31399143843346	2.5454758153241e-19	4.72675278322491e-18	Uso1
1.31758943640862	2.63818092661995e-19	4.89137385319552e-18	Bet1
3.4538111047804	2.90093572326058e-19	5.37029051836736e-18	Padi4
1.9413844800403	3.07694943370554e-19	5.68740883075434e-18	Lrrc24
1.2618242597242	3.53107632872569e-19	6.51683353023228e-18	Cdkn1b
1.59735545194949	3.6591100653044e-19	6.74281808980521e-18	LOC100365921
-1.43418187859314	4.09536500857959e-19	7.53522189840787e-18	Mapk4
1.71267367237827	4.50912229883057e-19	8.28388221413775e-18	Slc16a1
-1.40217098534678	4.79077739290895e-19	8.78794576480411e-18	Nbl1
-1.57499431456204	5.06449340418141e-19	9.2759386021957e-18	Adamts10
-1.44183931781912	5.50855660453963e-19	1.0073981547999e-17	Arvcf
1.23314968980524	5.98968932900662e-19	1.09372995765673e-17	Sec13
2.20626792370145	6.60254713263911e-19	1.20381788354915e-17	Htra3
-1.74705484156252	7.50515153784426e-19	1.3663224594537e-17	Tmem86a
1.61787802514627	9.6234794626176e-19	1.74932826978606e-17	Ackr3
4.8461037824413	9.84306756914028e-19	1.78655376781238e-17	Klhl1
1.26206138790091	1.02062302818756e-18	1.84968768021378e-17	Cry2
1.33613475743127	1.04252305180557e-18	1.88654471293752e-17	Brsk1
2.03626908168739	1.07797569381611e-18	1.94777943478449e-17	Pcdh15
1.55065386228149	1.14133623331241e-18	2.05918211301657e-17	Met
-1.29499619497784	1.17829491120116e-18	2.12268948928329e-17	Tk1
2.11770176917434	1.21859210866367e-18	2.19201292869903e-17	Fgb
1.24324546479858	1.26732118704371e-18	2.27627481065738e-17	Cmas
4.52904163710896	1.27917737784795e-18	2.29415615908244e-17	Cd7
1.73748128336423	1.2883643487963e-18	2.30720440504026e-17	Ddah1
1.24871394382775	1.32709380941335e-18	2.37304033772135e-17	Rpn2
1.32109487140835	1.35592120875979e-18	2.42100132984181e-17	Slc35c1
-2.33236289156398	1.37052906718574e-18	2.44346910501209e-17	Efcab1
1.70064675527717	1.45954178302438e-18	2.59832880842245e-17	Whrn
-1.3458950212146	1.83937752882517e-18	3.2697035011664e-17	Atp8b1
-2.10101947852802	1.8685826358332e-18	3.31673417860393e-17	Fras1
-1.68284740595666	1.89181730726038e-18	3.35304477219277e-17	Jph4
-1.27510880752936	1.96148680010657e-18	3.47142898493934e-17	Pola1
-2.67301710802448	1.98962325129933e-18	3.51606920105167e-17	Spata13
1.24207243419193	2.06141823288332e-18	3.63761960100901e-17	Os9
1.30746685838425	2.18951605760951e-18	3.85802318472215e-17	Slc7a1
-1.28225267639681	2.27310910551656e-18	3.99947914046426e-17	Rnf112
-1.35331410305498	2.30652675447767e-18	4.05236942162234e-17	Pim2
-1.30398778849831	2.41147130429483e-18	4.23058991901723e-17	Myrf
-1.41700906522806	2.59489193304512e-18	4.54576859678586e-17	H2az2
-1.72926977463317	2.75685262728891e-18	4.82249437846046e-17	Mboat1
-1.36590495508532	2.86578656892992e-18	5.00579506323938e-17	Auts2l
-1.97798387893624	2.90674297517646e-18	5.06999822404334e-17	Gabrq
-2.88458832246762	3.50251335751372e-18	6.10033711763211e-17	Mmp17
1.28987050034667	3.78424744280811e-18	6.58153697906251e-17	Slc7a5
1.96114887159994	3.79200343418623e-18	6.5855368993709e-17	Lrrc10b
1.251122254727	4.37554559940626e-18	7.58805106103931e-17	Eif1a
1.19582946074683	4.49600669345707e-18	7.78576768866956e-17	Resp18
1.5083984185334	4.53843344589075e-18	7.8479787524214e-17	Bckdhb
1.5566705668412	4.57313453324504e-18	7.8966715044732e-17	Arl4a
-1.41308533584623	4.87103907973032e-18	8.39473096402393e-17	Impa2
-2.1390377509046	4.87548169493022e-18	8.39473096402393e-17	Vwce
1.23676810516742	5.16292230635479e-18	8.87699034725104e-17	Hmgcr
3.27142363424426	5.20549054556831e-18	8.9374496280241e-17	Sema3a
1.19767869002257	5.83606840652408e-18	9.99363603467957e-17	Ckb
1.23600447737801	5.83721077419147e-18	9.99363603467957e-17	Etv1
1.68459958688303	6.46793799583377e-18	1.10577920127073e-16	Trpt1
-2.16452102597468	7.82442044669655e-18	1.33579568304989e-16	Tekt2
4.81181632055878	7.97766526263361e-18	1.36003417683598e-16	Gpr3
1.19666469207668	8.97840832917782e-18	1.5284822078022e-16	Hspa5
1.24944016396807	9.74651424024227e-18	1.65690742084119e-16	Copb2
1.19926062536313	1.03585971954893e-17	1.75848478410064e-16	Uba1
1.21132041091659	1.11835774017793e-17	1.89586768594769e-16	Eif1
4.4205204700671	1.16125441394054e-17	1.96582619582921e-16	Sim1
1.17310442488052	1.20859290158361e-17	2.04309752410563e-16	Creld2
-1.29461869684197	1.2986304372711e-17	2.19223347942129e-16	C1qtnf6
1.43078342884814	1.31140464781073e-17	2.21070587975915e-16	Septin6
1.23460969143113	1.32414440024404e-17	2.22906874629645e-16	Atp6ap2
1.23862847888353	1.3417687206132e-17	2.25559170721466e-16	Litaf
1.27863049394231	1.40562692141387e-17	2.35965465110785e-16	Yipf2
2.31048917435514	1.4274339358736e-17	2.39293438972144e-16	F2rl1
-1.56027108373435	1.51740268987264e-17	2.54022891355933e-16	Tspan2
1.22239442298563	1.57650965408977e-17	2.63552237186475e-16	Pld3
1.49002084703871	1.580235843141e-17	2.63809773536817e-16	Gbe1
2.66951249080153	1.61903822146098e-17	2.69914244931408e-16	Fbn1
1.42937095208026	1.64614899727596e-17	2.74055426167184e-16	Nap1l5
-1.89876430248057	1.76504470305644e-17	2.9344475986076e-16	Syt12
1.14246962513797	1.84186692667742e-17	3.05795513136128e-16	Ins1
-1.74259246236314	1.8780595801411e-17	3.11376086982186e-16	Dctpp1
1.34276959125759	1.98158000390293e-17	3.28088760591335e-16	Bet1l
-1.44021803451403	2.02760982908795e-17	3.35250008727282e-16	Ero1b
1.19120704238957	2.03742093292129e-17	3.36411363342817e-16	Eif6
1.66844359912164	2.07318663163188e-17	3.41849216445311e-16	Ndrg2
1.49789503959704	2.08780055578969e-17	3.43789259323078e-16	Cyp4v3
-6.02925944753595	2.10326982985975e-17	3.45864670931978e-16	Camk2a
1.31742111094485	2.12742152093581e-17	3.49360241601295e-16	Cds1
1.24724332061153	2.18762660030604e-17	3.58758873175188e-16	Ckap4
1.15451646657654	2.59620788622387e-17	4.2518628475878e-16	Sec11c
-1.32932535886526	2.63948545873264e-17	4.3168820442958e-16	Nr1d2
1.32567218888854	3.04980249572715e-17	4.98120651196572e-16	Npc2
1.58025818570255	3.105525603109e-17	5.065364058044e-16	Plk2
6.73597653885009	3.1507464934734e-17	5.13218760812739e-16	Nmu
-1.46500772527252	3.4477596709016e-17	5.60841768568494e-16	Ganc
1.37767572342583	3.76680129399368e-17	6.11915095807587e-16	Zyx
1.4001438307304	3.81170576586729e-17	6.18377534865836e-16	Whamm
-1.237952050491	3.94387418115352e-17	6.38960555255342e-16	Sox4
-1.3076365922788	3.98453803222964e-17	6.44683298244125e-16	Eif5a2
1.24941208283513	4.23996063748811e-17	6.85091364049284e-16	Nab1
-1.39222451921906	4.4702728043915e-17	7.21339475254083e-16	Elavl4
4.09649483262802	4.49616355088544e-17	7.24548652325598e-16	Pycr1
1.2596469094002	4.52631970982892e-17	7.28435718635134e-16	Clu
3.76091506552096	4.53428419236279e-17	7.28745808279879e-16	Adra1b
-1.39910319126815	4.77782678224316e-17	7.66866612522274e-16	Ung
1.6276412524737	4.87324885899842e-17	7.8114360860705e-16	Abcc10
-2.16794391540019	4.97348582166741e-17	7.96153499569306e-16	Cecr2
1.22622648260291	5.08821192034805e-17	8.13171498215125e-16	Cdk16
1.23031963735054	5.09326969884536e-17	8.13171498215125e-16	Lman1
-1.89627478342579	5.30890305206059e-17	8.46478993901866e-16	Tox
1.13258293841981	5.40621469138088e-17	8.60857669194818e-16	Fth1
-2.60708198270692	5.53400665499613e-17	8.80045590590293e-16	Trmt9b
-1.6202157900461	5.93286964113063e-17	9.42233375900615e-16	Dennd2b
1.31151678837834	6.1152309695003e-17	9.69919024991703e-16	Tmem214
4.38724623416074	6.62873569925649e-17	1.04998477545966e-15	Maf
1.34830753174798	6.67184712241478e-17	1.0554285028512e-15	Qpct
3.3925020445296	6.73620030086032e-17	1.06421384334272e-15	Ccn3
1.52408197336622	6.79803057574855e-17	1.07257815750699e-15	Nefl
1.27992011521546	7.17532477531532e-17	1.13062885167175e-15	Tnfrsf1a
1.19778913823855	7.91286614913049e-17	1.24521896245117e-15	Arfgap3
-2.71695959839421	8.57132475597615e-17	1.34708189849781e-15	Cpne9
1.7896917487842	8.82665178582639e-17	1.38540555338003e-15	Nnmt
-1.44548256727932	9.29312182554954e-17	1.45672701862835e-15	Cacna1c
1.14240986720374	9.48641732819721e-17	1.48509801752711e-15	Mif
1.23184285275311	9.52990258585727e-17	1.4899731115453e-15	Fam162a
1.39457364452032	9.57057378966585e-17	1.49439619199569e-15	Ago2
1.20621385870405	1.00077836723399e-16	1.56064533495016e-15	Hspa9
-1.29668357192701	1.00873025060769e-16	1.57101601610772e-15	Cdh22
1.42333077658939	1.07992899291694e-16	1.67973491552931e-15	Trpc4
-1.51369295868983	1.08156886800831e-16	1.68012049380442e-15	Galnt14
-1.34255317496417	1.11200063714627e-16	1.72517322498143e-15	Unc5c
1.61202304214432	1.15733622343895e-16	1.79320259523852e-15	Ccdc163
-1.54495834899747	1.24659083717902e-16	1.92901941086548e-15	Rin3
1.52847623836675	1.31749055776244e-16	2.0361217710874e-15	Dhodh
-2.05610200085973	1.34268637747955e-16	2.07240723480539e-15	Micalcl
1.44193958921428	1.46394941022908e-16	2.25668829903767e-15	Rell2
-1.371489272833	1.51963836889245e-16	2.3395452949658e-15	Rgs16
1.35744858804138	1.5217729487411e-16	2.33984706895606e-15	Stard4
1.24831766959665	1.52802280131137e-16	2.34646758420206e-15	Srp54a
1.31645332913652	1.56215588119744e-16	2.39583500458108e-15	Hcn3
-1.3750042881428	1.63527921132822e-16	2.50479950263092e-15	Thra
1.22246212656923	1.88825509584195e-16	2.88862344826519e-15	Phf10
-1.17534122894718	2.06922807151322e-16	3.16146618014741e-15	Sorcs2
-1.26214712259997	2.15596155231276e-16	3.28981743823198e-15	MAST1
1.14802885685609	2.25082527523982e-16	3.43023498385664e-15	Syt5
-1.20498304199211	2.35137726882435e-16	3.57607995835461e-15	Ap1s2
1.56084671788855	2.3524502791496e-16	3.57607995835461e-15	Fam214b
1.12154004418542	2.4670349407896e-16	3.74554864595352e-15	Slc25a3
1.21075677102331	2.55168992136591e-16	3.86920820991037e-15	Sec31a
1.26932987090054	2.78049917163062e-16	4.21086888351086e-15	Mvk
-1.80923531431221	2.98627354649329e-16	4.51683229400677e-15	Fgfr3
-1.53723037130273	3.02730460093771e-16	4.57316226950164e-15	Pclaf
1.21357550842748	3.23775196332903e-16	4.88495827467268e-15	Arcn1
1.80108546519035	3.2936033697874e-16	4.96302030878076e-15	Cep85l
1.89128980992062	3.47186774112543e-16	5.22511766027231e-15	Lin7a
-1.83073904772725	3.60067024750199e-16	5.41221542806339e-15	Frk
1.16429969987864	3.64709034622388e-16	5.47517170135849e-15	Ghitm
1.30279606379965	3.74649565183919e-16	5.61741646182597e-15	Kcnk1
1.78186822508387	3.87927759370827e-16	5.80929039157057e-15	Etv4
1.68007322265726	3.89579324508418e-16	5.8267936143948e-15	Klf4
-1.15680314613767	3.99823301978547e-16	5.97260798871418e-15	Hap1
1.11949970629447	4.26445693360125e-16	6.36242214939024e-15	RGD1562987
-1.54744484548445	4.43597071061045e-16	6.61014400951458e-15	Rgs12
1.19988562813652	4.44324623135578e-16	6.61282145653074e-15	Tmed10
1.97469861439999	4.67085358156136e-16	6.943005262247e-15	S100a4
1.21104009832953	4.80359478476664e-16	7.13153616877409e-15	Golph3
-1.22084833103605	5.06915852275174e-16	7.51655323951026e-15	Mcf2l
-4.07140073033639	5.126278577392e-16	7.59013656470544e-15	Coq8a
1.13936174079842	5.13135993106847e-16	7.59013656470544e-15	Mettl7a
1.13097778225044	5.51928221467962e-16	8.15394569537124e-15	Pfkl
2.23172547456407	5.52646941817177e-16	8.15458262559086e-15	Gast
-1.42802998264689	5.7938983593006e-16	8.53874886407304e-15	Rpia
1.15312624167778	5.87918072877829e-16	8.6538672434578e-15	Osbp
1.29690623981506	6.02658233072864e-16	8.86003029621128e-15	Tiparp
1.2224164180489	6.25190508626185e-16	9.18010880671297e-15	Chpf2
-1.17119590190268	6.51901541520621e-16	9.56069453967666e-15	Smarca2
-2.30282924547891	6.54936845106565e-16	9.59355305878184e-15	Eepd1
-1.38787734367169	6.91688065487971e-16	1.01196060005331e-14	Jade3
-2.34493304856831	6.94794121396134e-16	1.01527421855343e-14	Gpm6b
-1.39847918222904	7.44447349459767e-16	1.0865150553784e-14	Dock8
-1.36870912634403	7.59543759364719e-16	1.10720932071644e-14	Reep3
1.35992379339854	7.61829235381145e-16	1.10920131134504e-14	Mphosph6
1.24027922923616	7.91224523648203e-16	1.15061204824504e-14	Ebp
-1.37506535497327	8.12151667071271e-16	1.17962342016248e-14	Il6r
-1.23499702144185	8.30593294013288e-16	1.20495926186783e-14	Abcg1
1.16636162819686	8.80599147972686e-16	1.27597019400124e-14	Ezr
-1.28147819741571	8.86667894139617e-16	1.28322319931237e-14	Sorbs2
-1.1661446181799	9.45262845608608e-16	1.36638593371208e-14	Pnma8b
2.63598820521404	9.67121848073667e-16	1.39631108926425e-14	Doc2b
-1.32097380446642	1.22911295721484e-15	1.77244843411985e-14	Cited1
-1.21400455306441	1.37808512782271e-15	1.98490304210264e-14	Ankrd10
1.12933741520242	1.38093042888628e-15	1.98663054548956e-14	Tp53inp2
3.97138355793601	1.41068761417259e-15	2.02702375036466e-14	Ptprh
-1.20841120553222	1.44858317759479e-15	2.07900106463366e-14	Fgfr4
-1.23527147850203	1.48204861498842e-15	2.12450436851665e-14	Melk
1.43006289191956	1.58514658498513e-15	2.26959896569045e-14	Spata2L
1.38467176367589	1.6146602740694e-15	2.30911724028646e-14	Zfp347
-1.20345274350975	2.06441808326259e-15	2.94881967632893e-14	Patz1
-1.67667508559545	2.13283091501952e-15	3.04293961516378e-14	Pgm2l1
1.30552634774959	2.15430216494968e-15	3.06994417130373e-14	Alkbh3
-1.42414448386169	2.22375742571366e-15	3.16518303400518e-14	Rida
1.17830782005568	2.33582812727683e-15	3.3168759407331e-14	Rab22a
1.16721562349711	2.33397386453761e-15	3.3168759407331e-14	Tprg1l
1.94906627185906	2.4732679131838e-15	3.50791347968608e-14	Nuak1
-2.60501240907398	2.56952305014526e-15	3.64015765437246e-14	Ror1
1.1113552997164	2.69693605715467e-15	3.81618032940878e-14	Gars
1.12833332474031	2.74150477838728e-15	3.87470288936001e-14	Ninj1
-1.575873680638	2.84853976833021e-15	4.02127193026265e-14	Ssc5d
-1.57951415052646	3.11721076143537e-15	4.39541283767815e-14	Klf11
1.12691033220351	3.21715675891021e-15	4.5310480840194e-14	Pcsk2
-1.1826572223347	3.28799479415878e-15	4.62541925005786e-14	Pkdcc
1.95557415412283	3.46897776602969e-15	4.87433779231413e-14	Vwa1
-1.38575157263802	3.63685755854238e-15	5.10428729437285e-14	Snn
2.21387712164657	3.92890202712338e-15	5.50776393349353e-14	Zhx2
1.07788506762657	3.95929374115103e-15	5.54392986724976e-14	Mapk8ip1
-1.44072674587028	4.03748549017676e-15	5.64686556969102e-14	Bcas3
-1.34605393475305	4.04634552759653e-15	5.65270723589006e-14	Sh3kbp1
-1.18490992131513	4.09935251278717e-15	5.72013697449031e-14	Deaf1
1.11357501684476	4.38031818333568e-15	6.10513169432582e-14	Hm13
-3.13807236488523	4.49776431405612e-15	6.26159345682323e-14	Ndst4
1.21442706399449	4.50608833598829e-15	6.26595463310814e-14	Tmem41b
1.18572795120431	4.67290665763192e-15	6.49044687659577e-14	Pgd
1.11335956260744	4.69231696790093e-15	6.50991560949014e-14	Copa
-2.32719254901604	4.94736065850265e-15	6.8533501974724e-14	Slc29a1
3.73873435011891	4.95121903247385e-15	6.8533501974724e-14	Sptssb
-1.80357408427207	5.23825760154663e-15	7.24235615700662e-14	Adora2a
-1.18746251411212	5.62202601902999e-15	7.76405652742471e-14	Tcf19
-1.16120855754741	5.76350106645922e-15	7.95033804253288e-14	Ago1
-3.30421775143189	6.35888918931307e-15	8.76162015011515e-14	Cyp2f4
1.24329659320026	6.38543419277769e-15	8.78816313646827e-14	Cacna1b
1.30864698497421	6.61893550417096e-15	9.09915165550609e-14	Gmppb
1.05866091470336	6.71117720072772e-15	9.21546175344523e-14	Mdh1
1.18181029806379	7.02372228741707e-15	9.63367363740046e-14	Idh3a
1.57235780745441	7.15881157138054e-15	9.80781562617061e-14	Dgat2
1.40145889616518	7.78180739558481e-15	1.06492534313729e-13	Kcnma1
1.45905471185572	7.85089089986281e-15	1.0731625499586e-13	Prkca
1.08789288085699	8.1072003737221e-15	1.10569388147826e-13	Eif3c
-1.59204100612868	8.10153265540525e-15	1.10569388147826e-13	Scn2a
6.50417622255163	8.88219943188588e-15	1.21002423411809e-13	Sprr1a
-1.39915710473075	9.21066098012079e-15	1.25236887983922e-13	Apba2
-1.15081419879742	9.21378264537882e-15	1.25236887983922e-13	Wls
-1.11215500291845	9.23170941286963e-15	1.25339406764158e-13	F11r
1.16519562481997	9.40031331480687e-15	1.27485147988448e-13	Ghr
-1.19936249462346	9.47318876032758e-15	1.28329279839679e-13	Grb7
-1.03079951599094	1.0065665107887e-14	1.36202441538337e-13	Ins2
1.1217880369645	1.0798675088528e-14	1.45957456123777e-13	Rab6a
-3.36430875996065	1.08602537425613e-14	1.46625573459412e-13	Pnma8a
1.19708371939432	1.10041780790178e-14	1.48402714428766e-13	Uhrf1bp1l
-1.15385067204961	1.1448735900662e-14	1.54125403348911e-13	Camk2n1
1.94836155265933	1.14540585587385e-14	1.54125403348911e-13	Tgfbr3
1.1357973096451	1.16235403078812e-14	1.56231772289673e-13	Sec22b
2.08499194982236	1.20652310189666e-14	1.61988140599474e-13	Tgfb1
-2.16855097642914	1.2492680806848e-14	1.67540730376284e-13	Kcnab3
-3.18627574618975	1.32443674260019e-14	1.77424544763421e-13	Caly
1.92418289222915	1.32839142964114e-14	1.77757034986348e-13	Foxa1
-1.20414273438153	1.34483218981726e-14	1.79757746745231e-13	Chd7
1.66617529761009	1.35990268667903e-14	1.81571077745751e-13	Snapc1
-1.57804463954534	1.44618160610822e-14	1.92877480505262e-13	Matk
-1.59469646011755	1.45938863856678e-14	1.94424071385221e-13	Snx29
3.598569860347	1.4687363652684e-14	1.95453670659202e-13	S100a3
1.17909867736156	1.47725297201936e-14	1.96370521721076e-13	Slc66a2
-1.3136445093719	1.4914642334514e-14	1.98041510426384e-13	RGD1306227
-1.29261000059595	1.50436084523939e-14	1.99534454967466e-13	Vipr1
-1.27714687631949	1.68457022448087e-14	2.23015428080492e-13	Dlc1
-1.13805003745094	1.68508757588574e-14	2.23015428080492e-13	Tp53
1.17895284721503	1.73049499466473e-14	2.28774091846695e-13	Mvd
1.59888760649937	1.76485316503008e-14	2.33061025185044e-13	Sts
1.62632069822553	1.96471972269097e-14	2.5917122462164e-13	Pard6a
-1.77406823285318	1.97271328157127e-14	2.59766824955335e-13	C1r
1.12750382574129	1.97353917550988e-14	2.59766824955335e-13	Tmem165
-1.27681504118593	2.01364556654173e-14	2.64757102267524e-13	Spc25
1.0851460690351	2.14786512697287e-14	2.82097193499048e-13	Slc39a7
-1.19213617720893	2.19946374346402e-14	2.88560080256638e-13	Cpt2
1.13735568801152	2.25038938741567e-14	2.94920737308438e-13	Oat
-1.59887691903006	2.26250313326267e-14	2.96186690005211e-13	Carmil3
-1.6264213298293	2.35921764312449e-14	3.08513076408588e-13	Hfe
-1.12332122793489	2.41223302557148e-14	3.15104465569781e-13	Plscr3
-1.2563398390791	2.61479780115468e-14	3.41195777945265e-13	Cmss1
-1.12654912395944	2.63559585268952e-14	3.43538249913202e-13	Nme3
1.22624542921233	2.65291507762599e-14	3.45422707518292e-13	Spcs3
3.34351217124507	2.7071349329832e-14	3.52102571563655e-13	Akap3
1.32568519649357	2.74445155853703e-14	3.56571908628008e-13	Ggct
1.39495981162071	2.75760000077875e-14	3.57894967843006e-13	Kcnk2
5.67488463495025	2.8304286494539e-14	3.6695245756078e-13	Steap1
1.20125579076098	2.98164476691288e-14	3.86142192453203e-13	Map9
1.13563805745392	3.30954783154024e-14	4.28148363630125e-13	Gap43
1.092455686008	3.44499996935651e-14	4.45194321521767e-13	Hid1
-1.22438880012941	3.4872331959667e-14	4.50170103479338e-13	Ypel3
1.95100776754381	3.58006101452573e-14	4.61659577407324e-13	Atp7b
-1.47489332655077	3.58835151474193e-14	4.62234821589488e-13	E2f7
1.17767996006733	3.60450350942157e-14	4.63820440924503e-13	Tvp23b
1.12421947876169	3.6477288617286e-14	4.68882719500152e-13	Tob1
-1.58007386954239	3.66645794513985e-14	4.7078880210466e-13	Slc16a14
1.03034571129143	3.7155683139658e-14	4.76587774171809e-13	Tpt1
-1.43679666106617	3.73843144867312e-14	4.79011333179241e-13	Dnph1
1.04280681597594	3.8513889728063e-14	4.92961451768526e-13	Tuba4a
1.61664716824541	3.86712354282887e-14	4.94451071630768e-13	Osbp2
-1.45232994120598	3.90205761056857e-14	4.98389792164684e-13	Rgl2
-1.36362819755572	4.13830680202319e-14	5.28005952435728e-13	Plxnb1
1.18884203340498	4.25013474113583e-14	5.41701439551314e-13	Esyt1
-1.14604662029435	4.36283660210938e-14	5.55479301555488e-13	Akap13
1.46993893925264	4.60212068061977e-14	5.85327677714232e-13	Gadd45b
1.10008233960316	4.84116145429347e-14	6.15082302666549e-13	Cabp1
1.39404563618662	4.93826064068049e-14	6.26759263228323e-13	Arl4c
1.09146163240848	5.11200406184728e-14	6.4812908641278e-13	Sdc1
-1.28467406291257	5.30020774474653e-14	6.71285492960028e-13	Atp23
1.0912793407038	5.53166537364313e-14	6.99865839202019e-13	Tspan31
-1.23786379387716	5.59127229289548e-14	7.06666560997366e-13	Klhl24
1.12872069983246	6.11437280888422e-14	7.71971546058918e-13	Plpp1
1.36355579592708	6.4461099801211e-14	8.13004675653727e-13	Pde8a
1.0470096504068	6.60911917396846e-14	8.32693824945713e-13	Rpn1
1.10014688222959	6.70455682085375e-14	8.43837339183574e-13	Sh3bgrl3
2.66332847558303	6.71803676274309e-14	8.4465316381572e-13	Chrna7
-7.50698547381537	7.49656819295338e-14	9.41556483755955e-13	Cyp4f1
-1.17184715961556	7.98561277300115e-14	1.00193707037551e-12	Misp3
1.11676109483306	8.21357483406393e-14	1.02946882915007e-12	Sec16a
-1.24718372675329	8.34737196076103e-14	1.045153315004e-12	Mdc1
-3.40792418183365	8.67326699513573e-14	1.08370944752886e-12	Crybb3
-1.12701435949471	8.66928548619061e-14	1.08370944752886e-12	Lmnb1
1.23014033080341	8.71483271273796e-14	1.08777694770163e-12	Alg1
1.17025355152865	8.79433924904741e-14	1.09656688776862e-12	Gpr107
1.23291320709436	8.83877831221701e-14	1.10097063187265e-12	Gfpt1
1.09207577147786	8.95311998400396e-14	1.11406348666936e-12	Zfp330
1.09397517368294	9.12024060689989e-14	1.13369005278354e-12	Myo1c
-1.49298712893218	9.44231897928499e-14	1.1725184164606e-12	Prickle2
-1.29334636156332	9.55625744181787e-14	1.18544735172396e-12	Kif15
-1.34585645999863	9.97530377972533e-14	1.23615930822674e-12	Akt3
1.02379297862131	1.02066113712946e-13	1.2635261461695e-12	Mdh2
-2.60275900810537	1.04128378762404e-13	1.28773517588342e-12	Cxcl10
4.45425558108417	1.05457134090057e-13	1.30150062215439e-12	Cntnap5c
1.26573136728362	1.05386494720032e-13	1.30150062215439e-12	Phlda3
1.09517426548363	1.05661780149176e-13	1.30269426598627e-12	Slc35e1
1.09198481792636	1.06786037917151e-13	1.31521171189797e-12	Nus1
1.26233874824814	1.0977823643492e-13	1.35068635450508e-12	Dusp1
-3.01263066130982	1.10317615914649e-13	1.35594055406295e-12	Corin
1.13421447585241	1.1922996695126e-13	1.46399359216858e-12	Nat9
-1.17623285589792	1.22523220862361e-13	1.50290170305762e-12	Ggh
1.16104352182755	1.23003908660426e-13	1.50726617008258e-12	Gstm5
1.16802535812853	1.2386378845637e-13	1.51626361731073e-12	Slc33a1
1.1053785742961	1.28152114273623e-13	1.56716921913134e-12	Tmem30a
1.11342593119569	1.31170740398039e-13	1.60246036093556e-12	Itpr3
1.44824882642163	1.34339910423776e-13	1.63951741032859e-12	Ttc39b
1.4256617665501	1.36492065894027e-13	1.66410023771809e-12	Taf1a
1.21603790476938	1.37187598396377e-13	1.67089234373791e-12	Golga3
-1.10477796544687	1.41821250520633e-13	1.72558719131455e-12	Tmprss6
1.16679199191724	1.62196002096351e-13	1.97150628932825e-12	Golt1b
-1.23376824440707	1.6421761256776e-13	1.99407100975138e-12	Tfcp2l1
-1.18422450250446	1.64670849754932e-13	1.99756498144927e-12	Manba
1.05498885696761	1.74427476660816e-13	2.1137948225864e-12	Krtcap2
-2.41151641862161	1.80324299890424e-13	2.18306349014786e-12	Il15
-1.13493277946754	1.81332816367672e-13	2.19307324003787e-12	Asic1
1.07031917439505	1.81770864586254e-13	2.19617050606214e-12	Uap1l1
1.08821540597025	1.93764765457834e-13	2.33874071907606e-12	Elmo3
-1.11198008311732	1.94016014720003e-13	2.33943386380663e-12	Pgap6
-1.6342682882565	2.16729341081354e-13	2.61070174336521e-12	Il17rb
1.75848151393969	2.24494108636532e-13	2.70153927342267e-12	Pde4b
1.04399555488464	2.25725440304551e-13	2.71365145864137e-12	Arf1
-1.15311143465293	2.28721552408076e-13	2.74693446523928e-12	Psip1
-2.109369094932	2.71697523766003e-13	3.25983013106924e-12	Capsl
1.6612946247572	2.73457428708119e-13	3.27768735303574e-12	RGD1561648
1.01518295736481	2.93045256711505e-13	3.5089843735197e-12	Atp6v0c
-1.43254479017545	2.95310698153644e-13	3.53260666671406e-12	Chrm4
-2.28411328549114	3.0598121683066e-13	3.65662701697631e-12	Adamts15
1.17122529464257	3.07775682074159e-13	3.67443371180524e-12	Ttc7a
1.62944731797114	3.1118862395387e-13	3.71150858806641e-12	Kcnq1
-1.35764483074883	3.22413968093007e-13	3.84159584884758e-12	Thbs3
-1.50460345501087	3.24493890445265e-13	3.85875985977769e-12	Cep162
1.09141502431174	3.24354938189548e-13	3.85875985977769e-12	Galnt10
1.04941127218279	3.76098273171182e-13	4.46801787123638e-12	Stt3a
1.00765178494184	3.79835961199733e-13	4.50798431827019e-12	Maged1
1.47676151047159	3.82191865723819e-13	4.53148901698083e-12	Zbtb7c
1.14206385678332	3.99064229740622e-13	4.72689426199147e-12	Nol3
1.02244383908456	4.06106745164696e-13	4.8055964844489e-12	Prelid3b
1.17942102838095	4.08045019233948e-13	4.82380350847576e-12	Unc13b
-1.12708114717032	4.54029007061578e-13	5.36216253936717e-12	Prpf18
1.35312644120688	4.56884875091373e-13	5.39061626818462e-12	Pde4d
1.5827656273325	4.60066047126558e-13	5.42284881720464e-12	Mrc2
1.117992323576	4.70590391643532e-13	5.54148880696335e-12	Lto1
1.06334632811082	4.72110506619836e-13	5.55397057982594e-12	Lmo7
1.03921723797844	4.73002581657855e-13	5.55904689445989e-12	Stx5
1.0050442464386	4.91897731124331e-13	5.77549184306486e-12	Gpi
-3.05650847109877	5.07023130638076e-13	5.94729755763029e-12	Hdac9
-1.54043743131914	5.1327742379251e-13	6.01481408269476e-12	Pou3f2
1.17298051658401	5.17872452566014e-13	6.06277449318311e-12	Srprb
1.1127580951857	5.36179047824119e-13	6.27100882484217e-12	Syap1
1.10948191606568	5.37514556908059e-13	6.28054278981633e-12	Rab21
1.0800844338663	5.39558839456752e-13	6.29833190739168e-12	Usp16
-1.03055304378115	5.46597808768177e-13	6.37433386650425e-12	Tm4sf4
-1.36573881495216	5.6537912134995e-13	6.58699420337248e-12	Msrb2
-1.29922949779796	5.79472239080876e-13	6.74467688110527e-12	Xylt1
-1.02983110581679	6.13940006080288e-13	7.13210382424358e-12	Cst6
1.13665513726028	6.1380845095092e-13	7.13210382424358e-12	Mrpl47
-1.2167861517	6.22155014973067e-13	7.22058752954319e-12	Dscc1
1.11449325415193	6.26710906228766e-13	7.26182286622893e-12	Ndfip2
3.86715168438599	6.26911302950335e-13	7.26182286622893e-12	Tpm2
1.25091719385771	6.37054488498562e-13	7.37224130026619e-12	Pdzrn3
1.14167665384247	6.42001496354206e-13	7.42237362164298e-12	Smyd5
-1.11118226190374	6.45177493243874e-13	7.45195439564934e-12	Smarcc1
-2.47912931317337	6.53956265715023e-13	7.54613014070777e-12	Ust
1.37615483868177	6.61272442734478e-13	7.6232649320011e-12	Plpp2
1.08078891799179	6.89177770574562e-13	7.93738138438451e-12	Lap3
1.14143861016176	6.97185026922123e-13	8.02194783122023e-12	Gss
1.87028418897226	7.0771289684759e-13	8.13532825233373e-12	Prlr
-1.14022467140399	7.15386240573325e-13	8.21571067908662e-12	Nup210
3.12126452176658	7.29818234308803e-13	8.37348487462667e-12	Prss12
1.21743032697299	7.90554757191932e-13	9.06172451975937e-12	Magt1
1.00403058668639	8.02508253832289e-13	9.19001387453105e-12	Ndufs4
1.34070143593441	8.09684407808149e-13	9.26340360402309e-12	Gab2
1.72426782996447	8.31206828586715e-13	9.50063108053186e-12	Lypd6b
1.03348125680081	8.41132136782658e-13	9.60498097537056e-12	Erlec1
1.09801073862324	8.45971422493009e-13	9.65111065169245e-12	Nrip3
1.01067976299461	8.62761992097654e-13	9.83336850294493e-12	Canx
1.19809212432014	9.2179586750383e-13	1.04962982271427e-11	Spry4
2.21048004896552	9.34013610378041e-13	1.06253951717841e-11	Ace
1.02045948214546	9.50621828599002e-13	1.08041482779566e-11	Atp6v0b
1.01200960789882	9.84482806496867e-13	1.117846422805e-11	Fam3c
-1.15787051552565	1.01009147597854e-12	1.1458462514155e-11	Ccne2
-2.10606670234553	1.03902987938319e-12	1.17756719663428e-11	Fes
1.07565106793312	1.04786655770192e-12	1.18646804422722e-11	Sgsm2
0.983628926472699	1.06692063650193e-12	1.20691022329694e-11	Cox7b
-1.04451039153307	1.07785516856772e-12	1.21813781691127e-11	Lgals3bp
-1.00366799981436	1.10988955836217e-12	1.25316809816945e-11	Pacc1
-1.790537621815	1.15676510328173e-12	1.30487428005705e-11	Fhl1
-1.18692228605957	1.16201985868084e-12	1.30957793597364e-11	Cntn3
1.01037720828058	1.18713090243192e-12	1.33662966346579e-11	Clptm1l
1.33650101038485	1.19162473978168e-12	1.3404390129697e-11	Gpatch2l
1.14953843514365	1.20445717353306e-12	1.35361248459441e-11	Tlcd1
-1.05529259320802	1.21696094960386e-12	1.36639243364824e-11	Tmem164
1.04826401945053	1.26315256251902e-12	1.41693786520489e-11	Tbrg1
1.0132293798875	1.2737606688151e-12	1.42751079597013e-11	Tfrc
3.03988841802055	1.28775549985812e-12	1.44185611162221e-11	Hs3st3b1
-1.02178442670458	1.33059740921459e-12	1.48844399714737e-11	Adcy6
1.01343615541287	1.34446176819707e-12	1.50256051316099e-11	Cltc
-1.30824273408991	1.35488018505016e-12	1.5128033148525e-11	Rgl1
1.07429341068263	1.37725721449923e-12	1.53636733632215e-11	Plekhh3
-1.50559649295525	1.38841709183372e-12	1.54738636181283e-11	Vsnl1
3.79615123170734	1.4317310487859e-12	1.59418761612969e-11	Calcr
-1.21887775550657	1.43704880672768e-12	1.59863401817541e-11	Ptp4a3
1.0077605264221	1.47694357330925e-12	1.64150174307944e-11	Emc7
1.92620261014486	1.51055493948065e-12	1.67731353445551e-11	Mdfic
1.09084130984772	1.51441449640513e-12	1.68005358194944e-11	Golgb1
1.02899489374776	1.55864121753043e-12	1.72752979757505e-11	Sec63
-4.03117121380962	1.56488739657292e-12	1.73243686768843e-11	Cytip
-1.21827621060199	1.56593920683353e-12	1.73243686768843e-11	Trim14
1.00266536413225	1.60648844982138e-12	1.77404534211748e-11	Ccdc47
1.00515053777737	1.605039012687e-12	1.77404534211748e-11	Pdcd6
-1.11419079460526	1.62115473860792e-12	1.78860490813507e-11	Myo10
0.971441139859357	1.64399433000215e-12	1.81214588098904e-11	Tmed2
0.992482720594201	1.64549451993702e-12	1.81214588098904e-11	Wdr1
-1.3485734653847	1.68778250146005e-12	1.85702231473316e-11	Abtb1
-2.53006293533745	1.71116149468269e-12	1.88103089624955e-11	Kremen1
-1.23774490166778	1.76753264283473e-12	1.94123011819975e-11	Bckdha
1.26072089887804	1.77542409303023e-12	1.94812443662499e-11	Cdv3
1.13755809262532	1.85133202656464e-12	2.02957107726024e-11	Ube2j1
1.36788268006568	1.89755561279528e-12	2.07835719114691e-11	Rab26
1.45791753090321	1.93557042411715e-12	2.11807207788704e-11	Mxd1
-1.23833756188878	1.94822043994892e-12	2.12998375998039e-11	Baz2b
1.28525412187823	1.96283966224609e-12	2.14402486183804e-11	Tmed5
0.96409713073272	2.16163230573846e-12	2.35903272425526e-11	Tmem130
-1.04590405753899	2.17220023967253e-12	2.36842429023012e-11	Selenoh
1.0252053014972	2.19285567556902e-12	2.38663372444708e-11	Armcx2
1.70202204870582	2.19188033942541e-12	2.38663372444708e-11	Plce1
1.1907716541365	2.20992439063546e-12	2.40304390945675e-11	Tap1
0.964922231392748	2.22719520275307e-12	2.41826632793784e-11	Lonp1
-1.20421743039263	2.22793053576378e-12	2.41826632793784e-11	Slc31a2
-1.13535956166718	2.25793495663393e-12	2.44756928113064e-11	Pcsk6
-7.64436918263084	2.25898274994162e-12	2.44756928113064e-11	Ubd
1.21912431308416	2.34521496530533e-12	2.53872149159061e-11	Gpr180
-0.99967805232183	2.40100402879738e-12	2.59678482326025e-11	Hdac5
-1.10135484620681	2.59131821904221e-12	2.80010840678957e-11	Cnnm3
1.73319111271192	2.60802095701560e-12	2.81563622103563e-11	Apold1
1.89715079239713	2.70950231521842e-12	2.92258203259038e-11	Ephb3
0.999906382673425	2.83815077030811e-12	3.05861426764455e-11	Taf10
-1.49725789141556	2.87249754944875e-12	3.09286756662322e-11	Ptprm
0.981985832590284	2.94187582883072e-12	3.16474520980274e-11	Akap17a
-1.0379409119493	3.05103286924074e-12	3.27924904111628e-11	Rnf145
3.18430192363592	3.09849874072894e-12	3.32730247336284e-11	Emp3
-1.13677823209852	3.13358236180307e-12	3.36198569839671e-11	Chd6
1.14386254667773	3.13661539457752e-12	3.36225113788194e-11	Btd
1.0528588999556	3.15534899117489e-12	3.37633531236533e-11	LOC100912041
-1.06925024885724	3.15532544096996e-12	3.37633531236533e-11	Ybx2
1.0641931949685	3.16127994184567e-12	3.37968546484298e-11	Dolk
1.41375366181256	3.16906272188895e-12	3.38500770382298e-11	RGD1564664
1.77232245156037	3.22290803063357e-12	3.43947833154263e-11	Kcnn1
1.00862853607808	3.28931804097954e-12	3.50724988998437e-11	Cers2
-1.45417884067967	3.35430721630681e-12	3.57338818189084e-11	Zfp90
-1.15717402288319	3.53226286832447e-12	3.75964839688504e-11	RGD1308134
1.36636701700917	3.59477514027244e-12	3.82281373947915e-11	Pcdha6
1.22331696529449	3.65370411429878e-12	3.87977889929208e-11	Cflar
1.08516867329282	3.65477100952369e-12	3.87977889929208e-11	Wsb1
0.958427805128156	3.66310681946667e-12	3.88521083576122e-11	Gabarap
1.06399770562041	3.70811380987173e-12	3.9294937388193e-11	Zfpl1
1.05562469054062	3.7632202277175e-12	3.98439194285528e-11	Atg4d
1.30600979617763	3.77171300084384e-12	3.98988395444217e-11	Pkp2
0.993047048816655	3.78413515788441e-12	3.99951938315804e-11	Gaa
-1.19868191977452	3.81849961495878e-12	4.03230886723994e-11	Utrn
2.49730781704892	3.8479610127636e-12	4.0598679566483e-11	Tcea3
1.00274394065713	3.89980249192095e-12	4.11097083646165e-11	Ctsb
2.26292497234745	3.92053425763557e-12	4.12921889089541e-11	Oaf
1.0942400617175	3.96522973922895e-12	4.17265239341704e-11	Abhd12
1.66665909368157	4.15931210059429e-12	4.37307465628686e-11	Ccdc134
-1.09511320128619	4.16443192104319e-12	4.37464693533432e-11	Timeless
1.2856662408996	4.34537712708155e-12	4.56075668903255e-11	Gorab
-1.542344546969	4.38248579317907e-12	4.59570838607049e-11	Phldb3
1.0400250306245	4.38976170157396e-12	4.59934233836786e-11	Naga
2.30330023273146	4.45891775712425e-12	4.66774825051948e-11	Amotl2
-1.46064096141167	4.48485236918948e-12	4.69082912444688e-11	Blnk
-0.998331837993088	4.62628201129133e-12	4.83456483777371e-11	Pdcd4
-1.09578492136018	4.6511368090994e-12	4.85633402126555e-11	Nmral1
1.01998234653346	4.97828323597045e-12	5.19342080018698e-11	Stk40
-1.43014600662315	4.98531526537956e-12	5.1962655659008e-11	Mmachc
-2.10021090669824	5.11187034905307e-12	5.32357852571791e-11	Map2k6
-1.12595083885938	5.24785143482648e-12	5.46047989813411e-11	Ccne1
-1.63749545972138	5.25238985690321e-12	5.46049488137999e-11	Trim34
1.07264642703565	5.31625367764458e-12	5.52213269269966e-11	Slc30a4
1.0394691882336	5.41966745056986e-12	5.62471075910388e-11	Yrdc
0.969182917043278	5.45517033554249e-12	5.65669295103074e-11	Eif2s2
1.02878219516308	5.66569577128599e-12	5.86491834986465e-11	Fastk
-3.90779557189662	5.66395731656155e-12	5.86491834986465e-11	Trank1
2.95633594305595	5.91315694480565e-12	6.11059968525721e-11	Irf4
-1.33617858130503	5.91217395978376e-12	6.11059968525721e-11	Rtbdn
1.00233964040031	6.04096229761598e-12	6.23733232953164e-11	Cbarp
1.17506804607015	6.05707286204423e-12	6.24862132007469e-11	Slc38a1
0.935889308260906	6.09908627059686e-12	6.28659020376637e-11	Nucb2
0.936061957347841	6.20815177778481e-12	6.39354880186542e-11	Fkbp2
-1.06748655531138	6.3542749988673e-12	6.53845688289243e-11	Ak3
1.06150339275654	6.56628487123601e-12	6.75085676284656e-11	Inpp5j
-1.8420279914975	6.75480732920899e-12	6.93876803945128e-11	Ddn
1.46085192879321	6.83004810806318e-12	7.01009189322471e-11	Ak4
1.00702987776697	6.96401144445604e-12	7.14151386020259e-11	Edem1
-0.984688535426143	7.31546869413859e-12	7.4955608776106e-11	Dek
3.04207266345201	7.33138235622257e-12	7.5054949143008e-11	Egr4
5.68697102773907	7.66843962671773e-12	7.84390392326127e-11	Adm
0.952367733398412	7.67834099777878e-12	7.84738152778915e-11	Atp5po
0.987690983311788	8.09760989632073e-12	8.26887914116677e-11	Il3ra
-1.27481249188402	8.99967243745987e-12	9.18225243619109e-11	Rps6ka5
1.16817596490652	9.48040610839606e-12	9.66456940273145e-11	Ppard
1.00153079540313	9.92769642383093e-12	1.01120080873957e-10	Pde3b
-0.967132423491601	1.0144152267624e-11	1.03237704780962e-10	Ttyh3
0.980279574113213	1.02391160112263e-11	1.04116369212722e-10	Aplp2
1.11408802459173	1.03823763735549e-11	1.05484244805393e-10	Mib2
1.30806965383505	1.05977561707487e-11	1.07581931859492e-10	Insig2
1.43238729817103	1.06545752091793e-11	1.08067834264533e-10	Zfyve21
1.03435012782281	1.09302287889797e-11	1.10770664553304e-10	Plaa
0.923235460808124	1.1143651929677e-11	1.12715635081675e-10	Arpc3
-1.32348151590662	1.11431199148915e-11	1.12715635081675e-10	Cbfa2t3
0.99460042299822	1.11501630727026e-11	1.12715635081675e-10	Ptprk
-1.33913968482622	1.14081090431307e-11	1.15226674603002e-10	Magee1
7.51105219423738	1.14626239875819e-11	1.15680494590396e-10	Tmem45al
-1.03629843638933	1.16175955443784e-11	1.17146514804217e-10	Mxi1
-1.6352690205406	1.21230767686602e-11	1.22141516358705e-10	Lrrc56
1.02455692130021	1.23593745971248e-11	1.24418391482316e-10	Sacm1l
-1.08761563858542	1.30529922302285e-11	1.31291346849048e-10	Tut4
1.08243476655365	1.36197022728614e-11	1.36877440827175e-10	LOC100125364
-1.09838853946929	1.42325204674531e-11	1.4291723963574e-10	Pdzd4
-1.07660995947849	1.43800223248359e-11	1.44278361979027e-10	Cdca3
2.08975527827599	1.46876778732737e-11	1.47242750772769e-10	Nid2
-1.23266451126184	1.49228608485537e-11	1.49476290823272e-10	B3gnt3
-1.2191970295515	1.52458898242706e-11	1.52585315239591e-10	Mgat4a
-1.18772280160453	1.56866232854206e-11	1.56866232854206e-10	Lhpp
0.953935600572476	1.62281386571065e-11	1.62147047674897e-10	Ssr3
1.00288956750243	1.65334217221557e-11	1.65060711485872e-10	Mkln1
0.969957547244199	1.77926009984692e-11	1.77484871116962e-10	Pofut2
1.00418262554336	1.83959283700815e-11	1.83351656008987e-10	Asmtl
0.931355785734287	1.86825086336567e-11	1.86054355782373e-10	Snd1
-1.1541397731046	1.95876245368775e-11	1.94907360395805e-10	Heca
-0.999250441467208	2.00242319914364e-11	1.99087710161975e-10	Shroom3
0.931262145719068	2.08757130211233e-11	2.07382597666632e-10	Epcam
1.56929419152884	2.12484094872984e-11	2.10911432986589e-10	Nudt18
-1.29469316898518	2.16674411447979e-11	2.14894013654651e-10	Mov10
1.04273998765132	2.18157194649936e-11	2.16186973680191e-10	Adam9
0.931812522885614	2.19765821620227e-11	2.17602417305672e-10	Slc35b1
1.28589966949851	2.22576724282731e-11	2.20205005089555e-10	Giot1
1.21730329733781	2.25090477725266e-11	2.22509587726778e-10	Pros1
-3.52216667858616	2.29129519597035e-11	2.26316964119166e-10	Tcp11
0.935306153652909	2.38017188313103e-11	2.34903308498705e-10	B2m
-1.3213552524515	2.41809517976431e-11	2.38451052448981e-10	Rara
3.61687242661285	2.42198249200192e-11	2.38639417783373e-10	Mgarp
0.949210189453199	2.49577214449791e-11	2.45709378336784e-10	Anxa7
-0.957748515024742	2.5000222754982e-11	2.45927211615837e-10	Vwa5b2
2.83597781938169	2.50259331604711e-11	2.45979652481178e-10	Hs3st5
1.05309004871065	2.53726230578656e-11	2.49184345246898e-10	Ptp4a1
-3.47084135795084	2.54684437641305e-11	2.49729434842248e-10	Espn
0.92721512098639	2.54695057407462e-11	2.49729434842248e-10	Scyl1
3.15059819983906	2.82994053585649e-11	2.7725147944633e-10	Plcd3
1.08473968772563	2.87041812021983e-11	2.80989024420546e-10	Vav3
3.02564399065317	2.92235742259564e-11	2.85841605273334e-10	Cacna1i
1.49903404259033	2.9994823815612e-11	2.93147792270799e-10	Chpt1
1.06394406497867	3.01986146138587e-11	2.94900710670934e-10	Adra2a
-1.08273060041734	3.06630978345574e-11	2.99194495443095e-10	Rev3l
0.996577762262502	3.07256723697572e-11	2.99562896205952e-10	G6pd
-2.15119443716331	3.16168542364551e-11	3.08002768873296e-10	Prok2
0.935738879896506	3.2418523192477e-11	3.1555772172032e-10	Riok3
-1.1891256721453	3.25342522495479e-11	3.1642902872848e-10	Dyrk1b
-1.09740632337232	3.26760518499395e-11	3.17552291327512e-10	Eml5
0.962205950248471	3.27871045080633e-11	3.18375182149899e-10	Kirrel3
1.0768181895803	3.30789321298132e-11	3.20950732159843e-10	Oxnad1
1.03127880289232	3.34760041320392e-11	3.24542465762019e-10	Cdhr1
1.40377651182598	3.37987318220654e-11	3.27408260908772e-10	Hoxb13
0.974236689262813	3.469326493947e-11	3.35804096086129e-10	Tpd52
1.25217225780952	3.49599028985566e-11	3.38113804475623e-10	Lrrfip1
1.03141554273416	3.57728451930637e-11	3.45699152506228e-10	Tmem129
1.40031816676531	3.59459452072182e-11	3.47094046920899e-10	Hopx
-1.5225730635524	3.65962199771425e-11	3.5309062759721e-10	Smarcd3
-2.00201013056294	3.71545480678613e-11	3.58191210206938e-10	Cacng6
1.91528952831826	3.73744901066425e-11	3.60024018824561e-10	Niban1
-4.61310210121069	3.79251012666916e-11	3.65036660517518e-10	Pabpn1l
1.04866273163137	3.85111027672616e-11	3.703816815943e-10	Atg5
0.926120640066585	4.18397435558071e-11	4.01754737246294e-10	Mrpl17
0.961977841532961	4.18064599231529e-11	4.01754737246294e-10	Ncoa4
-0.977485417419781	4.32879214124608e-11	4.15330056795232e-10	Numa1
1.02038392737487	4.50658654723941e-11	4.32045271049879e-10	Tmem120a
0.953309462400788	4.57881951015422e-11	4.38621837202869e-10	Micu1
0.910337917983127	4.5901691614393e-11	4.39360363033881e-10	Ppa1
0.979222648151389	4.60972004534333e-11	4.40882099423882e-10	Pip5k1b
1.20649863036753	4.68478113677429e-11	4.4770632083029e-10	B4galnt1
-2.11542718740846	4.83756032577827e-11	4.61941084906201e-10	Ptprv
-1.71454723476581	4.93169672984357e-11	4.70557940942386e-10	Slc38a6
1.24751038487255	4.96795218689758e-11	4.73642834880362e-10	Tmem51
0.997155938865027	5.00885602597518e-11	4.77165684558172e-10	Elovl1
0.946070530981256	5.1732330202781e-11	4.92436297750447e-10	Golga2
1.1706469623141	5.55651001067525e-11	5.28503355625298e-10	Nr2f2
0.946711999757854	5.63382331597305e-11	5.35435019084998e-10	Mgst1
1.00466900334198	5.76649476936461e-11	5.4761283923077e-10	Sgsm3
0.989074216318902	5.85297181390178e-11	5.55388127309705e-10	Dusp3
1.69387847482843	5.93018367497264e-11	5.62272717650587e-10	Gdpd5
-1.04542537156415	6.24031236607657e-11	5.91213267335512e-10	Cdk19
0.912243019903555	6.47338193079043e-11	6.12813489448161e-10	Wsb2
0.9538295633409	6.50480477265747e-11	6.1530559252332e-10	Tmbim6
1.16762318703616	6.85922068888161e-11	6.48322581948325e-10	Ngef
0.942885683870572	7.01483962016362e-11	6.62512630793231e-10	Yars1
0.948826572887023	7.10559268810289e-11	6.70559059776402e-10	Aup1
-2.09554884755323	7.76568345832349e-11	7.32279682359098e-10	Lgals2
0.931299382919441	7.87648819406747e-11	7.42148419222439e-10	Esyt2
-1.64729697448755	7.93550334736361e-11	7.47125783172221e-10	Lmo2
0.9579389029871	8.26566650955635e-11	7.77604012239635e-10	LOC102549726
1.07753687657635	8.36457588616161e-11	7.86296191167996e-10	B3galnt2
0.92660213800414	8.37311571494524e-11	7.86486433302639e-10	Cul3
3.06971419970343	8.57830398386306e-11	8.05133196619184e-10	Prr15
0.888772628682563	8.882010799901e-11	8.32990445647281e-10	Arpc1b
1.15666159683503	9.0771428807535e-11	8.50629771511605e-10	Pnpo
-0.937278899799779	9.11535578168079e-11	8.53548054964214e-10	Klhl7
0.966575481167703	9.3460265690619e-11	8.74469307663389e-10	C1galt1c1
-1.17395586846761	9.39392850034967e-11	8.78270464749966e-10	Chaf1b
-1.4162259960799	9.91080095350073e-11	9.25877457498095e-10	Fam131b
-0.915341832929336	1.07660148002733e-10	1.00499457570996e-09	Rnf130
1.43209461529483	1.07988555268846e-10	1.00728119172718e-09	Crip1
3.72533052254146	1.08497921747047e-10	1.01125089998985e-09	Thbs1
0.932062360836084	1.10505522398632e-10	1.02916794394405e-09	Ddx50
1.25500442231298	1.11618371706845e-10	1.03873072205214e-09	Lmo4
-1.15566674819508	1.13738217797656e-10	1.05764274947435e-09	Sertad4
0.941046660120076	1.18175944500958e-10	1.09806285614055e-09	Plp2
0.991636104193865	1.21290381113301e-10	1.12613453849042e-09	Cited2
2.03538490411472	1.2362096859989e-10	1.14689092313657e-09	Rorb
2.46278634613518	1.27024089185131e-10	1.17755818468858e-09	Emp1
0.940024776642961	1.28024477327589e-10	1.18592129036378e-09	Isg20
-0.983077236813098	1.34956225499216e-10	1.24917303817142e-09	Scn3b
0.882015615230111	1.35140221813202e-10	1.24991760711521e-09	Trabd
4.0623442013904	1.35349676996319e-10	1.25089632568574e-09	Abca13
0.999195956894732	1.37777075519356e-10	1.2723560072828e-09	Cebpg
-0.904810416421568	1.38760420705195e-10	1.28045739901506e-09	Cacnb3
1.14201075710357	1.50125216172141e-10	1.38427147379506e-09	Notch2
0.917110962230606	1.51817610971941e-10	1.39880806445139e-09	Cox5a
-2.03016125978588	1.53180804570616e-10	1.41029161797661e-09	Muc19
0.928602493372702	1.59242499748675e-10	1.4649824481452e-09	Alg2
0.930999719497703	1.61460923539402e-10	1.48425997495856e-09	Mpc1
-1.01187216194167	1.63876831679535e-10	1.50532219054184e-09	Rcc1
2.4844357900573	1.65135225797897e-10	1.51457612110989e-09	Grb10
0.963531520365268	1.65041952567545e-10	1.51457612110989e-09	Mfsd11
0.926143135936639	1.68920032398474e-10	1.5481129772586e-09	Copb1
0.878214937937515	1.79456452245665e-10	1.64342896707525e-09	Psmc4
-1.55078321247574	1.80736016563804e-10	1.65389213034504e-09	Otulinl
0.963203512832562	1.847095222189e-10	1.68897267665312e-09	Cinp
-0.982339071167506	1.85322856627016e-10	1.69329816766698e-09	Lpcat1
-1.57402671363377	1.9376459823102e-10	1.76909130154948e-09	Ago4
-0.929357226257401	1.96332569045049e-10	1.79118224366874e-09	Tmem184a
0.918741886353912	2.01621873322367e-10	1.83804834667747e-09	Sigmar1
0.992240257401578	2.09437789468101e-10	1.90785971236225e-09	Cog6
-1.06413038689638	2.11529640087896e-10	1.92546210849239e-09	Lama5
-2.05875763656436	2.12148284135618e-10	1.92963812322299e-09	Fez1
-1.00085747117828	2.1371905666703e-10	1.94246160690591e-09	Med23
2.2484514856303	2.14511858679279e-10	1.94820025151158e-09	Clca5
0.935402859190133	2.14712228443071e-10	1.9485538325623e-09	Slco3a1
-0.951555914288656	2.17844379867704e-10	1.97549336213613e-09	Aurkb
-1.7664689542437	2.19305097797582e-10	1.98724664445707e-09	Gabrg2
0.923781046106325	2.21036889172958e-10	2.00143679843781e-09	Fundc2
-1.15166809696348	2.24797029374911e-10	2.03395812935171e-09	Oip5
-1.45861729746185	2.27868737517845e-10	2.06020648826995e-09	Akap7
0.954284401028836	2.28145867475305e-10	2.06027440379019e-09	Hsd17b12
1.05106607897765	2.28217636940139e-10	2.06027440379019e-09	Rita1
0.929614354807969	2.31694113988101e-10	2.09009563216471e-09	Slc25a25
-0.967405368795146	2.35185075652098e-10	2.12000288507903e-09	Pla2g6
0.982807173756062	2.38278751075733e-10	2.14628695931649e-09	Usp36
-1.00235649101897	2.38957898555345e-10	2.15079928080761e-09	Fancd2
0.955228938979371	2.48312138820422e-10	2.23332899818367e-09	Tex261
1.51317170997128	2.50364962696534e-10	2.25011548752581e-09	Pdgfb
0.861871051038595	2.51797829432196e-10	2.26130937592754e-09	Atp5mc3
1.02927401323066	2.56475185904897e-10	2.30160259767443e-09	Lpl
0.921362735460531	2.56928891424951e-10	2.30396115861751e-09	Pgp
1.08580070944719	2.57414496852979e-10	2.30660206162988e-09	Pla2g12a
1.19637280054504	2.63020974768662e-10	2.35509136903394e-09	Atg4a
1.15803321367466	2.79630890144546e-10	2.50196059603015e-09	Cptp
1.00931075460068	2.83392086743311e-10	2.53373517554946e-09	Reep1
0.943401936881464	2.84443782200301e-10	2.54125570033874e-09	Rad18
-1.06890367344739	2.89085160297676e-10	2.5808120449652e-09	Gmip
-3.3349694947552	2.91973156775994e-10	2.60466814655303e-09	Inpp4b
1.27178187441653	2.92781801174078e-10	2.60995298387823e-09	F5
0.933935431028084	3.05228038562493e-10	2.71889477892937e-09	Ndufa2
1.77632143606599	3.06484080543566e-10	2.72806994997112e-09	Ctrb1
1.37153299827711	3.07670195136077e-10	2.73660962070188e-09	Spef1
0.975937510257704	3.09122690803998e-10	2.74750432842729e-09	Cux2
1.03932861020744	3.09671311741913e-10	2.7503552117181e-09	Pnkp
-1.86932054132926	3.1104469457493e-10	2.7605216643525e-09	Gjb6
0.94632923823833	3.25764806081765e-10	2.88903836106311e-09	LOC100294508
-1.97743219313951	3.27623503457183e-10	2.90338890361836e-09	Plxdc1
0.922583457853193	3.29043453436955e-10	2.91169683503229e-09	Vapb
0.857990321568051	3.29036998821736e-10	2.91169683503229e-09	Vdac2
0.961113993974119	3.35491155061991e-10	2.96657746637233e-09	Pdrg1
0.967545148252848	3.36295820054784e-10	2.97151577456899e-09	Rnf41
-1.52302654210508	3.36804036174717e-10	2.97382934647318e-09	Slc35d2
4.59345065665791	3.47471950706532e-10	3.06577956507883e-09	Arg2
0.889461342966442	3.48772849916176e-10	3.07500971401625e-09	Prkar1b
0.955964682626024	3.55697535454537e-10	3.13377317732573e-09	Pmvk
0.937232232897939	3.64753086064437e-10	3.21121061181455e-09	Higd1a
0.97370231332554	3.65767062339518e-10	3.21779040994022e-09	Spsb3
-1.99693943238198	3.66092777495096e-10	3.21831014156286e-09	Wnt5a
1.0474201406646	3.67897488052331e-10	3.23182145618023e-09	Agpat2
-0.955956516796207	3.69351722091175e-10	3.24223657137489e-09	Dcakd
-1.15242833526195	3.7864759554928e-10	3.32054380528887e-09	Map2
1.01053620140523	3.78822603138589e-10	3.32054380528887e-09	Zc3hav1
0.929697912478059	3.93041040024986e-10	3.44017792103087e-09	Slc11a2
1.13878862640095	3.92868969228937e-10	3.44017792103087e-09	Thrb
1.30189159924589	4.03529655584459e-10	3.52942242239451e-09	Cblb
-1.08139723423748	4.05656324200025e-10	3.54545389796836e-09	Lrrc4b
0.912917924772951	4.13313258616668e-10	3.60976196201388e-09	Gtf2f1
1.13215614097503	4.27007800612628e-10	3.72666966984412e-09	Snx7
0.883942336051256	4.29480330040046e-10	3.74554016154867e-09	Sar1a
1.56447967808503	4.32370127124053e-10	3.76801980822189e-09	Kcnj3
1.03383824365236	4.36743795940159e-10	3.80338933405319e-09	Siah2
1.13260646708762	4.4678087856342e-10	3.88799221648196e-09	Rasd1
-1.03649514103618	4.58321293083858e-10	3.98554611492951e-09	Ppfibp1
-0.888572403639408	4.63357218422033e-10	4.02643745597836e-09	Tmpo
-1.05489102039836	4.63811573437277e-10	4.02748610891219e-09	Cntn1
0.871974659341609	4.70362758510642e-10	4.08143673272714e-09	Rab1a
1.44612664429131	4.71672341521555e-10	4.08986003029107e-09	Pla2g4b
0.908841641719016	4.72473669462098e-10	4.09386732979722e-09	Vamp2
0.986428874178527	4.8022447323967e-10	4.15804117073373e-09	Rnft2
-0.926137959533521	4.81569405476705e-10	4.16669729326439e-09	Osbpl1a
-1.22189979941488	4.87808473362409e-10	4.21765635636409e-09	Mfsd9
0.887285228589917	5.02011092437107e-10	4.33734709070572e-09	Srebf2
-0.938618008706127	5.23570696527307e-10	4.52038505513919e-09	B4galt5
1.09652759923984	5.28750437137301e-10	4.56184258488008e-09	Timp2
-1.07466016390758	5.33037007172662e-10	4.59554048326716e-09	Ccp110
0.89656787591346	5.39978406824394e-10	4.65206236286255e-09	Atp6v0a1
-2.38670819832338	5.47845257140598e-10	4.71647093700928e-09	Marchf10
-1.14510120772804	5.54967030167707e-10	4.7743778005162e-09	Cacnb2
-0.876332817451756	5.56687995725168e-10	4.78577215698204e-09	Slc25a10
0.887818183456057	5.60585765896197e-10	4.8158506721474e-09	Ctsl
0.933222539252229	5.84659840418074e-10	5.01909265565161e-09	Nr2f6
0.927159250733236	5.8761160422368e-10	5.04084723737016e-09	Syt7
0.877070468057756	5.88861502035412e-10	5.04798176815868e-09	Actn4
-1.00128202306188	5.96650714570438e-10	5.11112429018111e-09	Nrcam
1.00218954314032	5.99255360157705e-10	5.12979588447057e-09	Zbtb21
-0.92042873140415	6.05445161369787e-10	5.17910921171745e-09	Mcm3
2.92888492763451	6.12182119674807e-10	5.23302987569045e-09	Shc4
0.900132174939487	6.24047483940966e-10	5.33068162149148e-09	Bop1
-2.86381606933361	6.53955779355697e-10	5.58221093127529e-09	Hrh3
0.925782547057038	6.60194198833296e-10	5.63147984446494e-09	Rnf185
-1.02536129435389	7.03024985265692e-10	5.9925929181899e-09	Grk3
0.935476482662803	7.04202337694636e-10	5.99839253068049e-09	Ykt6
0.933426913199263	7.34617026308665e-10	6.25305183888969e-09	Nck2
1.09753812140168	7.35749768583084e-10	6.25828027258479e-09	Mfhas1
0.947629330043344	7.44314205428298e-10	6.32667074614053e-09	Mdm2
2.37748682993245	7.44923950953761e-10	6.32739766925538e-09	Ephx4
0.970327331328475	7.64014756399964e-10	6.48499163835975e-09	Cplx1
1.02699749440554	7.8000350583007e-10	6.61605222443356e-09	Neto2
-1.02402164167684	7.80676527079852e-10	6.61711073163892e-09	Barhl1
0.883437154480646	7.95761441078584e-10	6.74023901320597e-09	Fnta
-1.28084825504265	8.00871091734736e-10	6.77876162499177e-09	Rnaseh2b
0.917330940310319	8.23326187835613e-10	6.96394329865161e-09	Kdm3a
0.888328853432607	8.5708287277339e-10	7.24439094844175e-09	Rpl36al
1.06078556093604	8.67133681046581e-10	7.31397870736005e-09	Ankrd37
1.046224714124	8.66045792891373e-10	7.31397870736005e-09	Atmin
0.863551570417908	8.66645146111905e-10	7.31397870736005e-09	Sod2
-2.1152424389316	8.70280630977781e-10	7.3353961004901e-09	Col5a3
1.2339704806859	8.8658797400275e-10	7.46763213273775e-09	Itga6
1.07342875699626	8.93424520731149e-10	7.51996789764642e-09	Gtpbp2
0.939110099525193	8.97986776974624e-10	7.55310132270642e-09	Pbdc1
0.89835579681489	9.26259427269793e-10	7.78548139773427e-09	Fam219a
1.01317409573061	9.29812715934541e-10	7.80990917281135e-09	Nudt19
1.00099947710384	9.37433301052477e-10	7.86844224179652e-09	Tbcc
-0.925546839610273	9.40368950388699e-10	7.88759779790938e-09	Pcbp4
0.991999054394173	9.43772071840694e-10	7.91064507438693e-09	Tmem263
0.916875442658302	9.46819877097177e-10	7.93068418914846e-09	Casc4
-1.09078060100963	9.47728144298567e-10	7.9327868943715e-09	Adam17
0.888712351487195	9.50629064958619e-10	7.95155427169129e-09	Usp42
1.03706461405531	9.75798208748424e-10	8.15642962575725e-09	Grhpr
0.859282104730877	9.78595133873002e-10	8.17414758882155e-09	Nucb1
-1.17965784585265	9.81098713870605e-10	8.18939244565575e-09	Sall2
0.870656935776254	1.00993912629336e-09	8.42430217993151e-09	Mvp
1.24225884568742	1.01130305148376e-09	8.42985347472994e-09	Vwa7
0.920391373682867	1.0561921836001e-09	8.79795697450189e-09	Tm9sf2
1.32136711263915	1.0681517930661e-09	8.89144285676405e-09	Sstr1
-0.996313703616972	1.07322668926524e-09	8.92753007541792e-09	Arhgef3
1.65803536046367	1.08549730661868e-09	9.02338325818695e-09	Tnfaip8
0.851255787608748	1.1167279545835e-09	9.27660455046305e-09	Ndfip1
0.862005104134424	1.12361468084162e-09	9.32739284577607e-09	Txnl1
0.889938901279712	1.12890408825424e-09	9.36486071837024e-09	Atp6v1d
1.14781503471529	1.14064221591e-09	9.45227510470907e-09	Myrip
0.869702104704013	1.14100785646737e-09	9.45227510470907e-09	Tgoln2
0.892960822769484	1.15305346041455e-09	9.54551115720409e-09	Ndufa5
0.99757671775569	1.15560814697486e-09	9.56010303905866e-09	Tango2
0.997418731557227	1.19548453078476e-09	9.87645331045312e-09	Kcnc3
-1.04870492412126	1.19479686047609e-09	9.87645331045312e-09	Tll1
0.863808673021913	1.20513088491769e-09	9.94933637548323e-09	Psmd14
0.920531546544369	1.20764257033951e-09	9.95645206557233e-09	Krcc1
1.51459945665208	1.20730677080182e-09	9.95645206557233e-09	Prdm8
0.978494898470584	1.21903238657199e-09	1.00434954989242e-08	Ostf1
-1.11349774490014	1.25314750128526e-09	1.0317524106762e-08	Ndst1
0.994028114554639	1.30302598967352e-09	1.07208750479614e-08	Fndc3b
0.837712099886822	1.33290731709106e-09	1.09592583905239e-08	Cd81
0.854499577222588	1.34991270933385e-09	1.10915223973176e-08	Copz1
-0.89384451947278	1.37116143694883e-09	1.12584479890969e-08	Gls
0.906144309395649	1.39185181523456e-09	1.1420565200463e-08	Gnpda1
0.852849494838195	1.4145496538259e-09	1.15989227728795e-08	Lmna
1.29748212770089	1.4217040516287e-09	1.16496727109018e-08	Lhfpl2
-0.937663607808863	1.46475252486622e-09	1.19942761025341e-08	Gabbr2
0.956387936046533	1.49343800700238e-09	1.22208791488263e-08	Alkbh5
0.882252165943608	1.52792090068559e-09	1.2494583517124e-08	Derl1
1.0049284963896	1.53933581275476e-09	1.25794064048408e-08	RGD1305347
0.985387393206873	1.55620532079968e-09	1.27086591488851e-08	Cib1
-0.885001938684554	1.5989889792477e-09	1.30492204053548e-08	Adam15
1.6293836939189	1.61319849052731e-09	1.31562876896382e-08	Ankrd9
-1.21096318530553	1.62809683359843e-09	1.32688242954308e-08	Rad51c
1.03147365972572	1.64321069997278e-09	1.3382964337835e-08	Mpi
0.864625049498508	1.74226967611115e-09	1.41801719424556e-08	Slc6a17
0.873440027910174	1.80400352750368e-09	1.467272410847e-08	Arfgap1
-0.905528326149703	1.81460928247299e-09	1.47490464912115e-08	Kdm2b
-1.16107022512812	1.84541844754494e-09	1.49893678747425e-08	Lurap1l
1.45499150120412	1.84735921978851e-09	1.49950408761582e-08	Actn2
0.911520855933916	1.87703384243044e-09	1.52256710202523e-08	Lrp10
0.931174459128022	1.89069449224069e-09	1.53261803366992e-08	Soat1
0.891139078617844	1.90354216773756e-09	1.54199691037532e-08	Dym
-0.950031182419644	1.93940020774819e-09	1.56999064436758e-08	Llgl1
-0.8834990046895	1.99109442736931e-09	1.61075802535842e-08	Ubtf
4.94113680851054	1.99305576700579e-09	1.61126477613931e-08	Eng
-1.34013353495668	1.99634635535499e-09	1.61284474626069e-08	Mmp16
0.950958901123773	2.00091745812452e-09	1.61545643609117e-08	Usp53
1.1790064040045	2.01345243252551e-09	1.62449003078763e-08	Mblac1
0.871040355160051	2.02412973734283e-09	1.63201375616085e-08	Slc27a4
1.40041282986912	2.05317816247675e-09	1.65322617885887e-08	Psmb8
-1.64125524369736	2.05185194938137e-09	1.65322617885887e-08	Rgma
0.865942297197671	2.05455021410616e-09	1.65322807228409e-08	Lars1
-0.904768397352195	2.05966736595432e-09	1.65624151279604e-08	Stard5
-1.47320306386747	2.08093614784584e-09	1.67223031321566e-08	Gata3
-1.45010777902766	2.09314167570648e-09	1.6809194960597e-08	Cnga1
1.24225263348381	2.10348753849584e-09	1.68810469346042e-08	Mid2
0.882377602162613	2.12299133680503e-09	1.70262494586291e-08	Arl6ip4
1.07787826077592	2.1404514440771e-09	1.71548797676033e-08	Stx3
-1.378167429111	2.17560633778764e-09	1.74250620418692e-08	Pcdhb4
0.975433816901846	2.18191214510477e-09	1.74639785088956e-08	Cd320
0.927636416945873	2.20838350736162e-09	1.76641411092477e-08	Sra1
-1.85453659262157	2.2173132896352e-09	1.77238221231105e-08	Neu3
-1.00099693702043	2.25770595937389e-09	1.80315822205924e-08	Prkacb
-0.849012511507702	2.25880300890934e-09	1.80315822205924e-08	Ptprn2
-1.12524159065312	2.29998586494734e-09	1.83482018439619e-08	Cacna1g
0.852437736629781	2.30369187580341e-09	1.83656280983799e-08	Rab2a
0.8985393061826	2.31878536494036e-09	1.84737553497228e-08	Ndel1
0.837542234349864	2.34381679595735e-09	1.86608632765206e-08	Grpel1
-1.33193948253055	2.34693436968816e-09	1.86697847305706e-08	Brca2
1.45259367464186	2.34803092137583e-09	1.86697847305706e-08	LOC691995
-2.14222328750063	2.38957648953516e-09	1.89876156870898e-08	Cd4
-0.952625593931193	2.40364291126591e-09	1.9086822328276e-08	Apex1
-3.1674941296129	2.42367793799896e-09	1.92332627952975e-08	Nlrp3
-1.44757357319648	2.42742340651931e-09	1.92503288545914e-08	Cx3cl1
-0.882368853276678	2.43385435738951e-09	1.92886553471381e-08	Ahctf1
-0.906065610863574	2.61503043531572e-09	2.07109037757616e-08	Fam117a
-1.06105955496932	2.79629249159499e-09	2.21319674580666e-08	Fn3krp
1.06764338799191	2.86816053600755e-09	2.26859093509903e-08	Camk2n2
-0.868854545712646	2.8710114357266e-09	2.26935874454617e-08	Rbmx2
-1.9012120229817	2.90950443604022e-09	2.298280009359e-08	Ca11
-0.923760413928599	3.02088301533073e-09	2.38469967266461e-08	Nsmf
1.07047420986431	3.04348148540237e-09	2.40096872737298e-08	Panx1
1.02038612252024	3.06255778293612e-09	2.41443974134807e-08	Mt3
1.07455600051358	3.065076696406e-09	2.41484828496217e-08	Mad2l1bp
0.835554038994343	3.12996519820439e-09	2.46436268377867e-08	Xpnpep1
-0.891991540613515	3.15080150626509e-09	2.47915085923205e-08	Dnajc6
1.39872895887	3.17254415158359e-09	2.4946324371084e-08	PCOLCE2
-0.879074117817178	3.24840926217132e-09	2.55096290139284e-08	RGD1560108
-0.866475669448293	3.24839825123733e-09	2.55096290139284e-08	Sphkap
-0.916649607395465	3.35014836783778e-09	2.62914764628102e-08	Mertk
1.11634912224701	3.49006449122425e-09	2.73717208635976e-08	Pank1
0.915865250385007	3.6961105534894e-09	2.89688664809201e-08	Alg12
0.939538964231032	3.75375509130169e-09	2.94015729734013e-08	Pi4k2a
-1.41566251615767	3.79463899026486e-09	2.97025243920213e-08	Eps8l2
-1.02824279562376	3.85111995531778e-09	3.0125092586316e-08	Pak1
1.03713163690849	3.85870016662569e-09	3.01648387378057e-08	Dnajc15
-0.943848195239307	4.07949011655539e-09	3.18701913960023e-08	Bcl9
-1.01237172726722	4.08484164739803e-09	3.18913574929458e-08	Lynx1
-0.842294034991271	4.14064731657746e-09	3.23061493930768e-08	Kcnk16
-0.991229609984084	4.2115435964082e-09	3.28380692562319e-08	Ypel2
1.08609801200355	4.31288658019169e-09	3.36065468191825e-08	Slc9a3r2
0.84325231975349	4.38135697742384e-09	3.41180507854876e-08	Trim27
0.814125314877445	4.43196483642534e-09	3.44898875407182e-08	Zwint
-1.45573705901934	4.4703572285831e-09	3.47662446836328e-08	Cebpa
0.827304659813614	4.48266809728594e-09	3.48220166856763e-08	Ost4
-1.07651289367652	4.48329858571176e-09	3.48220166856763e-08	Plcxd3
-1.10116365294651	4.58203855042899e-09	3.55660484268026e-08	Ddhd2
-1.4601944208636	4.5907777941134e-09	3.56109819890416e-08	Pink1
2.10659048967418	4.61631184357749e-09	3.5786052634541e-08	Oas2
0.867451604214203	4.66496408196432e-09	3.61399977338314e-08	Ufsp2
-0.942601666890814	4.75267924072985e-09	3.67959194583767e-08	Serpini1
-0.829965386561841	4.76512300954886e-09	3.68686120033684e-08	Ampd2
-1.06325833380946	4.85223138554715e-09	3.75185348004831e-08	Adgrl2
1.45460648714268	4.87291805867438e-09	3.76302757314138e-08	Ier2
5.56674115548618	4.87147859769398e-09	3.76302757314138e-08	Mmp13
0.826421044016749	5.11127657438809e-09	3.94457213892994e-08	Plekhb2
0.91208558737185	5.33197719808956e-09	4.11226612018792e-08	Nsf
0.861300480102313	5.35190761343534e-09	4.12500158966568e-08	Zranb2
0.958381112842666	5.36601972143319e-09	4.13323918555831e-08	Cat
1.49139141779545	5.4959761677717e-09	4.2306398179212e-08	Sertad1
-0.930820435400111	5.63001659156397e-09	4.33105801530765e-08	Vps13a
1.00433882795962	5.72089072225882e-09	4.39816248520153e-08	Smagp
1.42807768976382	5.74515883575932e-09	4.41400809341916e-08	Fam184b
0.967821510312504	5.77001273007596e-09	4.430283311197e-08	Ptn
0.911056372401172	5.77833329841547e-09	4.43385142478542e-08	Gorasp2
-0.951890789994325	5.84835882550035e-09	4.48473259363337e-08	Prkar2b
0.837837999005065	5.91681814545566e-09	4.53434888988253e-08	Pgm1
0.85360710972417	6.07840313831083e-09	4.65522372331293e-08	Pttg1ip
-1.84359477730722	6.13763176207865e-09	4.69760401828087e-08	Cttnbp2
0.90685872662087	6.15040717031701e-09	4.704398893899e-08	Midn
0.84696267404822	6.19809245780856e-09	4.7378705488125e-08	Tomm40
1.03544537992423	6.22132743150956e-09	4.75262165179243e-08	Gpr19
0.866658296670406	6.31596924419217e-09	4.82186899287789e-08	Smpd1
-1.49756692176062	6.45248674717518e-09	4.92297819458941e-08	Ccdc40
0.892458397439316	6.68812216055574e-09	5.09953471117547e-08	Pck2
0.960361185082274	6.75513975924229e-09	5.14738237967515e-08	Tsc22d2
-0.828970495891705	6.78276462098642e-09	5.16517154418335e-08	Abhd14b
1.0532051003482	6.79424531799696e-09	5.17065201691193e-08	Gca
2.62979324217409	6.91637722365787e-09	5.26028185819473e-08	Cpa4
-2.25260659247072	6.96375156095419e-09	5.29297741440284e-08	Pnck
0.843598404119633	7.01238682056852e-09	5.32658961134437e-08	Agfg2
-1.17098771052526	7.12059128117994e-09	5.40537967068188e-08	Rfx3
0.887069854863922	7.21434048129085e-09	5.47310431233065e-08	Bag1
-0.928871287173406	7.53044487192216e-09	5.70932598015707e-08	Fnbp1l
0.868911369766748	7.61612895959965e-09	5.77041144637185e-08	Azin1
0.855183609584032	7.62057650829886e-09	5.77041144637185e-08	Scand1
-1.19181135201853	7.7967748765471e-09	5.90012995360022e-08	Csgalnact1
1.49292799506247	7.88398120087466e-09	5.96238427910759e-08	Npas2
0.847905759638722	7.94145933650786e-09	6.00209231005947e-08	Glmp
-1.11836125738093	7.9817628087349e-09	6.02877829170402e-08	Il10rb
1.48212481767269	8.15182743018134e-09	6.1533806805684e-08	Ier3
0.840107211805882	8.18238250016997e-09	6.17258479856572e-08	Cdipt
0.875559139359976	8.34478658072617e-09	6.29116639783665e-08	Sowahc
0.821009729252287	8.37725505343167e-09	6.31170215324097e-08	Txndc5
0.913830832495102	8.40712541866785e-09	6.33025600769313e-08	Ctbs
-0.969863708323521	8.48756354698739e-09	6.3868386541233e-08	Iah1
-1.02905406207515	8.54256212040653e-09	6.42421961329015e-08	Zfp799
0.800291319369064	8.65340216478347e-09	6.50352205036964e-08	Micos13
1.05184013946862	8.71022376079104e-09	6.54215312960472e-08	Filip1
0.911168435373703	8.81756067949344e-09	6.61865406725658e-08	Pelo
1.38619784096489	8.8936970934983e-09	6.67165468729176e-08	LOC500877
1.45948063056459	8.98294152730201e-09	6.73441641208294e-08	Pik3ap1
3.01438964826244	9.02275907616003e-09	6.76006840777477e-08	Dok7
0.849757492146669	9.27338512039244e-09	6.94353339969831e-08	Syvn1
0.91140769719837	9.41878867943606e-09	7.04803343836288e-08	Plpp5
1.16368360107383	9.56981370832846e-09	7.15660789712048e-08	Dipk1a
5.36801112512561	9.59412791257195e-09	7.17034822939588e-08	Lims2
-1.49482574922922	9.62698146350833e-09	7.19044964508326e-08	Vangl2
-1.26941798422889	9.83629498907941e-09	7.34224369314709e-08	Klhl5
1.13196267252034	9.90262320428407e-09	7.38718554238002e-08	Ogfod2
0.873005233448812	1.01664511710904e-08	7.57931226899701e-08	Stx18
1.68749381899924	1.01847195530677e-08	7.58824475342758e-08	Cldn23
0.858856726272846	1.02195340234651e-08	7.60948646904528e-08	Pigs
1.11065919559824	1.03360540468361e-08	7.69150261068506e-08	Farp2
1.08621202495358	1.05400735849712e-08	7.83848972092434e-08	Slc45a1
1.43413001086866	1.06579043672548e-08	7.92123803650032e-08	Ly49i2
-1.08298522657169	1.07295060254029e-08	7.96561180824154e-08	LOC102549471
0.967255215383472	1.07308076223701e-08	7.96561180824154e-08	Mgat2
-1.3956939849592	1.11654704105694e-08	8.28317319333573e-08	Pi16
0.963636776534938	1.11884060381818e-08	8.29508973469618e-08	Tdrp
0.769379342578533	1.13889983340097e-08	8.43862553047861e-08	Cltb
0.770107791615165	1.14255487609394e-08	8.46051371438884e-08	Nme2
1.30592501903335	1.16013083207938e-08	8.58013427892044e-08	Sncaip
0.98738768558978	1.16005637868807e-08	8.58013427892044e-08	Usp6nl
0.85915563858853	1.18503454644832e-08	8.75359056036186e-08	Pea15
-0.931760514509365	1.1849251344947e-08	8.75359056036186e-08	Uhrf1
-1.01731649987014	1.20077373956441e-08	8.86442754528585e-08	Cfap77
0.846710030764254	1.25986524345597e-08	9.29497156999606e-08	Gpr108
-0.888424890230032	1.27013733528354e-08	9.36503215447298e-08	Zdhhc14
-1.13647679534553	1.28206038414701e-08	9.44140868618326e-08	Adgrb3
0.776481893038923	1.28192606083268e-08	9.44140868618326e-08	Cox8a
0.914113231364139	1.29768983414447e-08	9.55068066958765e-08	Gtf2a2
0.842506473257497	1.31065959164364e-08	9.64025671611135e-08	Ubac1
-0.915332654751465	1.31477592775365e-08	9.6646439999918e-08	Rxrb
-0.890976786571921	1.33748247269135e-08	9.82557117795773e-08	Smarcd2
-1.21875882522225	1.35747573320989e-08	9.96638205586578e-08	Slc25a53
0.847229358732303	1.35947825161032e-08	9.97501671546296e-08	Nt5dc3
0.866857830565636	1.36497877129806e-08	1.00092914760435e-07	Ormdl2
-1.11370063886943	1.36679320758598e-08	1.00165112419932e-07	Ntrk1
1.14016388947093	1.38513959167414e-08	1.0144802713293e-07	Paox
-0.894858452402401	1.38854672009016e-08	1.01635893944744e-07	Chtf18
1.88106329421466	1.40838701483095e-08	1.03025644054604e-07	Usp18
-0.883848254852144	1.44303745064838e-08	1.05496438699733e-07	Gata4
0.911918527757797	1.44865072797539e-08	1.05842701493117e-07	Tprn
-0.862581624745214	1.47303327490718e-08	1.07559054011674e-07	Espl1
0.81497928417351	1.49321801063306e-08	1.08966997511131e-07	Fam98a
0.890384402564283	1.49550365872101e-08	1.09067849913973e-07	Mon2
0.859902645709887	1.49697003318511e-08	1.0910886654918e-07	Ogdh
-2.25742113151216	1.50740112136985e-08	1.09736619631689e-07	Kcnn3
0.944348258578068	1.50721268349542e-08	1.09736619631689e-07	Slc35a3
2.17006629983245	1.50855649207917e-08	1.0975453200359e-07	Rhbg
0.806280875654705	1.51158916329136e-08	1.09908922897149e-07	Napa
-1.50090774832622	1.52122663085653e-08	1.10543079075486e-07	Mmp11
-0.892523666019308	1.54368153987458e-08	1.12107317607017e-07	Jmjd1c
0.900235021511859	1.55122103139794e-08	1.125871187551e-07	Slc35d1
0.844532789246453	1.56996991702128e-08	1.13879428476243e-07	Lmbrd1
0.995555287455726	1.5752095128888e-08	1.14190863787194e-07	Srd5a1
-0.89997865266317	1.57680613147885e-08	1.14237995239794e-07	Bai1
0.861932795590222	1.58315238584007e-08	1.1462896998854e-07	Rhot2
1.05863332492333	1.60980254480232e-08	1.16488709327122e-07	Rmdn3
1.01314018226418	1.6515861406198e-08	1.19440651391738e-07	Myl12a
-0.995792308455908	1.66805985642231e-08	1.20559775251601e-07	Fancl
-0.897831105793679	1.67252470885583e-08	1.20810133069359e-07	Pbk
0.777890646520829	1.67485956713117e-08	1.2090642927795e-07	Uqcrh
3.31651070822836	1.68140844226259e-08	1.21306634178778e-07	Lif
-0.795188289599344	1.72014148103639e-08	1.24026927575324e-07	Atp2a3
0.781585944034058	1.72423692156885e-08	1.24247997870663e-07	Atp5f1d
-0.967114722280445	1.73726592294365e-08	1.25112169987648e-07	Mnx1
2.53860698935733	1.75549076283233e-08	1.26349275535994e-07	Adamtsl4
-0.793158924300859	1.81422304535739e-08	1.30498642177972e-07	Slc2a2
0.841061791800582	1.83200935930387e-08	1.31699541195937e-07	Scfd1
0.922157047399301	1.83435797758436e-08	1.31789885651448e-07	Tmem135
-1.73432546836362	1.85233158437305e-08	1.3300203583214e-07	Sema3g
0.85931809494881	1.87496680327746e-08	1.34547261091314e-07	Ugdh
-0.939407453848123	1.89594454101942e-08	1.35971780214524e-07	Gatm
-0.931463108401903	1.89861499257343e-08	1.36082440382193e-07	Casp2
-1.19971817469262	1.90874417664964e-08	1.36727253484636e-07	Cxcl12
0.811529451213823	1.9177661460336e-08	1.37292036670377e-07	Cox6b1
-1.38311594009967	1.93214462615274e-08	1.38239393228592e-07	Tfdp2
-1.10590069990771	1.93516589239878e-08	1.38373532708847e-07	Bcap29
-0.837943823405078	1.97025312838518e-08	1.40799024627645e-07	Itln1
0.957108095499761	2.04887213631511e-08	1.46330690445701e-07	Nfkbib
-0.869402738788104	2.08253038730282e-08	1.4864661014042e-07	Atad2
0.838724993905219	2.10189350739711e-08	1.49940039209711e-07	Tmbim4
-0.849204428872698	2.12730683161405e-08	1.51663280907156e-07	Plpbp
-1.75712119154979	2.13437148956616e-08	1.51987397516599e-07	Oas1b
0.860707072538117	2.13372282782074e-08	1.51987397516599e-07	Rem2
-1.12192078395995	2.13781228302341e-08	1.52142654811866e-07	Pcp4l1
0.767356414982198	2.1785415574446e-08	1.54888597358797e-07	Prelid1
1.31976174775649	2.17896303492325e-08	1.54888597358797e-07	Wipf3
0.797231398690141	2.21044929792159e-08	1.57034273254347e-07	Eif5
0.7766067966418	2.21725158376953e-08	1.57424862447636e-07	Ppme1
0.820373115524321	2.29360482985049e-08	1.62750207503207e-07	Dph3
-1.47201426317817	2.32773979615971e-08	1.65075319269375e-07	Fam89a
0.765288882573859	2.34241964895663e-08	1.66018820686474e-07	Tpm4
-2.56059311379758	2.37867129711839e-08	1.68489216879219e-07	Odf3l2
-1.63677300933537	2.42636835932398e-08	1.71766956580882e-07	Kcnd2
-0.899412394717645	2.44299980255506e-08	1.72842952033058e-07	Msh2
-0.978392085428693	2.49991442255565e-08	1.76766063738996e-07	Amph
0.888693950847252	2.66765531395549e-08	1.88516391331632e-07	Rbm47
0.890419101813442	2.68581313712874e-08	1.89688499503475e-07	Lrrfip2
5.99189505441114	2.68992552421564e-08	1.89867842557209e-07	Wwtr1
0.791830330423555	2.70464447490578e-08	1.90795200538356e-07	Btg3
0.913725294766474	2.7249653599373e-08	1.92116424617075e-07	Ttc9
-1.07066795628994	2.76798765790102e-08	1.95035674435875e-07	Tbck
0.759800022726911	2.84130713419766e-08	2.00085047314852e-07	Lman2
-0.933558132158223	2.86598549345023e-08	2.01705218110462e-07	Cdk2
0.854241639201015	2.90420647610887e-08	2.04276061577121e-07	Rab4b
1.04112022667296	2.99195165214785e-08	2.10325314160889e-07	Swap70
0.86476029937366	2.99423832288016e-08	2.1036354224193e-07	Dusp5
0.914741503894405	3.01685188250404e-08	2.11814001606165e-07	Dsel
1.38121895868745	3.02014827476562e-08	2.11814001606165e-07	Fbxo4
0.784165190412202	3.01867065428433e-08	2.11814001606165e-07	Uqcr10
1.48632819926718	3.05560218091204e-08	2.14176064597028e-07	Smox
0.828821867079928	3.05756724141174e-08	2.141894173177e-07	Prepl
1.21609823717618	3.0650516517574e-08	2.14589173066774e-07	Spry2
3.43653387463611	3.06809167773165e-08	2.14677487247658e-07	Esrrb
0.817968544632845	3.17491979376702e-08	2.2202364954095e-07	Ppp1r11
-0.973684915936704	3.206577226677e-08	2.24107626670477e-07	Parm1
0.926917619710138	3.25822135568703e-08	2.27585253258926e-07	Ccnh
0.933978941462929	3.26454696097833e-08	2.27895210057885e-07	Magi3
-1.84475084337354	3.27144068501465e-08	2.28244445480502e-07	Cilp2
0.901599014492749	3.28574084623439e-08	2.29109717007794e-07	Rab5a
-1.16601203355332	3.45714929827135e-08	2.40922586779072e-07	Dclk3
0.981988708992368	3.46078738691264e-08	2.41036951875566e-07	RGD1562310
-0.900491519205615	3.54334664963976e-08	2.46644717769042e-07	Dctd
-0.899484534159926	3.55755128889689e-08	2.47490743844297e-07	Hbp1
0.915285136600255	3.56510851223458e-08	2.47873616029213e-07	Cckar
0.793052373624123	3.59362217992583e-08	2.49712260861858e-07	Nomo1
-1.59993913894443	3.68965990399395e-08	2.56238176301536e-07	Negr1
0.795455895781999	3.71058313403197e-08	2.5754306168928e-07	Ccdc92
3.30195772758886	3.77679968869918e-08	2.61988346221834e-07	Enpep
1.01630321224414	3.83704530500565e-08	2.66014571116704e-07	Slc2a13
0.905564282487259	3.85314409773197e-08	2.66977320663748e-07	Dgat1
0.872252307638849	3.86505835850096e-08	2.67649193270835e-07	Ddx49
-0.840150973087031	3.97118567139018e-08	2.74840659711465e-07	Rcan2
0.827622158781142	3.98058298056929e-08	2.75333160890953e-07	Tmx2
0.852064335287143	4.00617037293954e-08	2.76944309286255e-07	Ddt
0.854702667823592	4.07972310472612e-08	2.81867532192583e-07	Dpm1
-0.913686467808996	4.09620863224786e-08	2.82844612077984e-07	Pcdhb5
0.74421313331774	4.13420079388607e-08	2.85304766050342e-07	Vat1
0.768732305499007	4.26265519500344e-08	2.94001418306808e-07	Spcs2
1.37458082941773	4.33541374993185e-08	2.98848908975885e-07	Rhbdd1
0.771561795496374	4.34763011485791e-08	2.99519951406021e-07	Arl6ip1
-0.988092620000862	4.3817472922792e-08	3.01597908726348e-07	Dixdc1
1.83393645733415	4.38278982523624e-08	3.01597908726348e-07	Fbxl7
-1.72303259333734	4.39188758761401e-08	3.01997359739436e-07	Gpm6a
0.796445938625732	4.39359870507415e-08	3.01997359739436e-07	Vegfb
0.781576851594587	4.41442271757418e-08	3.03256017080936e-07	Ctsd
-0.851706841714184	4.43502160176947e-08	3.0449778574151e-07	Cep131
0.82541528480948	4.5244014662446e-08	3.10457792481935e-07	Use1
0.832315760941746	4.52819572222122e-08	3.10541604359149e-07	Emc3
0.809632214384698	4.63259780841406e-08	3.1752104229164e-07	Bak1
0.784339502581452	4.69400751866002e-08	3.21547507095496e-07	Uqcrc1
-1.5845419996646	4.72690732174543e-08	3.23617534733224e-07	Id2
0.840308418727524	4.76774471395035e-08	3.26228337286739e-07	Akap12
0.777930664877444	4.78280368679549e-08	3.27073317278309e-07	Ube2g2
0.915917120538102	4.78649436531623e-08	3.27140356678182e-07	Josd2
0.871893536737466	4.80607400864342e-08	3.28292661484585e-07	Optn
0.938675715752573	4.84706643427575e-08	3.30905496955363e-07	Pnp
-0.800693571151783	4.98338140539558e-08	3.40019296569388e-07	Kif23
0.778232748590571	5.00209246539384e-08	3.41103141566687e-07	Ugt8
-0.819541830296267	5.03633504512993e-08	3.4324429133099e-07	Slc44a1
0.822509335888718	5.0868020382979e-08	3.46488152382932e-07	Rer1
0.807460251820969	5.13648717124617e-08	3.49675127788727e-07	Clip2
0.826124728807189	5.14914408147688e-08	3.5033917172168e-07	Farsb
0.783091042809021	5.19386873941686e-08	3.53183074280346e-07	Arpc2
-0.950934153066961	5.2473392599746e-08	3.5661815803994e-07	Ppm1d
0.990616012380692	5.46151566090959e-08	3.70965076123685e-07	Inpp1
-1.38683091280577	5.4844649688496e-08	3.72314354184559e-07	Rasgrp2
0.81046091044422	5.49045201361498e-08	3.72511274897879e-07	Rtn4rl1
0.815401950792505	5.52072284525343e-08	3.73934482279511e-07	Chka
-0.853061004345784	5.51675623591687e-08	3.73934482279511e-07	Ctnnal1
-0.824639401251037	5.51892744020165e-08	3.73934482279511e-07	Fbxl16
2.0213591165756	5.63415228193495e-08	3.81403354138838e-07	Rsad2
1.72104521465614	5.7722906671138e-08	3.90535584933092e-07	Flrt2
0.756298240792223	5.89327169465329e-08	3.98497419352746e-07	Rheb
-0.878180048866924	6.00739900341486e-08	4.05987155493938e-07	Appl2
-1.63009933220683	6.14406767255644e-08	4.14991028582855e-07	RGD1563888
0.791688639043968	6.17089711728632e-08	4.16570068264239e-07	Golga4
0.793958342628991	6.25212259214419e-08	4.21817326367694e-07	Abhd17a
0.79550374458538	6.35831430755194e-08	4.28742199397497e-07	Gosr2
0.93776082140033	6.42056906710066e-08	4.3269831736407e-07	Sall1
0.748024442631284	6.43232939716676e-08	4.33248972231042e-07	Uqcrq
8.59044128591847	6.47312604907631e-08	4.35753660972399e-07	Ntsr1
-0.815339213045775	6.48446905524421e-08	4.36273921386832e-07	Glis2
5.24707617489566	6.49037709769625e-08	4.36428142446762e-07	Tat
0.888264536432739	6.5479633469231e-08	4.40055220475288e-07	Rgs7
-0.869127959547583	6.58356181241034e-08	4.42201397194173e-07	Abcc3
0.801406085514068	6.66126542355902e-08	4.47171711136582e-07	Hypk
-1.04416455987121	6.79381639565764e-08	4.55816364066636e-07	Sms
2.48903239940825	6.87049734543552e-08	4.60705016441149e-07	Mgst2
2.85837828622915	6.90080408341973e-08	4.62223669738491e-07	Cdh10
-0.846652054437933	6.89727019628357e-08	4.62223669738491e-07	Tnrc18
0.855985473707641	6.92826947384818e-08	4.63805948692998e-07	Efl1
0.964599338630868	7.17422266950928e-08	4.80004809428919e-07	Shisa4
-1.0151893786328	7.19022715123585e-08	4.8080909537627e-07	Cdc6
-0.795682769734698	7.32163663428352e-08	4.89325327662248e-07	Lzts2
0.802495906833617	7.34279901959693e-08	4.90468091679773e-07	Emc4
-0.929082438800121	7.44986352313105e-08	4.97344318164777e-07	Raph1
-1.66246216425756	7.50414667845979e-08	5.0069126815373e-07	Klhl14
-0.830156791187586	7.77176812220107e-08	5.1826100129816e-07	Ddah2
0.751464954149901	7.83014599979308e-08	5.2186561136114e-07	Ptp4a2
1.03931658601564	7.83486690260923e-08	5.21892072375791e-07	Npepo
0.826034289093692	7.99949042445947e-08	5.32563979168372e-07	Snrpa1
0.786174392260076	8.04869720275262e-08	5.35544516191974e-07	Cebpz
-0.82116548588997	8.1911328485923e-08	5.44721616983521e-07	Tubgcp2
0.846688016310835	8.19735941685952e-08	5.44835507497216e-07	Fem1a
0.802540146264531	8.43159532581432e-08	5.60095517790747e-07	Ptprf
1.92099812985511	8.51162786289366e-08	5.65100925770773e-07	T2
-0.811764267162687	8.55415632614629e-08	5.67612242202231e-07	Inpp5f
-1.46295813991443	8.81112887586595e-08	5.84342447976385e-07	Zdhhc15
0.814471135674996	8.81723784405974e-08	5.84426473244377e-07	Cpn1
0.832281669357929	8.88454371729758e-08	5.88564449329209e-07	Fem1c
1.86026794470164	8.96270930473259e-08	5.93416902403304e-07	Gsta4
-0.816994714137538	8.97650900351714e-08	5.93765510937259e-07	Kcnh6
-0.832878832471364	8.97781323496684e-08	5.93765510937259e-07	Mtus1
-0.878651401242512	9.0287395143651e-08	5.96806604262797e-07	Rnd1
0.954228670801853	9.05764825655421e-08	5.98389789034534e-07	Abca7
-2.72999466322162	9.06994008859652e-08	5.98874052895842e-07	Fam151a
6.52965703403164	9.09321888036266e-08	6.00082842460237e-07	Il20
-0.791602443995427	9.11074657715181e-08	6.00910990088647e-07	Cenpf
0.764851060232031	9.26895711266804e-08	6.10678560861917e-07	Mgrn1
-0.922002296567988	9.26523547302361e-08	6.10678560861917e-07	Rhbdl3
-4.11983535796527	9.5098286906018e-08	6.26206395502257e-07	Slc26a4
-0.973235523048569	9.62135183159605e-08	6.33139901281943e-07	Foxo4
0.814301293293069	9.6256149034993e-08	6.33139901281943e-07	Gpr89b
0.780234895951096	9.74721730507605e-08	6.40539582549088e-07	Serinc2
-1.54664044879342	9.74872587525e-08	6.40539582549088e-07	Upb1
0.787657876183145	9.81052250074087e-08	6.4424921971677e-07	Tmem208
0.843308012572234	9.84063449043063e-08	6.45524229888575e-07	B3gnt2
0.95437983197623	9.83903233322668e-08	6.45524229888575e-07	Snap23
1.0525777931249	9.89377214412714e-08	6.48657413251573e-07	Snhg4
0.818641280522373	9.90939957154138e-08	6.49329277027712e-07	Aen
0.857998804176964	1.00549723502312e-07	6.58510668840424e-07	Cstf3
0.778051144942415	1.01466866714392e-07	6.64156768569797e-07	Acbd3
0.781460665326895	1.03382690741969e-07	6.76330123173748e-07	Ppp1r2
0.832454381743725	1.05151753525099e-07	6.87530696125647e-07	Timm8b
1.13563825104892	1.06078536003632e-07	6.93214905015616e-07	Sec23a
-1.47311742864686	1.06356747800611e-07	6.94656897160919e-07	Mcoln3
0.722339950366847	1.07405406022766e-07	7.01126690478524e-07	Cd63
0.78305855168727	1.08050271484334e-07	7.04955014495087e-07	Srd5a3
-0.82429024053346	1.09696822163688e-07	7.15310990554141e-07	Slit1
0.737499650221858	1.13115700718398e-07	7.37206537619364e-07	Cmpk1
0.822229945514182	1.14084802988344e-07	7.43121193777286e-07	RGD1559909
-1.31690047504833	1.16425224014412e-07	7.57957094851108e-07	Srcin1
0.818118132998231	1.18608468168677e-07	7.71754291534197e-07	Bola3
-1.38152496143173	1.18796302184832e-07	7.72560003971403e-07	Brs3
-1.12170567681335	1.2186955695026e-07	7.92119306618009e-07	Sp4
0.738105587831243	1.22286369856334e-07	7.94400691154976e-07	Dstn
0.98860563941535	1.2372349685033e-07	8.03304253353136e-07	Synm
0.719339226748882	1.24022824246027e-07	8.04814778843843e-07	Serf2
-0.797040331746987	1.25605226098189e-07	8.14645394414369e-07	Rbpj
1.57279952784475	1.26050108655806e-07	8.17091735486346e-07	Plcxd2
0.851039255889974	1.26260081565409e-07	8.18013518247176e-07	Alas1
0.782188069174152	1.28004169641507e-07	8.28868201487658e-07	Lyar
0.819737144029099	1.28762332585486e-07	8.33330484883014e-07	LOC691807
0.720806383274338	1.31709536051736e-07	8.51947534911282e-07	Bsg
-1.03556311164532	1.32773625182847e-07	8.58370463822692e-07	Brinp2
0.881979006782311	1.33019787491202e-07	8.59501517676024e-07	Pex16
0.791320146964315	1.33228492798141e-07	8.60389463923789e-07	Alg5
-0.773074123642057	1.33905103970563e-07	8.64296580173633e-07	Ccna2
0.793055962967657	1.34504786801777e-07	8.67239731141796e-07	Srebf1
1.53940728406332	1.34437355250836e-07	8.67239731141796e-07	Thsd7a
-0.942797623318794	1.36405280866638e-07	8.79023886844805e-07	Ttc8
0.713807288842404	1.38922585333381e-07	8.94768199025568e-07	Atp5f1b
0.804167225704956	1.4059674333205e-07	9.05068102409514e-07	Tfg
-0.782027785418016	1.41307687354081e-07	9.0915980083356e-07	Unc5a
-2.38924580160046	1.43293427754963e-07	9.21444684604368e-07	Ubash3a
0.762630538001865	1.48543799316102e-07	9.54698433304233e-07	Rad23b
-1.00000396074992	1.4990713762768e-07	9.62947925048479e-07	Coro2a
-1.1110876863199	1.49996792364768e-07	9.63011321192951e-07	Syt9
0.76156656850892	1.51191306532982e-07	9.70164311458317e-07	Slc37a3
0.799658815023427	1.51647816436186e-07	9.72576591065228e-07	Fam110a
8.00084722294495	1.53219035137288e-07	9.82131574140768e-07	St6galnac1
0.812828092236187	1.55035152260211e-07	9.92718455056098e-07	Polr3d
-1.06601332879905	1.54995351152705e-07	9.92718455056098e-07	Rapgef4
0.738208231359124	1.58583570278351e-07	1.01490121593833e-06	Kdelr1
0.760061457045656	1.59464473076719e-07	1.01999798094118e-06	Hbs1l
0.823932987670378	1.6124778389357e-07	1.03085844893824e-06	Mrpl58
0.753201260318281	1.61740991841883e-07	1.03346414586105e-06	Gatc
1.11775288671839	1.66782918385598e-07	1.0651163094784e-06	Khk
0.814832859641236	1.66955393463521e-07	1.06565393924098e-06	Susd4
-3.92022282621641	1.68619062270186e-07	1.07570406004289e-06	Adprhl1
-0.926720357690696	1.69076326699211e-07	1.07805138048573e-06	Pclo
1.21496209769373	1.69322040301734e-07	1.0790480604234e-06	Mideas
-1.07427102792647	1.70219087741974e-07	1.08419228973384e-06	Fcho1
0.779976992915568	1.71996505615764e-07	1.09493556053917e-06	Gnl2
0.750398809370237	1.74644154036969e-07	1.11120450143712e-06	Hgs
0.955215128673706	1.74741313373185e-07	1.11123690854286e-06	Mcrip2
1.05565800039483	1.75427889933616e-07	1.11501560373815e-06	Bcat2
0.726098005437397	1.78732113770797e-07	1.13541927011238e-06	Vegfa
0.790058021326091	1.79234439277138e-07	1.13801140561549e-06	Lamtor3
1.9028234784386	1.80545057719713e-07	1.14573020330017e-06	Kcna2
0.788591419353649	1.81190077046912e-07	1.14921924853191e-06	Dynlt3
-0.8877040505891	1.82950012427723e-07	1.15977240021146e-06	Mpp2
3.67340460580021	1.85803381369627e-07	1.17724242159129e-06	Cpa5
-1.62543539402277	1.90084812051705e-07	1.20359454904278e-06	Cxcl11
-0.758528409745294	1.90161955677264e-07	1.20359454904278e-06	Mcrip1
-0.952503197388928	1.91578295151518e-07	1.21192349186521e-06	Gins1
-0.713122846657977	1.92287132261188e-07	1.21577039622449e-06	Scg5
0.812547860923021	1.9326410738342e-07	1.22130773618737e-06	Sort1
0.894745103389585	1.94690405627879e-07	1.22967723491811e-06	Sdc4
-0.722252225420238	1.94810922087895e-07	1.22979488995863e-06	Gc
7.6649291455258	1.95244191293766e-07	1.23188572342695e-06	Plaur
-3.4116060723817	1.98385886037156e-07	1.25040085873028e-06	Cyp39a1
0.73810707133867	1.98283694834539e-07	1.25040085873028e-06	Etf1
7.8192993775663	1.99076131061297e-07	1.25409650412832e-06	Inhbe
0.74837799044277	2.01474961513762e-07	1.26854605397554e-06	Smim7
0.84890469858929	2.02297844668788e-07	1.27306307880723e-06	Tex264
0.778612880938883	2.05636879691698e-07	1.29340132250067e-06	Nt5c3a
8.36387794435261	2.09250130917219e-07	1.31544222925564e-06	Fgf2
1.20296474393797	2.09651600918622e-07	1.31727997037364e-06	Col16a1
-1.07352444177378	2.14861759973117e-07	1.3493139661163e-06	Vmac
0.786158328728319	2.18360721528049e-07	1.37057405556087e-06	Galnt1
0.775976133670868	2.2003442200809e-07	1.38036147278464e-06	Itpk1
0.733907676492288	2.22356206603981e-07	1.39420229283639e-06	Sec11a
1.05772307957829	2.22942983404902e-07	1.39715566443259e-06	Six5
0.708319891692185	2.32076922733575e-07	1.45364216782265e-06	Psmc1
1.28655565312816	2.32750520833626e-07	1.45710517970014e-06	Acot7
1.24310017746549	2.33790673313361e-07	1.46285817879329e-06	Slc15a2
-0.837807479417289	2.35632011625724e-07	1.47361574109974e-06	RGD1304587
0.838962655021471	2.38257679713897e-07	1.4892647302676e-06	Edrf1
-0.843621891753941	2.39734837074482e-07	1.49772229994255e-06	Spn
6.31120852029292	2.4395675876356e-07	1.52330992150862e-06	Fut1
0.912540144749461	2.48259687384366e-07	1.54937664256944e-06	Dlat
-0.893732519678437	2.49894742139179e-07	1.55877495484232e-06	Nedd1
0.726099921979295	2.52502405643713e-07	1.5742272913841e-06	Plod3
-1.23779812109284	2.55338670796563e-07	1.5910881551443e-06	Crot
0.722482965196091	2.58434009549645e-07	1.60954514719516e-06	Kpna2
0.781774570178921	2.59299061265034e-07	1.61409988110828e-06	Hcfc2
0.700572960939717	2.59565864828758e-07	1.61492782911501e-06	Atp5f1a
0.755782381569646	2.61896274987045e-07	1.62858734626153e-06	Tm2d2
0.703851533841922	2.66980128230752e-07	1.65934611109432e-06	Ftl1
1.10053786014786	2.69440301230464e-07	1.67377479971781e-06	Tmem170a
1.25328894182582	2.70014875766099e-07	1.67648125025557e-06	Nr4a2
0.88246274133026	2.70823655224858e-07	1.6806383128864e-06	Fam167a
0.847169530344801	2.73912404104465e-07	1.69893253727692e-06	Gucy1b1
2.12702193712304	2.75805260639612e-07	1.70979429682595e-06	Trpc5
-1.41277533478356	2.76043966003585e-07	1.71039562097704e-06	Crnde
-0.809450684436624	2.78737663998741e-07	1.72619989967409e-06	Tnip1
1.49055202744438	2.79519174176353e-07	1.7301520165685e-06	Nrg2
0.817359903767602	2.79892983292755e-07	1.73157781052975e-06	Dipk1b
0.745727846163582	2.80207478487718e-07	1.73174821574335e-06	Asnsd1
-1.15576763934054	2.80176531558933e-07	1.73174821574335e-06	Xkr5
0.751060167495508	2.84201069402106e-07	1.75553065899868e-06	Hacd3
-0.963422148636305	2.8469527596676e-07	1.75768387770782e-06	Cds2
-1.1376095967854	2.87686643525717e-07	1.77524426756412e-06	Fuz
0.705114776811568	2.88088708907068e-07	1.77681692207885e-06	Cox5b
0.749471249685724	2.89929264051191e-07	1.78725547349227e-06	Pnrc1
-0.719592938262973	2.90587231814243e-07	1.79039708422558e-06	LOC100910996
-0.717408697986656	2.91356118089675e-07	1.79421854354203e-06	Calm3
0.973530198508653	2.9159455363074e-07	1.79477116895616e-06	Mctp2
0.7995777768176	2.9184432128209e-07	1.79539294489033e-06	Slc7a4
-0.948605327450776	3.00932045142406e-07	1.85035648745229e-06	Celsr2
0.685742526477783	3.02712921958055e-07	1.86035894502735e-06	Clta
0.799888288650182	3.09797202489895e-07	1.90292734557407e-06	Alg11
1.0940232921546	3.1078422123998e-07	1.90801909988126e-06	Slc25a33
-0.827825122481329	3.13743045355147e-07	1.92520516392304e-06	Rpa1
-0.8593469994193	3.14316811811433e-07	1.92774589357927e-06	E2f1
2.90958998804093	3.24995419577133e-07	1.99222687369019e-06	Asmt
2.48732214005633	3.25802259748923e-07	1.99615902292868e-06	Dcxr
-0.962991148332573	3.2803646772539e-07	2.00882809002814e-06	Klc4
-0.887219043592211	3.3250722115845e-07	2.03415676887848e-06	Kif19
-0.898476792180287	3.32509635873839e-07	2.03415676887848e-06	Mks1
0.758441618472509	3.35067679193739e-07	2.04876742039941e-06	Gmds
-0.888727103613397	3.36292673222448e-07	2.0552164890101e-06	Tyms
-1.03011106864328	3.4392165985498e-07	2.09971392738978e-06	Arc
0.811750614756184	3.43829281848933e-07	2.09971392738978e-06	Tmem106b
8.26512307992111	3.48248001576807e-07	2.1250522644247e-06	Mmp19
0.917057693733295	3.49477167346584e-07	2.13147519447866e-06	Trim65
0.848033466090892	3.50190299062689e-07	2.13474591398316e-06	Smco4
0.719894910521611	3.51725535626628e-07	2.14302231954235e-06	Ubxn4
4.27613946015839	3.55468684256376e-07	2.16473613469952e-06	Megf10
0.765713193730954	3.56650919981615e-07	2.17084044587902e-06	Sec23ip
0.726775496528282	3.58005249699913e-07	2.17798556647074e-06	Twf1
-0.753768728208893	3.58965377183556e-07	2.18272650005316e-06	Hipk1
-0.868280905803054	3.59243318031529e-07	2.18331664080592e-06	Gpd2
0.800678706390667	3.60020070268369e-07	2.18693620943091e-06	Hbegf
-0.68199531699752	3.60454864340102e-07	2.18847596206491e-06	Ptms
0.794651225191071	3.62138017501328e-07	2.19758967885421e-06	Unc13a
-0.935817852218903	3.63792211879682e-07	2.20651859165214e-06	Akr1c19
-0.682468960694205	3.63980069384984e-07	2.2065491900938e-06	Krt8
0.766011889527308	3.74240234533034e-07	2.26761025643259e-06	Sel1l
0.717673552289981	3.7757307850178e-07	2.28665682765504e-06	Atp6v1c1
-0.962770787616075	3.77901578247345e-07	2.28749852028358e-06	Mgme1
0.703314199301481	3.8152602596641e-07	2.30828026737572e-06	Vdac1
0.785108480308036	3.85569194364078e-07	2.33157323445612e-06	Mrps10
1.97710331766473	3.86755146012592e-07	2.33757366668602e-06	Ntng2
-0.839967230073799	3.95367643503433e-07	2.38843216070392e-06	Large2
1.07869707919895	3.96435065775535e-07	2.39368246318695e-06	Ca5b
[truncated: 15,457 more rows]
