# Supplementary material for: Med14 phosphorylation shapes genomic response to GLP-1 agonists
Source: Proc Natl Acad Sci U S A. 2026 Mar 4;123(10):e2536772123. doi: 10.1073/pnas.2536772123 (PMC12974444; doi:10.1073/pnas.2536772123)
Supplement: Supplementary file 10 — Dataset S09 (TXT) [file pnas.2536772123.sd09.txt]

log2FoldChange	pvalue	padj	GeneSymbol
4.78548872717494	0	0	Crem
3.88408211495864	0	0	Id4
5.76496382380742	0	0	Nr4a1
5.96689699477276	0	0	Sik1
3.76088256004491	9.4001839141021e-255	2.06728844638933e-251	Junb
3.36401349348887	5.97250782575591e-247	1.09456160086687e-243	Mest
3.19519566150977	5.94677492772068e-243	9.3415338721738e-240	LOC689986
4.27933579012481	7.83741736337783e-199	1.07725301659628e-195	Rgs2
6.39168899644463	1.11137907063691e-198	1.3578582511915e-195	Fosl2
2.9502258757904	3.63522435767169e-192	3.99729270369579e-189	Per1
4.26411423721623	4.99339381252006e-180	4.99157803295187e-177	Ephb3
3.46304843591998	1.85605946414491e-172	1.70076915564479e-169	Nfil3
4.00987544230297	1.10435878742032e-157	9.34117632805682e-155	Nr4a2
2.93257348319806	2.1399285254093e-153	1.68076100467148e-150	Nap1l5
3.48920745419859	7.58179801157867e-146	5.55796339568794e-143	Hbegf
6.29228883070224	3.58375579652981e-136	2.46293617116511e-133	Fosb
2.75508060035279	6.9745923050054e-130	4.51133041093173e-127	Diras2
2.4451806475563	2.56717608962527e-122	1.5682593489733e-119	Cwc25
2.14436569291244	3.66939540408398e-122	2.12361430859513e-119	Btg2
4.53293946477053	7.49072922411632e-117	4.11840292741915e-114	Fst
3.60860643042171	1.16481615531953e-111	6.09919925899692e-109	Sstr1
-2.56936411917658	1.9099858785185e-109	9.54645669099517e-107	Txnip
2.43229470511658	1.31975672580164e-100	6.30958476387599e-98	Nedd9
4.718485831541	7.61730661803729e-99	3.48999598216409e-96	Fos
2.15985661912933	4.10893531851783e-95	1.80727411049688e-92	Midn
2.15752224153224	5.172395483756e-94	2.18752541305312e-91	Coq10b
1.94575560772364	7.91124911909155e-89	3.22192945605669e-86	Irs2
1.96555649373084	2.56942728147501e-87	1.00905079953926e-84	Slc25a25
2.73040558662868	1.59376019607193e-85	6.04309900551963e-83	Spata2L
2.15948436970805	7.96520128624753e-80	2.91951177811926e-77	Dusp1
5.44494748665779	5.46856798985003e-78	1.93975398762551e-75	Arhgap45
3.40531529714882	2.75003160795084e-77	9.44979611282106e-75	Maff
2.08781307235633	2.85251830140799e-76	9.50493674008552e-74	Rasd1
2.20688600369235	1.24255844572291e-74	4.01858019681445e-72	Klf4
2.91878000946754	1.32196994718167e-72	4.15325186834562e-70	Egr1
2.41902598387588	1.06384936951177e-71	3.24946879643096e-69	Slc26a2
4.25769805411147	1.6930023324723e-71	5.0314199048285e-69	Gpr88
2.36471479842155	1.77674185220932e-71	5.1413298439194e-69	Lrrtm2
1.70797223175431	2.48046561714858e-71	6.99364100670918e-69	Cry2
1.9434345842146	4.18304566423474e-62	1.14991925309813e-59	Tiparp
7.4000449962524	4.12108520960499e-61	1.10525495036138e-58	Nr4a3
-2.0077318947426	1.27647163362323e-60	3.34192430555264e-58	Myc
1.62802554567805	8.82575010493995e-58	2.25692902683534e-55	Zfp395
1.55221806101404	9.90700239375482e-57	2.47584996185745e-54	Mapkapk2
1.50134780814583	4.38194798877453e-55	1.07075333521255e-52	Syt4
1.77530407845496	2.3446924133158e-52	5.60483429930881e-50	Barhl1
2.14050886414101	3.42907347623472e-48	8.02257275418659e-46	Pard6a
1.70010712230857	4.7180287368987e-48	1.08082174981121e-45	Neurod2
1.56266194835258	1.68434452763021e-47	3.77980661751466e-45	Ppp1r15a
1.52934359630217	4.20426272615089e-47	9.24601458735104e-45	Mfsd2a
1.48883140042458	6.1844538363143e-42	1.33341675262965e-39	Ackr3
1.47358610469307	1.01981879079087e-41	2.15652450452622e-39	Il1r1
-1.61241371961851	7.64681325330489e-41	1.58649733081775e-38	Klf6
2.44027358656655	4.34301768112132e-40	8.84367081881667e-38	Dio2
1.3268961215832	4.1469736240555e-39	8.29093126729351e-37	Tob1
1.67154982114097	9.77464611227051e-39	1.91932158304512e-36	Rgs16
1.27994486201855	1.99313554475544e-35	3.84500323686505e-33	Adra2a
2.09764750374786	7.70734454612088e-35	1.46120621774388e-32	Plk3
1.14138187876825	2.11735826030524e-34	3.94618159835871e-32	Btg1
2.34663352500547	1.90632105450455e-33	3.49365105255533e-31	Csrnp1
1.09187556317355	1.96536551985624e-33	3.5428129928425e-31	Net1
1.30780658235495	2.175164261814e-32	3.85775906821077e-30	Lrp12
1.61231750255641	9.47697817482019e-31	1.65410876206862e-28	Dyrk3
1.1914980127464	2.83986492128349e-30	4.87924291788019e-28	Errfi1
1.12415034087661	8.66116434168447e-29	1.46520250924865e-26	Fhdc1
0.97907839454971	7.9772671234459e-28	1.32906104983956e-25	Pja1
2.16592326920784	1.5264533184752e-27	2.50520607312737e-25	Atf3
1.36638949703541	2.31542132032662e-27	3.74417247622228e-25	Dusp5
1.1181237156087	3.24920018547391e-27	5.17800075934364e-25	Emd
1.3879292064903	2.80643397022836e-26	4.40850684809015e-24	Ldhb
1.91292839510266	1.79551778068365e-25	2.78077655160527e-23	Tac1
3.60744444877198	3.09563722764669e-25	4.72772596600042e-23	Egr4
-1.05343423094293	4.22146656880479e-25	6.35880087542157e-23	Neurod1
-1.57685943332649	4.14518626052847e-24	6.15952271902311e-22	Mafb
1.67325302240692	5.33700995348021e-24	7.82476819312911e-22	Tp53rk
1.77104223660016	8.0341510902897e-24	1.1624148077477e-21	Cartpt
3.07044385859385	1.3512762159384e-23	1.9296926325271e-21	Uncx
0.993522917767386	1.44157721256997e-23	2.03225423454095e-21	Pim3
1.87221355631021	1.90746666042994e-23	2.65500043013768e-21	Gadd45b
1.20801947983615	3.40639072841308e-22	4.68208405620378e-20	Cbx8
1.10235914093271	5.01504751996016e-22	6.8080817937632e-20	Ripk4
0.932787789408462	2.73674275758232e-21	3.66990528809454e-19	Ppp1r11
0.988767689444979	4.75161677332054e-21	6.29503349872683e-19	B3gnt2
2.23366955628203	3.58850188262869e-20	4.69751984540298e-18	Epha2
0.952238079665611	4.22252302743335e-20	5.46245449525378e-18	Luzp1
1.41637011531117	4.58017942651019e-20	5.85623871789606e-18	Id1
0.916239487086406	4.86690793676059e-20	6.15132410030109e-18	Slc7a5
1.63648349508072	6.85476022102553e-20	8.56533447618145e-18	Cebpb
-0.980075327285831	9.474664072274e-20	1.17060006897444e-17	Anks4b
1.40651836083076	2.781883445559e-19	3.39884337415186e-17	Trib2
-1.0196707575096	3.98144594948851e-19	4.81098677588743e-17	Grb7
1.05567809628189	4.52936186215165e-19	5.4135720691543e-17	Jun
1.42856055350635	1.14706624172234e-18	1.35625165526655e-16	Nptx1
5.06130151900777	1.17264251093177e-18	1.37174223938359e-16	Ccn2
1.3255051200908	2.18875550854614e-18	2.53342690231299e-16	Gem
0.908810179055151	4.28677367692949e-17	4.91014201578298e-15	Usp42
1.34851482884827	8.45936684959088e-17	9.58960802867024e-15	Pde4d
1.72903905017026	8.61679593501994e-17	9.6683967450489e-15	Plk2
0.796927130570189	4.14990502881432e-16	4.60932885826689e-14	Jund
0.956367174940512	4.45539836025043e-16	4.89915603693138e-14	Slc1a4
0.966102972375408	5.16692374509655e-16	5.62529638624571e-14	B3galt2
0.913578869821152	6.17260153078118e-16	6.65430651298724e-14	Stard4
-0.954993037689606	1.80583677116986e-15	1.9278622461926e-13	Rsrp1
0.774251005919854	3.04021708455796e-15	3.2144449097884e-13	Tuba4a
1.05934654663575	3.43076294712681e-15	3.59282565396252e-13	Gpr6
0.750118525614297	3.86160550423197e-15	4.00586925703158e-13	Zfand2a
0.873669048397882	4.78771563751857e-15	4.92016085515459e-13	Bcl2l11
-0.844447971254031	7.8723810086656e-15	8.01525014548953e-13	Trim59
0.876694202395244	8.11038518115053e-15	8.18181609650745e-13	Efnb1
0.802053622990432	1.09999580481144e-14	1.09959580633696e-12	Litaf
-1.01434579506911	1.58973678065012e-14	1.57484194955214e-12	Nr1d1
0.968965196402961	1.48942140117075e-13	1.46229265422086e-11	Siah2
0.675011486045277	1.64347901881777e-13	1.59926506999294e-11	Insig1
1.85914642451835	1.69321748608761e-13	1.63321223482626e-11	Id2
0.953900031993162	2.20787988573646e-13	2.11111714987462e-11	Fbxo34
2.01062420283737	4.4451368957631e-13	4.21368321601819e-11	Actn2
0.847349160885123	6.0442370225558e-13	5.68054959829262e-11	Dusp8
0.871940557978767	7.11533216217517e-13	6.63052478434561e-11	Bag3
1.00951985895699	1.26730399188841e-12	1.1710314869584e-10	Stc1
0.795383014726018	1.28791114161297e-12	1.18015590943135e-10	Dgcr6
-1.04284637242819	1.97453908291008e-12	1.79438278972556e-10	Ovol2
-0.800676435947906	2.01185655112301e-12	1.81330939640563e-10	Sesn1
2.10244666468444	2.5932214015919e-12	2.31829776682151e-10	Tent5b
-1.15465411497396	2.82217147139863e-12	2.50262883060478e-10	Sall2
0.790257041859125	3.036083510589e-12	2.66400463423907e-10	Dusp10
0.864395033557473	3.05260625603967e-12	2.66400463423907e-10	Ptp4a1
0.87492097840316	4.09309888323819e-12	3.54391459213284e-10	Zfp612
1.41062843258365	4.78719797071205e-12	4.11250225671482e-10	Rem2
0.618703701134166	5.20538064598065e-12	4.43708260334909e-10	Vegfa
0.907339818718832	5.44583537526024e-12	4.6063389066432e-10	Hps4
0.830732662949656	5.88877181022037e-12	4.94297212405979e-10	Znrd1
-0.654577290888447	1.06429763340022e-11	8.86592180065818e-10	Dmrta1
1.14677855919763	1.14315883837946e-11	9.45125908783501e-10	Zc3h12c
0.694504023488762	1.30453311720722e-11	1.07049598185154e-09	Srxn1
0.845076851089248	1.33863982287042e-11	1.09034692535431e-09	Myo16
-0.964216973556683	1.39645696350289e-11	1.12907652725572e-09	Pars2
1.30834780201742	1.72311305858752e-11	1.38301833519916e-09	Cebpd
0.728791256261969	2.10031446500512e-11	1.67355491718813e-09	Nkx2-2
0.754576192961909	2.83706457159503e-11	2.24434259203302e-09	Arl4c
0.782072052915394	3.13935952808916e-11	2.46574266934774e-09	Mafk
0.772953708402949	3.6172712015148e-11	2.82095844906786e-09	Pdxk
2.12317819199443	3.68681826462637e-11	2.85494743928391e-09	Lfng
-0.907971117710373	5.05253931707357e-11	3.88515540773014e-09	Pex26
1.46645114499367	6.40767814213035e-11	4.89297422575454e-09	Lrrc10b
0.665423680766577	6.97373748494355e-11	5.28849775065099e-09	Pnrc1
0.626175380583327	7.0531255943403e-11	5.31206637228534e-09	Tp53inp2
-1.10265449428033	7.5882000408223e-11	5.67618011216884e-09	Bbs10
-0.944594083678181	9.2424002619711e-11	6.86685360004285e-09	Tfap4
1.2242904332003	9.79201357366394e-11	7.22637458094018e-09	Prox1
-0.685570136715113	1.04619126369578e-10	7.66927942373252e-09	Pnisr
0.697260695274029	1.20165112092783e-10	8.75056670577647e-09	Sdc1
0.822205859765626	1.79298172214771e-10	1.29708072478527e-08	Cln8
1.36270885123244	2.65429692479883e-10	1.90762411667241e-08	Spry4
-1.31340461198472	2.76286084896787e-10	1.97275440878251e-08	Kctd11
-0.849784264512236	3.67416198342596e-10	2.60652162385496e-08	Irf1
0.724469423258896	4.10869728671868e-10	2.89610483107427e-08	Dusp3
-0.857327746241671	4.57331826804644e-10	3.20307055257571e-08	Tmem215
-0.699982894537431	5.64088589699847e-10	3.92577096983514e-08	Vps37d
1.01975050486383	6.00766287020305e-10	4.15473339124231e-08	Rell1
-1.06514560529567	8.16669838899269e-10	5.61256346783523e-08	RGD1566386
1.1716711542215	8.23527646637357e-10	5.61730847013849e-08	Arl5b
-0.590069803080318	8.27577275520586e-10	5.61730847013849e-08	Luc7l3
0.662279446547125	9.58967653597697e-10	6.46920755764434e-08	Socs5
0.564587044239907	1.22413850300532e-09	8.20769937746738e-08	Akap12
0.679639257971651	1.26879981457737e-09	8.45558955217745e-08	Fam220a
0.70928470769899	1.30401153363291e-09	8.63789808664307e-08	Vps18
1.10163310897881	1.31271038716506e-09	8.64345114806405e-08	Helz2
0.679468211177702	1.51956272457305e-09	9.9458998329793e-08	Fam204a
0.697878887765363	3.04071657121493e-09	1.97844493592186e-07	Vgf
0.718704423363499	3.65046136685854e-09	2.36120430529273e-07	Zbtb21
-0.615769764913513	3.98617087679386e-09	2.56327105036405e-07	Lgalsl
0.579203366669805	5.0638935392176e-09	3.23735891611841e-07	Bcor
-0.84318042451302	5.19790083754854e-09	3.30382182714935e-07	Ypel2
0.754155465696402	5.27275359683692e-09	3.3321378477482e-07	Wnt4
0.716140782743323	5.91698840132454e-09	3.71789739776941e-07	Gtf3c4
-0.857348423534677	8.54115910365152e-09	5.33628326725864e-07	Zkscan8
0.608058626983737	8.80641409445292e-09	5.47092256398894e-07	Noct
-1.45810622968359	1.01886678039328e-08	6.2940781557329e-07	Pik3ip1
0.696608248347675	1.09729170089413e-08	6.70323307946215e-07	Otud4
0.605119016080868	1.09513471061898e-08	6.70323307946215e-07	Ttpal
0.756216657116868	1.29806382636453e-08	7.88591703574829e-07	Tspyl4
-1.12926276681232	1.45770508033863e-08	8.80710168318879e-07	Gata3
-0.687988640514028	1.5068265454456e-08	9.05413371241523e-07	Mapk1ip1
0.766586708320162	1.58483892642987e-08	9.47113523642547e-07	Id3
1.77491225166844	1.96939820975185e-08	1.17056771429359e-06	Neurod4
0.671112412202475	3.29562987006332e-08	1.94831968017292e-06	Kpna1
0.882213133487485	3.39923048566692e-08	1.99882023638468e-06	Ypel4
-0.696917951120675	3.73480018001489e-08	2.18446078614062e-06	Zfp467
-0.761067265942136	3.81621623969307e-08	2.22027056992936e-06	Gpank1
-0.678666797005329	3.9586366922773e-08	2.29100889833059e-06	Tab1
0.563616519042941	4.9489319246003e-08	2.84913379282225e-06	Enc1
0.866116087996568	5.01543890037241e-08	2.87238365356745e-06	Cck
-1.62300313191219	5.2849975127109e-08	3.01107941190513e-06	Snai2
-0.652268290246558	5.75637150400397e-08	3.2627351060839e-06	Tmem186
0.493908484024611	5.79733609794733e-08	3.26910296066814e-06	Tpm4
-0.89604550854088	7.58958309902498e-08	4.25791100800401e-06	Fam43a
0.807960243707461	8.56907652883377e-08	4.78302363000285e-06	Kcna5
-0.905079040534734	1.15865554477819e-07	6.43463453049545e-06	Exo5
-0.638226230064577	1.20107929648654e-07	6.63671755988238e-06	Ccng2
-0.763141386055445	1.23620620629237e-07	6.76284748477159e-06	C2cd4c
-0.60732176273553	1.23154620697681e-07	6.76284748477159e-06	Mrm1
1.00651947932317	1.24996506887599e-07	6.80426529572295e-06	Pde4b
3.04217715030589	1.42361474698309e-07	7.71136342750054e-06	Nexn
0.509292325385669	1.52324238367344e-07	8.21057512297701e-06	Aff4
1.57345010570392	1.63667159895085e-07	8.77894678149439e-06	Kcnf1
0.484816745255613	1.68425505217086e-07	8.99032454061686e-06	Ube2z
-0.675721077393437	1.92208516757295e-07	1.0210264977117e-05	Rara
0.657911396406243	1.9732505346825e-07	1.04316648458504e-05	Ddit4
0.842455583464433	2.20197328646433e-07	1.15851187837138e-05	Tent5a
-0.678999238486675	2.34621831848117e-07	1.22852460142947e-05	Zfp316
0.501715236923391	3.04797347279246e-07	1.58841309511023e-05	Cyp51
-0.641627072153985	3.07290928921512e-07	1.59385427095328e-05	Dph2
0.461770775566694	3.15600173832121e-07	1.62926737627136e-05	Hmgcr
0.521077906120107	3.19649330970022e-07	1.64245983333942e-05	Foxa2
0.528205663958092	3.28876174589316e-07	1.6820104259461e-05	Ebf3
-0.587284852912807	3.95421499081138e-07	2.01298833513712e-05	Ypel5
-0.50538371680609	4.28867713498467e-07	2.17319326158025e-05	F3
-0.836464222845888	5.48368376500921e-07	2.76599021468079e-05	Ier5
-0.740491122571441	5.52848267135064e-07	2.77585367370647e-05	Zfp775
-0.860371470377678	5.71536779267074e-07	2.85664473855488e-05	Zfp956
-1.85471270246148	5.83069913091437e-07	2.90110260830472e-05	Foxq1
-0.914582355036127	5.96487399817724e-07	2.95449344522328e-05	Phlda1
0.893899405608633	7.16441989088475e-07	3.53273368251878e-05	Foxa3
-0.507807428467158	7.53009997183081e-07	3.68004352401118e-05	Atf7ip
0.69274625612929	7.49989943757414e-07	3.68004352401118e-05	Fam222a
-0.527844812963568	7.75314286539656e-07	3.77228136937613e-05	Klhdc8a
2.06715937887135	8.5836180378113e-07	4.15794995347018e-05	Bhlhe22
0.466611698263663	8.80275632161458e-07	4.24539949616114e-05	Gjd2
1.27693654465232	9.72264868739097e-07	4.66856964919437e-05	Dusp4
-0.519704548607175	1.13704523185534e-06	5.43606494325275e-05	Arrdc4
0.5151167228589	1.17727291356361e-06	5.60402292534438e-05	Cbarp
0.533845297052628	1.20673238834614e-06	5.71949540614402e-05	Ifrd1
-0.672283858491227	1.33866303550949e-06	6.31757027401818e-05	Tceanc2
-0.561960228976767	1.49895687047028e-06	7.04381613149199e-05	Fam193b
-0.458326787487664	1.51378147133292e-06	7.08320896118163e-05	Gipr
-0.604515091770054	1.54124545314914e-06	7.18115889950334e-05	S100pbp
0.760178013544975	1.57857457661869e-06	7.32405318333298e-05	Cpa2
-0.548993717001823	2.23991181210997e-06	0.000103487690277148	Hbp1
0.53365967061359	2.37110800477182e-06	0.000109090810127494	Trim26
0.4192954074815	2.38569917949496e-06	0.000109304784073861	Ubl3
-0.977356364845328	2.49447880647917e-06	0.000113814476996037	Setmar
-0.467436075885096	3.02783042902694e-06	0.00013757860908091	Arhgef3
7.15780924265609	3.07068977722657e-06	0.000138951871565363	Mir132
1.95601407760883	3.13893108927912e-06	0.000141457730564398	Cpa4
1.49103189520095	3.15784958110802e-06	0.000141729444872914	Oxtr
0.669646928378619	3.44383391579389e-06	0.000153936576171014	Fem1b
0.707943312098936	3.66152724920943e-06	0.000163004670576141	Rmdn3
2.15143689013783	3.73036467203544e-06	0.000165399556184281	Ppargc1a
-0.640906440965345	4.01606062451078e-06	0.0001773518177796	Iffo1
-0.493139591412891	4.09746255154192e-06	0.00018022279286702	Uck1
-0.724396833220934	4.34910098452939e-06	0.00019052874273261	Arid5b
-0.627456599606953	4.81820675289959e-06	0.000210242069265412	Mgme1
0.880665988382253	4.94228047027806e-06	0.000214803620755643	Trib3
-0.976076029185175	5.35922613430744e-06	0.000231063303961448	Ccdc62
0.465544929302734	5.34635588261822e-06	0.000231063303961448	Slc35d1
1.07839010469802	5.37942941197987e-06	0.000231063303961448	Zc3h12a
0.435043098315449	6.47646027048922e-06	0.000277101778732683	Idi1
-0.458579122462732	6.97090269850405e-06	0.000297100953770351	Ogt
-0.523883658621627	7.05766989341272e-06	0.000299637599026897	Hdac11
-0.530153671373176	7.12550421432678e-06	0.000301354016695143	Gigyf1
-0.472012654007772	7.17464324609517e-06	0.00030226964419181	Troap
-0.477299296450207	7.30944929943468e-06	0.000306773681284671	Tsc22d3
-0.705871690010174	7.58326283429274e-06	0.00031705535409081	Ppp1r3b
-0.521548723760568	8.63438135809077e-06	0.000359635065960478	Med9
0.50948178704768	8.78763933420589e-06	0.000364637291014822	Gla
0.567629036502679	8.92801043622805e-06	0.000369069183296104	Trib1
-0.560862809290342	9.19807067959106e-06	0.000378808933306304	Trmt1l
-0.499043553889177	9.64053841497399e-06	0.000395549852280052	Kcnh6
-0.537290466426307	9.87868109805656e-06	0.000403814042209033	Tut1
-0.759821944440347	1.006532670828e-05	0.000409919749941653	Zfp133
-0.783817826014878	1.02500066806877e-05	0.000415900640076907	Arrdc3
-0.511652278967547	1.03913336333332e-05	0.000420084943500483	Klf10
-0.627921627721449	1.12330614718724e-05	0.00045244961151908	Trim46
0.519128194676669	1.14383193125579e-05	0.000459035617375501	Grm2
-0.659964313955506	1.17172036156467e-05	0.000468517712573276	Plpp7
-0.916550609761068	1.18894900537485e-05	0.000472381564953939	Bbc3
5.60490278327888	1.19260694514441e-05	0.000472381564953939	Fosl1
0.680547505157516	1.19427132645685e-05	0.000472381564953939	Gdf15
-0.750133914425731	1.23364941949964e-05	0.000486208208488102	Cebpa
0.452744089813259	1.33288520019016e-05	0.000523443059331823	Ninj1
0.544743694608854	1.50555481510888e-05	0.000589148781029794	Map9
0.399654072935433	1.54496159824083e-05	0.000602425451569369	Kit
-0.466719742702991	1.5528728867563e-05	0.000603370680663332	Ankrd10
0.401639437890482	1.5709223754832e-05	0.000608234592986384	Msmo1
-0.639666330655557	1.57924165828222e-05	0.000609310220156886	Mzf1
-0.545122411190999	1.61899118989929e-05	0.000622462486857784	Taf8
0.494484585549088	1.66223175320888e-05	0.0006359636904236	Phf13
-0.608286004487013	1.6656742710258e-05	0.0006359636904236	Snx11
0.947059328092729	1.70274775965408e-05	0.000647869009174957	Synm
0.509381251461785	1.71925196591e-05	0.000651892917832633	Zc3hav1
-0.464616728318179	1.75229589955188e-05	0.000661163296146074	Akr1c19
-0.532810829386315	1.75572646848539e-05	0.000661163296146074	Anks3
-0.57551966793162	1.79402917156916e-05	0.000673281391487182	Capn15
-0.501679261206783	1.80309840380407e-05	0.000674383334973794	Eri2
-0.521676579528169	1.80947045275446e-05	0.000674472444016543	Ric3
0.485995493345971	1.86338455509944e-05	0.000692222181347077	Traf4
0.377790109399033	1.89844110342992e-05	0.000701094937275136	Eif1
2.20464908982143	1.90002083764997e-05	0.000701094937275136	Prdm1
-0.562083248672811	1.91494217722616e-05	0.000701890139359295	Camkk1
-0.636068730196416	1.90864478777386e-05	0.000701890139359295	Engase
-0.478422864622204	2.01688669942311e-05	0.000736800204214502	Vsig10
-0.628746881528309	2.12939184600943e-05	0.000775324262871513	Gli4
3.93402153137324	2.21776241464308e-05	0.000804835495426247	Alkal2
-0.447413863388644	2.35637466025631e-05	0.000852325518558498	Elf3
2.29321777004576	2.44165730714562e-05	0.000880277499979451	Lnc056
-0.567177621729651	2.4651555999852e-05	0.000885844803184226	Arhgef39
-0.498107107571594	2.48591893508466e-05	0.000890396241374296	Kmt5c
0.750900761887811	2.65269361402776e-05	0.000947046070774327	Pcdh9
0.817156762601706	2.67441020675397e-05	0.000951709211439051	Sec16b
1.11903089864678	2.75250756916537e-05	0.000974861232907829	Spry1
-0.468160031343472	2.75720119529224e-05	0.000974861232907829	Zkscan1
0.379832838348229	2.77469347574514e-05	0.000977901585233769	Akirin1
-0.717018904649382	2.88265053957811e-05	0.0010127036847668	MGC95210
-0.914642266906443	2.9414830926474e-05	0.00103008114925958	Naa80
-0.447690933063141	2.97236715069357e-05	0.00103759203774687	Ckap2
-0.495516205228569	3.07213462116989e-05	0.00106902507260709	Cep55
-0.468627616989577	3.48338574382102e-05	0.00120830629776202	Mknk1
-0.550831982367973	3.57299108177665e-05	0.00123549087846591	Syde2
0.563655431632776	3.61027404730082e-05	0.00124446938633605	Il6r
-0.473950525954882	3.63596457891015e-05	0.001249408328428	Twnk
0.45444789967076	3.68747118853211e-05	0.00126315991243299	Usp36
1.93099435036187	3.85179186062434e-05	0.00131535103414364	Dlx2
-0.386541577683795	3.94465563368644e-05	0.00134289267331319	Shc2
-0.67014065808959	4.03701399988004e-05	0.00136657891204731	Caskin2
2.78480107986348	4.03908827223877e-05	0.00136657891204731	LRRTM1
0.453519149102318	4.06645463238008e-05	0.00137161764225924	Mllt11
-0.86847442922228	4.10723317568962e-05	0.00138113565748878	Tincr
0.447416828171816	4.51164339089764e-05	0.00151250093677776	Ndel1
-0.609343062451312	4.68195738829512e-05	0.0015648268523311	Slc25a42
-1.10191381680056	4.7139730350601e-05	0.00157075295434912	Dnajc28
-0.4692452598028	4.98702941922998e-05	0.00165671829286564	RGD1561149
-0.513691772219142	5.19036512701451e-05	0.00171907394387505	Sgo2
-0.530309437428202	5.50783040872888e-05	0.00181573726962257	Adora2a
-0.441189728379358	5.51524416200382e-05	0.00181573726962257	Arglu1
-0.52745054925253	5.57264718056665e-05	0.00182915905664212	Pwwp2a
-0.472534224150438	5.66164404468947e-05	0.00184917968429046	Mageh1
1.03478077464917	5.66727495094476e-05	0.00184917968429046	Runx1
-0.460883252533267	5.77823331140746e-05	0.00187980631633835	Notch1
-0.717770091783429	5.8410290496112e-05	0.0018946299536733	Six4
2.17007303986772	5.92243753649175e-05	0.00191538597503716	Gpr135
0.380402504519963	6.00488722517819e-05	0.00193635600962051	Btg3
0.36563148964979	6.22167986731622e-05	0.00200039742166694	St18
0.932582017551893	6.85538735994314e-05	0.00219133254098648	Ier2
0.63267115714424	6.84860665037097e-05	0.00219133254098648	Pwwp2b
-0.619627600828238	6.90687120690692e-05	0.00220139002293184	Ccdc115
0.849835310603291	7.14241065208045e-05	0.00226988287659759	RGD1565844
-0.476871443197723	7.3276800682884e-05	0.002322051009536	Ptcd1
-0.510455107391659	7.53735675147662e-05	0.00238163146089761	Ffar3
-0.382373829269869	7.58767577870578e-05	0.00239066140007589	Cdc20
-0.884015873245397	7.62392153826245e-05	0.0023952183209924	Hlx
-0.796047468915237	7.71568614750116e-05	0.00241714201931404	Arrdc2
-0.585894890197775	7.78262665063651e-05	0.00243118643893179	Adora2b
-0.459040812145922	7.93040326499256e-05	0.002470331849911	Arf2
-0.440709621223063	8.03080026905714e-05	0.00249453897623029	Irgq
-0.419875648588586	8.22976657113787e-05	0.00254914121735865	Casp2
-0.650310888394969	8.40826743488712e-05	0.00259711541331513	Mrm2
-0.41870417131022	8.66609845173206e-05	0.00266925542227579	Gtse1
-0.567695719419795	8.84476038267323e-05	0.00271667556334846	Tmem265
-0.575334518459729	0.000102678954450397	0.00314500775246955	Sh2b2
-0.516671053845296	0.000102999694701426	0.00314606845260244	Adprm
-0.439662008993565	0.000104339680088053	0.00317816931370701	Tmem129
-0.538580396994712	0.000111825484078229	0.00339677630642045	Rassf7
-0.408685638437547	0.000114552108468387	0.00347001373200657	Retreg3
-0.450403571283645	0.00011864688783146	0.00358417906207346	Ap5z1
0.50852494270264	0.000127109472753899	0.00382751817775384	Dffb
-0.56754351203007	0.000127398295112578	0.00382751817775384	Nrip1
-0.423862583247272	0.00012967129078103	0.00388519213468177	Pkdcc
-0.70576259688204	0.000131122419127364	0.00391799489327307	Ptch2
-0.511435471579353	0.000131543750414023	0.00391993246491219	Irf3
-0.578040761808313	0.000139013419638608	0.00413132854688143	Zc3h8
0.402941777017115	0.000141217546273059	0.00418552058980744	Ppp2r1b
-0.462833893950569	0.000142060321762853	0.00419918090888261	Psrc1
-0.53030902495678	0.000142520033311513	0.00420147529837372	Mxd3
-0.447611096944224	0.000156275917459545	0.00459467911332929	Crebrf
-0.52920047297098	0.000158604266886283	0.00464588598000549	Cipc
2.6035940064411	0.000158862598079489	0.00464588598000549	Kdr
-0.513371365936912	0.00016259825872129	0.00474252109522362	Ccnq
-0.448547330839552	0.000169382361940225	0.00492732394681141	Fam76b
0.335013371833543	0.000172134343516807	0.00499416686361693	Ddx3x
-0.430230282418526	0.000179780008617872	0.00520226572305821	Ccnf
0.415398759489244	0.000182044923465352	0.0052539789459974	Hexim1
-0.734646458692269	0.000189555095603002	0.00545640793521102	Zfp94
-0.426885024887974	0.000191832516667639	0.00550754661430119	Wdr81
-0.458395964159859	0.00020165614426167	0.00577450771432636	Arl4d
0.510497711242919	0.000202398801041034	0.00578072004220054	Tnfrsf21
-0.437149045089685	0.000207755935457796	0.00591750255174265	Mlst8
-0.628699472810481	0.000208264231313605	0.00591750255174265	Zfp90
-0.552396545915816	0.000213369074565688	0.00604692356681523	Gtpbp3
0.625777006060095	0.000217366893987607	0.00614438654572682	Gpatch2l
-0.446972495727771	0.000220468946084865	0.00617655332543561	Asb6
-0.542293237009291	0.000220203756473539	0.00617655332543561	Coil
3.19553470363596	0.000220751678510021	0.00617655332543561	Kcna2
0.396357307852436	0.000220561483064917	0.00617655332543561	Septin9
-0.434241854626084	0.00022175075124212	0.00618875954481816	Ccnt2
-0.42295364726006	0.000223593248698749	0.0062243831966872	Plec
-0.431382677720212	0.000229879723174643	0.00638322584855649	Glis2
-0.487184732566343	0.000232333480007848	0.00643511069563298	Sertad4
-0.410000291419257	0.00024564581136708	0.00678673703967942	Rpusd1
-0.440045361487692	0.000248112482812282	0.00683770641855603	Ap4b1
-0.517135942471913	0.000251048834505214	0.00690133246054833	Hdac10
0.957426772876357	0.000257676664764068	0.0070658668472461	Dusp6
-0.452620502334349	0.00026001046044792	0.00710353001744938	Hars2
0.397677722170222	0.000260342178704265	0.00710353001744938	Usp38
-0.460127256181536	0.000277741306711481	0.00755951338762238	Kdm8
-0.55020467479862	0.000292769111804264	0.00794886210715973	Snapc4
-0.429214059000576	0.000294211638112664	0.00796835264208585	Chka
1.01733863637862	0.000297347261738279	0.00803349014760224	Bmp2
0.40744655893251	0.000300659846850651	0.00810307763718078	Nt5dc3
0.705358390869153	0.00030230030878187	0.00812736967082014	Cdkn1a
-0.759251044025913	0.000303732725967328	0.00814596354813839	Ctu1
-0.719017921338557	0.000307281232004685	0.00822108133120077	Zbtb8b
-0.411153219204497	0.000311185477811354	0.00830532891750885	Sstr3
-0.523214548046417	0.000312238908324387	0.00831326643083525	Zfp346
-0.506388824716194	0.000315633308155956	0.00838334264850941	Trim11
0.348013399182073	0.000321603168690293	0.00852132154920112	Hmgcs1
-1.40591852264435	0.000324242298816173	0.00857059691774674	Msc
-0.37733068056456	0.000330785883578585	0.00872259370702666	Aurka
-0.423037452754431	0.000339885918846579	0.00894111378860523	Med18
0.40868711968734	0.000342669095956999	0.00899281474735837	Nab1
-0.474898505383422	0.000345640196720867	0.00899286103371351	Bles03
0.344589436928055	0.000346510314648375	0.00899286103371351	Ccdc86
-0.644137513363622	0.000345095861531471	0.00899286103371351	Eid2b
-0.469077924745051	0.000346647243830705	0.00899286103371351	Toe1
-0.407001970242757	0.00034676001075796	0.00899286103371351	Tuft1
-0.571251054047269	0.000347703379854966	0.00899610909384754	Armc7
-0.650321103965528	0.000357219032838015	0.00922061146733994	RGD1561157
0.6346705134669	0.000360105827109993	0.00927335755246248	Phospho2
-0.46510223576637	0.000361582851932859	0.00928963794358344	Zfp692
0.498715727358717	0.000365310246216405	0.00936352323402235	Hivep1
-0.490993891527299	0.000367632685994114	0.00940113724463087	Mavs
-0.370412638686335	0.000371790737595934	0.0094854082380624	Leng8
-0.469483508333292	0.000383872016159253	0.0097700331215971	Gtpbp2
0.334696569652003	0.00038561243859341	0.0097700331215971	RGD1310352
0.421328824332472	0.000385111221905826	0.0097700331215971	Rnf185
-0.77114858457537	0.000394220740014755	0.00996517530391321	Klhdc8b
0.355715298541152	0.000397249566855162	0.010018706965916	Rassf3
-0.6123070864196	0.000402735969841364	0.0101338323212257	Zfp763
0.338065597371065	0.000410839410210422	0.0103141327732279	Hnrnph2
1.20145759517725	0.000415912146991817	0.0104176992444693	Amotl2
-0.443686830996495	0.000416874605285718	0.010418075363004	Pagr1
0.411358178243781	0.000446285616575833	0.0111277928341675	Itpkb
-0.391364074378747	0.000450148610857479	0.0111843101135419	Cnnm3
-0.375963179566217	0.000450586520580127	0.0111843101135419	Slc35d3
0.526487072536551	0.000451655707532481	0.0111855994595206	RGD1564664
-0.577021787762315	0.0004551367894344	0.011199533150476	Eva1b
-0.400854375102128	0.000454220298995958	0.011199533150476	Fbxo5
0.381220136377553	0.000455273855789631	0.011199533150476	Pdlim1
-0.438980940706243	0.000469233052408994	0.0115171576881458	Wdr92
-0.453833995574242	0.000471312918100267	0.0115424428673286	Mcat
0.359382072854029	0.000491435365627709	0.0120084961787606	Tmem30a
-0.392343480259392	0.000495117877950295	0.0120716545142826	Rnf112
0.331669012465582	0.000508360222117336	0.0123670995628368	Ufm1
-0.426907097277171	0.000517350435402094	0.0125303642900472	LOC100909675
-0.443253472021752	0.000516769808208262	0.0125303642900472	Tepsin
-0.485299260805376	0.000519906958716521	0.012564608611092	Clk2
0.56123491688237	0.000526354358437511	0.0126925274679361	Ago2
-0.543219519178195	0.000532964151375345	0.0128237938917359	Zup1
-0.792272594804804	0.000535607744132982	0.0128592636560836	Oas1b
-0.401844930320639	0.000540541508223284	0.0129494431904646	Cstf1
-0.374817853974949	0.000544396433506485	0.0130134417018202	Cnppd1
-0.678503532550325	0.000548362089538618	0.0130798037669558	Sgk1
-0.600758089552072	0.000551010407424581	0.0131145247619928	Ttc30b
0.658714927866453	0.000553787080719057	0.0131521441459757	Rpp38
-0.564006260847742	0.000556982410058689	0.0131995228038908	Zfyve1
-0.35846303011365	0.000558279199876752	0.0132018023265479	Kif20a
-0.424688902189863	0.000569768079828555	0.0134445703987013	Ube2ql1
0.406318656459692	0.000574213713096115	0.0135204582209955	Mcl1
-0.383708623747742	0.000580022489143513	0.0136280497662865	Pcmtd2
-0.450647255769471	0.000591273983713554	0.013833295159392	Tmem169
-0.388705597784807	0.000590747888509223	0.013833295159392	Traf2
-0.448960252606647	0.000605230412061769	0.0141297528896629	Rnd1
0.510371922610215	0.000608653900739662	0.0141343472510378	Cxcl16
-0.394154872559959	0.000609283430064745	0.0141343472510378	Frmd8
-0.671456203485594	0.000608801002117164	0.0141343472510378	Ppp1r18
-0.532616679275399	0.000630818896389394	0.014575022704228	Fignl1
0.337434314229701	0.00063093041171449	0.014575022704228	Lmna
-0.38596193226586	0.000640262623387214	0.0147595970791736	Dstyk
-0.459797594975445	0.000641670485865257	0.0147611059886493	Pde4c
0.839392474002872	0.000652263917578422	0.0149734739826562	Map3k2
-1.04372249623692	0.000662947425829927	0.0151870206133873	Cited4
-0.387955351878991	0.000666400613012582	0.015234389065876	Arhgef2
-0.412095712617269	0.000670092775221542	0.0152870127724815	Bcar1
-0.430516946194098	0.000671846433989371	0.0152952865179029	Gins3
-0.644984505324988	0.000681124901163158	0.0154744822586572	Pla2g4b
-0.543586908669489	0.000686011388733446	0.0155533633618824	Jrkl
-0.469784039868351	0.000712072742555056	0.0161110120928712	Zbtb45
-0.418896161890204	0.000737051186302606	0.016641919598734	Slitrk6
0.437113877879145	0.000741052616463406	0.0166979806775238	Slc7a8
-0.33790606711988	0.000754022186964283	0.0169554764168901	Uhrf2
-0.397056154303175	0.000766783657911267	0.017207251229372	Rxrb
-0.60421483762952	0.000769967102997419	0.017243499520488	Mylip
0.353366431850519	0.000795042350598751	0.0177688733479347	Rtn4rl1
5.70815661893542	0.000797749677871241	0.0177932159388888	Mir212
0.503374649222328	0.000814833845167878	0.018137475630498	Lrrc73
-0.397247037593131	0.000828424171017424	0.0184027316858739	Tubgcp6
-0.51753512316959	0.000833975307730161	0.018488694523792	Fbxo46
-0.354092254754628	0.000850165702279411	0.0188097023385602	Ube2g2
-0.334104789182705	0.000852066910730783	0.0188139111453729	Adgrg1
-0.450814792478702	0.000861513008689976	0.0189843628127354	Zfp46
-0.951202742461399	0.000872218287319251	0.0191817501616689	Cish
0.331209153926805	0.000876609943851549	0.0191817501616689	Cul2
-0.853425076141971	0.000877299099607688	0.0191817501616689	Mob3c
-0.389355311124848	0.000879192622906612	0.0191817501616689	Zfp414
-0.46551588606098	0.000878464360754909	0.0191817501616689	Zfp787
0.538100457243128	0.000881291178757875	0.0191894609933101	Stk17b
1.19172559997814	0.00088383481495667	0.0192068134886631	Atp1a2
-0.327419511491345	0.000903174504436917	0.0195883764315352	Brd8
0.327948284829801	0.000910059750580659	0.019698852396427	Atf4
-0.583538547568743	0.000913709986292444	0.0197390078767617	Tia1
-0.44626869573504	0.000919508142254731	0.0198253167298687	Tmem17
1.0054617399159	0.000922214831597802	0.0198447637734822	Efnb2
0.652285685732829	0.00093041732590453	0.0199821658508715	RGD1311188
-0.393880749964074	0.000934606282241837	0.0199940285593993	Ccdc77
-0.457381737129823	0.000933515400857107	0.0199940285593993	Cdc42ep4
-0.380700376486862	0.000948261642938833	0.0202467670403018	Zfp358
0.761087549184271	0.000951602375403217	0.0202787203874686	Zrsr1
-0.516610452447751	0.000986483095975008	0.0209813696776425	Slx1b
-0.465561468584722	0.000988791815458337	0.0209898741366407	Gin1
-0.363945457474221	0.00099225528511632	0.0210228113971851	Kif18b
0.358713828600828	0.000998005960570597	0.0211039875816044	Purb
-0.345948944245926	0.00100941521345482	0.021304279629845	Tssc4
-0.694138800325456	0.00102364561105081	0.0215632320672696	Rdh14
-0.451241406674423	0.00103920516865595	0.0218074428140093	Polr3f
-0.422127439142572	0.00103779670502924	0.0218074428140093	Smg6
-0.349427519503548	0.00105684017581769	0.0221352658538882	Sephs2
0.408155892149479	0.00106312747579619	0.0222246192468724	Vps37b
-0.616695043888977	0.00106553531076726	0.022232687433011	Aurkc
-0.535332572669044	0.00111794132068787	0.0232819749285678	Ahdc1
1.33603355284972	0.00113468270404813	0.023585956547662	Smad9
1.24297553735394	0.00115490609708477	0.0239610329123475	Gpr156
0.453236766016908	0.00118667212392323	0.0245275313433456	Ccdc107
-0.434280637566948	0.00118474062015908	0.0245275313433456	Trub2
-0.325730165923254	0.00118919339202176	0.0245335282151431	Abhd17c
-0.489954248634754	0.00121101235799336	0.0249368761956835	Tmem80
-0.331435066910382	0.00122571134887404	0.0251923775555493	Rimbp2
-0.745112333697694	0.00122822414912821	0.0251969267608467	Rad52
-0.319073186653799	0.00124739077521323	0.0255424747937518	Slc35g1
-0.467267687777231	0.00127513007854703	0.0260619523117158	Pop1
-0.360477037474007	0.00128475196688106	0.0261698509896608	Flcn
-0.870471054207558	0.00128516911007792	0.0261698509896608	RGD1566325
-0.345686502737149	0.00131897170274518	0.0268085265127283	Sphk2
-0.38465334014625	0.00132639018051523	0.026860011832312	Arvcf
-0.389043693493347	0.00132484081559011	0.026860011832312	Fbxl15
-0.540895522599572	0.00134511327635493	0.0271890911522037	Mterf1
0.302921698509115	0.00134975531442455	0.0272328613530501	Amd1
-0.331276452339017	0.00136123282448413	0.0274141321209296	Elavl4
-0.343591512997246	0.00136678400944947	0.0274742731918567	Get1
-0.748320070288456	0.00136921623400668	0.0274742731918567	Oxld1
-0.361461512127139	0.00138602511456951	0.0277608964659496	Tnk2
-0.553905255301591	0.00141264721455819	0.0282426704932398	Shox2
-0.793324421587237	0.00142372446514693	0.0284124758961083	Ccdc28a
-0.353689326960386	0.00143078053961855	0.0285015630681985	Lzts2
0.277613210018874	0.00146744865479897	0.0291791417869248	Ywhaz
-0.550775160406512	0.00147337102929108	0.029244021368384	Thumpd2
-0.703186538644276	0.00147784754447811	0.0292800208992456	Irf9
0.880381956005242	0.00149176343787238	0.0295025733144688	Phospho1
-0.323956378229062	0.00149801223202407	0.0295729667923458	Isl1
-0.364536544052323	0.00151888063140692	0.0299312032669364	Slc31a2
-0.326760365167775	0.00155588124686842	0.0306054922908143	Adcy6
-0.774377978498562	0.00156946525835567	0.0307626381120836	Adamts15
-0.666088458898097	0.00156805142282362	0.0307626381120836	Inhbb
-0.410080282316767	0.00157789239993542	0.0308727843944659	G2e3
0.397131725395012	0.00161183415905132	0.0314808675185228	Tmub1
-0.542557266777189	0.00165336627403747	0.0321777266359576	Harbi1
-0.450579001335281	0.0016524747379174	0.0321777266359576	Klf3
-0.327363715846166	0.00167614463508836	0.0325213643079355	Plk1
-0.380040230246145	0.00167693830143683	0.0325213643079355	Scaf4
-0.366528286691222	0.00170385991333476	0.0327770195173703	Bcl9
0.424024435281913	0.00170024549880826	0.0327770195173703	Lbh
-0.396110323899786	0.0016950474932203	0.0327770195173703	RGD1305938
0.302382692810647	0.00170502502400289	0.0327770195173703	Tspan13
-0.546512378577237	0.00169669104924734	0.0327770195173703	Zfp524
-0.482895404018392	0.00171007874532926	0.032783715179038	Fam118a
-0.38170499802819	0.00171133616885848	0.032783715179038	Gga3
-0.36440593804452	0.00171726396938606	0.032840060186729	Camsap3
-0.377962733037169	0.00175668549112899	0.0335356139938444	Coasy
-0.479940191159989	0.00176852340059153	0.0336447808181738	Brf2
-0.697985166772513	0.00176641156261755	0.0336447808181738	Zfp865
-0.375800139789931	0.00178028966111307	0.0338101297298779	Cdc7
-0.418497945205708	0.00180289588432899	0.0341804192139338	Mat2b
-0.518970505478832	0.00180623132043234	0.0341847153175112	Sema3g
-0.489081160681448	0.00181785655564197	0.0343456197351187	Tigd2
-0.424423530748066	0.00182544295070468	0.0344297953446804	Taf5
-0.550752636754467	0.00184002676216456	0.0346454354054135	Slc25a19
-0.703283152531323	0.00186595475110753	0.0350735699883391	Vamp1
-0.427472349106416	0.00188332129316557	0.035339592047182	Ankrd37
-0.351537551794355	0.00188994800250201	0.0353433133257008	Ezh1
-0.822049522958776	0.0018881488677309	0.0353433133257008	Zfp39
-0.363814590626284	0.00192409706000409	0.0359208340777674	Trnt1
-0.345033522064248	0.00193723363451855	0.0361047814324847	Zfp142
-0.288880412097193	0.00194965409023662	0.0362747823625073	Safb
0.342065963109467	0.00196193838896902	0.0363857722358206	Fem1c
0.305518105873395	0.00196260318357065	0.0363857722358206	Mid1ip1
-0.359536867292662	0.00196554644489609	0.0363857722358206	Smim20
0.404923240124068	0.00198244222440875	0.0366368650413422	Klf9
0.33319666895299	0.00199493918165144	0.0368059584587906	Cdkn1b
-0.31241890996349	0.00200417175553471	0.0369143595039525	Rnf181
-0.38534529826824	0.00206931679529744	0.0380505141824258	Osbpl7
-0.417581747732265	0.00212137137831852	0.0389425704106685	Yju2
-0.89656644895942	0.00212509878462666	0.0389459770595912	Mettl18
-0.353089628573557	0.00216985736361328	0.0397000858074736	Mrps18b
-0.314481063308819	0.00219284312088609	0.0400539916233613	Tnpo2
-0.366702764435798	0.00219979554686326	0.0401143479822694	Ercc2
-0.322239744247381	0.00221903907499999	0.0403982676634104	Egln2
-0.376945569007501	0.00223258253990431	0.0405106891234121	Phkg2
-0.354117969476042	0.00223241311214484	0.0405106891234121	Srek1
-0.338561613618949	0.00224946439331513	0.0406827474817321	Ipo13
-0.366519870977032	0.00224915578276375	0.0406827474817321	Rnf215
-0.394083293819378	0.00226880553564456	0.0409651653036907	Tsen54
-1.0498945880458	0.00229077320150858	0.0412940034816203	LOC680200
-0.412794712112674	0.00230009416447222	0.0413941660106981	Shpk
-0.525832171841961	0.00231087241077471	0.04145245192313	Mutyh
-0.358711920972335	0.00230714381303275	0.04145245192313	Rab33b
-0.428021596821145	0.00234169436215391	0.0419369237886716	E4f1
-0.536851970082815	0.00236457838089723	0.0422778924818633	Prr11
-0.438411744589523	0.00238832972264897	0.0426332364127404	Foxj2
-0.302987991262576	0.00240290585812353	0.0428239105606585	Setdb1
-0.325064743183269	0.00243563438346767	0.0433369509394992	Klhl24
-0.436460028590011	0.00247049485248117	0.0438154216094887	Pdik1l
0.349350008209358	0.00246766212580938	0.0438154216094887	Spock2
-0.332653363783078	0.00250841182755081	0.0442780648634723	Ing4
-0.471102548094596	0.00250129439645914	0.0442780648634723	Pou3f2
-0.317107155209473	0.00251268756591549	0.0442780648634723	Rnf19a
-0.44989864521123	0.00251132646359518	0.0442780648634723	Zswim3
-0.884769458247339	0.00253140499250678	0.0445365268761673	Zfp879
-0.336116816258328	0.00255567712139835	0.0448917342282688	Ric8a
-0.513003825354448	0.00258816217205419	0.045389842494271	Pheta1
-0.366803051320104	0.00260797723961063	0.0456645186731822	Vhl
-0.342028518290978	0.0026122329867256	0.0456663178410726	Tigar
-0.548412186078233	0.00264749881255645	0.046209360226779	B3galt4
-0.38772038173679	0.00266149391971444	0.0463800113172425	Ankrd54
-0.343557410944749	0.00267164314488274	0.0464544265869784	Adar
-0.458442939760409	0.00267421353488153	0.0464544265869784	Zfp329
0.288546105726506	0.00272960781272728	0.047267350407479	Azin1
-0.360390871284744	0.00272531854069854	0.047267350407479	Tmprss9
-0.526893147176109	0.00274303329246596	0.0473141225129627	Iba57
-0.28699543468032	0.00274521736661242	0.0473141225129627	Kif20b
0.276865245144364	0.00274160590911067	0.0473141225129627	Nsg1
-0.348857995271369	0.00275460717985833	0.0474016597022257	Zfp282
-0.483184494720883	0.00279891061958865	0.0477320808533076	Lrrc14
0.299583810211995	0.00279004493535981	0.0477320808533076	Ncald
-0.396268629627689	0.00279320264478175	0.0477320808533076	Pdcl
-0.424038891944718	0.00279985377868164	0.0477320808533076	Polrmt
-0.487940525993173	0.00278035128982668	0.0477320808533076	Slc19a1
-0.385554279905728	0.0027967465380436	0.0477320808533076	Zbtb5
0.512629864370862	0.0028071907882168	0.0477830803517523	Hic2
-0.353882748152971	0.0028321994163	0.0481342577768699	Zkscan3
0.350110599795406	0.00293721162225352	0.0497651448355928	Ccnd3
0.345619842710594	0.00293286799237388	0.0497651448355928	Mef2d
-0.590531879134454	0.00299841874916234	0.0507240193319832	Det1
0.281965545777879	0.0030103446456963	0.0508475418188579	Rap1b
0.306390486038271	0.00301531555405952	0.0508533893135559	Ugt8
-0.417987059692694	0.0030237447649237	0.050917453958807	Pla2g15
-0.613121328690553	0.00304530809322756	0.0512021525888843	Fes
-0.34775311823948	0.00305728391429907	0.0513250288879886	Clk1
-0.538590831558282	0.00308896059476212	0.0517777602134212	Lysmd1
-0.453530140497432	0.00311912098827626	0.052203735748989	Dennd2d
-0.83429497421843	0.00312687375164497	0.0522539571019575	Sirt4
-0.493872721795261	0.00313810158068135	0.0523620105935844	Zfp846
-0.469435512628673	0.00314349933042859	0.0523726039960497	Cckar
-0.450119937272387	0.00315528546607668	0.0524894387064737	MGC116121
0.333302146400771	0.00316873451992692	0.0526335419654327	Cntfr
-0.364860937646597	0.00319865863277125	0.0530504529803208	Otub2
-0.361655652681805	0.00321758771654777	0.0532840279083724	Ttf2
-0.365940700846822	0.00325236697848663	0.0537789884141939	Prpf39
-0.336629365629496	0.00329391633238348	0.0543027046340161	Cog8
-0.988776227626611	0.00328994620548412	0.0543027046340161	Mansc1
-0.594050013327378	0.00333403048770519	0.0548817353934226	Kctd7
-0.477396124832586	0.00337294987562436	0.055439397357796	Itpkc
-0.368755298354184	0.00338703418971555	0.0555049596872015	Gpr22
-0.49269566173472	0.00338271086471689	0.0555049596872015	Rab40c
-0.362450696850577	0.0034134061810361	0.0558538904265967	Rhob
-0.282855868173699	0.00344519603090517	0.0562903054321445	Trabd
0.473941672119534	0.00346626624763182	0.0565505395533523	Paqr3
-0.442829674480745	0.00350215740590457	0.057051441237521	Tor4a
-0.495770999025599	0.00352689678351402	0.0573694630643789	Zfp579
-0.274535680999577	0.0035503373056711	0.0576654490593197	Baz1b
-0.977739623813622	0.00356105708320135	0.0577542532254897	Rtp4
-0.407723960129913	0.00357642835112733	0.0579181239307748	Zfp84
0.264558312365677	0.00359334748749687	0.0581065426066405	Ubr3
-0.866705493447888	0.00366493679566093	0.059065038538538	Arhgap4
-0.656536746987062	0.00366873602417438	0.059065038538538	Nudt13
-0.333114276640109	0.00366476968819475	0.059065038538538	RGD1562218
5.78896162500715	0.00368354180611717	0.0592167042398603	Gpr3
0.414767276435246	0.00370151369680311	0.059264446118838	Cflar
-0.455297870427922	0.00370268047323042	0.059264446118838	Fance
-0.310185943373634	0.00370228032506252	0.059264446118838	Zfp955a
-0.600124922973912	0.00372423378665847	0.0595227830204892	Adat1
-0.374205460440807	0.00373793190218586	0.0596550060906179	Ddx55
-0.3676301840058	0.00375139543568524	0.0597831075518767	Gmip
1.12710108138661	0.0037650798375843	0.0599143529581432	Asb4
-0.380978738739533	0.00377726586770128	0.0600214096549759	Oip5
-0.345980341888379	0.00380468703981372	0.0603698970992665	Spout1
-0.302682607958635	0.00383458659477596	0.0607566486976318	Usp20
-0.314585642271044	0.00391984757052713	0.0620181926410306	Ip6k2
-0.374695569570332	0.00398117985114365	0.0628078244521888	A3galt2
-0.455892611679243	0.00397712807175023	0.0628078244521888	Tefm
-0.713046007275005	0.0040187779650854	0.0633101468539814	Zbtb3
-0.439897871412876	0.00409316554919309	0.0642060604549604	Recql4
-0.339021685062029	0.00408260528504597	0.0642060604549604	Sh2b1
-0.362210459293372	0.00408973527684814	0.0642060604549604	Tmem138
-0.370835536851823	0.0041042542407831	0.0642882900735769	Snapc2
-0.341578956152854	0.00417212667272263	0.0652584706874225	Tmem69
-0.341995313957949	0.00419816626319293	0.065572494644985	Tbc1d17
-0.337409772588845	0.00420939732390382	0.0656546567002076	Usp30
-0.3384955504728	0.00425617226356237	0.0662901844336144	Agfg2
-0.510151245690573	0.00429541723820252	0.0668068004968528	Atg14
0.279246192032386	0.00432977820720567	0.0672461033424202	Ppat
-0.725467940083353	0.00437720353807256	0.0678867843506994	Klf5
-0.3905595469594	0.00441080830079811	0.0683116170078535	Inip
-0.305616428051048	0.00450664271585952	0.0696976699065982	Fnbp4
1.75584833030476	0.00453512098227993	0.0698434038111346	Ccn1
-0.336571233566152	0.00452832257286067	0.0698434038111346	Dagla
0.552321975521635	0.00452890437067595	0.0698434038111346	Spry2
-0.427275100075035	0.0045976460354136	0.0707072948327384	Ybey
0.307311656575355	0.00467486850671198	0.071794488966208	Ing2
-0.421660227735946	0.00470708772206331	0.0721884750234424	Rpusd4
-0.554352481789106	0.00471549936273219	0.0722167562571074	Klhl20
0.510979523753259	0.00473216652744891	0.0722706987997614	Dnaaf2
-0.39254346152661	0.00473043928456381	0.0722706987997614	Mettl3
-0.883004948776193	0.00476636640107196	0.072692045695128	Bcar3
-0.307159690262077	0.0047930728738472	0.0729981015523875	Krr1
-0.313199019271668	0.00480356229269678	0.0730566680089817	Kdm4b
-0.339565084242396	0.00481993864204837	0.0732044824695633	Brca1
0.738991758994676	0.00482662869473391	0.0732049781066125	Ankrd9
0.387672481119383	0.00483627912462663	0.073250310267761	Arl4a
-0.281498896312876	0.0048592952913989	0.0734390604445232	Aspm
-0.31166455763086	0.00486209858163086	0.0734390604445232	Nfrkb
-0.492595163172317	0.00487570046033192	0.0734427428243969	Lurap1l
0.294674620740338	0.00487183870456355	0.0734427428243969	Slc7a1
0.266895416326308	0.00489232598161686	0.0735923618247046	Etf1
-0.396566658994557	0.00490309075028	0.0736535326367198	Abhd15
-0.36569594807274	0.00492248849514489	0.0738440429640017	Sppl2b
-0.342582946053377	0.00502916620665678	0.0753415689487711	Nsl1
-0.403705566058056	0.00503860033324016	0.0753799419790914	Cdca7
-0.389474737246966	0.00504543809536297	0.0753799419790914	Gorasp1
-0.306888881676951	0.00508290298462687	0.0758366366607287	Rtel1
-0.290716152618667	0.00511927491807666	0.0760143726041125	Espl1
-0.283348413626751	0.00511290008263144	0.0760143726041125	Mlxipl
-0.345774063138658	0.00512246726988426	0.0760143726041125	Proser1
-0.536761237622892	0.00511510821243175	0.0760143726041125	Tmem86a
-0.308097874419211	0.00515096167537924	0.0763341975504989	Upf3b
-0.460005247736654	0.0051756265178144	0.0765160963859425	Fkbpl
-0.268430316389985	0.00518148485205285	0.0765160963859425	Kifc1
0.790676910253881	0.00518411165946955	0.0765160963859425	Tgfb2
1.2056371682939	0.00523913226180326	0.0772245286203601	Atoh7
-0.446610149073536	0.0052718767828557	0.077603155427418	Ptcd2
0.267219328294131	0.00529233750655721	0.0778001914733999	Chgb
-0.926521851240615	0.00530171238804193	0.0778339511600922	Dll1
-0.342310291118541	0.00532076563037114	0.0780095184954148	Rsbn1l
-0.507188486896445	0.00532792922340785	0.0780105322777533	Zfp503
-0.402059333210213	0.00534074332793517	0.0780941670664563	Ptdss2
-0.39395005387757	0.00535627307706488	0.0781569907292104	Lin37
0.288578288950409	0.0053592552755388	0.0781569907292104	St8sia3
-0.482391301452467	0.00537729489823037	0.0783162049019088	Cbr3
-0.485980126132308	0.00540218252078241	0.0783426484913026	Ccdc71
-0.272488702861918	0.00540084250611633	0.0783426484913026	Mtmr4
-1.02603287493944	0.00541965731063203	0.0783426484913026	Mycn
0.598749730967146	0.00542185844869782	0.0783426484913026	Snapc1
-0.373691037625958	0.00539865451252102	0.0783426484913026	Snph
-0.415734443514154	0.00541922094333521	0.0783426484913026	Tbc1d25
-0.43231622993878	0.0054319173499933	0.0783849910505595	Thap3
-0.520835599518946	0.0054851733554576	0.0790497591305528	RGD1311847
-0.395377412320814	0.0055363411928454	0.0795785722307556	Cep95
0.252711757571868	0.00553224159406749	0.0795785722307556	Prkar1a
-0.391517847935858	0.00558174296432704	0.0800974535410975	Armt1
-0.453091439691517	0.00560157709831793	0.0800974535410975	Fbxo41
-0.378919655716814	0.00560114015288996	0.0800974535410975	Rnf8
-0.281634087973123	0.00559507467658805	0.0800974535410975	Vezf1
-0.2592558271685	0.00562275022845412	0.0802957941715344	Sfr1
0.523619359672475	0.00567125620916202	0.0808834413436389	Xkr4
-0.308703505870452	0.00583446572252176	0.0831033485555042	Trappc5
-0.351159494978275	0.00587060913441668	0.0835099845304602	Fam207a
-0.575901019247837	0.00589644381535986	0.083659708000569	Doc2a
-0.681331211527758	0.00590395902223004	0.083659708000569	Parp16
-0.346753694151139	0.00589051408659062	0.083659708000569	Thap7
-0.28551965785044	0.00596207127504048	0.0841498849627013	Mcrip1
-0.317265019920661	0.00596741433643871	0.0841498849627013	Ska1
0.477100178400115	0.00596916244733603	0.0841498849627013	Srrd
-0.616194534265736	0.00595371246306595	0.0841498849627013	Zfp455
-0.468006914860824	0.00599324877550915	0.0843812593284233	Lime1
0.244123280611022	0.00601906516047962	0.0845293001225127	Gars
-0.397147290018251	0.0060191380498297	0.0845293001225127	Wdr24
0.269391640684247	0.00603310062512248	0.0846173143799066	Ppp1r15b
-0.299916511440805	0.00607048143470498	0.0850331386700841	Ngrn
0.364817433379499	0.00608101144244072	0.0850722669479366	Rbm33
-0.370936803121649	0.00612983835189783	0.0856463818519295	Aagab
-0.319147823495953	0.00615328561144379	0.0858648839891318	Vav2
-0.699524037642763	0.00617438680723011	0.0860501360358711	Nr0b2
-0.260858745747708	0.00621732127680829	0.0865388161516253	Ppp4r3b
0.385341292083902	0.00625303872649774	0.0869259340538169	RGD1305464
-0.391127080849322	0.00627251913599991	0.0870866419437564	Camlg
-0.310016455032136	0.00629957943640749	0.0872420346130186	Bbs1
-0.47336551043638	0.00629834998800203	0.0872420346130186	Nmnat1
-0.378223511913768	0.00632048140445562	0.0874214006583573	Vars2
-0.314930204358433	0.00635436648976215	0.0877796657304329	Lzic
-0.366504832760574	0.0063747919068242	0.0879513322552559	Zfp386
-0.452971277544827	0.00644250324694677	0.0885139888267694	Klhl25
-0.458203610029624	0.00643379578030651	0.0885139888267694	Oxsm
-0.348696190464177	0.00644777237634069	0.0885139888267694	Rfx1
-0.339269564295256	0.0064411333722462	0.0885139888267694	Rnf34
0.441265784713204	0.00648903678728257	0.0889693871732658	Cdv3
-0.261390923258063	0.00650379448708803	0.0889802212352762	Cd2bp2
-0.455330880044272	0.0065060110834087	0.0889802212352762	Polm
-0.285366854923051	0.00651898455742394	0.0890468996191723	Stard5
-0.30030036777273	0.00657495529352569	0.0897000104312761	Mfsd10
-0.394698251440377	0.00659701557222367	0.0898894463843512	Zdhhc24
-0.374209421878239	0.00665835540700494	0.0906129654151316	Tpra1
-0.280180284631717	0.00673682206763604	0.0915277648619749	Kmt2e
-0.436294380523919	0.00674222349383409	0.0915277648619749	Zfp689
-0.308909834713359	0.0067761529936496	0.0918664502229657	Pwwp3a
0.262531490293135	0.00678388119143763	0.0918664502229657	Srsf5
0.38856043047718	0.0068283055328862	0.0922408447661138	Lzts3
0.317901075903557	0.00682682687606092	0.0922408447661138	Prickle1
-0.606299708693807	0.00684238626595823	0.0923176434116278	Zkscan7
-0.845971472290857	0.00689801341722022	0.0929541121761685	Zfp52
-0.294588895242209	0.00691979478600573	0.0931334926155679	Trmt1
-0.278940395934593	0.0069982058683466	0.0938442338150478	Ppil1
-0.456303403074361	0.00698387377546275	0.0938442338150478	Rnf31
-0.337304999927227	0.00699042542569189	0.0938442338150478	Trim23
-0.308937304932281	0.00703686330937866	0.0942476844700704	Pdrg1
-0.278521566290879	0.0070590658774321	0.0944300345355759	Aacs
-0.282941569746577	0.00709479111798421	0.0947926162009166	Asb8
-0.374431634540868	0.00725274865898737	0.0967854663279431	Nif3l1
0.289852848182628	0.00730416928644956	0.0973535096652113	Slc35c1
-0.522032976942252	0.00734285600666356	0.0977506593816858	Neu3
-1.02714350893451	0.00735651483832927	0.0978140715384144	RGD1564171
0.44350352127458	0.00745539821883299	0.0989193568084162	Taf1a
-0.496154571663707	0.0074576343028535	0.0989193568084162	Utp23
-0.368026603159604	0.0074914527082934	0.0992482096149328	Rad1
-0.388987092933302	0.00756385669421599	0.100086845017568	Trmu
0.311209776092875	0.00757347148436792	0.100093620723689	Kdm6b
-0.340409885635387	0.00758531181189439	0.100129758323638	Tmem70
-0.273007856042949	0.00766400333647955	0.101047219050275	Gxylt1
-0.455949599653866	0.00774750557727018	0.102025833925345	Cnr1
-0.381107832844792	0.007790271522366	0.102466298636288	Pdcd7
-0.344568297867034	0.00783469190388253	0.102927445848378	Trim3
-0.988718231877497	0.00785479006670144	0.103068343166407	Zfp870
-0.441718932042855	0.00787524410002903	0.103213568681668	Cenpl
-0.349451007888227	0.00790163496595856	0.103436164387715	Rsbn1
-0.304801150104723	0.00791492175851464	0.103486896143433	Kiaa0408L
-0.408119529982849	0.00799760750841771	0.104443814919906	Chchd5
-0.40992941281547	0.00801743476679096	0.104578544122934	Dusp7
0.252078284921373	0.00808104129077215	0.105283329423377	Epm2aip1
-0.337394753581792	0.00815447385032789	0.106114312968291	Ccdc117
-0.311300580171743	0.00817370364222689	0.10623882417249	Zkscan5
-0.324586933227254	0.00818882180160778	0.106309662963966	Cbx7
0.531748246581596	0.00822561968369626	0.106661455238118	Socs4
-0.333922081397077	0.00825385127634636	0.106901470712255	Mtg2
-0.271296699881726	0.00833808233992276	0.107865356952695	mrpl9
1.58444982596457	0.00836190002686533	0.108046360394138	Calca
-0.741701212710172	0.00838300184671834	0.108191887683703	Zfp112
-0.320385843198295	0.00840332721263205	0.108200217833843	Bet1l
-0.301391641125807	0.00840198021920974	0.108200217833843	Spr
-0.325755172739478	0.00842124707125855	0.10830413192463	Trim14
-0.292986427887376	0.00844357656669634	0.10846444851331	Chordc1
-0.319542711235812	0.00850337819624308	0.108890027383453	Dus3l
0.322671777640519	0.00848876277106677	0.108890027383453	Prkx
0.263315261253113	0.00851631716531187	0.108890027383453	Selenok
-0.367258551957558	0.00851221762856837	0.108890027383453	Tmco6
-0.312024751304677	0.00859775838297748	0.109676277470093	Bivm
-0.320166168396421	0.00859111445831711	0.109676277470093	Sfi1
-0.62503296052275	0.0087105309177475	0.110986092666919	Cyp2u1
-0.328427996024353	0.00876082555954906	0.111497728996298	Bicra
0.470712766884153	0.00886352782442867	0.112674395326494	Lsm11
-0.301563361429137	0.00888432915773971	0.112808410413979	Mrrf
-0.731849317602502	0.00896424348571966	0.113691835489012	LOC688765
-0.62126174906057	0.00899867980988658	0.113997100448748	Rnd3
0.345748838193083	0.00906871795932993	0.11475215498365	Ankrd50
-0.348509089171985	0.00913381433417553	0.115358594648861	Efcab7
0.309559987769989	0.00913762604030175	0.115358594648861	Gpt2
-0.285729314060804	0.00928231707627746	0.117050869920581	Slc25a44
-0.529471658097807	0.00933141699877991	0.117400756657419	Lipe
-0.433966753768576	0.00932768053101867	0.117400756657419	Rbm48
-0.369898511660222	0.00942927152302991	0.117946214754156	Bloc1s5
-0.71718985389508	0.00941896263772459	0.117946214754156	LOC500227
-0.334431529184148	0.00939559725113309	0.117946214754156	Lto1
-0.295288194312519	0.00943912959109287	0.117946214754156	Snx8
-0.489058238895536	0.00939790606573202	0.117946214754156	Zfp13
-0.331739355976546	0.0094144073895036	0.117946214754156	Zfyve19
-0.523918597863781	0.00949798372524827	0.11854691151286	Zfp867
-0.32277519429065	0.00956840539779089	0.119290460038672	Swsap1
-0.27358628072921	0.00958765685749189	0.119395101704395	Llgl2
-0.325925691135193	0.00961478509619205	0.119597485201049	B4galt7
-0.292879620619445	0.00965029367891488	0.119903535924687	Golph3l
-0.501904120011157	0.00971930050675632	0.12048864529007	Csk
-0.295499679368994	0.0097155499912348	0.12048864529007	Ranbp10
-0.275120093377152	0.00975257122695551	0.120526600231973	Dbp
-0.552812793343693	0.00976620596641397	0.120526600231973	Fam217b
-0.389572324863435	0.00973675481889222	0.120526600231973	Tbc1d2b
-0.9529960901832	0.00976281979932674	0.120526600231973	Zfp458
-1.68440384511449	0.00980712702500146	0.120895929110892	Ankrd34a
-0.622760196339221	0.00985830959340574	0.121119522110715	Cfp
-0.312006895511377	0.00984245239355619	0.121119522110715	Hsf1
-0.623545376192741	0.0098524400460637	0.121119522110715	Zfp322a
-0.337588928928959	0.0098780647078	0.121226785186349	RGD1306227
0.250507279912001	0.00989630682577578	0.121275209256938	Maged1
-0.256257410374554	0.00990406856245273	0.121275209256938	Zfp68
-0.307172684317047	0.00993535526254631	0.121522988283603	Nudt7
-0.431873437779731	0.0100021967743196	0.122204617478243	Armc6
0.285312380935508	0.0100958122642472	0.123111782404375	Ccnl1
-0.422685189549703	0.0100988384620541	0.123111782404375	Plpp3
-0.33695791988423	0.0101391488892787	0.123466313606321	Tmem60
1.34137825859525	0.010157384044065	0.123551543084666	Bcl6b
-0.427178240776637	0.0102074738444065	0.124023626953695	Fastkd3
-0.335701027028065	0.01023320901786	0.124199079867979	Wrap53
-0.391148816837197	0.0103000754865201	0.124872800495893	Fam160b2
-0.267747756981936	0.0104209097181269	0.126078944342482	Deaf1
-0.241495847475467	0.0104224954899342	0.126078944342482	Kdm4a
-0.288166312755346	0.0104512778798277	0.12628818853471	Ciz1
-0.32985731676804	0.0105233867363841	0.126880658501403	Clasrp
0.234210871150575	0.0105193897107723	0.126880658501403	Vdac1
-0.263186656637441	0.0105462770654886	0.127017374164416	Zc3h7a
-0.320575995558216	0.0105580921759876	0.127020548760569	Pex11b
-0.512199925626697	0.0106194137617683	0.127618659808092	Tead3
-0.283602049608505	0.0106339385243679	0.127653698705185	Rrp7a
-0.943918826890264	0.0107107084687431	0.128435060329661	Kcnj2
-0.506735043977345	0.0107365118885647	0.128604231728386	Amhr2
-0.374003081757742	0.0107758234489858	0.128934662290585	Ddx28
-0.269720590644385	0.0108440804858132	0.1294681705908	Cenpc
-0.282173613953248	0.0108348596353637	0.1294681705908	Rab9b
0.274913918850366	0.0108557342019568	0.1294681705908	Ranbp6
-0.288312822612735	0.0108850959019241	0.129537353395625	Ctnnal1
2.45795843895098	0.0108764256596793	0.129537353395625	Oprk1
0.295945717438186	0.0109796706448156	0.130351803015266	Gstm4
2.1122824423247	0.0110009524552717	0.130351803015266	Padi4
0.243900674712783	0.0109949143730774	0.130351803015266	Sf1
0.312572264123845	0.0109733186531388	0.130351803015266	Tpst2
-0.29870295820122	0.0110150985948709	0.130369168964196	Coq8b
0.327468644613228	0.0110261301506641	0.130369168964196	Erf
0.230785180975695	0.0110515882996799	0.13052982271029	Fus
-0.31285005434812	0.0111797831734373	0.131760874357038	Pcyox1l
-0.319385733900652	0.0111685690034588	0.131760874357038	Tcta
-0.265666475351095	0.0112143597045154	0.132002544223808	Cks2
-0.27568622655673	0.011224297821868	0.132002544223808	Kmt5b
-0.58871863671597	0.0112431137511202	0.132082562828331	Xkr8
-0.288147157799133	0.0113441872185299	0.133127729621083	Ncdn
-0.306498787560027	0.0114067012920623	0.133718643291596	Ankzf1
-0.388522135556627	0.0114607496961863	0.133781744861215	Cdk20
-0.268848221779574	0.0114497790328052	0.133781744861215	Kdm3a
0.455885092778487	0.0114253691691298	0.133781744861215	Lysmd3
-0.337789541155947	0.0114393176586413	0.133781744861215	Txnl4b
-0.314100742688522	0.0115166426753789	0.13429162551269	Cacfd1
-0.44194473776651	0.0115388481056324	0.134408023060947	Wdr53
-0.338933621982323	0.0115531282678728	0.134431956014316	Pask
-0.437921321617619	0.0115838819641567	0.134505138413799	Bcl9l
-0.360529353588571	0.0115768411686499	0.134505138413799	Fbxl19
0.376952658676386	0.0117127288810463	0.135857770860744	Ttc9
-0.356368716737944	0.0117470062438831	0.135975828932866	Dgkq
0.842724387601835	0.0117476389128977	0.135975828932866	Tsga10
-0.43445931806895	0.0117734223803197	0.136130970025232	Zfyve21
-0.947873179494287	0.0118202128255247	0.136528424610787	Zc2hc1c
-0.253700753559446	0.011836469438592	0.136572736565328	LOC102548847
0.274574946633784	0.0118492950031916	0.13657740865314	Tmem189
-0.919653900362013	0.0118626488336872	0.136588153481911	Inka2
-0.545230947090898	0.0119129454237929	0.137023794853584	Misp3
-0.458844157157316	0.0119379206577289	0.137167581559443	Gata6
-0.322903841393201	0.011979083632314	0.137496872255663	Gnpda2
-0.315969239823784	0.0120825634758772	0.138395695813277	Smim29
-0.428032494490634	0.0120701165771377	0.138395695813277	Zbtb40
-0.463329711684248	0.0121000939095043	0.138452271205941	Ttll3
-0.369289752475858	0.0121914654152809	0.139352758530591	Gemin4
0.24907892943408	0.0122597676820427	0.139987959949887	Slc12a2
-0.296928480299084	0.0122797080201514	0.140070196462225	Thap4
-0.288396424821574	0.0124343223497022	0.141686848245933	Snx18
-0.263699876897925	0.0124677124392494	0.141920254639738	Rad50
-0.280232279781459	0.0126319916192209	0.143641551028907	Selenoo
-0.261019324126204	0.0127131646070109	0.144415245887078	Kansl3
-0.262177777277496	0.0127736306769365	0.144952366278219	MAST1
-0.307459970148598	0.0128301007591014	0.145143814760369	Ighmbp2
-0.318224992997973	0.0128232485451195	0.145143814760369	Kat14
-0.251662945923143	0.0128185307055197	0.145143814760369	Prkag1
0.595499058182597	0.0129710967545635	0.146437556379035	Cep85l
-0.390909457220427	0.0129637756481742	0.146437556379035	Wdr83
-0.269039582774329	0.0130309545238042	0.146811860598106	Stk4
-0.644690196702291	0.0130196822841819	0.146811860598106	Tnip2
-0.445002344670819	0.0130662110304579	0.147058399683639	Lrrc75b
-0.293547619542341	0.0131284328756302	0.147607615440112	Armc10
-0.27918583324718	0.0131695633995469	0.147918814240467	Patz1
-0.255902527155462	0.0132167575915695	0.148297414772345	Baiap3
-0.434049838837731	0.013251664249071	0.148386252630127	Fzd2
-0.31264073086577	0.0132405568485862	0.148386252630127	Pan2
-0.364853578276512	0.0133880759251523	0.149761223675457	Zbed5
-0.269256679568145	0.0134284990580912	0.150060747604442	Atg12
-0.381678909802651	0.0134750958884362	0.150428583136289	Osbpl11
0.241107833039993	0.0135290676918801	0.150877919208838	Cldnd1
-0.389283340299242	0.0136926502724621	0.152547499894624	Zbtb7b
-0.257346505888113	0.0137389309895461	0.152908183361385	Brpf1
1.63512531481384	0.0137559834524133	0.152943168900643	Areg
-0.332572324478777	0.0137777841648159	0.153030822905369	Coq8a
-0.743132936726463	0.0138072374058347	0.153203211417314	Rwdd3
-0.396097394547635	0.0138911982394807	0.153979451452954	Nt5dc1
0.571925741719432	0.0140890147150765	0.156014910178229	Ier3
0.299293480665848	0.0141165336834005	0.156162378654599	Wsb1
-0.30783827892441	0.0141362904792018	0.156223768954074	Dcaf5
-0.523312117162675	0.0142572976921803	0.157402856850617	Kbtbd3
0.765528648480321	0.0142906040549629	0.157454390970312	C1qa
-0.388286360389605	0.01427914938953	0.157454390970312	Zfp111
-0.250955023295925	0.0143133487831729	0.157547130350119	Ripply3
-0.390357189522102	0.0143805023272429	0.158128003590363	Speg
-0.266968779680365	0.0145751455903597	0.160108192718876	Trafd1
-0.374336217352461	0.0146171568698703	0.160409438064964	Rpusd3
-0.398310859181433	0.0147767716238043	0.161858730150385	Rita1
0.242435630299946	0.0147786617925597	0.161858730150385	Slc20a1
-0.880219465750863	0.0148314115105483	0.16227482683581	Nuak2
-0.363732986096504	0.0148812530713142	0.162658308918659	Mis18bp1
-0.290258373400161	0.0149746575963285	0.163516717903901	Thap11
-0.328240461329093	0.0150287608633067	0.163944696877897	Abtb1
-0.372888809518771	0.0151685951403917	0.165213389934925	Abraxas1
-1.32156888837971	0.0151751112981333	0.165213389934925	Igflr1
-0.272499750440991	0.0152391510844575	0.1652561196496	Cabp7
-0.350818825225964	0.0152379339536105	0.1652561196496	Ets1
-0.373691719740128	0.0152230634484417	0.1652561196496	Ogg1
-0.29898845739305	0.0152381686654613	0.1652561196496	Zbtb17
-0.432321813499183	0.0152632162904917	0.165354016088913	Glyctk
-0.320019300643434	0.0153312482967816	0.165927565227766	Zfp143
-0.249328454597376	0.0154501024002465	0.167049484752321	Plpbp
-0.442130273973487	0.0155351055790717	0.167803556922861	Mus81
-0.364199531147936	0.0155989190622209	0.168327491666518	Arhgef40
-0.344695939102276	0.0156264809265983	0.168459592420465	Coa4
-0.257473723617568	0.0157046628951675	0.169136604500746	Mau2
-0.316300036536948	0.0158694377617792	0.170743970282313	Trim32
0.395713531936805	0.0159460411966755	0.171298249037155	Camk2n2
-0.317282868558933	0.0159521104960028	0.171298249037155	Dtx2
0.249018551712059	0.016003424647946	0.171681617003721	Mertk
0.289631313904138	0.0160605769304451	0.172126806946564	Fbxo33
0.246853800317396	0.0162073038351302	0.173192918339253	Prpf38a
-0.380721312340742	0.0161774699665588	0.173192918339253	Tmem106a
-0.335837156083426	0.0161982254553219	0.173192918339253	Zfp426
-0.244732410418668	0.0163089683342193	0.173816595480005	Eml5
-0.304637947986772	0.0163246635940375	0.173816595480005	Mmachc
-0.413794651815836	0.0162913394362338	0.173816595480005	Prorsd1
-0.296976788992466	0.0163288962468938	0.173816595480005	Rfx2
-0.269129686085945	0.0164144189524389	0.174557979498083	Rbsn
0.31026155045958	0.0164985885333994	0.175283555085276	Birc2
-0.353132765789298	0.0166755222253127	0.176757300539872	Lhx6
-0.212395090454035	0.0166679793286464	0.176757300539872	Pax6
-0.299446590193547	0.016685529097889	0.176757300539872	Usp51
-0.516725103854519	0.0167357937002971	0.176948834161987	Gucy2c
-0.324838532053489	0.0167244122914794	0.176948834161987	Zcchc7
-0.253032693835077	0.0168303902738423	0.177607458206497	Gck
-0.424075070944003	0.0168227726641607	0.177607458206497	Gpr85
0.806180046841862	0.0169172699594597	0.178353116466174	Jag1
-0.245802385645319	0.0170478048581901	0.179557147720937	Megf8
-0.243069698646557	0.0171226761315273	0.180173154777296	Lpin2
-0.375614813652611	0.0171870358663814	0.180677482205287	Evpl
-0.314359016554424	0.0172153484424138	0.180802265016984	Pskh1
-0.217899060732926	0.017302608650864	0.181545309852005	Rfx6
0.23769029725336	0.017331630321966	0.181676460457901	Cebpz
-0.244053450803334	0.0173872303581417	0.182085700017263	Nelfb
-0.30466947600638	0.0174935703507339	0.182696085103522	Hmx1
-0.315370371474171	0.0174810619208536	0.182696085103522	Nrtn
-0.263427439855592	0.0174953599139695	0.182696085103522	Sfswap
-0.575093761433164	0.0175372251020827	0.182959513493835	Trmo
-0.350931526386639	0.017618661518897	0.183460986800939	Man2c1
-0.345682541208124	0.0176136462477786	0.183460986800939	Zfp668
-0.528395378862448	0.0178157142546367	0.185337364185416	Ccdc51
-0.367402356992031	0.0178459269916455	0.185476193950978	Mtif3
-0.79327531850311	0.0179068389691606	0.185933523422937	Cyb5d1
-0.259459785699522	0.0179322434826766	0.185989660173235	Morc3
-0.594786718896106	0.0179460739763371	0.185989660173235	Slc4a8
-0.35352474613727	0.0180745917451001	0.187145207937025	Rpp40
-0.301884025342304	0.0181152873184465	0.187289907892685	Lrwd1
-0.496434222976907	0.018122632047819	0.187289907892685	Nme6
-0.27895061603768	0.0182046921149457	0.187961309385861	Acvr1b
-0.498485887786161	0.0182385341596298	0.188134072813593	Slc17a4
-0.280204443662827	0.0182859801716602	0.188446708498197	Ppp1r13b
-0.300547396049902	0.018499927796376	0.190473039371677	Syngap1
-0.305141011095052	0.0185601679665039	0.190736081270726	Cptp
-0.296907837548846	0.0185548705608172	0.190736081270726	Crcp
-0.276152159844554	0.0186301700143432	0.19127670352728	Daxx
-0.603405784139676	0.0186613790545942	0.191418399332386	Mmaa
-0.289087513937779	0.0187773851543503	0.192249652846588	Card9
-0.427639297095096	0.0187773397427211	0.192249652846588	Rnf186
-0.514051719894105	0.0188378236982691	0.192689031987132	Fam107b
-0.26992439109683	0.0189870959558645	0.194035415548964	Gmppa
-0.303558848400191	0.0190841672432431	0.194846335196566	Tube1
-0.253348534395609	0.0191542490283507	0.195251657528453	Med15
-0.349714754689381	0.0191593796356131	0.195251657528453	MGC94207
-0.244315840976788	0.0192714304007534	0.19621171174693	Eri1
-0.348466495452321	0.0193342245247922	0.196619005520481	Cldn9
-0.236757812632488	0.0193471957050891	0.196619005520481	Lmnb2
-0.24625086202453	0.019401498628043	0.196988807861459	Crebzf
-0.217921715715325	0.0194635728125593	0.19722358980774	Cenpf
0.388721380864464	0.0194963661441446	0.19722358980774	Crkl
-0.309757512409881	0.0194824551510876	0.19722358980774	Timm9
-0.314890309134712	0.0194658568098672	0.19722358980774	Tk2
-0.513004968002065	0.0195842889876118	0.197794089078843	Six3
-0.243116185109069	0.0195887379962587	0.197794089078843	Yipf2
-1.14348688309422	0.019682454457745	0.198558045153545	Kazn
-0.273103713040912	0.0197188947179749	0.198743323848627	Luc7l
-0.302562789546564	0.0197380897050394	0.198754610253309	Usf1
0.276536877336198	0.0198029870755911	0.199225659545471	Ddx21
-0.307406422390611	0.0200229455597514	0.201161806986678	Ankrd49
-0.325707130173781	0.0200320278874511	0.201161806986678	Borcs8
-0.513051186973149	0.0202171322678378	0.202835389066738	LOC257650
-0.450903220696652	0.0202794702475855	0.203090213882012	Itfg2
-0.35135659204753	0.0202781216760872	0.203090213882012	Phlda3
-0.228957130978348	0.0203433409438932	0.203313909156119	B4galnt4
-0.334931883493499	0.0203226930005112	0.203313909156119	Borcs6
-0.305492072482388	0.0203572766443149	0.203313909156119	Gata4
-0.285212182716806	0.0205181215962485	0.204171323054299	Apbb3
0.262177425625953	0.0205359661056798	0.204171323054299	Cd200
-0.347331810968551	0.0204975426604744	0.204171323054299	Cenpa
0.224388383505015	0.0205251446197481	0.204171323054299	Nr3c1
0.39651736790312	0.0205170210249939	0.204171323054299	Rell2
-0.248813492675943	0.0207102111594981	0.205717689168782	Poll
-0.356500925981117	0.0207440372198262	0.205867719557048	Kbtbd4
-0.282244605610286	0.0207956830556351	0.206194166708534	Acap3
0.21019228451018	0.02083150098004	0.206363229528396	Scg3
-0.225362624228908	0.0208611819023844	0.206471247703527	Mettl7a
-0.256334159402322	0.0209400537278344	0.207065495315888	Nob1
0.231221580035645	0.0209643607152581	0.207119596069163	Slc2a2
0.38685261090571	0.0210488873017825	0.207768011463555	LOC689959
-0.527286902975434	0.021230597497693	0.209373677205948	Fan1
-0.383152036673789	0.0212961864286687	0.209832317177098	Traip
-0.454343192865798	0.021388614731738	0.210366017522532	Dzip1l
-0.327030789374462	0.0213797135091206	0.210366017522532	Tctn1
-0.238617761676178	0.0214843568288251	0.210554356229733	Bcl2l1
-0.30976521552203	0.0214661284326365	0.210554356229733	Fchsd1
-0.290153979586825	0.0214507932674246	0.210554356229733	Rabep2
-0.29646056167988	0.0214304955753328	0.210554356229733	Tp53i13
-0.706386488970309	0.0216705500930629	0.212032595809426	Abhd18
0.466163833914161	0.0216984416433181	0.212032595809426	Cd274
-0.563930455933255	0.0216810049531861	0.212032595809426	Pigv
0.3328681651231	0.0217123229248285	0.212032595809426	Rras2
-0.358683406816928	0.0218095285291134	0.212604233782031	Faap20
0.5823033070449	0.0217949028907368	0.212604233782031	Trim66
-0.25870805815873	0.0218733212220007	0.213037236631639	Phrf1
-0.400292604684781	0.021909331854598	0.213199126613416	Trmt5
-0.277111362094045	0.022060556759291	0.214480886052311	Gadd45g
-0.297230043323964	0.0222773672701672	0.21601255904853	Bod1
-0.395658575751803	0.0222572553038591	0.21601255904853	Csf1
-0.270045422942198	0.022292241763748	0.21601255904853	RGD1302996
-0.293466931978313	0.0223137845662101	0.21601255904853	RGD1560854
-0.286373768026894	0.022316321123966	0.21601255904853	Smyd5
0.213828734720108	0.0225260695631432	0.217851065009959	Saraf
0.202354586874289	0.0226372350764569	0.218541735645935	Cltc
0.20078011276935	0.0226219765654563	0.218541735645935	Ddx5
-0.211522251033082	0.0226603861728051	0.218573338908917	Tbc1d14
0.306607324214553	0.0227130244585506	0.218697293934693	Gpr180
-1.5090211116221	0.0227329035073985	0.218697293934693	Lcn12
-0.257816756810205	0.0227169120127723	0.218697293934693	Map3k12
-0.484543216842823	0.022807949253659	0.218699717431945	Antkmt
-0.277298856439103	0.0227816076440822	0.218699717431945	Armc5
-0.223928789669984	0.0228127115218662	0.218699717431945	Marcks
0.201737852048171	0.0227697614379606	0.218699717431945	Pcna
-0.40377816113952	0.0228599589605113	0.218961767186221	Pim1
-0.285805576478226	0.0228872894090028	0.219032753995992	Acads
-0.230210267260893	0.0229405110905622	0.219351182566802	Plcg1
-0.264547250727219	0.0231699881447099	0.219699550700891	Arhgef25
-0.287084187567146	0.0231767441626985	0.219699550700891	Capn10
-0.818185230310677	0.0231459175905945	0.219699550700891	Ccdc189
-0.282197316359804	0.0231464378773225	0.219699550700891	Clcn7
-0.250758439402703	0.0230685381116234	0.219699550700891	Depdc1
0.526535581826351	0.0230902288209781	0.219699550700891	Epop
-0.229613094611069	0.02308935345037	0.219699550700891	LOC100911177
0.398075568402405	0.0230480398665314	0.219699550700891	Ms4a8
-0.379073035007599	0.0230605656122941	0.219699550700891	Ndufaf1
0.214520168074234	0.0231200568425502	0.219699550700891	Smarca5
-0.266518230123532	0.0232822907851284	0.220509965093258	Zmym6
0.359822577605007	0.0234082828875433	0.221143990515506	Prag1
-0.290747632006599	0.0233963236252564	0.221143990515506	Sapcd2
-0.253813736137997	0.0234095675663922	0.221143990515506	Srrm3
-0.274985732440453	0.0235049544466316	0.221854488493701	Lpin3
-1.73704358691801	0.0235464482479628	0.222055527388164	Mir24-1
-0.226561972945279	0.0235796969723324	0.22217853291154	Phc2
0.510523934007178	0.0237677424056511	0.223758643401147	Apold1
0.263131258795393	0.0238238708985539	0.224095196236526	Suco
-0.638171823966297	0.0238550831820987	0.224197003991758	Slc9a5
-0.252924735635905	0.0239945766739891	0.225315427077014	N4bp1
-0.296980878969407	0.0241103972603419	0.226016989151509	Lsm10
-0.236668475892715	0.0241027665586459	0.226016989151509	Unc119b
-0.269151039751395	0.0241759734842799	0.226331007479427	Abcc3
-0.900616571363254	0.0241850612757664	0.226331007479427	Lin28a
0.231320028815587	0.024250604182329	0.22668247736846	Cep19
-0.246919741057991	0.0242638482959874	0.22668247736846	Rev1
-0.233881839832812	0.0242877048243466	0.226712735355276	Pgap6
-0.235379728816175	0.0243385291770798	0.226994458720245	Ldb1
-0.308971792437387	0.0243806327060732	0.227194438335577	Mpv17l2
-0.269763135260004	0.0244842604374516	0.22796691597817	Prpf40b
-0.545380007761606	0.0246617844551264	0.229241618827251	Exoc3l1
-0.274761587941849	0.0246684316372333	0.229241618827251	Fam83d
-0.482782510139323	0.0246837101392748	0.229241618827251	Stk36
-0.28179054815954	0.0248178546306982	0.230292936303087	Cdca2
-0.222047583537583	0.0248988080846954	0.23084932015119	Vwa5b2
-0.352271178671274	0.0250585607451459	0.232134737955876	Rnpc3
-2.2431147106295	0.0251340594365223	0.232638146097642	Mir25
0.24576330173203	0.0252353734570134	0.233379450406492	Syt5
0.246134359321005	0.0253298716838196	0.234056528601076	Chpf
-0.267064714549319	0.0253959796697438	0.234470354700674	Clk3
-0.277516641048426	0.0255061726727744	0.23529016334717	Dnlz
-0.341339323309821	0.0257020688451125	0.236898532289068	Aars2
-0.292395152748787	0.0258000054288125	0.237006566161422	Commd4
-0.212052612606712	0.025782998476818	0.237006566161422	Cstf2t
-0.350803500125034	0.0257414081002683	0.237006566161422	Hmgcl
-0.27575223973944	0.0257722464142468	0.237006566161422	Nat10
-0.242032363038231	0.0258488510916502	0.237257067281958	Tef
0.238899402814966	0.0259620161367133	0.238097022051126	Ero1a
0.289477839860872	0.0259950741682668	0.238201529628552	Bicd1
-0.275551364441898	0.0260447443462093	0.238457959059881	Tmem161a
-0.332961771514352	0.0261659533753228	0.239368405420175	Zfp35
-0.260843122152223	0.0262737806617806	0.239955558269883	Cabin1
-0.221900842014364	0.0262623387771671	0.239955558269883	Rbmx2
-0.305276766039107	0.0263187713915312	0.240166979436744	Mrps31
-0.257355445924704	0.0264368335154227	0.241044296298166	Cfap410
0.359667519033188	0.0265613661968832	0.241979107457272	Nfkbie
-0.226667383556415	0.0267527684426138	0.243299856953785	Arfip2
-0.270275581978858	0.0267602044732434	0.243299856953785	Commd8
-0.337283376274325	0.0267727197993889	0.243299856953785	Slc8b1
-0.247422910658754	0.0269422991971987	0.24463874646771	Morn4
-0.251510523914709	0.0270232727915574	0.245171540937265	Tarbp2
0.451841783517086	0.0270692842222114	0.245386520451308	Gna13
-0.408146745478507	0.0272350056922922	0.246279706079313	Kcne2
-0.276677729798777	0.0272124136611453	0.246279706079313	Ppm1f
-0.249992923678764	0.0272272627055528	0.246279706079313	Tmem41a
-0.632290926618987	0.0273074856966452	0.246732220805514	RGD1560436
-0.22930814850015	0.0273938660635168	0.247309483772111	Ctdsp1
-0.249696764727586	0.027531474707	0.248347904740092	Fastk
-0.389112181068969	0.0275704335659989	0.248495481550593	Rdh13
-0.224434248644337	0.0277297814502909	0.24960804614021	Abhd8
-0.287465760841473	0.0277392717700379	0.24960804614021	Trim25
-0.238330592850374	0.0278116556231564	0.250054754891437	Rbm5
-0.232132581867849	0.0279720842155561	0.250265865761936	Alg12
-0.234247770335458	0.0278768465823869	0.250265865761936	Edc4
-0.268489833604218	0.0280179163951692	0.250265865761936	Hnf1a
-0.317270970566273	0.0280006320321483	0.250265865761936	Hspbap1
-0.620643801108223	0.027981221708897	0.250265865761936	Jmjd8
-0.295189878253056	0.0279091308350016	0.250265865761936	Mycl
-0.247925538417553	0.0280075616609428	0.250265865761936	Vps26c
-0.256635460736555	0.0279817041305584	0.250265865761936	Zfp637
-0.406420486474791	0.0280399733192712	0.250265865761936	Zfp64
0.232832113535131	0.0281526207600929	0.250864033936776	Chd1
-0.239032128183338	0.0281360701554688	0.250864033936776	Trmt2a
-0.342002276401491	0.0282315763761876	0.251363897840129	Tmem53
-0.363651561524065	0.0282702473611284	0.251504563093016	Osbpl5
-0.331137790145304	0.0283127106793238	0.251678711907716	Bcdin3d
-0.269430157736106	0.0284631009664795	0.252682695073297	LOC102549471
-0.29024075745498	0.028471613240798	0.252682695073297	Tti2
-0.665236498957229	0.0285601086281075	0.253263672963443	Alx1
0.224480376990535	0.0286865942018855	0.254180330252968	Pom121
-0.293705250693858	0.0288028375640969	0.254579147175987	Cdk10
0.269137908477495	0.0287874469436882	0.254579147175987	Elovl5
0.692044099479297	0.0288242122802932	0.254579147175987	Ephx4
-0.247829748327963	0.0288235435238331	0.254579147175987	Zmym1
-0.249499836155927	0.0290366781319491	0.256249849710203	P2ry1
-0.313791332686959	0.0290680326708372	0.256320839814375	Arntl
-0.41353552366054	0.0291033427062251	0.256426567626323	Tank
-0.262646751579819	0.0291846042995872	0.256936676443764	Pkd1
-0.29081990183692	0.0293051547559336	0.257791585356997	Tedc2
-0.242999711517763	0.0294442860850938	0.258601733060457	Prkab1
-0.27260538083689	0.0294322624126039	0.258601733060457	Rasgrp3
-0.447523598196077	0.0295859208920405	0.258617445211243	Dusp12
-0.247868276904184	0.0295786095256154	0.258617445211243	Hes6
-0.235123053808557	0.0295730345779571	0.258617445211243	Il3ra
0.55019809822569	0.0294926311390378	0.258617445211243	St8sia4
0.1962506121493	0.029550495966253	0.258617445211243	Tmx4
0.26797728003596	0.029587190439773	0.258617445211243	Trpc1
-0.273272633387741	0.0296224042740388	0.258719584906537	Lrch3
-0.339412796611042	0.0296473933605556	0.258732331264024	Stat5a
-0.263103827380419	0.0297134687762494	0.259103332802251	Cul9
-0.271572160354515	0.0297559868351113	0.259268487511002	Slc2a8
-0.222517477105281	0.0298127324722412	0.259557249615807	Jade1
-0.254597914581918	0.0298423400489104	0.259609470868527	Celsr3
-0.294192009592519	0.0299387264285592	0.260242083643033	Gfer
-0.375292713359498	0.029977713445418	0.260375147745511	Emilin1
-0.62221801329034	0.0300604857147265	0.260888003882504	Armh1
-0.459797217682664	0.0303943803913853	0.263577765602265	Polg2
-0.850365128101835	0.0304392936514539	0.263759237975877	Sgk2
-0.308037428043112	0.0305054158052253	0.264052442679369	Fam131b
-0.894462952245783	0.0305812865767058	0.264052442679369	Hsd17b1
1.16503960066454	0.0305526949936059	0.264052442679369	Npas4
-0.308159493408354	0.0305771406301236	0.264052442679369	Tram1l1
-0.290261032038525	0.0305931986152706	0.264052442679369	Upf2
-0.204836245539301	0.0307331228806098	0.26484437241002	Gls
-0.269119142004714	0.0307187378742625	0.26484437241002	Rilpl2
-0.258653375395265	0.0308819156603092	0.265918202506468	Kif18a
-0.227707538557771	0.0309892169601481	0.266549918232122	Cpt2
-0.235571250912807	0.0310037600417319	0.266549918232122	Stk32c
-0.380023331562271	0.0310770455445495	0.266971244381145	Igtp
-0.300656969038028	0.0311388302616335	0.267293190910946	Wdr34
0.226000675186484	0.0311750760656872	0.26739558222956	Cdca7l
-0.248418509294119	0.031424359488207	0.269323660898149	Ppm1d
0.279779329454969	0.0316254666801451	0.270836161693828	Tob2
-0.27084730685228	0.0317668446341805	0.27183519346105	Tbpl1
-0.242237462278781	0.0317927529464117	0.271845343233859	Mrpl43
-0.703457987890473	0.0318672954731473	0.272271003125663	Slc27a3
-0.231428019379466	0.0319071019931963	0.272399451488498	Letmd1
-0.247193548981344	0.0319731217011037	0.272751315923457	Cenpt
0.416650824375991	0.0320001989034198	0.27277068770698	Pak3
0.245404449542181	0.0321112742231006	0.273505477426192	Fn1
-1.27923964980728	0.032160159608218	0.27370984137149	Lyl1
-0.218961639818759	0.0323302839807755	0.274944936312921	Spop
-0.313563507199973	0.0324079374061233	0.275392333630395	Zbtb12
-0.406266109827722	0.0325765983156899	0.276185254494469	Gpn2
-0.655639272810592	0.0325658823092539	0.276185254494469	Lrr1
-0.326629509162087	0.0325429517350654	0.276185254494469	Qtrt2
-0.322811584864272	0.032663657598024	0.27649698148412	Cep162
-0.246407142986023	0.0326591317176627	0.27649698148412	Kank2
0.2491751013262	0.0327144906342059	0.276714260779791	Trmt10c
-0.25819290821911	0.0328212929329272	0.277404256026493	Siah1
-0.323113739621354	0.0328594847866039	0.277513744019583	Banp
-0.358472677107292	0.0328890695427375	0.277550428773554	RGD1565222
0.208364013677434	0.0330461970070878	0.278446734717487	Oga
-0.29240364445443	0.0330283161600658	0.278446734717487	RGD1306746
1.43000680905498	0.0330712473209384	0.278446734717487	Thbs1
0.212612267886363	0.0331075057209435	0.278538739791503	Cdk11b
-0.272612994330443	0.0331549409831438	0.278724565023432	Rabl2
-0.280466316976897	0.0332357967856816	0.27919084908736	Mon1b
0.255911615268058	0.0333696714485161	0.280101455914415	Slc30a7
-0.268188731207481	0.0334010256178376	0.280150783900642	Dhx37
-0.468923366414132	0.0334589614186058	0.280422819938254	Rhno1
-0.374416660983138	0.0335281745895099	0.280788886356627	Dhrs11
-0.36186994690113	0.0335848725529278	0.281049664073055	Palb2
-0.251596175730161	0.033632415555463	0.281233491595339	Urm1
-0.372335550922081	0.0337682821392794	0.282149868471593	Amigo1
-0.217368278642033	0.0337933227334565	0.282149868471593	Nup62
-0.371071433216507	0.0338514088635926	0.282337857837271	LOC100125367
-0.330141185755	0.0338671912047435	0.282337857837271	Tbc1d10a
-0.311042908157881	0.0339183473883576	0.282550112032106	Angptl8
-0.374044182238621	0.0340132613285386	0.283126284306291	Mterf2
-0.248249075522591	0.0340862454708953	0.283334288256132	Shfl
-0.37601328396641	0.0340897838634834	0.283334288256132	Zfp397
-0.332720712532303	0.0341464004148829	0.283590497705478	Amacr
-0.201036078719385	0.0343497069639667	0.284226869258274	Kif12
-0.206892072168839	0.0343522653004953	0.284226869258274	Lrrc42
-1.14810007887315	0.0343275989994392	0.284226869258274	Prickle3
-0.310606126558729	0.0342686214496145	0.284226869258274	Swt1
-0.242141495038004	0.0343039229180881	0.284226869258274	Ung
0.699002946672557	0.0345088063341348	0.284879004842452	Cldn23
-0.254984899241637	0.034487582422816	0.284879004842452	Tex10
0.245636669826795	0.0345069235052511	0.284879004842452	Zfp868
-0.292370715715215	0.0345959713963097	0.285170390909911	Arl13b
-0.227524315986983	0.0345940742658376	0.285170390909911	Gcc2
-0.249731965402278	0.0347115473400734	0.285694741430724	Gne
-0.876863549058695	0.0347047436215273	0.285694741430724	Zfp978
0.559889152477819	0.034758922573854	0.285870690068885	Zfp707
-0.245404364775357	0.0349483741360267	0.287213992525971	Mapk8ip3
0.238111967815234	0.0350306556298966	0.287675197390846	Tmem185b
-0.232666484270028	0.0352502971595779	0.28926288624382	Abraxas2
0.248180062820271	0.0352842637085967	0.289325700029626	Zfp652
-0.281497880861696	0.0353377533494427	0.289477594184404	Ndor1
-0.315147656721087	0.0353554391587536	0.289477594184404	Zgpat
0.261318701161848	0.0355459184084966	0.290820624121896	Nap1l3
-1.03950837938055	0.0355749905905157	0.290842079206923	Mss51
-0.687074647032123	0.0358931311256163	0.293007327288253	Abcg4
-0.239111350338031	0.0358838642454992	0.293007327288253	Tti1
-0.217754332834563	0.03599132873036	0.293590987180296	Lztr1
-0.290272032788296	0.0361923467279481	0.295011893714245	Spryd4
-0.236015378211848	0.0362558336538146	0.295239010863349	Ino80e
-0.208913852663896	0.036273909028409	0.295239010863349	Mbd1
-0.254591686274419	0.0365067533355629	0.296914393252848	Gabarapl1
-0.224543018424144	0.0366050602766108	0.297375071858093	Dvl1
0.408894002132133	0.0366174833844905	0.297375071858093	Fzd3
-0.282298031110177	0.036647035509585	0.297395426172249	Mif4gd
-0.20904235966547	0.0367608079681463	0.298098705322815	Arfgap2
-0.2666733963237	0.036945151070899	0.299372793791898	Foxm1
-0.22970053569498	0.0369727440014176	0.299375768070389	Ciao1
-0.285367396862581	0.0370759049485302	0.299990177199439	Mapk11
-0.333773676117214	0.0372069297632915	0.300828970350848	Zfp213
-0.254836617957672	0.0373369670351996	0.301574147379078	Dvl2
-0.378149354227395	0.0373539458648876	0.301574147379078	Slc25a53
1.09966209073438	0.0374040757452988	0.301757312469043	Ppp1r17
-0.727254173928304	0.0374782275475411	0.302074772204376	Ankrd16
-0.361131572779979	0.0374983688667673	0.302074772204376	Tatdn3
0.205012923346295	0.0375637609378652	0.302380025821937	Isca1
-0.230360445551889	0.0376753631170549	0.303056541942309	Nfxl1
-0.210022984619571	0.0380274965829701	0.305665462299956	Tsc22d1
-0.31609139834434	0.0381966886182261	0.30593574709273	Anks6
-0.225893784202219	0.0381576057393276	0.30593574709273	Crocc
0.219129444220835	0.0382002346997379	0.30593574709273	Ipmk
-0.24353113199516	0.0381160274320623	0.30593574709273	Oas1f
-0.304587395481823	0.0381409838565009	0.30593574709273	Slc35e4
-0.294310295347613	0.0382443386856974	0.306066046716105	Polk
-0.268789447111433	0.0383859779321982	0.306976155158147	Dolpp1
-0.243082032263559	0.0385674585853518	0.308203324567244	Nsmf
-0.23756509823723	0.0386254713427091	0.30821892807288	Cic
-0.628256294505097	0.0386147944784108	0.30821892807288	Nhlrc1
-0.373937562606095	0.038809853336097	0.309465661554548	Mfsd12
-0.374854729776706	0.0388486439064648	0.309550498837309	Gen1
-0.202673822665826	0.0388955130441248	0.309699537605501	Hip1r
-0.28585942058283	0.0392404234906521	0.312219751594219	Cd3eap
-0.546288740406094	0.0394117609741724	0.313356271635575	Wdr89
-0.28439768411758	0.039515854543737	0.313956890580153	Rgs19
-0.284561332729997	0.039565174152777	0.314121772551578	Carmil3
-0.412885713245968	0.0396927234342127	0.314859628710916	LOC682870
-0.328933640333922	0.039715378776104	0.314859628710916	Nicn1
-0.240736754803327	0.0400660294215765	0.316759769095877	Mphosph8
-0.228858529410497	0.0400053552779049	0.316759769095877	Pck2
-0.356453802221845	0.0400702836315356	0.316759769095877	Sdcbp2
-0.260520253864698	0.0400307299602821	0.316759769095877	Zfp157
-0.237671745741865	0.0402296155399078	0.317753032272943	Bhlha15
-0.251344291351953	0.0402537262601136	0.317753032272943	Gpr107
-0.236334972768005	0.0403735842863239	0.318335528383344	Gzf1
-0.604225759209059	0.0403854185244421	0.318335528383344	Trim13
-0.297819596337935	0.0404406574254389	0.318542599606108	Repin1
-0.27659147063089	0.040548336819319	0.31916214149265	Dennd2b
-0.203189697137727	0.0406131830407912	0.319443891785794	Zfp266
-0.202921138758893	0.0407450057875476	0.320251668077108	Psmd5
-0.316595053120462	0.0408439606268369	0.320571157068307	Arid4a
-0.294890422574267	0.0408271090225699	0.320571157068307	Nosip
0.262504095379258	0.0409452898030043	0.32113723728519	Clic4
-0.286438329229847	0.0412260395402397	0.323108717594067	Klhl26
-0.422589835026866	0.0413860056739432	0.324120551041128	Etfbkmt
-0.44982070739041	0.0414140936897767	0.324120551041128	Smad7
-0.284259707205613	0.0414896895436231	0.324481241978435	Vamp4
-0.199056471357457	0.0416446700669459	0.325461828042741	Stk25
-0.296424723366483	0.04182072363489	0.326605594523615	Ap4m1
-0.253225931190167	0.0418815482551709	0.326848477369666	Haus3
-0.21236787805325	0.0419221973427828	0.326933675164	Crbn
-0.388622700778983	0.0419653137230028	0.327037979941984	Fhod1
-0.321966366516092	0.0420116395403829	0.327116672950947	Alkbh7
-0.459734264458182	0.0420349089559557	0.327116672950947	Sec31b
-1.17337865227198	0.0422120720581469	0.328263044095745	Acrbp
-0.28500401637457	0.0424319912777791	0.329507186504561	Pdzrn3
-0.341089509632622	0.0424086911818074	0.329507186504561	Tmem104
-0.972941387996183	0.042476108082158	0.3296169968041	Prrt2
-0.360965816354964	0.0426214816094678	0.330334928529481	Cfap97
0.204863338712636	0.0426287071283497	0.330334928529481	Etnk1
0.28569741169655	0.0426872339849845	0.330555510492176	Wdyhv1
-0.353478422478127	0.0427466053130116	0.33078231669379	Scrn2
0.35829339739278	0.0427954028176029	0.330927038946808	Hoxb13
-0.216442772485501	0.0428752943881359	0.331311832109587	Ambra1
-0.276867734124957	0.0432867325938443	0.33425625814741	Trim39
-0.29550859790645	0.0433813745536977	0.334751996205235	Zbtb18
0.303280715446622	0.0435532741651565	0.335607430077127	Marchf11
0.31560677332627	0.0435449411089083	0.335607430077127	Mphosph6
-0.318670965004138	0.0437936911514234	0.336099674761002	Eif4ebp3
-0.330862544664055	0.043751996882528	0.336099674761002	Elac1
-0.250863953168281	0.0437622247211243	0.336099674761002	Fam222b
-0.310960844485673	0.0438005487388611	0.336099674761002	Frs3
-0.50604476933391	0.0437003621753549	0.336099674761002	Gimap5
-0.250830250822748	0.0437684665184619	0.336099674761002	Psd
1.33316416242442	0.0438473503665776	0.336194342895195	Dab2
0.494757469138984	0.0438740343811026	0.336194342895195	Sertad1
-0.45820585552537	0.0439379440802625	0.336449605227414	Nod1
-0.251049169329818	0.0440974253946657	0.337435831342898	Snrnp35
-0.221589583199253	0.0441315979214732	0.337462483132489	Zfp496
-0.284251386111227	0.0442480628179075	0.338117928245803	Shisa4
-0.836782579848104	0.0446121668646307	0.339935688849396	Asb5
-0.717210456442864	0.0447181863317954	0.339935688849396	Ccdc102a
-0.423007811229432	0.0447125371263324	0.339935688849396	Dtwd1
-0.259284173374259	0.0445650558840826	0.339935688849396	Gemin8
0.30766862147759	0.0446067179988166	0.339935688849396	Lrrc58
-0.197766456034511	0.044588209097145	0.339935688849396	Oxr1
-0.258862898325637	0.0447332613464056	0.339935688849396	Spsb3
-0.228969963164269	0.0447216765933025	0.339935688849396	Washc1
-0.283599543393109	0.0447694998142057	0.339976118754838	Poc5
0.181926510314983	0.0449607628257415	0.340957619332313	Enpp2
-0.384562010016108	0.0449356633034479	0.340957619332313	Zfp202
-0.250874523817165	0.045230951441577	0.342298377186222	Nr2c2ap
-0.244125506869979	0.0451768098168857	0.342298377186222	Pxylp1
-0.262633551798565	0.0452120314268235	0.342298377186222	Taf6l
-0.205587983149103	0.0454426128743641	0.343663666551931	Inppl1
0.523350384725553	0.0455497803086157	0.344237377507587	Prdm8
-0.205756379493453	0.0456985908040995	0.345124797034257	Abhd16a
-0.380101899965215	0.0457928901901233	0.345599602285927	Rassf1
-0.237951052015948	0.0459285761697828	0.345968823576649	Gnaz
-0.409217924379873	0.0459676656279997	0.345968823576649	Lipt2
-0.638302772089149	0.0459613722764825	0.345968823576649	Ntn3
0.238771713384541	0.0458771737179781	0.345968823576649	Ube2j1
-0.2241157122163	0.0461292258979027	0.346808624413733	Eif2ak3
0.176610887423958	0.04614232607469	0.346808624413733	Ptma
-2.04533414263635	0.0461902290522125	0.346931529138066	Lnc215
-0.305673735637664	0.0462632771571373	0.347006136166359	Hsdl1
-0.204733989856945	0.0462452184203058	0.347006136166359	Kbtbd2
-0.248173281350978	0.0463666603182854	0.347544510470256	Xpc
-0.200764418273481	0.0464284628212538	0.347770692903615	Tbc1d10b
-0.212136271344483	0.0466891738715722	0.349485470314369	Mfng
-0.219201243519365	0.0468706517109557	0.350366883897804	Dele1
-0.23631031979398	0.046869850107299	0.350366883897804	Miga2
-0.226241391501429	0.0469434892667048	0.350672967375466	Zfp384
-0.240308774464855	0.0477027133115469	0.355860946793602	Msantd4
-0.225404997686727	0.0476880013609447	0.355860946793602	Pop7
-0.235638222679868	0.0477414779296852	0.355908672077843	Map11
-0.260273722470396	0.0480347122941198	0.357789370288829	Mrpl32
-0.198512661067179	0.0480588304762277	0.357789370288829	Slc37a4
-0.231642433641935	0.0481329840466866	0.357856857726414	Cacna1h
-0.235239863313484	0.0481128917881432	0.357856857726414	Phf19
-0.246863509174878	0.048217518550746	0.358243131070273	Slc25a28
-0.249554327615945	0.0483371511830708	0.358889476305906	Pclaf
-0.25336400230498	0.0484732677118161	0.359414734834208	Hmgxb4
-0.85598092452253	0.0484602020936766	0.359414734834208	Klf2
-0.243645175408979	0.0486876189047402	0.360517883822575	Dclre1b
-0.253522216430904	0.048674980718053	0.360517883822575	Pgbd5
0.216534046695556	0.0488652946539347	0.36159002692777	Sos1
-0.311649831783237	0.0490004904634644	0.362166840566952	Ca11
-0.80012400222044	0.0490692218063745	0.362166840566952	Fbxo43
0.262816202864234	0.0491408626887861	0.362166840566952	Nfkb2
-0.274133936087333	0.0490316238571313	0.362166840566952	Pdp1
-0.250635507290346	0.0491106397818056	0.362166840566952	Tfcp2
-0.57289226423759	0.0491076572005605	0.362166840566952	Zfp786
-0.194052405409695	0.049337192920853	0.363370243374212	Cnot9
-0.56105029162485	0.0494695815233902	0.364101417959303	Zcchc24
-0.22874741367517	0.0495875783856142	0.364238484921987	Eif2ak2
-0.261439170095463	0.0495591037413747	0.364238484921987	Klc4
-0.208818961092596	0.0495484700772215	0.364238484921987	Trim8
-0.231218242611272	0.0497082894334732	0.364833594490601	Tmem216
-0.711562751209986	0.0497349543598955	0.364833594490601	Zfp53
-0.22015639046488	0.0497941668066123	0.365024438803673	Cchcr1
0.197788314461914	0.0501525437699258	0.367406643100669	Clock
-0.246231777506266	0.050409251128441	0.369041361789839	Rpgrip1l
0.216182034673563	0.0509904038565318	0.370197724270232	Cd47
-0.208691634200533	0.0508540083352612	0.370197724270232	Coa3
-0.258297066252863	0.0509958285563582	0.370197724270232	Fbxl6
0.214943536900869	0.0507153048098354	0.370197724270232	Gmcl1
0.625785349747172	0.0508189329496569	0.370197724270232	Klf13
0.252714676769341	0.0507541480374761	0.370197724270232	Mybl1
-0.802869747626394	0.050828231704934	0.370197724270232	Paqr6
-0.241782273342369	0.0509398837830874	0.370197724270232	Plekhj1
-0.248646527646929	0.0508061164097867	0.370197724270232	Sgf29
-0.272024350547904	0.0510048701590943	0.370197724270232	Spata2
0.281536263248573	0.0507589248498771	0.370197724270232	Taf7
-0.224171954514787	0.0509734311109251	0.370197724270232	Terf1
-0.266377364620674	0.0508153286684464	0.370197724270232	Vgll4
-0.244796819133397	0.0513157005005978	0.372208075662648	Tada2a
-0.28257318967304	0.0515260216789888	0.372631296708944	Bbs4
-0.870255072913659	0.0515434887499368	0.372631296708944	Pdzd7
-0.207975074372469	0.0514689424999262	0.372631296708944	Prcc
-0.219945158413131	0.0515432689676485	0.372631296708944	Smim5
-0.307427391825718	0.0515092691998106	0.372631296708944	Vps9d1
-0.226873788099297	0.0516324001267022	0.373028825094099	Ddx20
-0.309456237844419	0.0517355385743181	0.373528550336968	Six5
-0.298436772503227	0.0519206138341303	0.374152421211109	Def8
0.219783070873723	0.0518833486542718	0.374152421211109	Per2
-0.66509856594054	0.051924026443084	0.374152421211109	RT1-T24-1
-0.351438538533162	0.052094323599305	0.374643023085649	Rgl3
-0.446420045086346	0.0520548600600932	0.374643023085649	Rgs14
-0.355868337941899	0.0520683250321014	0.374643023085649	Ska2
-1.26888197098785	0.0521586753479977	0.374860649755936	Ly6g5b
-0.344299686139704	0.0522575774228688	0.375326140654386	Hexim2
-0.340207141647417	0.0523637630952233	0.375434513115364	Alkbh4
-0.228677572620229	0.0526435172254995	0.375434513115364	Bok
0.231328107220398	0.0524522102818921	0.375434513115364	Ddi2
-0.190853072523507	0.0523470183973294	0.375434513115364	Fgfr4
-0.512492792296309	0.052648237470343	0.375434513115364	Irgm
-0.574734028781387	0.0524588216245438	0.375434513115364	LOC308990
-0.218662684678374	0.0526300199813589	0.375434513115364	Mllt1
-0.242385953657065	0.0524838924861452	0.375434513115364	Otud7b
0.485812766937819	0.0523876225994296	0.375434513115364	Slc7a11
-0.273780598911699	0.0525952707389967	0.375434513115364	Stk11ip
-0.242720727545234	0.0525480562559704	0.375434513115364	Xylt2
-0.218178850215836	0.0528158646789172	0.376142000006071	Cant1
-0.215788046147742	0.0528057018270593	0.376142000006071	Pms2
-0.230799244741956	0.0528510393048359	0.376148885563738	Med20
-0.219366784876601	0.0529259141444456	0.376438131909653	Rab40b
-0.21615099601361	0.0530481684373914	0.37682019388731	Dapk3
-0.342017226696706	0.0530377014532676	0.37682019388731	Smug1
1.05559331676015	0.0531047304651968	0.376978448157072	Cdo1
0.300902507805833	0.0533022448183611	0.377460022326196	Adarb2
-0.315951252921959	0.0532470873347048	0.377460022326196	Dqx1
-0.269791911842477	0.0533098776530177	0.377460022326196	LOC498122
-0.691122815378774	0.0532712677595937	0.377460022326196	Tceanc
-0.411272410287298	0.0533509624140251	0.377507839578263	Taf1c
-0.260659298551218	0.0534057882040254	0.37765276340287	Yae1
-0.405343006768443	0.0535824107474129	0.378658218880817	Gpr150
-0.260018108717012	0.0536245794898624	0.378712829846196	Pgap4
-0.273035013774717	0.0537252115954967	0.379179991466035	Rabggta
-1.28939998963383	0.0537888875907573	0.379385893488112	Ak7
-0.258447640763217	0.0538862475040334	0.379445090889645	Adcyap1r1
-0.236407188500927	0.0539594806265662	0.379445090889645	Bambi
-0.222940859345092	0.0539549105782941	0.379445090889645	Cand2
-0.259592497112342	0.054038833424262	0.379445090889645	Hps5
-0.307470260720471	0.0539846211935899	0.379445090889645	Klf11
0.213502872128826	0.0540261513039641	0.379445090889645	Sfxn3
-0.23895717409648	0.0538369364344646	0.379445090889645	Supt7l
-0.302661890622171	0.0541305747807729	0.379724542273835	B3gat1
-0.201972333558952	0.054182604178819	0.379724542273835	Cdc23
-0.206211740232113	0.0542060145712316	0.379724542273835	Khsrp
-0.45886690073655	0.0542280886028399	0.379724542273835	Poli
-0.275670420567874	0.054251296463459	0.379724542273835	Ptpn18
-0.234783573527324	0.0543489933810093	0.380166368459019	Nop2
-0.361073570223465	0.054511297707538	0.381059268653584	Fgfr3
0.21534639951743	0.0548235043002336	0.382998254946232	Cyth3
-0.445712432810974	0.0551073773257142	0.384274852491942	Kcna4
0.169104026039937	0.0550852211703419	0.384274852491942	Sfpq
0.21336148646501	0.0551110806092937	0.384274852491942	Tmem39a
-0.251772984427495	0.0551591516395026	0.384366306354861	Pnkp
-0.312653307671415	0.0553465399038534	0.385427835834561	Fam83f
-0.217766212780278	0.055622969585268	0.387107704784561	Pold1
-0.23075904625244	0.0556646794625369	0.387152950898201	Tyk2
-0.208836031361849	0.0557905573128683	0.387589550313223	Fbxo38
-0.218937634016914	0.0557979499950739	0.387589550313223	Rhbdl3
-0.210195658663651	0.0558550713498495	0.387741391769536	Phf20l1
-0.338339267940036	0.0559265453718109	0.387992613822355	Depdc1b
-0.355801683423337	0.0560296987155842	0.388463157047013	Homez
-0.208211703461505	0.0560894114136095	0.388632115881569	Ccar2
-0.212844834232339	0.0562391470679197	0.389424219873328	Mrpl51
-0.450802999478068	0.0562781239525999	0.389448867830578	Zfp799
-0.311026962136279	0.0567486961138861	0.392458278281945	Slc52a2
-0.286449479397543	0.056832197044779	0.392788710687863	Pi16
-0.257376500751671	0.057324895699664	0.394460152087636	Dennd6b
-0.223355050796155	0.0572309879833802	0.394460152087636	Gramd1a
-0.2369102088638	0.0571405258488744	0.394460152087636	Nckap5l
-0.197207247481983	0.0572569034239734	0.394460152087636	Nek9
0.293356609891122	0.0572345624391111	0.394460152087636	Orc1
-0.528452219843927	0.0572822194902064	0.394460152087636	Slc25a27
0.209640727534437	0.0573251476024047	0.394460152087636	Uspl1
-0.217981114142584	0.0575410281456416	0.39569802719792	Stim2
0.206263432671013	0.0577901026885805	0.396666647417997	Cited2
-0.447796114917072	0.0577796123720664	0.396666647417997	Fzd7
0.202359339103335	0.0577439985129015	0.396666647417997	Nmt2
-0.398934645959535	0.0578394589818463	0.396757761050768	Rnaseh1
-0.388448952296016	0.057992787436464	0.397561527837505	Slc46a1
-0.415763696542169	0.058118465632358	0.397926929074352	Stbd1
-0.246832973252044	0.0580960832770797	0.397926929074352	Tns2
0.225840627737465	0.0581735720944978	0.398056377567578	Ddx31
-0.228931065647455	0.0583051185761754	0.398708385487329	Zfp451
-0.221522597721743	0.058525483622205	0.399375900717299	Cep85
-0.281024471618231	0.0584816092797829	0.399375900717299	Mt3
-0.218903058837225	0.0585105795813685	0.399375900717299	Nkiras2
-0.352134891918167	0.0585843331990727	0.399375900717299	Tsku
0.24823649130006	0.0585785365719765	0.399375900717299	Zbed4
-0.212753312978619	0.0587406011539577	0.400193091876653	Relt
-0.251958749930558	0.0588382151791974	0.400609915857866	Dyrk1b
0.201782767744871	0.0589419490883821	0.401067866445452	Ppp2ca
0.186543529400178	0.0589790184240226	0.401071915021986	Ilf3
-0.244345835127794	0.0592656465266034	0.402142753470339	Cpsf4
-0.247131362530812	0.0592827758617151	0.402142753470339	Mul1
-0.209715602203704	0.0592526663482852	0.402142753470339	Sh3bp5l
-0.350155096732138	0.0592061681393734	0.402142753470339	Zfp691
-0.248189948705262	0.0593415771952424	0.402201862998807	Cwf19l2
0.16914123474401	0.0593646438384015	0.402201862998807	Srsf2
0.307505063303413	0.0594718353793533	0.402358684280347	Fgfr1op
-0.318617049777697	0.059497564627123	0.402358684280347	Qrsl1
-0.298868714975629	0.0594403590818811	0.402358684280347	Slitrk5
-0.201537040705091	0.0595824667910577	0.402685190432988	Shc1
-0.204273085315906	0.0596714076397893	0.402701454495525	Birc5
-0.235241797774754	0.0596947408901151	0.402701454495525	Map1s
-0.435463006355162	0.0596467719610369	0.402701454495525	Plp1
-0.356665248568649	0.0598380824208372	0.403173746507062	Fbxl8
0.225708226272875	0.0598180606614753	0.403173746507062	Nt5c3a
0.556863940063248	0.0599624784594218	0.403764490593878	Edn3
-0.329234888229312	0.0602154588194117	0.404724440818002	Leng1
-0.204174138875077	0.0601860027181731	0.404724440818002	Pogz
-0.207771493343429	0.0602074331652848	0.404724440818002	Tnrc6a
-0.180978521602235	0.0603709089382171	0.40534344220434	Ap3b2
0.275742382261997	0.0603812803138149	0.40534344220434	Naf1
-0.302595059758353	0.0605673243438704	0.406344294377791	Eef1akmt1
-0.176459870150447	0.0606876558759541	0.406903331714629	Rangap1
-0.623807822385428	0.0610422494635352	0.40824579760444	B3gntl1
-0.243037648697724	0.0611278004920724	0.40824579760444	Def6
0.243172518991624	0.0611309878897219	0.40824579760444	Kcnk1
-0.323145484106243	0.0611477654287479	0.40824579760444	Mocs1
-0.29258543934983	0.0610662005751364	0.40824579760444	Nepro
0.18622282712653	0.061132431576242	0.40824579760444	Pdha1
-0.454212751718599	0.0610467580173858	0.40824579760444	Xpnpep3
-0.260769406963072	0.061193034588543	0.408300126417244	Rcc1l
-0.288506179216514	0.061331720775148	0.408821484845339	Elp6
0.213757139969182	0.0613455301923253	0.408821484845339	Tesk1
-0.236696191092567	0.061442778768097	0.40922155986311	Ubiad1
-0.221283056178045	0.0614856466801275	0.409259183350292	Gon4l
-0.260232978379999	0.0615977964279575	0.409339076468787	Cbll1
-0.1981233817902	0.0615399782351476	0.409339076468787	Imp4
-0.531011165132814	0.0616421648526337	0.409339076468787	Kcnh4
-0.168029435571507	0.0616539216483407	0.409339076468787	Klhl7
-0.312489884528993	0.0616837804391396	0.409339076468787	Rrp8
-0.197705497707377	0.0618146962558835	0.409960434276053	Wbp1l
0.564035897220771	0.0618957447272502	0.41025051779436	Notch4
-0.22179005839765	0.0623519174455825	0.412776450470575	Baiap2
-0.200725376295353	0.06231938304175	0.412776450470575	Cep295
-0.247109708961344	0.062737268055374	0.414890736633175	Arv1
-0.243275884055678	0.0627844839721356	0.414890736633175	Rin3
-0.224078746286525	0.0627749739548868	0.414890736633175	Sptbn4
-0.19165241249491	0.0629758067339854	0.415832645291479	Cdc42bpg
-0.521373986131473	0.0631539212110558	0.415832645291479	Inava
-1.47804390467735	0.0631116955851604	0.415832645291479	Pantr1
0.185685442209918	0.0631485634039241	0.415832645291479	Ppp1r10
-0.190741181963708	0.0631330831532719	0.415832645291479	Ppp6r2
-0.410029685604296	0.0631348429758453	0.415832645291479	Tbc1d2
-0.424437989454565	0.063294520770547	0.416509006818034	Tmem198b
-0.180047217212073	0.0634146303928226	0.416551538709365	Amigo2
-0.198069507910744	0.0633541813123783	0.416551538709365	Ilkap
-0.26023644106491	0.0634144357464555	0.416551538709365	Pomgnt2
-0.41023644652726	0.0635838443787511	0.417413703157461	Taco1
-0.221755323931361	0.0638427332707331	0.41811476774567	Anks1a
-0.172482323978651	0.0638176298860241	0.41811476774567	Pja2
-0.28221238584206	0.0638315813862524	0.41811476774567	Sec14l2
-0.177209261032836	0.0637528106265731	0.41811476774567	Srsf11
-0.194233766171626	0.0640459811739518	0.419196195826651	Zer1
-0.293166534169695	0.0640891758519308	0.419229373984433	Dhx34
-0.272304046142752	0.064211095241734	0.419777171984606	Cnep1r1
-0.302289120987148	0.0643525217117524	0.420451769900433	Dok1
-0.203081954684992	0.0647211619036549	0.422368760896925	Fnip1
-0.256856007564524	0.06472275028295	0.422368760896925	Mfsd9
-0.208038286773261	0.0647801700955257	0.422492734502017	Golgb1
-0.254400167302959	0.0648745416494133	0.422857415516864	Poglut2
-0.207897175801927	0.0650668687450231	0.423859768199214	Ccdc97
0.183466998305873	0.0652319202147811	0.424432067859014	Phyhipl
-0.305251790758875	0.0652120151100365	0.424432067859014	Pwwp3b
-0.326123987331807	0.0653330772776133	0.424838863243427	Hyal2
-1.47753582026038	0.0655299287501733	0.425867078331504	Spag8
-0.518067425751342	0.0655705663046461	0.425879472584695	Arhgef37
0.183920172309814	0.0657866533198124	0.426589522747603	Creb3
-0.339885802446292	0.0657187207031161	0.426589522747603	Rsph3
-0.199515683261562	0.0657962741524131	0.426589522747603	Top3b
-0.331107354407072	0.0660508800653428	0.427987906422221	Pgap3
-1.09441829592013	0.0660956979079097	0.428026086098572	Acvr2b
-0.274830734884554	0.0664286468297909	0.429745133078021	Ccdc61
-0.20516707282983	0.0664393166817603	0.429745133078021	Chd8
-0.188565616896181	0.0664844953071504	0.429784544619298	Akirin2
-0.227519185112167	0.0668682200590486	0.431808012701066	Mrpl34
-0.30446173867311	0.0668793927309047	0.431808012701066	Slfn13
-0.247777913085775	0.0669153195382517	0.431808012701066	Tmem101
-0.197605095890816	0.0669666255454981	0.431885639001934	L3mbtl2
-0.241437589590506	0.0670997133406823	0.432490297710517	Ift22
-0.176677351066827	0.0672161290550613	0.432986851253341	Luc7l2
-0.289112466754025	0.0672932440405108	0.433229807651907	Ccdc17
0.182927341474737	0.0673510153989411	0.433348019500735	Cltrn
0.190229714862467	0.0674215543344871	0.433548193837439	Stk11
0.241819266725261	0.0674716888833554	0.433593093937483	Lmbrd2
-0.291034085565286	0.0675468324768014	0.433593093937483	Nckipsd
-0.288518951640572	0.0675096581639619	0.433593093937483	Tm2d3
-0.233493413175497	0.0676542182844144	0.433775967495872	Gpatch1
-0.286353816104444	0.0676328973572863	0.433775967495872	Slc19a2
-0.321760131799564	0.0678071968312045	0.434503459414875	Rhobtb2
-0.287623269464721	0.0679201226340467	0.434902003113094	Adarb1
-0.267679406227627	0.0679484941204343	0.434902003113094	Tymp
-0.170399554322471	0.0683206803214535	0.437029785232521	Ccnb1
-0.185041467471645	0.0684006660405655	0.437032959780394	Blcap
-0.225895284417718	0.068372895568757	0.437032959780394	Zfp335
0.193987880672358	0.0685529669201998	0.437751698173355	Tspyl2
-0.682950018222193	0.0687013507422305	0.438444604040375	Trip6
0.161503541698965	0.0687834871364709	0.438714167373917	Eif4a1
-0.184686860402445	0.0689168657728135	0.43926931480991	Bet1
-0.221527760929896	0.0689823528003418	0.43926931480991	Rab9a
-0.186060877153648	0.0689903698323677	0.43926931480991	Scyl1
-0.229246700349334	0.0691058175983475	0.439749751337632	Rhbdd3
-0.194396742287935	0.0693620206863169	0.441124800154274	Atg4b
-0.441488567048145	0.0694972225148798	0.441729166921167	Mok
-0.351475389779247	0.0696984748941893	0.442752414752458	Tppp3
-0.254586589623251	0.0698794699360379	0.443389873869978	Ak1
0.263797160896283	0.0698633637290648	0.443389873869978	Homer1
-0.253479801908416	0.0699318880705583	0.443466575100265	Nadk2
-0.282724723500993	0.0700145307842258	0.443734743805964	Ccdc130
-0.49134828049914	0.0700686872281731	0.443822168641124	Dbndd1
-0.649649059770732	0.0701109377248256	0.443834122753128	Sbsn
-0.18531280128202	0.0701859699172986	0.444053466749491	Zfp512b
-0.25792067394017	0.0702549486899813	0.444234281653269	Slc30a6
-0.285026795376168	0.0703322209648664	0.444467299844638	Gcfc2
-0.292444470890017	0.0704317827158232	0.444840828686497	Zbtb8a
0.17927560349361	0.0708265482128881	0.44560228111195	Agap3
-0.198803689775112	0.0706203321604824	0.44560228111195	Cc2d1a
-0.208883443475506	0.0708360119483166	0.44560228111195	Dpm2
-0.2143139917608	0.0706806417787039	0.44560228111195	Ints5
-0.333534708419498	0.0707302485730994	0.44560228111195	Mblac1
0.191259569908829	0.0708260652102519	0.44560228111195	Pigm
-0.20679723477137	0.0706809586509842	0.44560228111195	Urb1
-0.196106873431364	0.0709125759517749	0.445828865160501	Asf1b
-0.690594262915617	0.071040004520886	0.446119868481818	Timp1
0.225698496298135	0.071021000648147	0.446119868481818	Zfp800
0.456393069743146	0.0711123375867433	0.446139205675641	Irs1
-0.194376314799416	0.0711414951912767	0.446139205675641	Kdm5b
0.173800874377521	0.071170234059891	0.446139205675641	Pdx1
0.16767534440615	0.071205375223786	0.446139205675641	Txnl1
-0.305350333675547	0.0720115400256882	0.448383386758327	Asb7
-0.251761254560868	0.0719937074249172	0.448383386758327	Fcho1
-0.264704707181033	0.071906743014341	0.448383386758327	Fut4
-0.238178209561792	0.0717377053040336	0.448383386758327	Hmces
-0.473345444875483	0.0719562372402488	0.448383386758327	Icam5
-0.392181458303141	0.0719837343868668	0.448383386758327	Kctd21
-0.985784180730377	0.071730430744848	0.448383386758327	Kifc2
0.208927392379963	0.0717124789922582	0.448383386758327	Lyar
-0.651414275731091	0.0719320736832373	0.448383386758327	Mesp2
0.193551158273897	0.0720528778102914	0.448383386758327	Nav2
-0.197114995998165	0.0716391570533874	0.448383386758327	Ssna1
-0.320511776049947	0.0720478620097244	0.448383386758327	Trmt44
0.227181910145702	0.0721220611046707	0.448560058770905	Alkbh5
-0.187404967908883	0.0721735477960699	0.448626529997504	Casp3
-0.206874854778809	0.0722183910371769	0.448651654149603	Tpgs1
-0.206217202722247	0.0723495894932391	0.449212922680778	Supv3l1
-0.256770621789415	0.072490699961897	0.449408407284196	Agbl5
-0.188263242611066	0.0725854248214562	0.449408407284196	Ehmt2
0.239748849137902	0.0725630601651305	0.449408407284196	Mob1b
-0.188133498000505	0.0725445534086802	0.449408407284196	Osbpl2
0.158493519613975	0.0725537852106748	0.449408407284196	Slc25a3
-0.213135287074481	0.0726728473666072	0.449696471380536	Lad1
0.244938774808434	0.0729058595929248	0.450884607471204	Dnajc25
0.200828591154416	0.0729598083379567	0.450964616348607	Pdzd8
-0.203806626613704	0.0733670767903615	0.452718505267573	Atp6v0e2
0.277739102714998	0.0733593620602139	0.452718505267573	Mapk1ip1l
-0.240560829119388	0.073348900416464	0.452718505267573	Ppp1r12b
-0.226694776608417	0.073457047119199	0.452765521369233	Ppid
-0.211893475868636	0.0734397864955982	0.452765521369233	Rps6kb2
-0.390562980241892	0.0735958722675474	0.453367065240309	Stoml1
-0.77353903643624	0.073739949956487	0.453802682116697	Galnt5
-0.712827810802021	0.0737491263134355	0.453802682116697	Hdc
-0.226341008472258	0.0740515860306125	0.455408970913096	Nup37
-0.388113030117983	0.0741618773302074	0.455729122566912	Fbxw17
-0.195470373335618	0.0741865341392118	0.455729122566912	Rab24
-0.268604511569784	0.0742333537775833	0.455762120680238	Nudt9
-0.206488110064219	0.0743910407104124	0.456475381502062	Zfp746
-0.666519613647502	0.0744423736036853	0.456535605212562	MGC105567
-0.403049862080744	0.0745901316476898	0.457186782384614	Zfp51
-0.223334115279543	0.074790883366836	0.458161868246089	Smarcal1
0.195685887894742	0.075011422115487	0.459257014243817	Smad1
-0.208037866796907	0.0750881959862142	0.459471231532783	Elmo3
-0.387862084839558	0.075322011459121	0.460645627366237	Map3k1
-0.231192447416581	0.0753900581109937	0.460788946508119	Pex6
-0.196222192293482	0.0754292564309399	0.460788946508119	Sirpa
0.256148020882725	0.0755525919268722	0.461286119282558	Car2
-0.236331199384113	0.0756951106326936	0.461899798289178	Mis12
-0.184247535617734	0.0757737700672222	0.462123336472088	Rbbp5
0.299810201493238	0.0758533029877885	0.462351951027562	Rfx3
-0.301774759160585	0.0759451513109735	0.462655337293886	Dbf4
-0.284710003892451	0.0760700153693244	0.463159406977349	Arhgap27
0.609605769382256	0.0761540197647936	0.46341427854658	LOC687399
-0.254992733999636	0.0762298536205952	0.463619176112868	Fhl3
-0.359271932575041	0.0766138149486838	0.465439507831893	Pusl1
0.206706240462393	0.0765862232176511	0.465439507831893	Slc25a16
-0.241866769231291	0.0766743908399071	0.465547848630943	Jrk
-0.209002964100511	0.0767484614639836	0.465547848630943	Limk2
0.201878555384201	0.0767586622015187	0.465547848630943	Rprml
-0.65807066890035	0.0771150118040405	0.466422810669543	Ftx
-0.214024295463016	0.0770862655257904	0.466422810669543	Med17
-0.198600021821455	0.0770170710588328	0.466422810669543	Ncbp3
0.273359059339623	0.077088968450799	0.466422810669543	Tmem229a
-0.237579842161109	0.0770437434632111	0.466422810669543	Tmem229b
-0.228201312699824	0.0772532731562857	0.467002194407101	Slc26a8
-0.300583296108188	0.077313012910505	0.467106532947205	Rhod
-0.241489948249179	0.077450225513958	0.467252850024045	Pkp3
-0.17339385391896	0.0774263583120819	0.467252850024045	Rnf14
-0.282726785331602	0.0774647094938009	0.467252850024045	Zfp507
-0.468592170965404	0.0775426699162653	0.467466665789065	Sync
-0.248802340923157	0.0777378819455991	0.467873973658351	Cdk5rap1
-0.66910298136843	0.0777231427800222	0.467873973658351	Mab21l4
-1.77228257796754	0.0777218672753734	0.467873973658351	Vtn
-0.222547557342877	0.0778862321967464	0.468510398925286	Polr1a
-0.219208997348819	0.0780145808340841	0.469025877994308	RGD1311164
0.313238191506827	0.0781049170411172	0.469099652515225	Pdgfra
-0.211723690349697	0.0781121738591648	0.469099652515225	Wdr91
-0.250950354844506	0.078254832876336	0.469699859338532	Arhgef18
-0.200087594430524	0.0783638758994659	0.470044819756468	Tmem11
-0.263725196918576	0.0783977991481777	0.470044819756468	Tmem141
0.163465106507913	0.0784409921725736	0.470047493149656	Thrap3
-0.180631397043029	0.0787019163878523	0.47011136870339	Epn2
-0.200974774931615	0.0786585890220994	0.47011136870339	Kif1c
-0.847201652441146	0.0786952670967499	0.47011136870339	Olr419
-0.196811280172696	0.0787081693145635	0.47011136870339	RGD1304567
0.21535446469432	0.0785832464194423	0.47011136870339	RGD1359108
-0.16971593448745	0.0786412336821623	0.47011136870339	Tubb4b
-0.216036657579361	0.0788970805699239	0.470983875106885	Pnma2
0.836940790971685	0.0790083943246985	0.471136824291966	Htr1d
-0.198330549706275	0.0789787801548497	0.471136824291966	Tmem223
-0.23059491136905	0.079133715951802	0.471628368892149	Tfeb
1.69786054358833	0.0793528276516505	0.472678056802573	Lif
-0.246119300983803	0.0794351142790377	0.472912028485273	Nvl
0.153602984983016	0.0796603431908089	0.473996284483839	H3f3b
-0.207543730987957	0.0801983800079199	0.476681830576804	Arid1a
-0.181412551738745	0.0801781572185682	0.476681830576804	Atg101
-0.237692382938712	0.0804436547666807	0.477881376452955	Ramac
-0.213059372634128	0.0806105672511972	0.478614361497929	Pxk
-0.193482943833755	0.0808308091678596	0.479663020836365	Fkbp11
0.176795597869948	0.080953903331479	0.480134369489182	Ppig
-0.590133730550881	0.0810763619625003	0.480601442662886	Fscn3
-0.315205070481997	0.0811481115683073	0.480767583407924	Bora
-0.17344344125767	0.0813205365999595	0.481463502114066	Rexo4
-0.310699147264723	0.0813531454099613	0.481463502114066	Zfp105
-0.356343342212171	0.0815755549324862	0.482520065646917	Arid3a
-0.210334005583862	0.081758855465146	0.482726394159285	Atpaf1
-0.196555857729028	0.0819616385863391	0.482726394159285	Fzr1
-0.213757636153974	0.0818418799104055	0.482726394159285	Gcgr
-0.184385269601336	0.0816949988171126	0.482726394159285	Golga5
0.228042534545993	0.0817321254506507	0.482726394159285	Gspt2
0.391079601436388	0.0817982685761271	0.482726394159285	Mustn1
-0.280484299118799	0.0819453269810767	0.482726394159285	Nudt22
-0.183639659661007	0.0819339461767308	0.482726394159285	Pnrc2
0.156661932713057	0.0820695638192205	0.48310327824205	Sar1a
-0.189710300462405	0.0821279773427381	0.483188463809924	Aldh16a1
0.244490134455786	0.0822063723955394	0.483303935432925	Fgfr1
-0.268250878472913	0.0822355095666609	0.483303935432925	Mapkbp1
-0.267536977135889	0.0822839200302314	0.483330120006637	Cbfa2t3
-0.305262493477348	0.0826594032307405	0.485276453777482	Ahrr
-0.294326460653076	0.0827853990759495	0.48536332823496	Igfbp1
-0.266772511163798	0.0828066209320466	0.48536332823496	Snapc5
-0.195231303747168	0.0827809717852965	0.48536332823496	Zhx1
0.251142864108928	0.0829286075137482	0.485724143144054	Prkar2a
-0.314700422914859	0.0829565242655997	0.485724143144054	Sct
-0.246583175390562	0.0831592401368081	0.486651944941108	Znhit2
-0.217531035345652	0.0833091247390697	0.487269752995112	Clk4
-0.221620759469513	0.0833594050828505	0.487304634923458	Mllt10
0.198231183457833	0.0835304289605856	0.487661483319393	Chek1
-0.187209985159466	0.0835534953231845	0.487661483319393	Ppp1r37
-0.523408407415884	0.0835263478775549	0.487661483319393	Rgs20
-0.213626226105623	0.0836112968652198	0.487739957734725	Snrnp48
-0.16124189054508	0.0837248532711007	0.488143418117191	Snx5
-0.271125424847304	0.0837792085526683	0.488201471778029	Aptx
-0.206765396574859	0.0839456322894016	0.488861522922574	Lrp3
-0.240002767641285	0.083981394761799	0.488861522922574	Zbed3
-0.202921308616327	0.0840385490016384	0.488935388794717	Zfp592
-0.34322195610217	0.0841236384482314	0.489171617333026	Rad54b
-0.329564694273951	0.0842491051363876	0.489642262198582	Mrnip
-0.183263947509907	0.0843012811407977	0.489686681153836	Tab2
-0.192565063226734	0.0844685727973831	0.49039938040128	Pimreg
0.180648885412035	0.0848725771435556	0.491950727577349	Gch1
0.208418383137512	0.0847978384743302	0.491950727577349	Nectin2
-0.178718528774072	0.0849147399910702	0.491950727577349	RGD1560108
-0.574207444794943	0.0849097814239258	0.491950727577349	Trim34
-0.330174728339524	0.085346873087645	0.494193900195758	Fancb
-0.206786625724285	0.0855080353671264	0.494346139272829	Pcp4l1
-0.223578421053578	0.0855041445773837	0.494346139272829	Sox13
-0.185790991495948	0.0854186820895652	0.494346139272829	Ube3b
-0.283961164037092	0.0856609593688465	0.494969999590035	Pgpep1
1.26413255627549	0.0857563461697948	0.495260915169676	Tmie
0.314180720357127	0.0860187867204671	0.49599505966348	Clcn5
-0.310610330676722	0.0859481476674919	0.49599505966348	Fam214b
-0.170668167886145	0.0859869092950174	0.49599505966348	Hmmr
0.161282698237254	0.0862355211910761	0.496984167199724	Rybp
-0.22037014842069	0.0862811074298796	0.496986410318992	Heatr6
0.161526628715185	0.0866137199021216	0.497243428195808	Armcx3
-0.2157765625501	0.0864553392910141	0.497243428195808	Cnpy4
0.179438071048524	0.0866659693540526	0.497243428195808	Desi1
-0.192001457222312	0.0865518800314521	0.497243428195808	Dhx8
-0.24493763018451	0.0866961308400931	0.497243428195808	Ghdc
-0.184652496167023	0.0865610679314695	0.497243428195808	Hjurp
0.188456842809181	0.0868231522495408	0.497243428195808	Slc23a2
0.238269665539562	0.0867570602885689	0.497243428195808	Smim12
-0.214381193567941	0.0867460412864016	0.497243428195808	Tdp2
-0.233635775495397	0.0866370430599793	0.497243428195808	Timm10
-0.195098714744486	0.0868104242504171	0.497243428195808	Timm22
-0.158389554089155	0.086998720780193	0.497989554242063	Rps21
-0.347640335954593	0.0872328922445737	0.498810651649159	Pex11g
-0.259511609293195	0.0872239690682938	0.498810651649159	Pex12
0.187723315697113	0.0873095391235921	0.498989445011964	Sema4b
-0.208866320404099	0.0874704855850517	0.499502087819663	Fam210a
-0.598173487799156	0.0874900892270526	0.499502087819663	Tnni3
-0.254443987071315	0.0876255922860593	0.500016093812926	Dxo
-0.24149013342518	0.0878041646356166	0.500775204529689	RGD1307947
-0.20727837983844	0.087931902791721	0.501229892976517	Mks1
-0.347032859753079	0.0879750539691413	0.501229892976517	Rnf144b
0.185385497933705	0.0882260036552305	0.502399345516787	Mex3c
-0.217574603944841	0.0883440746549197	0.502693817379708	Atpsckmt
-0.256709734541632	0.0883691477805543	0.502693817379708	Pias1
0.161898506154608	0.0884546648942486	0.502920111260164	Gcsh
0.166459811883573	0.088720490130753	0.504170805931659	Josd1
-0.278205813841504	0.0890071085148689	0.505538308486311	Ccdc181
0.256310447448964	0.0890690910517153	0.505629181829975	Pvr
-0.191704565563164	0.0891196913522858	0.505655379829585	Fitm2
-0.255235428443794	0.0893915961945607	0.506737535060479	Ifrd2
-0.326760850238019	0.0894025843959012	0.506737535060479	Trip10
-0.328266421646345	0.0894886549670067	0.506964064923857	Vwa7
-0.22324821523706	0.0896033548741216	0.507352466630196	Rasgef1c
-0.315218806206156	0.0896723405389062	0.507481758397227	Pigl
-0.345705925944997	0.0900489979110325	0.509089347573118	Gstt2
-0.220691468592166	0.0900211038356336	0.509089347573118	Slco4a1
-0.272342744411486	0.090262009790743	0.5096957716837	Bcorl1
0.181820035833204	0.0902075896498284	0.5096957716837	Mxi1
-0.202614183742199	0.0902953222298879	0.5096957716837	St6galnac6
-0.210083480438096	0.0905732428215685	0.51100224631399	Ptp4a3
-0.244170460733621	0.0906929819277637	0.511415399629585	Kcnh3
-0.232378367353402	0.0908113043636364	0.511820144942361	Naxd
-0.221096345392696	0.0912122047358019	0.513446894001821	Flad1
-0.239610800388804	0.0912400173589995	0.513446894001821	Usp3
-0.324522247112685	0.0911730214729529	0.513446894001821	Zfp354c
0.147956086246096	0.0916018823700274	0.515040421722709	Ncl
-0.276874269611667	0.091635173552615	0.515040421722709	Snap47
-0.393535090173029	0.0916637054666553	0.515040421722709	Tpcn2
-0.582443715719824	0.0917297259577647	0.515148144347079	Sh3bp2
-0.209669272397959	0.0918958779484554	0.515554629551641	Cdc26
-0.234614516472086	0.0918851605393462	0.515554629551641	Slc2a6
-0.274939000760453	0.0922022378354331	0.515798471539927	Abca7
-0.255014015685475	0.0922134116851929	0.515798471539927	Alkbh1
-0.360438752994362	0.0922825722725954	0.515798471539927	Ap5s1
0.180646072208195	0.0922861921633844	0.515798471539927	B4galt5
-0.247070472565499	0.0922359721443916	0.515798471539927	Dedd
-0.393015687895423	0.0921678528833289	0.515798471539927	Fam72a
-0.194278760289846	0.0923146045826278	0.515798471539927	Map2k7
-0.210249500248379	0.0922881494858038	0.515798471539927	Wfs1
-0.197750309495629	0.0926422308794042	0.517366160868425	Pias4
-0.190247857371527	0.0927918835892887	0.517676079121166	Alg8
0.221950578976064	0.092757238116695	0.517676079121166	Slc66a2
-0.20741956515316	0.0931889013427033	0.519627362659414	Proser3
0.169842314909683	0.0932887173933067	0.519920292172732	Golph3
0.180198001804223	0.0934242806045349	0.520412051432353	Stat3
-0.187519671074123	0.0937954620540958	0.522153836344186	Akt1s1
0.164015291479783	0.0938462407000804	0.522153836344186	Resp18
-0.195319187449011	0.093879422922195	0.522153836344186	Vps11
-0.209029330090645	0.093955526242071	0.522312925458955	Pxmp4
-0.172753853545495	0.0941178958833141	0.522687062188344	Katnb1
-0.192035485054354	0.0940868387590452	0.522687062188344	Yeats2
0.150665590644811	0.0942468882681444	0.522798838155002	Hspa9
-0.186252981238687	0.0942806562442133	0.522798838155002	Ints2
-0.154653845230867	0.0942110134348907	0.522798838155002	Tpx2
-0.233854926498143	0.0945580057491728	0.524072495573541	Fpgs
-0.371743148317792	0.094634178581234	0.524230442155793	Eef2kmt
-0.261672113114362	0.0947498285561196	0.524606805036803	Kcnj14
-0.548623004848628	0.0948703974485269	0.525010010238552	Cys1
-0.241958374834209	0.0949996362249741	0.525460764552221	Phldb1
-0.161157369902792	0.0952219005662514	0.525577686071336	Cggbp1
-0.601138182094121	0.0952439938315864	0.525577686071336	Ddn
-0.223228629105181	0.0951485459490013	0.525577686071336	Hsd3b7
-0.234671528943768	0.0952721673557825	0.525577686071336	Phkg1
-0.263372114295998	0.0953553550120331	0.525577686071336	Ptpn21
-0.193757437195207	0.0953224971753293	0.525577686071336	Sirt6
-0.197053786142027	0.0951849386924969	0.525577686071336	Slc7a4
-0.174019876196938	0.095420278072483	0.525597129645468	Cep57
-0.172058072866356	0.0954544805294653	0.525597129645468	Klhl22
0.269197320420103	0.0958487229096646	0.525965108692222	Bcl2l13
0.194652855986238	0.095835450419382	0.525965108692222	Cdk12
[truncated: 15,457 more rows]
