# Supplementary material for: Med14 phosphorylation shapes genomic response to GLP-1 agonists
Source: Proc Natl Acad Sci U S A. 2026 Mar 4;123(10):e2536772123. doi: 10.1073/pnas.2536772123 (PMC12974444; doi:10.1073/pnas.2536772123)
Supplement: Supplementary file 11 — Dataset S10 (TXT) [file pnas.2536772123.sd10.txt]

log2FoldChange	pvalue	padj	GeneSymbol
3.12458475555584	0	0	Mest
2.80923444753811	1.07662529230732e-197	5.90152153978257e-194	Stc1
2.06327893883666	4.71572172390799e-150	1.72328190864011e-146	Fn1
2.48836249344597	3.77471932508518e-144	1.03455619902272e-140	Id4
2.02730819285523	1.45940521144868e-121	3.19989186662239e-118	Mfsd2a
3.39000608941814	2.47510460824687e-120	4.52242863670174e-117	Slc7a11
1.70216639590216	3.85862850305424e-117	6.04316346842623e-114	LOC689986
3.19455040046495	1.43014426992042e-101	1.9598339538922e-98	Ephb3
2.26745896828526	2.07972683493178e-99	2.53333836570634e-96	Cpa2
2.2473906300756	1.42806500542113e-98	1.56558766544319e-95	Crem
3.97900849026448	4.93042717601629e-98	4.91384301187878e-95	Oxtr
-2.01144509077791	6.87374635201042e-97	6.27974010475752e-94	Txnip
2.41447423679341	5.52447546983193e-96	4.65883265967442e-93	Tent5a
1.75432190143668	1.95042592252676e-95	1.52732281347577e-92	Cd200
2.51809588468552	8.02226798286505e-95	5.8632082597433e-92	Nr4a1
2.17571450181319	3.30329235123288e-79	2.26337462791038e-76	Pde1c
2.09604299496235	5.53927399207034e-79	3.57218004559218e-76	Gdf15
2.14484743224413	2.45623546947771e-76	1.49598385843801e-73	Cck
4.21017429870512	5.64889584541374e-74	3.25941290280373e-71	Gpr88
1.1548440344654	2.63674286306596e-73	1.4453306003896e-70	Pam
1.23101868531776	2.67817116514548e-72	1.39813288016618e-69	Ptprn
1.29997782794151	3.37488958689315e-71	1.68176884277771e-68	Etv1
1.18183845075132	4.75055860761388e-70	2.26436408762048e-67	Atf4
1.55647578918905	1.27625394452756e-67	5.82982166410653e-65	Tmem163
2.68676930836889	2.8011459083179e-66	1.22835850371557e-63	Gcg
1.57844488924526	1.96438402500767e-65	8.28290079467656e-63	Wnt4
2.26013904616208	9.78035320582221e-64	3.97118563686774e-61	Trib3
1.12197456198865	5.11563139162416e-63	2.00295239094199e-60	Creld2
3.25490971166663	1.11451080536941e-62	4.21323515836717e-60	Fyb1
1.97578513397168	4.35739125774714e-62	1.59233601195606e-59	Chac1
2.03246011721652	8.92875287999941e-62	3.15761025236882e-59	Gucy2c
1.17907394327835	4.41411341110523e-61	1.51224766643583e-58	Man2a1
1.6408985828559	3.29535270779098e-59	1.09475611319735e-56	Tnfrsf21
1.06906048341097	6.38946711053902e-59	2.06022729214233e-56	Hyou1
-2.1899802360093	3.86030081561632e-56	1.20915650976005e-53	Nr1d1
1.7360571631472	1.00545157129885e-54	3.06187932670814e-52	Pde10a
1.08637908091151	4.75316446373895e-52	1.40834978421541e-49	Psat1
1.1894278343458	3.15502839284333e-50	9.102256913353e-48	Syt4
2.22617872885536	1.64131504907245e-49	4.61377868794393e-47	Cartpt
2.08017075094145	1.8690963932066e-49	5.122725939681e-47	Camk4
0.964058362011435	2.76638978866603e-49	7.39705640320627e-47	Pdia4
1.24575241942758	1.02869996509493e-48	2.68515183746088e-46	Adra2a
0.920319234927127	3.35624221272101e-48	8.55685659954894e-46	Hspa5
2.93601562320388	6.03955852591583e-47	1.50481091180944e-44	Sik1
1.09007526461908	8.54449494775885e-44	2.08162884693956e-41	Syt5
-1.56940476346507	1.28359062807755e-43	3.05913131643785e-41	Olfml2b
-1.85801744051163	1.75651884078153e-43	4.09717362797616e-41	Mafb
-1.12610745411057	4.56315009726488e-43	1.04220446908989e-40	Dmrta1
1.05083534187139	6.46136750908536e-43	1.44563208167557e-40	Irs2
0.93300211483229	7.70243156258528e-43	1.68883514441245e-40	Chgb
0.950889519686435	9.83473530137668e-43	2.11408241390181e-40	Dnajb11
-1.94274681129298	1.21364555909687e-41	2.55869158930366e-39	Adora2b
1.06751539676199	2.12109891531832e-40	4.38747309596881e-38	Mllt11
0.951190818763314	2.16205814563153e-39	4.38937841677008e-37	Msmo1
1.19454315069924	2.71262036476079e-39	5.40699219252229e-37	Myo16
1.05213701763642	3.06668846830912e-39	6.00359029965588e-37	Zfp395
1.62430572888186	1.29931295991356e-38	2.49901192623376e-36	Aldh1l2
1.65567974367137	4.37497118892491e-37	8.26944985244548e-35	Stk32a
2.98436850154049	1.64239629836106e-36	3.05179502015802e-34	Sema3a
1.09436108832674	2.13146311807897e-36	3.8945383605833e-34	Rad18
0.799850361530107	2.88569447309799e-36	5.18620795222513e-34	Hsp90b1
-0.938605839952761	6.49561825777932e-36	1.14857198322637e-33	Tox3
0.959377490097382	8.73433970549624e-36	1.51991374906913e-33	Cltrn
0.956237854474949	1.1526792085486e-35	1.97450346301849e-33	Mapkapk2
1.10276323581714	1.51414946974395e-35	2.55378779027738e-33	Gpt2
0.918260615571753	2.77142435393889e-35	4.60350381700486e-33	Mylk
1.7471410806165	1.27880276597981e-34	2.09246488409502e-32	Nfil3
0.989883669632309	1.69230526218511e-34	2.72834449843167e-32	Srxn1
-0.92212121609571	4.03288111879296e-34	6.40760517468511e-32	Shc2
1.61592887799047	4.26402412076731e-34	6.67807091942457e-32	Lmo1
-1.46712889596786	8.28014109315082e-34	1.27852375780581e-31	Tcp11l2
0.83365895406436	1.14555689043762e-33	1.74426947081495e-31	Ssr1
1.68464455225333	1.44497492517343e-33	2.17003563077758e-31	Filip1
1.38988858721046	2.64964157474533e-33	3.92540818701799e-31	Nap1l5
0.811239974248588	3.33280153255198e-33	4.87166709351564e-31	Lrrc59
0.795267573311485	1.52010668191119e-32	2.1927538886569e-30	Tmem130
1.79353582512053	1.58559817125078e-32	2.25752113654835e-30	Pde4b
1.25151526560037	1.83723796176069e-32	2.58226150958749e-30	Igfbp4
0.7859444657945	1.94406254425881e-32	2.69781742692523e-30	Eprs
1.1920033198946	2.65239669634044e-32	3.63477812274754e-30	Creb3l1
1.06132478174222	5.57629121033981e-32	7.54726920234016e-30	Lpl
0.833127359661575	8.44868377827822e-32	1.1295478080642e-29	Tspan13
0.875564321854826	8.79630791820132e-32	1.15579882612574e-29	Slc3a2
0.867618509012164	8.85588811407119e-32	1.15579882612574e-29	Slc7a1
0.856165270331325	1.08273008754516e-31	1.39646705291265e-29	Slc7a5
1.17610723211376	1.67714495787019e-31	2.13796978757336e-29	Igf1r
2.10634909431754	1.79996657233186e-31	2.26816477384761e-29	Trpc4
-0.869525942210508	1.84525161657605e-31	2.2988060764231e-29	Baiap3
0.817511738918387	2.02711379133576e-31	2.4969942128555e-29	Calu
0.747677053424481	3.05133116456906e-31	3.71686039524117e-29	Calr
0.794308865991029	3.19141695338327e-31	3.84478066592756e-29	Ostc
1.32023208292749	3.93231524358458e-31	4.68586652341497e-29	Met
-1.33706722005696	4.761256885949e-31	5.61265153125364e-29	Arl4d
3.09058379664497	4.99060887447391e-31	5.82043032881462e-29	Hcn1
-1.18463241559354	5.46008151411272e-31	6.30093406728608e-29	Ypel3
0.828999528724526	5.54411055644925e-31	6.33125875316178e-29	Pde3b
0.861002327682653	1.32574724466864e-30	1.49836773642292e-28	Mthfd2
-1.03597013736329	1.85191215317087e-30	2.071684993389e-28	Plcl1
-0.816074170019026	2.69735627671586e-30	2.9820850541923e-28	Myh10
0.948404209629773	2.720135961135e-30	2.9820850541923e-28	P3h1
0.822579280344796	2.78717002109485e-30	3.02532128131315e-28	Asns
1.17993580510766	6.72156833906955e-30	7.22436800992348e-28	Dusp5
1.6173006666308	7.30002070171974e-30	7.76991523815083e-28	Prss53
1.06944019416662	1.58354804050592e-29	1.66927280462177e-27	Slc7a8
-0.898040540142809	3.21049341924868e-29	3.35206089097365e-27	B4galnt4
-1.97429509533656	5.58081288773188e-29	5.77192940454761e-27	Insrr
0.83338945483621	1.38757254646243e-28	1.42167830157642e-26	Tars1
1.38946932340161	2.23437907317426e-28	2.2681016462231e-26	Sema3c
0.881514344823082	2.48443453246244e-28	2.49879410820052e-26	Slc35d1
-1.05437841378859	3.13013959027173e-28	3.11961093892264e-26	Ntrk1
-1.41864032739473	5.14983902115438e-28	5.08627794494734e-26	Rph3a
-1.12312456753684	6.22351302904052e-28	6.09181904797958e-26	Notch1
-1.19715491773363	1.20381501614788e-27	1.16791363026807e-25	Crebrf
-0.771881977623167	1.28086963480569e-27	1.23176963213814e-25	Nsg2
-1.61787542348886	2.78591514555696e-27	2.655825020934e-25	Serping1
-0.834767039069173	4.12670028461319e-27	3.900087518984e-25	F3
0.743366468598355	5.99836159820991e-27	5.62051608557053e-25	Cyp51
0.766561105571844	1.04321812861728e-26	9.6922036813824e-25	Atf5
0.825862624220333	1.14905005404434e-26	1.05857443214185e-24	Xpot
-0.833798841650914	1.33894522599357e-26	1.22323804271396e-24	Neurod1
-0.776987394316847	1.39955992149565e-26	1.26804755531875e-24	Rfx6
1.86387132143965	1.70597321592717e-26	1.53299871854177e-24	Cyp2s1
-1.37132544910457	1.79176887809596e-26	1.5970050577696e-24	Cpne5
-0.898341143290893	2.31321863729225e-26	2.0451464452125e-24	Eml5
-1.0407623927303	2.35856168547678e-26	2.06855294063055e-24	Pdk2
1.8007093572214	2.40973577610001e-26	2.09666137407813e-24	Spry4
0.796385494232598	2.80212593731305e-26	2.41887453943015e-24	Odc1
-0.715345736171219	4.70083650413173e-26	4.02619301521845e-24	Csrp2
0.725871476436876	6.24331704278941e-26	5.30585153024033e-24	Saraf
-0.995582125238668	6.47515440371126e-26	5.46054751752973e-24	Klhl24
0.799416704065216	8.82189209351445e-26	7.38277885658007e-24	Ghr
-2.12004401758516	8.92234099816543e-26	7.41027457294603e-24	Igfbp1
1.27215234573025	1.04966739825312e-25	8.60186070244634e-24	Diras2
-1.55627486854692	1.05139955680727e-25	8.60186070244634e-24	Phkg1
0.994204714870623	2.08663259703838e-25	1.69450023417272e-23	Lrrn3
-0.992373867126399	2.34124715340979e-25	1.88728621638467e-23	Tef
-0.844786022626742	2.4432332781345e-25	1.95512163709405e-23	Fxyd6
-0.857428852233892	2.72074605638788e-25	2.14586611627197e-23	Rph3al
0.763709500750237	2.71126593305122e-25	2.14586611627197e-23	Zfand2a
-0.899310050149631	3.22794610422118e-25	2.52771236718406e-23	Hdac5
0.755818382306902	4.24414269266691e-25	3.29989619430548e-23	Ccng1
1.00917318001519	4.66499802082279e-25	3.60157558466762e-23	Neto2
1.94038482242934	1.05676376378404e-24	8.10160919046465e-23	Sv2c
0.890521742735948	1.1827216739386e-24	9.00429007735342e-23	Dnajc3
-1.49036889349501	1.30339059537862e-24	9.85453179112817e-23	Per3
0.818069139121412	1.34739966126405e-24	1.01174948537245e-22	Sdf2l1
1.25817799542943	1.57628297377864e-24	1.16762096226589e-22	Gpr158
-0.694847645594478	1.56911647622131e-24	1.16762096226589e-22	Scg2
-0.745789271023658	1.98332219348693e-24	1.45927256424143e-22	Mlxipl
-0.822452500139434	2.1690951960119e-24	1.5853193755919e-22	Fgfr4
0.718675298982475	5.8621603644621e-24	4.25608371361576e-22	Nars1
-0.933189889231355	6.57529978301441e-24	4.74243496849914e-22	Glb1l2
-0.809375521150908	7.21568567756391e-24	5.17029817536818e-22	Rimbp2
-0.929415928701018	1.55365749014673e-23	1.10602253665446e-21	Vsig10
-0.775269402471519	2.13057630539329e-23	1.5069360023243e-21	LOC102548847
2.25291319993105	2.34037128521349e-23	1.64471092306381e-21	Epha2
-0.70376073557206	2.67886891807742e-23	1.87060127062947e-21	Rap1gap2
0.7898954001804	3.09786107544339e-23	2.14948423861303e-21	Got1
1.85346938979169	3.35769181970551e-23	2.31511795090764e-21	Vgf
1.1480070351072	5.28493691446821e-23	3.62117271208219e-21	Ccdc107
0.9460388374118	6.34369278770712e-23	4.31962136842442e-21	Dusp3
0.626794642423612	6.78253223205085e-23	4.58993215185021e-21	Pdia3
0.74299702700317	7.14250127991024e-23	4.80387984856785e-21	Ufm1
0.71527305657893	1.22748456652268e-22	8.20543494072448e-21	Tuba4a
0.709970677018316	1.32326820675289e-22	8.79211475795874e-21	Lman1
0.667354517757523	1.33466571846366e-22	8.81442185031152e-21	Sec23b
0.670859362054269	1.44524055457138e-22	9.48752826333299e-21	Tpm4
1.71714788077133	1.7928830823556e-22	1.16996293046812e-20	Tac1
-1.39931446391389	1.82672250785694e-22	1.18499164814412e-20	Pdzrn3
0.646329082657289	1.93507641499475e-22	1.24789663162279e-20	Sec61a1
0.737860617510625	2.0921907551777e-22	1.34132673970837e-20	Selenos
-0.968873385145416	2.47471481476254e-22	1.57734293687452e-20	Cacna1a
-1.2892800103855	2.58259173371494e-22	1.63658688882756e-20	Coq8a
0.864502938013026	6.78854094229292e-22	4.27717093967571e-20	Sdc1
0.975188861167558	9.18186067123401e-22	5.75204220221362e-20	Ddit3
-0.650320774081654	9.92993839163645e-22	6.18533605610854e-20	Maob
-1.01898051786796	1.27284717063567e-21	7.88374210829315e-20	Oas1f
0.679139524675083	1.32739609346521e-21	8.17541762508939e-20	Insig1
-0.911133451879967	1.56420071669721e-21	9.58007399840865e-20	Thra
-0.981087649310203	1.74685737139134e-21	1.06393318680907e-19	Cabp7
1.63757565396266	1.76388469526148e-21	1.06836839304705e-19	Plk3
1.55585154551202	1.88400919378233e-21	1.13485674678218e-19	Trpa1
-0.841531514772439	2.70332498860086e-21	1.61948370765198e-19	Cbln1
0.854274489924831	2.83785595323082e-21	1.69083776169943e-19	Ifrd1
1.47515334535659	3.69226952062891e-21	2.18801895971107e-19	Sec16b
0.619739404746062	4.82319789318321e-21	2.84283432811654e-19	Tram1
0.780044329688674	5.56607995269001e-21	3.26315157868131e-19	Kirrel3
1.42763927627966	7.33109537159656e-21	4.27504247653261e-19	Pak3
1.41455494847616	7.39502805843306e-21	4.28950754521702e-19	Pycr1
-1.35602302824593	8.16292423388971e-21	4.71000728295436e-19	Gria2
-0.951737421283102	8.63254332309304e-21	4.9548990812078e-19	Nr1d2
0.740987343284905	9.83263115104867e-21	5.61432996400763e-19	Clstn3
0.609457521143353	1.20622620570957e-20	6.81642159442992e-19	Hdlbp
0.720449734819062	1.20384235709724e-20	6.81642159442992e-19	Herpud1
1.12208616461764	1.41519829221542e-20	7.95631737310648e-19	Slc26a2
0.942125488993614	1.7365757853498e-20	9.71330629326012e-19	Slc6a9
0.665008224987969	1.90054922521059e-20	1.0576508201007e-18	Sel1l
0.619256107141994	1.93413441673294e-20	1.07090482882037e-18	Uso1
-1.05981497404748	2.64954313153137e-20	1.45964529401902e-18	Rasgrp3
-1.01932865967015	2.78379173311043e-20	1.52593543850448e-18	Bckdha
-0.882392210790471	2.90603253739521e-20	1.58501665211262e-18	Dbp
-1.19610171401698	3.24079065046949e-20	1.75885088619292e-18	Pde4c
0.628318227346491	3.85439160118292e-20	2.08156133614622e-18	Atp5mc1
0.731942991883509	4.49237170503803e-20	2.41420936285941e-18	Acsl5
-0.88265129008196	4.81612595328414e-20	2.57557018662702e-18	Rab40b
-0.927401554053295	4.88877738987145e-20	2.60173138471654e-18	Slc31a2
-0.8821195909148	5.11715331887318e-20	2.71011361520805e-18	Crocc
0.968411066607609	8.4433045463789e-20	4.45018979528615e-18	Angptl8
-0.900615277391283	1.62285043473895e-19	8.5125881894943e-18	Fstl4
0.822805423818457	1.95594026127655e-19	1.0210939563988e-17	Slc30a7
0.619775826632514	2.04536738080015e-19	1.06271860643185e-17	Ica1
-1.02416038965282	2.46286256755534e-19	1.27360199660892e-17	Calb1
0.618747180847646	2.51864734151621e-19	1.29633477957944e-17	Sars1
0.777900532557467	2.9666002746604e-19	1.51279105393513e-17	Kcnip1
0.885325443603943	2.96679810814607e-19	1.51279105393513e-17	Slc1a4
0.676169482815044	5.00870864535516e-19	2.54215152217725e-17	Oat
0.692910659827683	5.30413377282311e-19	2.67968749085068e-17	Tmem97
-0.683971575309357	5.60111605552298e-19	2.81674473929809e-17	Slc43a2
0.598718407570309	5.93772946257996e-19	2.97238941087964e-17	Arf4
-0.820961846740146	6.53572631650346e-19	3.25687125490125e-17	Rab3b
0.608971357329693	6.6422076790034e-19	3.2801136389601e-17	Aars
0.666970560612032	6.61243546142866e-19	3.2801136389601e-17	Erp44
0.617677199708648	8.25656881424653e-19	4.05904770899483e-17	Edem1
1.84425255048223	1.01956419882583e-18	4.98994746059266e-17	Sncaip
-0.709596121582036	1.05385363096619e-18	5.13484326945881e-17	Arhgef3
0.73027567404699	1.14100873459917e-18	5.53490210504899e-17	Hsd17b12
-0.642401232745417	1.15288030523369e-18	5.56785320981364e-17	Vwa5b2
0.681733011108499	1.30472456352329e-18	6.27355060960781e-17	Ncald
0.564349498904384	1.46717168368942e-18	7.02384417829129e-17	P4hb
-0.885757246238799	1.5420940866998e-18	7.35042498803909e-17	Lima1
1.49978948628556	1.5656409071109e-18	7.43035552582545e-17	Hbegf
-0.688479611883372	1.76873886201492e-18	8.35805351046102e-17	Vil1
-0.687122169759953	2.09528705767313e-18	9.85864034904314e-17	Tmprss6
-0.699059261786595	2.52460256658418e-18	1.18278709134455e-16	Mtss1
0.65897626530698	4.09420808801878e-18	1.90999162846595e-16	Manf
0.708570904279516	5.96850620704315e-18	2.77257345541585e-16	Litaf
0.650742079268007	6.23188238347997e-18	2.88270576245109e-16	Hmgcs1
0.659546021335753	6.58835918410818e-18	3.03479755190664e-16	Shmt2
1.67159454648102	1.59600426006637e-17	7.29041445962817e-16	Ldb3
0.655970045852609	1.59086695761002e-17	7.29041445962817e-16	Tm4sf4
1.06575577921635	1.74184110471736e-17	7.92357013735121e-16	Slc16a1
0.546846690887163	2.2219171714767e-17	1.0065652045826e-15	Canx
0.658371152992851	2.29218664029952e-17	1.03412519084789e-15	Selenok
0.56978623336118	3.21037715098685e-17	1.44243297976512e-15	Uba1
1.07347662334156	3.31807896219111e-17	1.48473876173474e-15	Lrrc73
0.906860383701757	3.73412335554298e-17	1.66411359133405e-15	Sdc4
-1.09201937493807	4.48126195774094e-17	1.9889908843204e-15	Clvs1
0.706123752825058	4.63384167551727e-17	2.04841960841516e-15	Gfpt1
1.02189654673629	5.63439779337247e-17	2.48071899633504e-15	Nedd9
0.550604190133865	6.02911427318362e-17	2.64388719107648e-15	Gars
-0.920948718500129	6.26585926431916e-17	2.73675757429207e-15	Vps37d
0.686656430298692	6.33088539677089e-17	2.75418637320632e-15	Ugt8
-0.570568253263089	8.07967874813573e-17	3.50108767256174e-15	Prph
-0.912296420755754	1.02796833876515e-16	4.43685704641036e-15	Cadps
-1.33048536306794	1.61805657589296e-16	6.95637421235864e-15	Col9a1
0.550559789918634	1.89333754637473e-16	8.10807012535397e-15	Pdia6
-0.952886951506705	1.91050965067951e-16	8.14977326863794e-15	Pip4k2a
-0.887381978097907	2.54687691952739e-16	1.0822252584798e-14	Mapk1ip1
0.720236900993513	2.61323831284005e-16	1.10198339039319e-14	Plcl2
0.569715612670447	2.6134788060041e-16	1.10198339039319e-14	Tmed7
-0.788446116177393	2.63741939515735e-16	1.10781719651762e-14	Dopey2
-1.10159419289305	2.95398654477349e-16	1.23605169810503e-14	Efnb3
0.756177012050733	3.07305035399207e-16	1.28098292892833e-14	Pde2a
-0.811011652683674	3.26415354559313e-16	1.35548921667945e-14	Pcmtd2
0.579451822914338	3.28888652114459e-16	1.36060614835125e-14	Hid1
-0.694043378032433	3.30539952218216e-16	1.36229680307079e-14	Kcnh6
0.53845420751837	3.51926889816607e-16	1.44500917343051e-14	Eif3c
0.568993484367226	4.13303051705269e-16	1.69068707307644e-14	Hspa9
1.73672620484823	4.56735939426174e-16	1.86141119105173e-14	Runx1
-1.03732539584591	4.58820088650905e-16	1.86297949328884e-14	Plk5
-0.828382393242151	5.05680272988524e-16	2.04567263201963e-14	Ceacam1
0.77955536760368	5.39821699476101e-16	2.17575929829283e-14	Arl4c
-0.82766635699799	7.7587826553475e-16	3.1157338553324e-14	Hbp1
0.563382694471277	7.98257811317969e-16	3.19390525017478e-14	Ssr2
0.653030798267331	8.92878997889211e-16	3.55950271049434e-14	Ckap4
0.551555962737349	9.15019827621806e-16	3.63455158341227e-14	Stt3a
0.644940753978504	1.02252027018261e-15	4.04689159639422e-14	Fkbp11
-0.978990188084442	1.04229267052572e-15	4.11030739099766e-14	Dyrk1b
0.603691949436154	1.11130012720228e-15	4.36673236362674e-14	Ldlr
-0.746271816984605	1.17321085504957e-15	4.59353950139589e-14	Tnip1
0.554787070971166	1.19896059603869e-15	4.67765303002567e-14	Rab6a
-0.779875863759871	1.21473930542269e-15	4.72240673948544e-14	Chrm4
0.748255343805322	1.21987194244149e-15	4.72560286395268e-14	Cdr2
1.68172451639405	1.30781802923e-15	5.04845389241145e-14	Atf3
0.548771426928751	1.38151606165293e-15	5.31423178382493e-14	Serp1
0.637482728552152	1.38896488679687e-15	5.32420351536857e-14	Smim14
0.667457526806296	1.40730779624233e-15	5.3757196411863e-14	Mlec
0.636968316897641	1.66752469333628e-15	6.34759486564084e-14	Phf10
-0.604922412289002	1.8449458058887e-15	6.99866466088506e-14	Slc35g1
0.930970344234156	2.06505038290443e-15	7.80660253371767e-14	Car2
-0.702229087462455	2.36158411368989e-15	8.89692324343033e-14	Stard5
-0.537820406778794	2.4364529261415e-15	9.14754569496209e-14	Tspan7
0.622306952306647	2.5545225183781e-15	9.55809910204066e-14	Rgs9
1.51691250375507	2.82265341958135e-15	1.05254249792076e-13	Clcnka
0.717895681923792	3.44934791315648e-15	1.28187122616727e-13	Slc17a9
-0.709128801211888	3.76011370695128e-15	1.39263941112523e-13	Fam163b
-0.716289279172401	3.87770022533462e-15	1.43135446364793e-13	Retreg3
-0.757858242596351	3.95155790110825e-15	1.45372245871979e-13	Nmt2
0.631290460042583	7.08529606332459e-15	2.59786290107784e-13	Tmem39a
1.02445916484884	8.24930379416118e-15	3.01457058317964e-13	Cyp4a8
-0.548101982173776	9.18470724731946e-15	3.34524736054363e-13	Wif1
-0.701280657566495	1.11263170165499e-14	4.03900044544492e-13	Arrdc4
0.643511822179515	1.13498252181044e-14	4.10653907148774e-13	Gramd2b
-1.94460270212596	1.23989840467934e-14	4.47138362187485e-13	Ptprm
-0.582765328507017	1.35081480212038e-14	4.85540415594943e-13	Cacnb3
0.608624091151301	1.35550971907443e-14	4.85635720595197e-13	Hspa13
0.562822596831033	1.44588870298774e-14	5.16328268757477e-13	Tmed9
1.72834113663393	1.45499692250981e-14	5.17893872125813e-13	Ppargc1a
-0.628233637044154	1.86250363226431e-14	6.60797000663872e-13	Ssh3
2.54728197682527	1.88249923065619e-14	6.65736744054317e-13	Fosl2
2.44357413736712	1.98758056323242e-14	7.00638125875145e-13	Fos
0.570802379608329	2.10169692726863e-14	7.38490494027114e-13	Slc30a5
0.611495863342054	2.26030438701327e-14	7.9168424903599e-13	Idi1
0.603206238835758	2.29309023178255e-14	8.00609815637965e-13	Stk40
-0.915705546745879	2.33561212335297e-14	8.12867165343449e-13	Adora2a
1.84142408543307	3.09827996342898e-14	1.07488744427443e-12	Gast
0.531757849202981	3.68228315371747e-14	1.27224735450755e-12	Ppib
-0.70087848499758	3.69036448721518e-14	1.27224735450755e-12	Ttc8
0.592704995555125	4.5537589074692e-14	1.56497990290235e-12	Creb3
-0.723081773481957	4.69418408569281e-14	1.60819812910782e-12	Kif19
0.561428012293726	4.72118821857755e-14	1.61241079253164e-12	Btg3
0.836557084460618	4.73899323427107e-14	1.61346530519608e-12	Dnajc25
1.50882174736997	4.9146899828864e-14	1.6681036000738e-12	Mme
-0.875449132494085	4.94457161616259e-14	1.67306600703674e-12	Vipr1
0.575932494157107	5.15815855533703e-14	1.73996591514338e-12	Atp2b1
0.746386877680047	5.26096484226883e-14	1.7637907512475e-12	Lmo7
-0.951186482335987	5.25067295646963e-14	1.7637907512475e-12	Pink1
0.526256398628394	5.35596536629179e-14	1.78751255273526e-12	Man1b1
0.591614243167042	5.36433120359299e-14	1.78751255273526e-12	Surf4
0.523933580235588	8.81135033905213e-14	2.92723738687965e-12	Enah
2.54248007355954	9.14164024904886e-14	3.02778858158074e-12	Trpm8
-0.604385233348604	9.36054723739635e-14	3.09095419769808e-12	Mapk3
0.60741881471099	1.01730567806026e-13	3.34916581038277e-12	Ninj1
-0.564664073930689	1.04655936201764e-13	3.4351587682034e-12	Prex1
0.763669469048956	1.0857011620411e-13	3.55299756401689e-12	Stard4
0.481513785827196	1.12375489919824e-13	3.66658480949712e-12	Rpn2
-0.949667088382974	1.35739075578687e-13	4.41574921533871e-12	Inpp5k
0.610159776302271	1.43558812022331e-13	4.65631732603792e-12	Spcs3
0.614921360438431	1.4507449969707e-13	4.69159805362529e-12	Errfi1
0.808703962902425	1.46491517153931e-13	4.72348971340747e-12	Robo1
0.583989291483597	1.48270189874452e-13	4.76682138297247e-12	Bhlha15
0.5297382653803	1.53975850842404e-13	4.93578144089263e-12	Mars1
0.806136301305018	1.72239610830406e-13	5.50513951467563e-12	Mapk10
0.463545841962082	1.75743127878479e-13	5.60079043875513e-12	Scd2
-0.490823821259951	1.78169030405739e-13	5.66164371112498e-12	Slc30a8
-0.667182522269097	2.03940794269043e-13	6.46185817217202e-12	Slc2a2
-0.623884143868619	2.05788908298387e-13	6.50162478868938e-12	Hpca
1.44829284269992	2.13156758723926e-13	6.71505041922528e-12	Etv5
-0.609114665647159	2.27459233124773e-13	7.14508760099396e-12	Ca8
-0.696200617785664	2.32752224784348e-13	7.2904646866023e-12	Grb7
0.490887184241619	2.3516551882427e-13	7.34507003666801e-12	Ddost
-1.02355412920479	2.50158313285571e-13	7.79115224019806e-12	Ryr2
-0.570328678144924	2.52588880945548e-13	7.84456629406811e-12	Pklr
0.990706507752991	2.66880645947353e-13	8.26500712294022e-12	Hmox1
0.522365469984782	2.86453010159696e-13	8.84615309966407e-12	Dnajc10
-0.729709886835956	3.35399782323798e-13	1.0328617453977e-11	Ypel5
0.533613451390808	3.66959879437216e-13	1.12688547850706e-11	Iars1
0.689389162640751	3.70351303421351e-13	1.13412327916432e-11	Gla
0.512956620847447	3.93879706858098e-13	1.20281426916026e-11	Ptprz1
-0.646886719855544	4.23879554590995e-13	1.2908309880503e-11	Ech1
-0.675859735990685	4.3192801050987e-13	1.31169716875892e-11	Niban3
-0.823058535355109	4.48898137705136e-13	1.35572184122904e-11	Enpp3
0.517771597652464	4.47978104217434e-13	1.35572184122904e-11	Kdelr2
-0.871792103331856	5.05945653062584e-13	1.5238137897047e-11	RT1-S3
-0.90198387623788	5.41860161504327e-13	1.62306364769725e-11	Abtb1
-0.580122709546865	5.41491126874837e-13	1.62306364769725e-11	Siae
1.04524311227225	5.48515048813566e-13	1.63852056679649e-11	Gem
0.479420558442684	5.61122820485724e-13	1.67162757635462e-11	Tmed2
0.57454612554307	6.27695130373171e-13	1.8648839334095e-11	Spart
0.639532392569616	6.81882370521881e-13	2.02039903460307e-11	Isg20
-1.09211581285751	6.87891285719601e-13	2.03270947852938e-11	Ccdc187
-0.962969368933533	6.97373585815621e-13	2.05518995196147e-11	Vmac
0.532575878998178	7.4594344053195e-13	2.1924337636868e-11	Farsb
0.548301599355284	7.90235677688277e-13	2.31640474184401e-11	Ppat
0.474792222232721	8.7181781225059e-13	2.54873031352086e-11	Cltc
2.91159618879278	9.52781790033448e-13	2.77801775641933e-11	Nr4a3
-0.751234536607465	1.0133260368215e-12	2.94670910919737e-11	Bcam
-0.719743860613347	1.03778188560169e-12	3.00984201371728e-11	Cpne2
0.531117859380462	1.10217413922623e-12	3.18816229243725e-11	Cdk16
-0.88146632160046	1.11948121751062e-12	3.22970331251813e-11	Rps6ka5
0.479841923620844	1.16717383124347e-12	3.35845845457274e-11	Txndc5
0.689352851355739	1.31806309905174e-12	3.78270307720007e-11	Coq10b
0.482054419297737	1.33495753248409e-12	3.82118522940551e-11	Atp1a1
0.476579793515788	1.53495984959138e-12	4.38223042475788e-11	Yars1
0.641983415344623	1.55845328890654e-12	4.43774633929413e-11	Nab1
-0.53841137745152	1.66206996197558e-12	4.72053704485448e-11	Cyb5a
0.56615692404253	1.78261694232031e-12	5.04982675417508e-11	Mcfd2
0.491288891187893	1.84626914195047e-12	5.21666201113481e-11	Marchf6
0.679371268430358	2.01842656700824e-12	5.6884345640389e-11	Sec24a
0.515847243950629	2.09169432658279e-12	5.87980638521207e-11	Fam111a
0.578497792662808	2.1564745817912e-12	6.04640174940587e-11	Tmem120a
0.533084994814146	2.17222776256058e-12	6.07503391861012e-11	Stat3
-0.780828903782022	2.24980139339403e-12	6.27597269103784e-11	Psd
-0.933724290452216	2.37923378441887e-12	6.62018781182337e-11	Carmil3
-1.26396504836347	2.53585050875052e-12	7.03810863985618e-11	Olfm2
0.84027405515782	3.04472763511155e-12	8.42912855144643e-11	Plppr5
0.465161059864989	3.29018229908908e-12	9.08570996093540e-11	Ubl3
-0.484216778236985	3.39078522325924e-12	9.33999457351534e-11	Klhl7
-1.64380010114777	3.49878324974341e-12	9.59882971854508e-11	Pik3ip1
-0.4827334779703	3.50226387614525e-12	9.59882971854508e-11	Wls
1.13595525014915	3.51871244592554e-12	9.61986148246427e-11	Niban1
-0.676178536225333	3.52980037128082e-12	9.62616951998796e-11	Csad
-0.670634390530246	3.63184741136071e-12	9.87988664286538e-11	H2az2
-0.539214843580711	4.28398504036549e-12	1.16250811875066e-10	Elf3
0.538193140265946	4.72169031468887e-12	1.27812076345516e-10	Enc1
0.860326558543665	4.96115548677934e-12	1.33963417737837e-10	Pvr
-0.640510878140615	5.05323115951177e-12	1.36114430471075e-10	Camk2n1
-0.691704311292124	5.14935974119211e-12	1.38363801085022e-10	Mknk1
-1.23791570889518	5.16938283118382e-12	1.38562210215815e-10	Itgal
0.507223618122507	5.38259987544226e-12	1.43925469352374e-10	Aldoa
-0.923598606727516	6.84445006548596e-12	1.82568627902488e-10	Klc4
-0.463229688700232	7.51882071013933e-12	2.00069979236062e-10	Pcsk1
-2.93519652186597	7.67571293042143e-12	2.03750219990824e-10	Zmat4
0.520793403826963	8.42231675957617e-12	2.23028644046458e-10	Rab5if
0.615044192901684	8.69199315121471e-12	2.2961523112474e-10	Srprb
0.485699381322091	8.91235980852045e-12	2.34307435445587e-10	Clptm1l
-0.591792628789642	8.9114908373083e-12	2.34307435445587e-10	Glis2
0.463437366887159	9.86014766473864e-12	2.58088361438576e-10	Il6st
0.499192637365499	9.86399921944389e-12	2.58088361438576e-10	Ptdss1
-0.556721987585426	9.96201804073127e-12	2.60032389953659e-10	Chd7
0.745042473267441	1.03200182260439e-11	2.68737196703371e-10	Kdelr3
0.601337854254609	1.04393758831903e-11	2.71201132245061e-10	P2ry1
0.444901955579315	1.07673072737172e-11	2.79059077167286e-10	Tfrc
-0.636866592485839	1.13683359140874e-11	2.93249568532096e-10	Sesn1
0.48343560870596	1.1344725222159e-11	2.93249568532096e-10	Slc35b1
0.612230554546235	1.16096771499638e-11	2.98772043650359e-10	Sucla2
1.65269753860035	1.16671785932529e-11	2.99548662571034e-10	Maff
-0.536144501107915	1.22666214536967e-11	3.14203203263731e-10	Maf1
-0.571918083602865	1.25500562490376e-11	3.20713908294171e-10	Itpr1
0.500025845680456	1.28024228849507e-11	3.2640223741329e-10	Arl1
-0.558978156389063	1.47331800570324e-11	3.7475603936252e-10	MAST1
0.546401579780493	1.54263651979678e-11	3.91479726077132e-10	Eaf1
-0.940627351268384	1.57587890404387e-11	3.98992157622007e-10	Cecr2
0.660177711797474	1.67342861899714e-11	4.22714238480776e-10	Unc13a
-0.924581375620303	1.7008427484916e-11	4.28651472453183e-10	Hivep3
0.539026227761939	1.89682980850411e-11	4.76948284188775e-10	Cycs
-0.564169724117455	1.90927068048257e-11	4.78977905494976e-10	Hpse
-0.841066785878351	1.93503922743222e-11	4.84334133569393e-10	Ffar3
-0.440228779806926	2.00103306864922e-11	4.99711287735794e-10	Ndrg1
0.443696714277338	2.01884547100897e-11	5.03013702242531e-10	Rad23b
0.698632930970508	2.03167712044085e-11	5.05062953999841e-10	St3gal1
1.04730241873032	2.06931109879913e-11	5.13254696292645e-10	Pde4d
0.769450307016445	2.10628787625205e-11	5.2124681687023e-10	Slc31a1
0.494953327605399	2.11794995134138e-11	5.22952371994495e-10	Fam3c
-1.24760904729466	2.27713351816671e-11	5.60993590104756e-10	Sult1d1
0.572074092585561	2.34325665792223e-11	5.75989299121107e-10	Tspyl2
-1.75307490597771	2.41680783120514e-11	5.92739692472079e-10	Lrrc34
-0.607865340326809	2.5668945915627e-11	6.28144317127274e-10	Prkacb
0.451454328701761	3.32951601923126e-11	8.12950648526331e-10	Atp1b1
0.475861123511656	3.34061304593381e-11	8.13847573834941e-10	Nsg1
1.0463371027659	3.36156127310698e-11	8.17135171553699e-10	Spata2L
0.468138651008741	3.46140205058018e-11	8.39543156648464e-10	Ccdc47
0.458466808501815	3.57451098024979e-11	8.65063220231313e-10	Ubr3
0.689540227350933	3.65103236587528e-11	8.81635855222263e-10	Mcu
0.516028591105258	3.78555414266853e-11	9.12110550902749e-10	Tmem41b
1.3555503809001	3.89741812164046e-11	9.3700427341106e-10	Trim66
0.436787103605819	4.42738332079817e-11	1.06208760056697e-09	Copa
0.452404787237162	4.60318355715725e-11	1.10184937417282e-09	Uggt1
-0.919664071831582	4.764975013323e-11	1.13809196233246e-09	Ets1
0.636906584748292	5.11822192706218e-11	1.2198058040518e-09	Septin11
0.472329340619346	6.53219034845105e-11	1.55341437722492e-09	Ppa1
0.426037497818001	6.76872593463627e-11	1.60618057189215e-09	Atp2a2
-0.819994687677075	6.79997613897578e-11	1.61011098081191e-09	Slc8a2
3.6926921311291	6.92736715731587e-11	1.63673978762185e-09	Ccnd1
2.22183893629421	7.25557757407598e-11	1.71059993429236e-09	Fut1
0.532459866782581	7.34850826702211e-11	1.72879176247561e-09	Bet1
3.74050552443698	7.60948611544551e-11	1.78635538080576e-09	Nos1
0.429563482133945	7.89325866373136e-11	1.84901270791639e-09	Morf4l2
-0.650027455093515	8.55984622142604e-11	2.00088686834741e-09	Ccng2
0.419517899665422	9.29721503509992e-11	2.16862486020852e-09	Rpn1
-0.666613987323969	9.85161012528162e-11	2.29306160941534e-09	Glrx
0.694243011216917	1.10747915926781e-10	2.57230805573158e-09	Hivep1
0.458280977496188	1.12690585639938e-10	2.61189617414511e-09	Ghitm
-0.63428400218946	1.17117184618908e-10	2.7087672889812e-09	Gas6
-0.986517019107939	1.29708065219206e-10	2.99366214525928e-09	Crp
-0.722963228061613	1.30814229310692e-10	3.01284957128806e-09	Foxo4
0.629297048958447	1.34067823293223e-10	3.08131141879162e-09	Psph
-0.532541425208996	1.34880390305382e-10	3.09350150401234e-09	Rbmx2
-0.61196915922783	1.35278253693871e-10	3.09614925938602e-09	Trafd1
2.0065466623526	1.36489062892871e-10	3.11735332603031e-09	Asb4
0.599471261852332	1.38845203415072e-10	3.1645737318907e-09	Ube2j1
-0.801403079936306	1.41896339079682e-10	3.22740573720032e-09	Mycl
0.681488936122872	1.44009120300124e-10	3.26867905973138e-09	Ggct
-0.783452366415907	1.47744324264857e-10	3.34653104734634e-09	Sdsl
0.596726355997809	1.56485504630305e-10	3.53721770569493e-09	Prickle1
0.463320265587709	2.03399391755748e-10	4.58820479797996e-09	Tp53inp2
0.429833582537592	2.10099993517176e-10	4.72962264667105e-09	Prkar1a
-0.571815822763569	2.14529810031888e-10	4.81944735118769e-09	Galnt14
0.69236329456758	2.29615094851966e-10	5.14779199358302e-09	Ddit4
-0.453117202444904	2.35690576691379e-10	5.27321590258692e-09	Raly
-0.478433040839735	2.4868726192591e-10	5.55266487269604e-09	Glul
0.483923061421669	2.53887318154984e-10	5.65724932709978e-09	Dhcr24
-0.843713806982602	2.70170610140463e-10	6.00787099182535e-09	Rasgef1c
0.666455258160336	2.76189814110444e-10	6.12928933622023e-09	Gmppb
-0.733713603345373	2.96237526782937e-10	6.56091314367948e-09	Calml4
-0.464379602931952	3.16148147937111e-10	6.98776642305353e-09	Cdhr1
0.532681343335617	3.2993408794647e-10	7.27780162204659e-09	Septin9
-0.987023772028896	3.31345577812373e-10	7.29426017983342e-09	Ier5
0.530720203758472	3.34999080866669e-10	7.35990966641542e-09	Cry2
-0.726182397304119	3.58351597520723e-10	7.85721712723938e-09	Dusp18
-0.63724644128901	3.76191744608473e-10	8.23191635956626e-09	Mageh1
0.415399585521078	3.83359869488848e-10	8.36475620210494e-09	Hmgcr
0.506901335436631	3.83788412812076e-10	8.36475620210494e-09	P4ha1
-0.902205645771147	3.8533758906296e-10	8.38185712082783e-09	Pdlim4
-0.4636800444421	4.00336456873696e-10	8.6908684687254e-09	Tff3
-0.444089644046395	4.08450801228661e-10	8.84949828828026e-09	Cnot6l
0.432501485057322	4.64483393764156e-10	1.00436517669358e-08	Ssr3
0.520376153876328	4.73057926117516e-10	1.02089252835164e-08	Nampt
0.538144314204052	5.22243209031778e-10	1.1248236346985e-08	Spock2
0.829029164167228	5.8038106852238e-10	1.24759169690409e-08	Rcbtb2
-0.5245445686675	5.98832753430081e-10	1.28473649233933e-08	Mfng
-0.455566136234596	6.0149428889914e-10	1.28792615023462e-08	Hmgn3
-0.515269258660072	6.23392323049041e-10	1.33221248296036e-08	Asic1
-0.52639689523344	7.06004584754885e-10	1.50582261919607e-08	Dpp7
0.485065493076902	7.07544949373578e-10	1.50617772426845e-08	Plaa
-0.73061460176584	7.23609121542224e-10	1.53738891462547e-08	Ptp4a3
-0.45281073835837	7.36394623815888e-10	1.56152693634305e-08	Stmn1
-0.638466413688871	7.56219211057423e-10	1.60046934571864e-08	Heca
0.737556361229802	8.20614668387257e-10	1.73341013671089e-08	Sema3d
0.423207981421519	8.43788869881303e-10	1.77893411163629e-08	Arcn1
-0.643463149208212	8.58451156849789e-10	1.80637236709102e-08	Eml2
0.556884618077932	8.84794173876458e-10	1.85823726594015e-08	Uba5
0.587876359583878	9.42368139777603e-10	1.9753693912776e-08	Ficd
0.569011417639228	9.56544964484958e-10	2.00126000871156e-08	Il1r1
0.482851786553886	1.04410745813795e-09	2.1802952502031e-08	Usp16
0.540693452646948	1.14834995767183e-09	2.39341456006773e-08	Socs5
0.426320236694479	1.47785130976737e-09	3.07432332238704e-08	Lars1
0.529512210030733	1.57786817616625e-09	3.27616833623307e-08	Gmds
0.511625901785233	1.61690527013021e-09	3.35087570443053e-08	Eif2ak3
0.617754167268226	1.63863586533526e-09	3.38950282861706e-08	Magt1
-0.542428588180043	1.72293990542874e-09	3.55717329250759e-08	Cst6
0.547799073290486	1.75250650330227e-09	3.61141518716218e-08	Cd47
3.5960039632749	1.83466324704557e-09	3.77362348543351e-08	Padi4
0.448254295031019	1.86223673859223e-09	3.82316504966042e-08	Cldnd1
0.414702914990736	1.86765697735327e-09	3.82712587714466e-08	Copg1
0.445951257650638	1.8927043434049e-09	3.87121599193059e-08	Etf1
0.451760620237055	1.90942713503354e-09	3.89814705425936e-08	Kpna2
2.69970755174042	1.92414379220992e-09	3.92089003605899e-08	Prdm1
0.431277181667718	1.94276178275607e-09	3.94416618969533e-08	Acsl4
0.635264194559542	1.94152809726646e-09	3.94416618969533e-08	Slc41a2
0.397489560893828	1.98676863460932e-09	4.02605259541997e-08	Srpra
-0.457095678275298	1.99587161199816e-09	4.03254572034676e-08	Gstz1
0.441188433100254	1.99732949571129e-09	4.03254572034676e-08	Hm13
0.593050037757686	2.03288329621559e-09	4.09678301036976e-08	Midn
-0.864105078479937	2.1035482806272e-09	4.23141280743413e-08	Mapk13
0.480375837046905	2.12303501780235e-09	4.26278990845553e-08	Fam98a
-0.822833255516666	2.13238382164893e-09	4.27373379099401e-08	Fam89a
-1.49213538693163	2.13816140782855e-09	4.27749334197525e-08	Ptpn14
0.570249223449658	2.39180593126582e-09	4.7762055417973e-08	Nsdhl
0.438343802302603	2.50094618077681e-09	4.9850678145193e-08	Casc4
-0.628177524004141	2.55261597330624e-09	5.07882557447484e-08	Alpl
0.396374155209977	2.5583043664109e-09	5.0809222407541e-08	Spcs2
-0.417869692431762	2.7798357135875e-09	5.51091119856415e-08	Tmem109
0.55883573808788	3.01309334925733e-09	5.96255277760074e-08	Yif1a
0.454869202019194	3.12728846924292e-09	6.17738080870452e-08	Azin1
0.438062224735447	3.15407594411804e-09	6.21908895240398e-08	Resp18
-0.564557128096283	3.16128357244069e-09	6.22210983925804e-08	Pcp4l1
-0.513183521992022	3.17397759885115e-09	6.23589899931991e-08	Dock6
-0.553955083253759	3.27691172832233e-09	6.4266159709477e-08	Rsrp1
0.649988802578187	3.31592798052037e-09	6.49152115186515e-08	Arntl
-0.459530059257158	3.37601441407522e-09	6.59737005730957e-08	Eif5a2
0.736951662718837	3.51451891903542e-09	6.85581332907212e-08	Pgm3
-1.10054250625159	3.69467391204215e-09	7.19444229089132e-08	Srcin1
0.465990242416254	3.82844027242323e-09	7.44170047988934e-08	Tmem214
0.494324202321971	3.95904368622527e-09	7.68194618267039e-08	Srp54a
-0.508707983601695	3.9692249125216e-09	7.68809411943009e-08	Carhsp1
1.33055976359182	4.15316504758045e-09	8.03018490593023e-08	Smoc1
3.74398225206501	4.18286838996219e-09	8.07337784492175e-08	Inhbe
-0.49579496968442	4.27963026789204e-09	8.24562155130061e-08	Amigo2
0.416176422911539	4.4854397315605e-09	8.62699575036803e-08	Maged1
-0.503467615787982	4.77414937468149e-09	9.16619957874486e-08	Ogdhl
1.81136053854274	5.05488319176371e-09	9.68823154393454e-08	Fst
-1.55581885363939	5.09195090648067e-09	9.74224394201529e-08	Lrrc39
-0.426577325415065	5.1859708265202e-09	9.90484288695836e-08	Bace2
0.552286619201368	5.29316919495472e-09	1.00920024146589e-07	Ggcx
-0.479220608572375	5.44639538965812e-09	1.03661167806983e-07	Abca2
0.602468065534193	5.66684393680834e-09	1.07670034799359e-07	Per1
-0.694906116438126	5.82352452053086e-09	1.10455535153252e-07	Pold4
0.421944691507684	5.9383028098721e-09	1.12438020215247e-07	Txnl1
-0.481089198819554	6.17405937860586e-09	1.16700367185614e-07	Sgsm1
0.526316520521324	6.29300689721148e-09	1.1874394942191e-07	Prrc1
-0.446882204420772	6.32366347663994e-09	1.19117392945711e-07	Gipr
-0.443913231409572	6.54423205221675e-09	1.2306074783611e-07	Zmiz1
-1.17615291423693	7.2716925180218e-09	1.36506104580604e-07	Slc35d2
0.745514010641017	7.9436246528352e-09	1.48864883878688e-07	Tnfrsf12a
-0.556648624366061	7.97031522191973e-09	1.49110180508372e-07	Cnnm3
-0.591510872529703	8.01711758700461e-09	1.49730255717771e-07	Ppm1d
-0.711344037460263	8.12040030863976e-09	1.51401273101391e-07	Nol4
-0.499855887421662	8.26582350929908e-09	1.5385097306018e-07	Fam117a
0.987912403623437	8.42362016660622e-09	1.56522284553397e-07	Amigo3
0.69080011115192	8.60523190851116e-09	1.59626323879878e-07	Cflar
0.423228499601302	8.71935139368968e-09	1.6147001575848e-07	Armcx2
-0.488932925894233	8.88517675503638e-09	1.64263394208202e-07	Nell2
0.438529274909501	8.95414104017756e-09	1.65259677143883e-07	LOC100294508
0.392380345414334	8.98217126517142e-09	1.65498392571553e-07	Jak1
-0.924907717675552	9.66435794385111e-09	1.77769053923557e-07	Slc2a5
0.472944588071833	9.75411711136019e-09	1.79119574358194e-07	Esyt1
-0.478049328819243	9.81785967061035e-09	1.79988621352678e-07	Bcl2l1
0.458140557043783	9.92430718852391e-09	1.81636360113168e-07	Copb2
-0.463655779415584	9.9532064063458e-09	1.81861669721282e-07	Abhd14b
-0.368663097756621	1.0254890642959e-08	1.87062173242528e-07	Peg3
0.687850256180967	1.02946577216976e-08	1.87475635553108e-07	Cry1
0.43319799473696	1.06106819469283e-08	1.92910292179395e-07	Eif1a
0.431466119595515	1.09824194974944e-08	1.99008702398399e-07	Dhcr7
-0.515529637094504	1.09782426516525e-08	1.99008702398399e-07	Ulk1
-0.632024962871851	1.16512560408605e-08	2.1078006596692e-07	Celsr2
-0.520099425356169	1.25483817964035e-08	2.26635765459591e-07	Tmem38a
0.700384538047926	1.25921975415944e-08	2.27053061921874e-07	Gale
0.409787354901854	1.33451262931367e-08	2.40234186455923e-07	Yipf5
-1.32776702226686	1.37359500199133e-08	2.4686429519395e-07	Kremen1
1.30305618774407	1.37938785941484e-08	2.47499657983059e-07	Sstr1
-0.824599760884836	1.44079060807825e-08	2.57925340698303e-07	Atp2c2
-0.598921687812296	1.44425647532142e-08	2.57925340698303e-07	Rnd1
0.391564539750481	1.44455130154846e-08	2.57925340698303e-07	Sec24d
0.421623719406581	1.461359524991e-08	2.6050218654433e-07	Mid1ip1
0.418667429390175	1.53005394164404e-08	2.72304892244215e-07	Prkar1b
-0.492904526415909	1.57977699964106e-08	2.80698464296027e-07	Castor2
-0.757336042745485	1.71873775314329e-08	3.04895177794658e-07	Pi16
0.597836891465225	1.7379654875785e-08	3.07808007113459e-07	Bag3
0.480677188673585	1.77277713637363e-08	3.13467028162324e-07	Slc35c1
0.383478752538062	1.85779801685588e-08	3.27971653120627e-07	Osbp
0.590422229209087	1.89982586930026e-08	3.34851945420237e-07	Ppp1r15a
0.498657399295392	1.94743808252488e-08	3.42692836255541e-07	Shoc2
1.31287345781688	1.9857898925349e-08	3.48881644100322e-07	Dusp6
0.396280192753977	2.1297916269859e-08	3.73582489706343e-07	Nans
0.465571301794507	2.16267638480968e-08	3.78744747710359e-07	Nt5dc3
0.389402343928996	2.23905513664194e-08	3.9149539813406e-07	Erlec1
0.531941580079715	2.35998957637227e-08	4.11980542432423e-07	Ahi1
0.446253224170826	2.36373037663043e-08	4.11980542432423e-07	Cars
1.22680706264879	2.42887138002802e-08	4.22662173638845e-07	Pter
0.368701178613205	2.47080558573845e-08	4.29277997408092e-07	Nucb2
0.473451897753042	2.53353246980109e-08	4.39479690924515e-07	Vasp
1.20397306749575	2.66897880797122e-08	4.62243517721777e-07	Casp4
0.413210306211634	2.7623821348658e-08	4.77665541711889e-07	Sec22b
0.50287455047377	2.96373423288367e-08	5.11675880237852e-07	Usp36
0.442027801178863	3.0166317294234e-08	5.19989522793533e-07	Pprc1
-0.698995092094209	3.17561321002779e-08	5.46534499553135e-07	C2cd4c
0.573006941140699	3.19922200348462e-08	5.49734652416958e-07	Sc5d
-0.488900662727592	3.21946569592606e-08	5.52347455781493e-07	Ero1b
0.663288378677249	3.26130298594567e-08	5.58651009920662e-07	Gclc
0.397347946261052	3.46895254759245e-08	5.93293709504774e-07	Eif5
-0.520713588744024	3.51397209425019e-08	6.0005725964587e-07	Mxi1
-0.507023991992189	3.52638822102037e-08	6.01240965272883e-07	Nsmf
0.43597516769389	3.57683344729327e-08	6.08894799420437e-07	Slc12a2
-1.70896355233687	3.5910601808512e-08	6.10368880041422e-07	Hrh3
0.42822042497263	3.81667438870736e-08	6.47712094789455e-07	Ivns1abp
0.484795912879061	3.84030855813613e-08	6.50715652594225e-07	Chpf2
-0.490799571864447	4.23543004217235e-08	7.16558943708881e-07	Med25
-0.634101464429745	4.26746308219737e-08	7.20865913253155e-07	Rgl1
0.500883764292219	4.31934238535329e-08	7.28506931855817e-07	Dnajb9
-0.498759084107709	4.33075494237501e-08	7.2930977624051e-07	Nbl1
-0.467308075074917	4.57670717982808e-08	7.6954663822784e-07	Prrt1
0.38506079681963	4.64403051870353e-08	7.79670851095664e-07	Aco2
1.5641298333304	4.85352327149384e-08	8.13595957574725e-07	Tsga10
-0.80208196050737	4.88609437796212e-08	8.17805384207613e-07	B3gat1
-1.00907124249068	4.90575468592375e-08	8.19844338746677e-07	Lrrc56
0.362858606372317	4.94668921522643e-08	8.25426999490523e-07	Eif1
0.468519346792749	4.97625027292398e-08	8.29097746839903e-07	Cmas
0.486757808311364	5.25915484854915e-08	8.74903104774572e-07	Slco3a1
-0.434951333701613	5.58757127895817e-08	9.28129453503309e-07	Sorcs2
1.57918036953088	5.63165647811817e-08	9.32626132471443e-07	Ngfr
0.395261998818696	5.63053804241825e-08	9.32626132471443e-07	Tm9sf2
-0.626968508315688	5.65172835251708e-08	9.34538430296302e-07	Hsd17b8
0.369494400558929	5.69352278111139e-08	9.40031479658497e-07	Nomo1
0.368502180496408	5.75536040033172e-08	9.48812271711829e-07	Psmc1
-0.369852076348577	5.77861904413028e-08	9.51216224936941e-07	Prpf19
-0.494365369796614	5.84379127471256e-08	9.60502005167524e-07	Limd2
0.543842169088113	5.88100350739115e-08	9.65171279214509e-07	Magi3
-0.82840509518889	5.95694006767225e-08	9.76172406007337e-07	Kcnb2
-1.20659199443242	6.5176414286236e-08	1.06646123853732e-06	Grm2
-0.888242495880852	6.56813148703777e-08	1.07312109526669e-06	Gab1
0.382341151817542	6.57966665812064e-08	1.07340603531215e-06	Jpt2
0.440849318032708	6.74588277190579e-08	1.09888726342352e-06	Gng3
-0.604464802953424	6.84151919389361e-08	1.1128126843124e-06	Gpr22
0.695497835667918	6.96471377745853e-08	1.13117269840412e-06	Marchf11
-0.485042753246932	7.06448945037973e-08	1.14568044148688e-06	Plbd2
0.467515446192171	7.22820506332897e-08	1.17049944031426e-06	Bscl2
0.415902802836299	7.36278487255166e-08	1.19053407902336e-06	Btg1
-0.510095988531336	7.49362777308166e-08	1.20990635163909e-06	Rpia
1.17598061491888	7.64596132318854e-08	1.23268638214876e-06	Dio2
-1.28715767443096	7.82911277662868e-08	1.26036069559736e-06	Nod1
1.30211122434899	7.9434465281493e-08	1.27689155847655e-06	Dusp4
-0.497633884642816	8.18586136800811e-08	1.31393262338906e-06	Cited1
0.489730782203167	8.24622159417343e-08	1.32168607217724e-06	Tes
0.445072285064199	8.31054859275509e-08	1.33005174047261e-06	Ube2c
-1.26215035266045	8.40058434744776e-08	1.34250154812055e-06	Sec31b
0.537313766902651	8.48240128483373e-08	1.35360357038766e-06	Gnpnat1
0.462756614914198	8.70422830180791e-08	1.38698335570814e-06	Cinp
-0.410428536045665	8.97983492337856e-08	1.42882337104498e-06	Ctnnd2
-0.419974269864214	8.99794156185095e-08	1.42962946873293e-06	Slc37a1
0.404205975955904	9.11126749689246e-08	1.4455401674158e-06	Tial1
2.1069232504776	9.26373471771448e-08	1.46760583396393e-06	Cpa4
-0.402243087879998	9.60117068022314e-08	1.51886917990312e-06	Llgl2
-0.575588498758239	1.04015032958828e-07	1.64310779009746e-06	Rara
1.14649553366589	1.04624701575944e-07	1.65036058039867e-06	Gabra2
0.444303513059493	1.08373907300968e-07	1.70704474962717e-06	Tmed3
-0.36037031467738	1.10917813596349e-07	1.74460830768548e-06	Scgn
0.388311814206015	1.15280786365433e-07	1.81063504430408e-06	Sec11c
-0.45381695383638	1.17208992071947e-07	1.83828638066489e-06	Pnisr
-0.465575539898341	1.19384474289512e-07	1.86973141662275e-06	Slc44a3
-0.39671062296479	1.19706476627412e-07	1.8721000046595e-06	Myt1
-0.453895008782277	1.22254708700722e-07	1.90922844941028e-06	Tp53i11
-0.388778541087349	1.2243084127002e-07	1.90925933548113e-06	Nop53
-0.438572853435373	1.28719990016153e-07	2.00448473089075e-06	Smarcd2
0.379145216031609	1.32716086791899e-07	2.06378221205615e-06	Sar1a
-0.396784039803412	1.33917236576192e-07	2.07951085635241e-06	Arf5
-0.67480243784443	1.35780589359824e-07	2.1054633679657e-06	Serinc5
1.31083409852999	1.3952522028383e-07	2.16047314967744e-06	Spry1
-0.837334640373839	1.43894122168729e-07	2.22498062247641e-06	Sema3g
0.464715197270474	1.52436333942925e-07	2.35374581551589e-06	Itpkb
1.0096068832984	1.57039028943543e-07	2.42140488650923e-06	Papss2
1.10337778542625	1.58396913018598e-07	2.43891201885237e-06	Bdnf
0.499976793727094	1.61138354858728e-07	2.47764345626401e-06	Arhgap24
0.403706649099654	1.7171006481186e-07	2.63649501475129e-06	Nus1
-0.782809924979627	1.75540205532635e-07	2.69153464790807e-06	Evpl
-0.401986307042566	1.87296683637672e-07	2.86778427754161e-06	Ubtf
-0.501145677516186	1.96550117652518e-07	3.00527048790036e-06	Bcar1
-1.02956583221526	2.01362943697449e-07	3.07457096344727e-06	Dpysl3
-0.477490730739799	2.01745680684424e-07	3.07613059435791e-06	Spns2
0.431470219734291	2.13724280565456e-07	3.25424901088764e-06	Bop1
-0.701274134374125	2.19806440932096e-07	3.34221638271646e-06	Fuz
-0.628370283464839	2.20278749438618e-07	3.34475890594954e-06	Zfp692
-0.66942962094102	2.20917813991935e-07	3.34982295268822e-06	Hdac10
0.369644888709244	2.23061865641018e-07	3.37766192406419e-06	Ubr4
0.37301655043992	2.26542285580105e-07	3.42563183008923e-06	Sec11a
-0.549564671789803	2.30180150936381e-07	3.47584710015916e-06	Rxrb
-0.490620254767338	2.30807713220113e-07	3.48052951861361e-06	Galnt18
-0.536236494975846	2.35747770830864e-07	3.55014122475104e-06	Pxylp1
-0.40222769792283	2.3754868230186e-07	3.57235418940369e-06	Pnma8b
-0.62419359848038	2.39317966810385e-07	3.59403132896198e-06	Bcas3
0.606169058216083	2.41048009250753e-07	3.61506063668401e-06	Rasd1
-0.901766178712381	2.51473319207647e-07	3.76625956075606e-06	Adgrl3
0.376956184194547	2.650657863303e-07	3.96441502802057e-06	Sec16a
0.373139107152223	2.65483344898731e-07	3.96525055875312e-06	Tbl1x
-0.422135201319254	2.78210402783451e-07	4.14968795335371e-06	Ndufa11
0.751110428419214	3.04368490698165e-07	4.53368446130976e-06	Asic2
-0.51200978912111	3.06550540374011e-07	4.55999128103159e-06	Ddah2
-0.686031350531538	3.26231810086913e-07	4.84617795932632e-06	Aldh1a1
0.351097977985605	3.34916803962863e-07	4.96846132861281e-06	Copb1
-0.389301581161907	3.41920440147179e-07	5.06550511531557e-06	Luc7l3
-0.788908860415313	3.44909561840507e-07	5.1028927482557e-06	Klf11
0.426757271079131	3.49690249688174e-07	5.16664987510977e-06	Ugdh
0.370875606838259	3.54775232203459e-07	5.22768934226683e-06	Nploc4
0.407550049715696	3.54311258319317e-07	5.22768934226683e-06	Txndc12
0.358476102055085	3.60232304372055e-07	5.30097550715549e-06	Net1
0.430678604599133	3.63920627212611e-07	5.34807216639659e-06	Vmp1
-0.476626782763376	3.66646529338095e-07	5.38091820767542e-06	Kdm4b
-0.4047375678791	3.74404514533899e-07	5.48631687524172e-06	Mcf2l
-0.975931627700286	3.74829092361219e-07	5.48631687524172e-06	Tmem86a
0.492992994808592	3.84194411980014e-07	5.61589778471585e-06	Fam204a
0.362527231411278	4.10538802728045e-07	5.99299186991685e-06	Ccnb1
-0.394505225246031	4.13879168435862e-07	6.0337198451627e-06	Ifi27
-0.610107348267457	4.18423244650544e-07	6.08378518714047e-06	Cbx7
0.37153398802883	4.18392548084467e-07	6.08378518714047e-06	Hars1
1.43303788109118	4.21694172236307e-07	6.12322279500217e-06	Metrnl
-0.380088330084437	4.25349579657178e-07	6.1681315367482e-06	Atp2a3
0.487400311787589	4.33281713087552e-07	6.2748578871583e-06	Nceh1
-0.441894663722001	4.43524777909564e-07	6.41472577865771e-06	Gulp1
0.421215291273248	4.52931003689422e-07	6.54213780427818e-06	Rps6ka3
-0.604789123359645	4.60782332485837e-07	6.6467851461082e-06	Raph1
0.434781153780198	4.62281166930608e-07	6.65964314462583e-06	Dad1
0.488453529595829	4.74441494340808e-07	6.8258557775043e-06	Atf6
-0.79924321309314	4.75889800657349e-07	6.83771937694169e-06	Ptch2
-0.414625257379334	4.95126835699456e-07	7.10481086357741e-06	Ckmt1
-0.524718557401385	5.04113908482889e-07	7.22431474339597e-06	Bok
0.971142402261896	5.20893122256686e-07	7.45502780587474e-06	Prlr
-0.703492727945017	5.29471301308099e-07	7.56791900422515e-06	Il10rb
-0.403040983567952	5.38443662186542e-07	7.6861430580092e-06	Numa1
0.684422530295223	5.57158381758426e-07	7.94294842551057e-06	Ern1
0.920500383113037	5.57941520813019e-07	7.94378297749757e-06	Bcan
-0.601881151289736	5.6026074667674e-07	7.96645728380946e-06	Irf3
-1.12602883161906	5.67654277164066e-07	8.06113191781043e-06	C1r
0.726794221469378	5.74805965848108e-07	8.15213169934386e-06	Pcp4
-0.362771854571496	5.87341854817717e-07	8.31915859737291e-06	Tmem132a
-0.391565777461449	5.88978618366463e-07	8.33157753955037e-06	Pdx1
0.337675070697842	6.15768193686341e-07	8.69931276724659e-06	Arl6ip1
0.362382995189306	6.50471029089855e-07	9.17775275664361e-06	Psmd12
0.452391418908862	6.61352480337355e-07	9.31928951405967e-06	Ntrk2
-0.446410517893271	6.80317696291212e-07	9.57422709170804e-06	Klhdc8a
-0.591683383078677	6.8198146671205e-07	9.58533694815924e-06	Ffar1
0.479790993288027	7.12110715255968e-07	9.99599202477743e-06	Dclk1
0.401418987608413	7.13776605814145e-07	1.00065638485172e-05	Chpf
-1.09907312217512	7.17929412869005e-07	1.00519286759679e-05	Sema5a
0.389319879581122	7.58407019591164e-07	1.05916129372967e-05	Cad
-0.424514439438619	7.57962363193415e-07	1.05916129372967e-05	Elavl4
-0.630338218545765	7.69567666778795e-07	1.0733804492234e-05	Neurl1
0.62555036784513	7.8548051981113e-07	1.09418334672038e-05	Pnpla3
-0.412017230757754	7.9395780191206e-07	1.10458875410684e-05	Fbxl16
-0.407656123804955	8.04112978325865e-07	1.11729918648751e-05	LOC100911177
-0.67151707689282	8.05734528381048e-07	1.1181351436255e-05	Lats2
0.484955394151	8.0868787591398e-07	1.1208148146201e-05	Epas1
-0.425963948880354	8.20168212776331e-07	1.13529092382158e-05	Megf8
-0.499188926937656	8.32805579717484e-07	1.15133008454512e-05	Washc1
0.830028152710835	8.34548936961684e-07	1.1522871531374e-05	Ttc39b
0.485045082139206	8.3687528656599e-07	1.15404575680792e-05	Pdxdc1
-0.834506092742724	8.62814914258474e-07	1.18832159610749e-05	Tent5c
0.324753025537273	8.68616084877093e-07	1.1948103059608e-05	Scg3
-0.353973265036841	8.69940208788329e-07	1.19513214397825e-05	Hmgn2
0.343450902861597	9.17507173487438e-07	1.25890252101912e-05	Eif2s2
-0.339938561811817	9.37945199372986e-07	1.28533665259076e-05	Ndrg4
-0.367199425146046	9.40712071316075e-07	1.28751890609714e-05	Ap1s2
0.562468421870404	9.46814006595964e-07	1.29425460776952e-05	Tspyl4
0.430330387240431	9.62688623735302e-07	1.31431573873102e-05	Slc25a25
0.359268922476452	1.01622550216075e-06	1.38568161445127e-05	Eif6
0.411047744827223	1.05611425218631e-06	1.43828329772901e-05	Tceal8
0.931282907471602	1.06581486721649e-06	1.44969334854768e-05	Cebpb
0.375537257372662	1.08691974747064e-06	1.47596084116581e-05	Lmna
0.32787945592951	1.08781935570736e-06	1.47596084116581e-05	Rab1a
-0.437130404533429	1.09750148823782e-06	1.48725696113117e-05	Pgap6
-0.402786133208314	1.10317407934079e-06	1.49309844837199e-05	Anxa4
1.31409118464433	1.10923900820743e-06	1.49945588742022e-05	C1qa
0.440425947408843	1.18814618055067e-06	1.60414366716466e-05	Arnt2
0.480395844153144	1.19631549010598e-06	1.6131865581835e-05	Abcc4
0.331790130710318	1.21100502395902e-06	1.63098870732957e-05	Fdps
-0.659117444252492	1.2164681810805e-06	1.63633627842768e-05	Lrrc57
-0.580785316201404	1.22739328878889e-06	1.64900890012164e-05	Kdsr
0.384516192767576	1.24837727653569e-06	1.67514811293278e-05	Idh3a
0.361775780600632	1.25135187846988e-06	1.6770868757537e-05	Sec13
0.336256569398699	1.27663403527863e-06	1.70888143208298e-05	Nolc1
-0.496623006249127	1.29903509544634e-06	1.73674655504613e-05	Tbc1d17
-0.437947711574761	1.31261878358039e-06	1.75276975936563e-05	Rpusd1
0.37937065631437	1.32181438233094e-06	1.7629015904494e-05	Clcn3
0.406721619933695	1.39314440870068e-06	1.85577668925706e-05	Cdc42se2
0.347822375883887	1.39622926203742e-06	1.85762881064518e-05	Ddx3x
0.465962379231469	1.47123526658024e-06	1.9550487548508e-05	Fads3
-1.15672856288159	1.4911278915464e-06	1.97908414951854e-05	Fam151a
-0.44329560496581	1.49754515586774e-06	1.98519801013035e-05	Sez6
-1.44289263341533	1.54781353165855e-06	2.04935745743631e-05	Ndst4
0.975486158070523	1.55894450338137e-06	2.06160537883835e-05	Bco2
0.748203295528294	1.57681877433637e-06	2.08273062928309e-05	Ikbip
-0.377763289308867	1.58939677597429e-06	2.09681791275645e-05	Gjd2
-1.24344723191615	1.60374416966438e-06	2.11320280433061e-05	Gpr146
-0.61402712561899	1.62702479113225e-06	2.14130525632448e-05	Upb1
0.342053017897263	1.63718706110613e-06	2.15209613320221e-05	Hsph1
0.58844411679496	1.64751833940134e-06	2.1630830604619e-05	Siah2
-0.376355589560408	1.65665639808678e-06	2.17247895840016e-05	Polr2e
0.811039531398256	1.70264592746794e-06	2.23012034681374e-05	Ccdc68
-1.34940740347514	1.72018913098938e-06	2.25040971873944e-05	Sync
0.330011618915522	1.81525715906475e-06	2.37195044515218e-05	Ubxn4
-0.490366671989325	1.82724561944823e-06	2.38477306262035e-05	Cpped1
-0.331971106018095	1.85480115813064e-06	2.41785791873796e-05	Anxa10
0.39646874596256	1.88945492267238e-06	2.46010621345099e-05	Psmd14
0.668677169104729	1.91954171483462e-06	2.49631504385907e-05	Ago2
0.327098721300862	1.92861847420232e-06	2.505147432782e-05	Sqstm1
0.442920294966159	1.94164951649381e-06	2.51908918926883e-05	Alg10
0.330979984826238	2.00595785536099e-06	2.59944633195302e-05	Pja1
-0.432339647536062	2.01594866173548e-06	2.60930875780474e-05	Bnip3l
-0.338973134623018	2.03760616707369e-06	2.63423070868265e-05	Por
-0.719691516282553	2.05566099282173e-06	2.65444186858711e-05	Cep162
-0.403574241358302	2.07122536814155e-06	2.67136238169878e-05	Fhod3
0.3531390459667	2.07363804325975e-06	2.67136238169878e-05	Tmed10
0.559080710718203	2.16526196992739e-06	2.78612288454389e-05	Slc16a14
1.47755607409894	2.17492732809402e-06	2.79527881569692e-05	Slc9b2
-0.450368580564885	2.18176981646438e-06	2.8007895196603e-05	Wnk2
-0.428716293047871	2.23874574097385e-06	2.87056953898203e-05	Cnppd1
0.502330815668984	2.26656250694342e-06	2.90284167799308e-05	Tmem263
0.49608203464857	2.39711704806391e-06	3.0664637337135e-05	Megf9
0.303211730047918	2.43326413566325e-06	3.10907630760795e-05	Vcp
0.607466468056808	2.46541860511791e-06	3.14649408241067e-05	Ldhb
0.340853244557385	2.52545858105954e-06	3.21617879199485e-05	Aff4
0.315678046110943	2.52588701989197e-06	3.21617879199485e-05	Pgam1
0.707000531400144	2.54275543221677e-06	3.23390113728451e-05	Tm6sf1
0.305207795538841	2.57746523737643e-06	3.27424697536011e-05	Eif4a1
0.339323309825077	2.58219491903049e-06	3.27511873342687e-05	Api5
0.614913006185224	2.58412633805914e-06	3.27511873342687e-05	Bckdhb
-1.26110862119648	2.58859907907034e-06	3.2769990420148e-05	Ptpru
0.449146664236604	2.62840206588793e-06	3.32354923279462e-05	Slc2a1
-0.564893239165748	2.63934188568319e-06	3.3335374530812e-05	Rnd2
-0.578398703435478	2.70057423296785e-06	3.40417442968647e-05	Iffo1
-0.392137935161414	2.70147929747992e-06	3.40417442968647e-05	Leng8
1.02804115466367	2.77588045684396e-06	3.49391245101956e-05	Rgs2
-0.386770741918977	2.78976358445088e-06	3.50735988260722e-05	Plpbp
0.410977220954829	2.83455674170737e-06	3.55959284757593e-05	Tob1
0.545265639264765	2.85158368048748e-06	3.57687779052451e-05	Kiaa0895l
-0.706299907954853	2.85586235859384e-06	3.57815074711592e-05	Gpm6a
0.342326573795536	2.90287904973002e-06	3.63290673769295e-05	Derl1
-0.350668732353653	2.9882518298451e-06	3.7354851551416e-05	Med23
1.27359604986404	3.0076348030715e-06	3.75543284123837e-05	Thsd7a
0.357757593922282	3.01436855841365e-06	3.75559569560489e-05	Btaf1
-0.470202925230265	3.01461663060503e-06	3.75559569560489e-05	Mpnd
-0.489810256722439	3.03679440137231e-06	3.77893042250223e-05	Nudt2
-0.504725011472096	3.06298824214696e-06	3.80720409281827e-05	Rnf123
-0.429630539137657	3.12938796994175e-06	3.88533185894353e-05	Deaf1
0.576186866141072	3.15927821429225e-06	3.91800532390113e-05	Trmt6
0.333111193160639	3.18258191120432e-06	3.9424458183653e-05	Sqle
-0.590054694469389	3.2552055315437e-06	4.02785758942591e-05	Fam131b
-0.331319872403322	3.29531137198614e-06	4.07288597193733e-05	Rps18
0.308018036505798	3.34700924984068e-06	4.1321241448202e-05	Mdh1
-0.50787798595643	3.36460966968193e-06	4.14918063090248e-05	Rasa3
0.422925682600285	3.39511089097573e-06	4.18208996604122e-05	Fem1c
-0.476324306743034	3.52714247602574e-06	4.33498463729486e-05	Mpst
0.377727752901007	3.52505090015778e-06	4.33498463729486e-05	Txndc11
0.326621045871971	3.5488955062807e-06	4.35683554707227e-05	Arl8b
1.55810668574518	3.56269515136834e-06	4.36888444568804e-05	Ifi27l2b
-0.482520827659791	3.61964114681943e-06	4.43375708296999e-05	Amph
-0.526471208734248	3.64824249458561e-06	4.46380384689085e-05	Macrod1
0.459575672306154	3.65898509981402e-06	4.47195692856869e-05	Suco
-0.40547823501105	3.66442566687291e-06	4.47361899620576e-05	Gcdh
0.550242773537635	3.71974042264295e-06	4.5360972473231e-05	PCOLCE2
0.4337414742016	3.8246779141624e-06	4.65888266366249e-05	Mak16
-0.429386505578221	3.90989734926964e-06	4.75740340067071e-05	Chd6
0.337294010575488	3.96630802176856e-06	4.82069122424044e-05	Psmc5
-0.577781147215332	3.97801420656456e-06	4.82956475598751e-05	Fcho1
-0.381671139851492	4.05808876045126e-06	4.92133042929504e-05	Vamp8
0.383733819155077	4.10229927872686e-06	4.96944828648426e-05	Slc11a2
0.431624025972172	4.13053487703965e-06	4.9981295647887e-05	Tmem185b
-0.411961668088245	4.14273375012739e-06	5.00736384814185e-05	Ankrd10
-0.529209357543723	4.17888522995617e-06	5.04549766255612e-05	Sertad4
0.374580729522981	4.25971783569895e-06	5.13743527313175e-05	Ddx50
0.342910751358488	4.27959792358947e-06	5.15573978421004e-05	Slc39a7
0.358411451458963	4.30923234869173e-06	5.18574250699313e-05	Pde4dip
0.384061007748628	4.42172027212989e-06	5.31474283295217e-05	Man1a2
-0.614782028653804	4.42612442441424e-06	5.31474283295217e-05	Mturn
-0.452801187760849	4.49164312476192e-06	5.38751461452571e-05	Kmt5c
0.412231006923306	4.49881225641622e-06	5.39021625869848e-05	Limk1
-0.65207616568631	4.57683841566552e-06	5.47771610818134e-05	Tmem178a
0.480126274572998	4.61954410218909e-06	5.52279847244264e-05	Slc66a2
-0.486124880731523	4.79967567629374e-06	5.73190026570896e-05	Arhgef25
-1.00784809668753	4.83028030662035e-06	5.76217225260924e-05	Micalcl
-0.532448166868837	4.8477279335766e-06	5.77670014519568e-05	Mboat1
0.541028974787272	4.92472828245672e-06	5.86208427367786e-05	Derl3
-0.369327796026122	4.98980860531953e-06	5.9319454085609e-05	RGD1561149
-0.352632761728472	4.9942402737405e-06	5.9319454085609e-05	Shmt1
-0.399727523695465	5.00225979347789e-06	5.93504048873357e-05	Pkdcc
0.358790301870955	5.03633988927737e-06	5.96901558985382e-05	Clock
0.34304951312558	5.05049368420075e-06	5.97932637795819e-05	Tor1b
0.483227084901032	5.08365975253529e-06	5.99915628278195e-05	Cux2
0.639139768223984	5.08238960751568e-06	5.99915628278195e-05	Nefm
0.383249165498357	5.07631635466807e-06	5.99915628278195e-05	Tmem30a
-0.335707831614964	5.23630134201734e-06	6.17264210887486e-05	Abhd16a
-0.43774853850956	5.25717991404527e-06	6.19059757225331e-05	LOC361646
0.400474104761737	5.26413978788796e-06	6.19214211315619e-05	Pfkp
-0.446265907255182	5.28166734356645e-06	6.2061006524672e-05	Zfp523
0.347732439837031	5.29285460574534e-06	6.2096355547114e-05	S100a10
-0.598901584131566	5.2960040533204e-06	6.2096355547114e-05	Tspan17
-1.55721166297892	5.32609041853062e-06	6.23158263162766e-05	Marchf10
0.358101396627524	5.32601579042641e-06	6.23158263162766e-05	Pmm2
-0.770948257844745	5.42499574399772e-06	6.34053607051674e-05	Tfdp2
0.409728876424411	5.44166812067503e-06	6.35324894642816e-05	Clu
0.370647370455764	5.54903158377098e-06	6.47170566520014e-05	Stt3b
0.3433117800209	5.58965098978397e-06	6.51215130722653e-05	Epm2aip1
-0.390708522877176	5.63174100386055e-06	6.55422257169037e-05	Klhdc3
0.360697984887713	5.65446860866342e-06	6.57351413377061e-05	Cdc25b
-0.537298546173105	5.66030953414162e-06	6.57351413377061e-05	Slc44a2
0.462700688000552	5.70875008825717e-06	6.62275420291675e-05	Neu1
0.345434362951622	5.7602905052727e-06	6.67548253798146e-05	Nudt4
-0.361016657088879	5.81391186659507e-06	6.72776332485088e-05	Abca1
0.318397829678663	5.81767730726866e-06	6.72776332485088e-05	Tmbim6
0.369084085309177	5.84589128428777e-06	6.75326724443064e-05	Hacd3
-0.339854336791848	6.00379179992547e-06	6.92837573711399e-05	Dnajc6
1.30732904403536	6.1991813660761e-06	7.14633284082989e-05	Il18
-0.861501997734204	6.33353580649503e-06	7.29354548808876e-05	Tppp3
0.734365672297327	6.35365465306544e-06	7.30903630236689e-05	Junb
-0.295996605986729	6.44823032751352e-06	7.41005755561119e-05	Krt8
0.320785850768378	6.52555926743252e-06	7.4910687171584e-05	Abce1
0.359715675935664	6.55800557454394e-06	7.51258256151778e-05	Map1a
-0.586471578893268	6.55252166312529e-06	7.51258256151778e-05	Slc25a42
-0.643943577463684	6.60435014458088e-06	7.55777564040085e-05	Lrch1
0.299140179677145	6.66820448534338e-06	7.62289111291131e-05	Slc25a3
-0.337735000472671	6.76762954454024e-06	7.72849194758277e-05	Rps21
0.386809797116296	6.80628007111452e-06	7.76454197914968e-05	Ykt6
0.356747657179283	6.82913470383914e-06	7.78251598317967e-05	Pdha1
-0.410714777931267	6.8707579898471e-06	7.82181929830672e-05	Patz1
0.30337966015799	6.93226765209881e-06	7.88365666700823e-05	Pgk1
0.387734197182209	7.08748987247811e-06	8.05182916808057e-05	Necab2
-0.330823828234936	7.11454037152255e-06	8.07419317732937e-05	Dock11
0.408444905571766	7.15952330919622e-06	8.11684116222525e-05	Polr3d
-0.38453449172884	7.18254328598302e-06	8.11775484992081e-05	Elp4
0.468748650823399	7.17173932465255e-06	8.11775484992081e-05	Lmbrd2
0.299761417611897	7.17892619171501e-06	8.11775484992081e-05	Psmd1
-0.438962954638342	7.22656581760572e-06	8.15909794628337e-05	Fam193b
0.453717482847538	7.30188979395899e-06	8.23566026863913e-05	Map9
-0.416108689857362	7.54302699377458e-06	8.49889053779555e-05	Cntn1
0.321714519524689	7.59522049533534e-06	8.54891193946215e-05	Lman2
-0.523464269615107	7.75856302114164e-06	8.72380783597701e-05	Oip5
0.452077918252735	7.781243605776e-06	8.73760050242349e-05	Dsel
0.311814630534524	7.786769762718e-06	8.73760050242349e-05	Mybbp1a
-0.336800843205495	7.84972674746236e-06	8.79923868429753e-05	Ctsf
2.35355440276626	7.96776864117351e-06	8.92243591554497e-05	Dab2
0.334919596492215	8.05793663095959e-06	9.01419992706225e-05	Ufd1
0.445459601919108	8.08841778713525e-06	9.03907484203504e-05	Ripk4
0.336722973123513	8.16098458710072e-06	9.1032647967766e-05	Anxa5
0.346852795517365	8.16246401097455e-06	9.1032647967766e-05	Slc35e1
-0.494070938567623	8.36515600344981e-06	9.31983793351832e-05	Ctdspl
-0.439338543554803	8.44948376453592e-06	9.40423253914795e-05	RGD1304587
-0.432870753061605	9.10376827053608e-06	0.000101208555864145	Acvr1b
1.35632571123341	9.11181653178066e-06	0.000101208555864145	Pcsk5
0.444124718597667	9.22079621136811e-06	0.000102315373345373	Plekhh3
1.55736340672812	9.29075751755301e-06	0.00010298743646606	Cngb1
-0.426783984738784	9.30989369591276e-06	0.000103095317765951	Cdh22
0.313365063532527	9.81031561097816e-06	0.00010852723515959	Nfe2l1
0.321185859432668	9.88169806164082e-06	0.000109206709525976	Cltb
0.510067284716472	9.89792547607062e-06	0.000109275888211644	Soat1
0.351519568388706	1.00360084007683e-05	0.000110688893458373	Ap1g1
-0.414364074968699	1.0064453920588e-05	0.000110779727240367	Cplx2
-0.861980321555253	1.00572619610282e-05	0.000110779727240367	Pnpla7
-0.584714349313065	1.01169364079646e-05	0.000111245710973436	Eci1
-0.82243447744579	1.01272780850394e-05	0.000111247845336961	Dab1
-0.405513416761156	1.04419170289102e-05	0.000114589325713657	Zdhhc14
0.404648800458802	1.05641147256666e-05	0.000115814389737483	Aig1
-0.504415096191733	1.05915155852783e-05	0.000115998786574831	Camkk1
0.351381969466147	1.09500808769271e-05	0.000119794199321562	Nrip3
0.372604154366769	1.09599180807741e-05	0.000119794199321562	Plpp5
-0.371087825600692	1.10494837319079e-05	0.000120652878638353	Plac8
-0.548075476657512	1.11923274870716e-05	0.000122091031085339	Mxd3
-0.407231624686293	1.13786580074554e-05	0.000124000226377469	Ing4
-0.368549834420059	1.15181900082568e-05	0.000125396144052154	Msh2
-0.407353573276823	1.15343963367696e-05	0.000125448003015878	Ccpg1
0.372679458446435	1.16005048889369e-05	0.000126041957480094	Ift20
0.291306600702059	1.19243760381287e-05	0.000129432608421788	Snd1
-0.439642902574239	1.20817555252318e-05	0.000131011163029788	Coq8b
-0.359959156095084	1.21493256328411e-05	0.000131613692601618	Sumf1
0.641111058522961	1.22950630130453e-05	0.000133060983032592	Stk17b
1.00438804276128	1.23443448533594e-05	0.000133462576555601	Grm4
0.417670407542537	1.23820373579966e-05	0.000133738202517947	Brsk1
-0.353964717370268	1.25058678164114e-05	0.000134942744952085	Rnaseh2a
-0.355106781267523	1.26748884429897e-05	0.00013663205703097	Cpt2
0.290396789931105	1.28488033889459e-05	0.000138370757910623	Hspa8
-0.36743076853034	1.2995621567397e-05	0.00013981452330066	Cdk19
-0.592557285913075	1.30500040766866e-05	0.000139850630198158	Ift46
0.453005098456506	1.30127776689482e-05	0.000139850630198158	Nrcam
-0.431823602290936	1.30465013543332e-05	0.000139850630198158	Spa17
-1.01301710256066	1.30323482546781e-05	0.000139850630198158	Tmc4
0.358124840295225	1.31122807919509e-05	0.000140380795236482	Isoc1
0.337118434271102	1.34221687350146e-05	0.00014355827887021	Ptprk
0.28945111399993	1.36519165499618e-05	0.000145873256469037	Rcn1
-0.341492992328074	1.37120949303512e-05	0.00014637360927112	Camk2b
-0.668360596529611	1.38060766988531e-05	0.000147233481371135	Trappc6a
0.377278952595534	1.39709009850272e-05	0.00014884644071803	Utp4
-0.360240396100101	1.40794101920759e-05	0.000149856867898766	Lpin2
0.29641815386224	1.42151680369025e-05	0.000151155079717325	Eif3b
0.555366199867191	1.45533149550266e-05	0.000154600767298408	Gca
-0.486368547945684	1.46643204469638e-05	0.000155629182052337	Acads
-0.473016329608424	1.47582170935549e-05	0.000156474210828475	Rpgrip1l
0.381349464176861	1.48401012421493e-05	0.000157190367070225	Sema4b
-0.407052369170618	1.53579167884412e-05	0.000162386697970134	Chtf18
0.458518405996613	1.53603033654136e-05	0.000162386697970134	Zcchc12
-0.401338078675327	1.55252773861746e-05	0.000163972655091167	Llgl1
-0.561942387541592	1.56260198681913e-05	0.000164877820803639	Reck
1.3992346525205	1.56724932819912e-05	0.000165209176779298	Cdk6
0.369101207143623	1.63907168917774e-05	0.000172481378271068	Mkln1
-0.423417176950905	1.63938334542053e-05	0.000172481378271068	Tnrc18
0.2973424918487	1.64705530135202e-05	0.00017312240909609	Ywhag
0.508646843181464	1.66351884489879e-05	0.000174685412802926	Pde8a
0.923561127629562	1.68015581365446e-05	0.000176095106932063	LOC500877
-0.545922295891544	1.67998550690874e-05	0.000176095106932063	Slc12a6
-0.464899969617308	1.68877057428628e-05	0.000176828957076413	Sfi1
-0.549026206049713	1.69740774619815e-05	0.000177563751160022	Wdr34
0.408107956295473	1.71849905176746e-05	0.00017943369332662	Agpat5
0.374235056551133	1.71855676359529e-05	0.00017943369332662	Pigx
-0.386151574591652	1.73532609957675e-05	0.000181012179159466	Ak3
-0.486518978589974	1.74899789570146e-05	0.000182264866260219	Pan2
0.987403767432342	1.75320076420398e-05	0.000182529344520116	Fgl2
0.294308070377582	1.76321298785408e-05	0.000183397571023191	Psma1
0.467736690255076	1.77514619408416e-05	0.000184463769912272	B3galt2
-0.341974219533943	1.80731861427099e-05	0.000187629109547849	Tmem252
0.424079102506992	1.81110115826159e-05	0.000187843916726791	Slc35a2
-0.696604971597522	1.82899192339444e-05	0.000189520212251164	Mutyh
1.39278941237393	1.83823127096786e-05	0.000190297728268372	Lin7a
0.346509354361468	1.85559729834519e-05	0.000191914275299607	Wdr43
-0.355183738798504	1.8582712570788e-05	0.000191955523135345	Dab2ip
0.297592137761347	1.85949799844693e-05	0.000191955523135345	Pcsk9
-0.593605309335196	1.86406892747774e-05	0.000192246356085968	Magee1
-0.464183718169105	1.88558268304491e-05	0.000194282358592306	Cep290
0.326463181204312	1.95114760393349e-05	0.000200849119079087	Tln1
-0.793552097245332	1.95485122087982e-05	0.000201041594132321	Neu3
0.315647270805428	1.96142971380386e-05	0.000201529090463277	Mettl9
-0.316965286542331	1.96338584620017e-05	0.000201541189437195	Ptov1
0.429792609469184	1.97484944989677e-05	0.000202339014198301	Aen
-0.643197862979499	1.97480082704254e-05	0.000202339014198301	Ca11
0.607086650233179	1.98154003846035e-05	0.000202834952769755	Lmo4
0.639657292909723	1.98958805433652e-05	0.000203468785818016	Samhd1
-0.298240850126944	2.02706074049378e-05	0.000207107799608884	Tbc1d14
-0.385990174926	2.04078271190156e-05	0.00020831565056403	Limch1
-0.303372338473131	2.05675307150648e-05	0.000209750548120237	Scg5
0.359343237668555	2.06767019366532e-05	0.000210631845392804	Eef1e1
0.320748598280143	2.06923741209568e-05	0.000210631845392804	Emc7
-0.394987137079237	2.07911355429401e-05	0.000211440833912108	Nmral1
0.376270248046319	2.08806830105858e-05	0.00021215470606585	Usp42
-0.428770898322436	2.09044180637392e-05	0.000212199199289605	Lingo4
2.33550205867266	2.15064413701223e-05	0.000218108341110685	Pde7b
-0.617591318683591	2.16255781385782e-05	0.00021911387535419	Adamts10
0.367421419344575	2.17639039089335e-05	0.000220311799218503	Sting1
0.484589598648033	2.18159245882267e-05	0.000220634669059714	Tmed5
0.451338753531471	2.20814255828296e-05	0.000223113980336001	Polr1b
-0.428958951204346	2.24394760723182e-05	0.000226522998324884	Numbl
-0.420105846476195	2.24834270592543e-05	0.00022675787566753	Hes6
0.303437323083713	2.275508487497e-05	0.000229286760555419	Os9
0.341132545229548	2.34202266116872e-05	0.000235772217028399	Fkbp2
0.301608531031413	2.34662126924808e-05	0.000236018430961162	Gapdh
-0.377955548491194	2.35012379185361e-05	0.000236154052521458	Osbpl1a
-0.428270634929529	2.35874521124803e-05	0.000236803331052309	C1qtnf6
0.489197243739732	2.37498659933984e-05	0.000238215719017042	Camk2d
0.303326558030579	2.40288703488396e-05	0.000240793880835767	Sec63
0.422441582988894	2.4258169282446e-05	0.000242869689354753	Pbdc1
-0.826885119361373	2.46234008309984e-05	0.000246301408129777	Peli2
2.16964207163104	2.47009603189599e-05	0.00024685198539358	Calca
0.336781563007516	2.47440435036022e-05	0.000247057330537333	Cebpz
0.556143302226627	2.52608897259748e-05	0.00025198829305356	Tal1
0.411379216422273	2.56391094947453e-05	0.00025529660071834	Gstm4
-0.296004740238628	2.56240825646196e-05	0.00025529660071834	Rps4x
-0.857656514256753	2.61075425153461e-05	0.000259725035023357	Fbxl20
-0.608682517486644	2.61418003191305e-05	0.000259830060651521	Slc8b1
0.290696139545117	2.63043043316195e-05	0.000261208413394515	Cul3
-0.473245620976034	2.63857288501729e-05	0.000261684325868178	Actl6b
0.417890473534502	2.63999693888721e-05	0.000261684325868178	Bysl
0.311695520640449	2.64625866941542e-05	0.000262068055942197	Synpo2
-0.663318265132201	2.66114865290267e-05	0.00026330480759722	Phldb3
0.506300580629777	2.69086841227758e-05	0.000266005323749316	Ptp4a1
-0.434135298234917	2.69919476863515e-05	0.000266545116818614	Nudt7
1.91276215175714	2.7011915058422e-05	0.000266545116818614	Ralyl
0.296993431388043	2.75753885699405e-05	0.000271860597924692	Psmc4
-0.571044278612683	2.80486598513415e-05	0.000276278039488101	Prickle2
-0.905110963671286	2.86052615139887e-05	0.000281507613983715	Cyp2f4
-0.708140134088598	2.89947710174296e-05	0.000285084910012628	Crnde
0.391126860470546	2.92090642302807e-05	0.00028693456196825	Gne
0.941097036899186	3.01343594612837e-05	0.000295759160943646	Plk2
-0.500788249068355	3.04364855715763e-05	0.000298457237317702	Commd4
0.300108342871703	3.07085407782177e-05	0.000300855882530474	Sec31a
0.305648637691167	3.1115889734773e-05	0.000304574552823496	Psme3
-1.24273405014416	3.15929334047643e-05	0.000308968179229644	Bcar3
0.439105726304326	3.170077465731e-05	0.000309746517440365	Fgb
0.291362774801997	3.19675475329682e-05	0.000312074998756839	Ywhaq
0.456178827363552	3.21565777258821e-05	0.000313641069047015	Uchl5
0.508794892995999	3.22503392149074e-05	0.000314275972278248	Slc24a2
-0.534450846184871	3.24393424831039e-05	0.000315837044087272	Rhebl1
0.382063540929089	3.25495073828891e-05	0.00031662843783373	Tesk1
-0.732574048304308	3.26060297684508e-05	0.000316897078325821	Apba2
-0.340817019851149	3.26478372479657e-05	0.000317022355845392	Psenen
0.278383643706131	3.29025451452329e-05	0.000319212922501937	Atp6v1b2
0.310548219749286	3.36428761270504e-05	0.000326106853210303	Tmx2
-0.493109097576849	3.37739563246869e-05	0.000327088236031398	Fhl1
0.309551077311838	3.40073982233385e-05	0.000329058346621765	Ptp4a2
0.328042950162074	3.40992614587644e-05	0.000329405148599011	Ass1
0.330649042271049	3.41634273426139e-05	0.000329405148599011	Sigmar1
-0.436980197579524	3.41239152998385e-05	0.000329405148599011	Xylt1
0.293336801901961	3.41396358285121e-05	0.000329405148599011	Zfr
-0.479679598507504	3.43029166570898e-05	0.000330459468639433	Gmpr
-0.434749880217437	3.47119252857608e-05	0.00033410609034925	Mxd4
0.344263732354222	3.4940451789241e-05	0.000336010678039868	Alg12
0.28665731622973	3.51348994499227e-05	0.000337584489631466	Snap25
0.314052647900777	3.52189738040145e-05	0.000338095980572164	Nop58
0.427824570649729	3.55595696385435e-05	0.000341066983331017	Tll1
-0.485596039712313	3.63535696630808e-05	0.000348377783405905	Idua
-0.365919010598386	3.64597277375533e-05	0.000348785336114133	Pcbp4
0.309011398781669	3.64549851059794e-05	0.000348785336114133	Tspan31
-0.517833355189372	3.65743185971502e-05	0.000349576508091158	Exosc5
-0.34996157924566	3.68373362285872e-05	0.000351783725674218	Ncor2
-0.540229675154207	3.77798685201931e-05	0.000360470581885881	Sh2b2
-0.290587341410828	3.81368835333916e-05	0.000363560568849193	Rpsa
-0.334134717660023	3.84817326626831e-05	0.000366529309453515	Ogt
0.347542143010029	3.90750135276531e-05	0.00037185709488165	Scfd1
-0.554790506355535	3.92446572615242e-05	0.00037271689475532	Ctxn1
0.399809891018956	3.92158549919605e-05	0.00037271689475532	Fndc3b
-0.401335027058791	3.92673550526676e-05	0.00037271689475532	Gigyf1
0.321551396565285	3.94112426745312e-05	0.000373759042768932	Itpr3
-0.469663705897762	3.95540178151653e-05	0.000374788848148364	Efcab1
-0.420901791157416	3.96900701701229e-05	0.000375105378685395	Arvcf
-0.485060910782375	3.96789964405643e-05	0.000375105378685395	Card10
-0.851544574391612	3.96660879710133e-05	0.000375105378685395	Slc17a4
-0.588519714187926	4.0188399723281e-05	0.000379487877834909	Decr2
-0.543201992619914	4.02244366164698e-05	0.000379501289695661	Susd2
-0.325601806663223	4.09113985729204e-05	0.000385650612686953	Ltbp3
-0.406692152193541	4.1541668725185e-05	0.000391255424599831	Pold1
0.293176982860139	4.21811636599826e-05	0.000396937422493038	Alg2
1.6551268080275	4.2942987257421e-05	0.000403759836452064	Etv4
-0.404723322161887	4.32336080172297e-05	0.000406143997166143	Klhl8
0.697624108372546	4.34141234593961e-05	0.000407490612573082	Stbd1
-0.330529247141869	4.36212782028131e-05	0.000409084750160343	Rps12
0.301001669732927	4.37193602102308e-05	0.000409654141867316	Edem2
-0.371701573214228	4.46668672542939e-05	0.000418174949367057	Poll
0.295966244997862	4.47306545958356e-05	0.00041841481769125	Txnrd1
0.597895522084953	4.50809944583308e-05	0.000421186139663686	Ccdc134
0.379500321865476	4.510376064628e-05	0.000421186139663686	Cldn12
-0.575620262184715	4.56211231786746e-05	0.000425654785878987	Cxcl12
-1.13624469251074	4.58232105329588e-05	0.000427176749211588	Kcnn3
-0.734043188251303	4.6296341555705e-05	0.00043122072427799	Fgfr3
-0.314372851116297	4.68213351525775e-05	0.000435740490048988	Ece1
0.342725636848321	4.69190138278822e-05	0.000436279176077246	Sik3
0.463581028860726	4.79203508976401e-05	0.000445212548212566	Pdgfrl
0.380034204040998	4.79935293496998e-05	0.000445514870669567	Gorasp2
-0.499129795179916	4.8719097450752e-05	0.000451867567980198	Dennd2b
-0.339329004041173	4.89729292553779e-05	0.000453454580596882	Lrrn2
0.512998290339454	4.89588840788487e-05	0.000453454580596882	Mat1a
0.314898551956725	4.93068764984151e-05	0.000456161423672679	Cers2
-0.581127059869903	4.94789025778636e-05	0.000457366955279189	Anxa2
0.550636334443636	4.95728427685844e-05	0.000457849263076656	Slc2a13
-0.373059535959705	4.971473294345e-05	0.000458773246851045	Pla2g6
0.383639161423264	5.02447612293015e-05	0.000463274446893887	Tnfrsf1a
-0.286325129513031	5.04262777257674e-05	0.00046396650171544	Ampd2
1.49392630651798	5.04503590976353e-05	0.00046396650171544	Ccdc85a
-0.581445140305576	5.0451292209824e-05	0.00046396650171544	Cnga1
0.291019904357522	5.04891030326115e-05	0.00046396650171544	Riok3
0.29765480521073	5.05613027433636e-05	0.000464240839175456	Usp14
-0.489504773629471	5.16696791409155e-05	0.000474020663114525	Cdk10
0.290968813666171	5.20884846802659e-05	0.000477463258820865	Isyna1
-0.314629151540385	5.23351236721091e-05	0.000479323275536618	Csrp1
-0.361517832406542	5.26853610491056e-05	0.000482128224692274	Map1lc3b
0.369546452347241	5.35438445644552e-05	0.00048957561964981	Ccnd3
0.345914115332848	5.38155810575651e-05	0.000491650179278405	Trappc9
-0.406499465092312	5.39157376364585e-05	0.00049215506387052	Mtss1l
-0.652411001616215	5.42224334895673e-05	0.000494542877159839	Tmem205
0.568876568545967	5.49725645337117e-05	0.000500967768065737	Kbtbd8
0.33897898818737	5.51137970093931e-05	0.000501837671606293	Cdk2ap2
-0.36118043237595	5.54482057131771e-05	0.000504463634218722	Appl2
-0.560784564229523	5.6758369260698e-05	0.000515955225708982	Ptgr1
-0.294055344123531	5.69558814589651e-05	0.00051732173026896	Rwdd1
-0.318689822700245	5.70100337617252e-05	0.000517384933882279	Pdcd4
-0.463105933927161	5.72502943985735e-05	0.000519135630679538	Tgm2
-0.683832025346985	5.77723671798939e-05	0.000523436744953038	Mterf2
0.288180944303844	5.81752677012818e-05	0.000526651907356856	Ap2a2
1.66578684282157	5.83743090420789e-05	0.000528017780551411	Tubb6
0.397607322633871	5.87218875704314e-05	0.000530723869278351	Mgat2
-0.398367512059876	5.8871345358379e-05	0.000531636374929084	Zfp414
-0.350472212314065	5.97174928716932e-05	0.000538833641442282	Slc9a3r1
0.372114833634798	5.99110957521906e-05	0.000540135972640843	Med14
0.291287600849205	6.0536832442064e-05	0.000545328918703655	Mbnl2
-0.656032419396346	6.07834941380764e-05	0.00054710135158927	Pim1
-0.392606862440832	6.10158814363056e-05	0.000548742500562936	Nr1h2
0.613989605850512	6.13268826403738e-05	0.000551087388841326	Rhobtb1
-0.33786248507551	6.14553585343766e-05	0.000551789595096127	Ankrd44
0.269794438537398	6.16343255881131e-05	0.000552943626368645	Sptbn1
0.496893122484165	6.20728269155096e-05	0.000556422241598309	MGC109340
0.285568406037558	6.34329033363095e-05	0.000568149443852909	Hspd1
0.359579435964733	6.35887144898663e-05	0.000569080062818289	Creb3l2
-0.368924835277755	6.36596480917832e-05	0.000569250181101321	Tmem106c
-0.387691697044214	6.39028281895797e-05	0.000570500890957358	Pik3c3
-0.309538198930826	6.39035933682054e-05	0.000570500890957358	Slc30a9
0.637848530918887	6.48661671296538e-05	0.000578623100278596	Trib2
-0.72491923073895	6.51325141394763e-05	0.000580526628057787	Epha1
0.328102410058928	6.5338968861238e-05	0.000581893676381602	Ogdh
0.366709248095072	6.61362221960672e-05	0.000588038446014181	Ankrd27
-0.397176183005917	6.61192356481475e-05	0.000588038446014181	Senp7
-0.393047503924774	6.67038820078383e-05	0.000592605071679037	Smim5
-1.55503126463164	6.68916467053625e-05	0.000593792002292218	Ccdc148
-0.341159704917742	6.70240654915873e-05	0.000594486108401514	Mnx1
-0.608264161600883	6.78306182818897e-05	0.000601153652566173	Pgm2l1
-0.411102159236454	6.8741799739467e-05	0.00060873695520499	Gpd2
0.275033696677129	6.88629061418272e-05	0.000609317223593908	Stxbp1
0.388988401981753	6.95607033104687e-05	0.000614995153542474	Slc45a1
-0.386234266419569	6.99431582913167e-05	0.000617878198507418	Agrn
-0.468494756440614	7.08421673063515e-05	0.000625069575355651	Mapk4
-1.06794000350746	7.08712471191348e-05	0.000625069575355651	Nrgn
-0.377866179780456	7.12458352440689e-05	0.000627363929141146	Cchcr1
-0.324817436542254	7.12146693566607e-05	0.000627363929141146	Scmh1
0.284082341255131	7.1419301026588e-05	0.000628386675083855	Psma5
0.702829315837741	7.18723111584795e-05	0.00063135909233206	Slc9a9
-0.448232648925555	7.18612841147193e-05	0.00063135909233206	Smim29
0.291323855759345	7.30680778590537e-05	0.000641349349534672	Ptges3
0.332569993651492	7.38914351068119e-05	0.000647539410932037	Ttpal
0.259457115383878	7.38584473499427e-05	0.000647539410932037	Zwint
-0.475965246016504	7.62881697436521e-05	0.000668008949600366	Jade3
0.407444695900825	7.67501611873196e-05	0.000671517970547953	RGD1304884
-0.306626443667531	7.72045600808684e-05	0.000674955017676682	Eif3f
0.30242705116862	7.73232340782755e-05	0.000675453876653494	Hnrnph2
-0.760770762684299	7.8278631438066e-05	0.000683255283802164	Samd11
0.823416251483143	7.91518619863317e-05	0.000690327655494157	Spred1
-0.366084970893591	7.98438015485732e-05	0.000695808900140706	RGD1304567
-0.39204589077357	8.01978558951235e-05	0.000698339232865956	Bai1
0.345657848389283	8.09825051333122e-05	0.000704241426404647	Cog6
0.293975839815183	8.10041447319402e-05	0.000704241426404647	Rars1
-0.312487666250347	8.12081957706233e-05	0.000704897426946432	Rfc3
0.560878468475728	8.11739840259066e-05	0.000704897426946432	Tmem51
-0.386152248972829	8.19369704049298e-05	0.000710660606447188	Lzts2
0.293254342322214	8.22386480511085e-05	0.000712150314837521	Nsun2
0.33608117007842	8.21839613124177e-05	0.000712150314837521	Smpd1
1.32379413651128	8.2597932086782e-05	0.000714133382860719	Atp1a2
-0.863174415056446	8.2586748395369e-05	0.000714133382860719	Tnfsf10
-0.403972076700275	8.30694430254535e-05	0.000717644053497278	Wdr92
0.632102665248576	8.33674937508994e-05	0.000719651837788275	Ogfod1
-0.288053998021581	8.47020539535415e-05	0.000730596866634678	Vps39
0.309021238904247	8.53995544681902e-05	0.000736034053171988	Trim27
-0.382961876473005	8.64143790513313e-05	0.000744195473322659	Cfap410
-0.420309479675867	8.71101506870487e-05	0.000749598572984392	Pafah1b3
0.545709145518401	8.71939940426076e-05	0.00074973157387381	ST7
-0.802179668809501	8.72898874305232e-05	0.000749967896474002	Doc2a
0.375578262243306	8.74954651438014e-05	0.000751145485020747	Pak1ip1
-0.283042438765	8.82470995018859e-05	0.000757005439623767	Hmgb2
-0.325591362119451	8.8641303205326e-05	0.000759198911749992	Agap3
0.259514980321065	8.86227363803055e-05	0.000759198911749992	Eif4g2
-0.300042445144857	8.89813809387216e-05	0.000761516689485718	Fkbp8
0.324557579746988	8.96478389650057e-05	0.000766621886562681	Gmps
-0.515844100078391	9.04287264550994e-05	0.000772696904230129	Cbfa2t3
-0.418495291336567	9.09878564377365e-05	0.000776869057731234	Tspan2
0.337380916778143	9.27130144692171e-05	0.000790982706323756	Tmem165
0.422270691493624	9.32291906297525e-05	0.000794767975796249	Fpgs
-0.377374097976558	9.45624644697778e-05	0.000805507613039762	Arap2
0.308722915201449	9.60787406909429e-05	0.000817201452150231	Asnsd1
-0.36973584147615	9.60843447798638e-05	0.000817201452150231	Klf6
-0.368314496000345	9.72132896233403e-05	0.000826162243519907	Anks1a
0.303665421517296	9.76858566452095e-05	0.000829318276890387	Golph3
-0.339194913626914	9.77359494428879e-05	0.000829318276890387	Mpdu1
1.06040323322753	9.82707921555754e-05	0.000833120773866184	Sgk2
0.268863194883094	9.83360650718637e-05	0.000833120773866184	Tgoln2
-0.396251873278701	9.86069278151876e-05	0.000834770463040851	Twnk
-0.363509762474179	9.89424841725509e-05	0.000836964856468886	Bcl9
0.530991805648259	9.99082749862643e-05	0.00084448297507665	Sdcbp2
0.316605747472828	0.000100464536217993	0.000848530593650122	Pdk3
-0.630185078189163	0.000100833262808866	0.000850989268801844	Ldb1
-1.42395898622888	0.000101371690143386	0.000854875260801495	Nrtn
-0.290489031378268	0.000101648651962963	0.000856552014965383	Adcy6
3.51620018065403	0.000102032233454583	0.000859123944210902	Tpm2
2.0396808204463	0.000104040984678157	0.000875365552591432	Arhgap45
-0.317726278972715	0.000104157248640445	0.000875583886355779	Cdc42bpg
0.5544543267475	0.000104226668949584	0.000875583886355779	Clcn5
0.7972403865265	0.000104620523295316	0.00087821959945371	Unc5b
0.383924251134188	0.000106492821193401	0.000893252332626818	Ext1
-1.07784859087196	0.000108608242857178	0.00091029982143979	Trmt9b
0.268270887927644	0.000110699139622545	0.000927115865303251	Usp9x
-0.336021845063791	0.000110980733106017	0.000928764715298675	Tcf19
0.306893523794059	0.000112632446747806	0.000941868431499773	Yrdc
0.564468882932433	0.000113734193733362	0.000950356681325343	Cdv3
-0.335475741883337	0.000113886748035271	0.000950906640297543	Stn1
0.285824878668893	0.000114489973511432	0.000955215814007477	Papss1
-0.547532493837173	0.000114785817774124	0.000956955832895609	Arid5b
-0.300181602093015	0.000115065755074072	0.00095856069367557	Pip5k1c
0.846281028611354	0.000115641858843543	0.000962397740620697	Egr1
0.303215032136246	0.000115701926675005	0.000962397740620697	Mrps2
-0.510407938510986	0.000116860427057616	0.000971297090092983	Krt18
-0.529503873053886	0.000118182610598137	0.000981542393929832	Sgpp2
-0.385286298166747	0.000118572063250638	0.000984031437862788	Sdc3
-0.363658691703436	0.00011896945934458	0.000986582589103348	Jup
0.364617981454393	0.000120878228548151	0.00100165383187708	Bzw2
0.301541190496627	0.000121012588483037	0.00100200982442563	Ufsp2
0.331701991919028	0.000121254657494894	0.0010032564604653	Cbarp
0.340411864979664	0.000121686441909563	0.0010060697305087	Pigm
-1.37087495876144	0.000124032098632368	0.00102469020143681	Trim34
0.561605984108576	0.000124399649390669	0.00102695282851649	Taf1a
-0.329452657264048	0.000125465183087042	0.00103496975333577	Npdc1
0.38217382878218	0.000126578644335863	0.00104336968259705	Idh1
0.592017366682435	0.000127020771341276	0.00104544197913994	Arl10
-0.336404241470515	0.000126950949619257	0.00104544197913994	Rtl8a
-1.79424482627044	0.000127200218995171	0.00104613353401655	Cpne6
-0.323584362035986	0.000128426079105543	0.00105459153477472	Mdc1
-0.557254574557253	0.000128517220693152	0.00105459153477472	Tox
-0.366395281988153	0.000128349487880502	0.00105459153477472	Wdr81
0.258854333219936	0.000130355968045709	0.00106842982885422	Arf1
0.261438435321522	0.000130398532427889	0.00106842982885422	Hspa4
-0.342658005805563	0.000136124745493011	0.00111451499988042	Tbc1d8
0.310238249734645	0.000136941785037575	0.0011203677532589	Zmpste24
-1.78241518725065	0.000137942357023516	0.00112771219988726	Gas7
-0.558935649633202	0.000140065917554626	0.00114421956345109	Tekt2
-0.38300602497492	0.00014084838260574	0.00114975489092087	Ccndbp1
0.457169098410583	0.000141465431045488	0.00115393267898191	Sgtb
0.462714366168061	0.000141684033081617	0.00115485654622585	Rit2
-0.28293364543549	0.000142600001880782	0.00116145900491754	Smarca2
-0.278590865069605	0.000143730943897655	0.00116980129023756	Ociad2
0.444629574057632	0.000144394718925176	0.00117433182757916	Pros1
0.461571793020655	0.000146041369218775	0.0011868432399892	Ramp2
0.307931838773679	0.000146933360298676	0.0011932077251514	Cdk8
-0.311104352105689	0.000147735707998206	0.00119883535661313	Perp
0.821148352332968	0.000148804283970536	0.00120661343577588	Rem2
0.313713301947938	0.000152038856392622	0.00123193051192337	Nectin3
-0.624883769744622	0.000152295897647379	0.00123310186551567	Scn7a
-0.479840328330094	0.00015454777573148	0.00125041126593669	Nrm
0.349819599740347	0.000156340427391927	0.00126363884297688	Emd
-0.290268507551547	0.000156528463811238	0.00126363884297688	Stmn2
0.29596605161422	0.000156484868099162	0.00126363884297688	Tmem199
-0.368525658861191	0.000158933070859119	0.00128210688434769	Itm2a
-0.328178854411332	0.000159905092342775	0.00128899965246606	Crbn
-0.30363810932316	0.000160128762270178	0.00128985424009402	Brpf1
0.324129505964405	0.000160682171663011	0.00129336170920822	Slc30a4
-0.664741805246017	0.000161884678424141	0.00130202569660584	Gata3
-0.831905549289992	0.000161996082292289	0.00130202569660584	Oas1b
-0.306636459917197	0.000162624188629369	0.00130553255923163	Espl1
0.730910698611883	0.000162670571550707	0.00130553255923163	Fbp1
0.331917285343445	0.000163742899471148	0.0013131773276534	Ero1a
0.265494374487081	0.000163987917580636	0.00131418095061148	Eif3d
0.348666080254053	0.000164605595348788	0.00131816737896915	Trpm2
0.296225232822578	0.000165561234117185	0.00132485241578591	Impdh1
-0.350435077674536	0.000166983520936998	0.00133525918310161	Plcb3
-0.411670835186651	0.000167200235647175	0.00133601762638483	Tctn1
-0.586405235127861	0.00016743205458254	0.00133689556765359	Fstl5
-0.350861916917933	0.000167713625876152	0.00133816919976729	Ap5z1
-0.317771648352675	0.000168098832036678	0.00134026726954044	Uhrf1
-0.432046393634152	0.000168378498857022	0.0013415214265767	Gnpda2
-0.53397602362902	0.000168507891815994	0.00134157735510439	Cep70
-0.479417922385233	0.000169115015607244	0.00134543390138042	Ypel2
-0.359667181894917	0.000169300129885627	0.00134592989407986	Serpini1
-0.288462321210379	0.000169784959811957	0.00134880616986847	Atp5mc2
-0.297104144592111	0.000170111631039541	0.00134944559412916	Brd8
0.253625608597961	0.000170038650727848	0.00134944559412916	Kpnb1
1.64089852508581	0.000170469800849702	0.00135130905763939	Cd7
0.326127675954333	0.000172440346140878	0.00136594184591217	Prmt5
-0.310099080818553	0.000173686837231809	0.00137482223579229	Zfp367
-0.396906889620399	0.000175074057674494	0.00138480295402993	Ercc6
0.391253193295184	0.00017578571912769	0.00138942958817366	Tm7sf2
-0.541003121608231	0.000176953498354319	0.00139765216315447	Lypd1
0.268668986299773	0.000177084512173361	0.00139767999060947	Xpnpep1
-0.439709081221241	0.00017793856951399	0.00140240153672313	Rhoc
0.340960780341677	0.000177854659270631	0.00140240153672313	Ube2f
0.259403536513061	0.000178338721220461	0.00140454554650856	Mdh2
-0.679451980070758	0.000179189608782073	0.001410233798333	Ttc38
-0.312844533605762	0.000179360491238127	0.00141056604407718	Ube3b
0.535903752602633	0.000179978445988732	0.00141441125689926	G0s2
0.394819343419088	0.000180343134504131	0.00141626202261374	Sall1
0.514040755430552	0.000181574494233289	0.00142491136741556	Polr3g
-0.324414484475391	0.000183839376483999	0.00144165313619033	Rnf112
-0.312786064958942	0.000184374229320466	0.0014448139214012	Urod
-0.488656760146401	0.000185341935021111	0.00145135973831175	Amdhd2
-0.450138291624295	0.000187019263095364	0.00146286173824806	Ndor1
-0.410681737083529	0.000187077639060821	0.00146286173824806	Rfx1
-0.380966968221069	0.000187577535104824	0.0014646812801668	Cacna1g
0.345166841884402	0.000187564923652292	0.0014646812801668	Yipf6
-0.626663154559072	0.000188752538341836	0.00147280717284096	Slc29a4
-0.3082211771459	0.000190926993192488	0.00148871452800089	Prkag1
-0.408183428370284	0.00019189156473609	0.00149517215650445	Klhl12
0.357534744509073	0.000192410730027601	0.00149815258046349	St3gal5
0.336131142097631	0.000192772876566673	0.00149990705876539	Cebpg
-0.409381574647886	0.000193318794063719	0.00150308790022734	Ndst1
-0.530598527565672	0.000196377378923037	0.0015257868214977	L1cam
-0.345427753829638	0.000198420368610518	0.00154056834353903	Ubxn6
-0.259614277422334	0.000199039045872225	0.00154427817402491	RGD1309534
-0.816580024796383	0.000201698960759186	0.00156380884498088	Lmbr1l
0.363899101377472	0.000203083153815595	0.00157342799666457	Naa25
-1.59533082020339	0.000204021828511871	0.00157958425563252	Pnpla1
0.82222635282552	0.00020462031419714	0.00158309986206298	Cep85l
-0.41539563329501	0.000205025294593677	0.00158511446024716	Mmachc
-0.443015593153051	0.000205766004603865	0.00158972002006496	Cir1
-0.341884328254111	0.000207003407136583	0.00159815376932279	Adh5
1.84714744712004	0.000210527672045836	0.00162421876751478	Fosb
-0.734375112444733	0.000211966451224342	0.00163416892037444	Spata20
0.282049234155613	0.000212298994151877	0.00163558248270346	Hbs1l
-0.31603705905115	0.000214643577054893	0.00165248422419438	Tenm3
-0.588924505343927	0.000215095497886324	0.00165480136373878	Eva1b
0.30235465351469	0.000217567154765451	0.00167264285953271	Tmem248
-0.525843522058103	0.000218049610848657	0.00167517721354858	Tmem53
0.366480001992414	0.000219658532482305	0.00168635608655708	Ddx21
-0.28614285711436	0.000220038292545501	0.00168808943399323	Sord
0.314141847940246	0.000223115131625714	0.00171049733427462	C1galt1c1
0.474467171872646	0.000223542353920938	0.00171257500072344	RGD1311946
0.266089084661978	0.000224086659416423	0.00171554612233397	Hip1
-0.295918747309225	0.00022602664341097	0.00172919057342251	Oxr1
-0.939360131457469	0.000227129608939186	0.00173641694755949	Dpp10
-0.505685603308783	0.00022763161627422	0.00173904209701343	Fbxo41
0.289898688963591	0.000228833157421921	0.00174700411198922	Sec23ip
-0.278251747333827	0.000232221793460203	0.00177164058573709	Osbpl9
0.31921366777557	0.000233105835266252	0.00177568593386664	Krtcap2
-0.288826116036584	0.000233229444982763	0.00177568593386664	Madd
-0.294073366904108	0.000233237959022892	0.00177568593386664	Mcm3
-0.505556252594372	0.000234570809874181	0.00178459388525375	Csgalnact1
0.355330912112013	0.000235351504399692	0.00178929163851167	Mrps10
0.377348512817067	0.000236121946078183	0.00179390498603958	Cd83
0.25652768250176	0.000236756332261026	0.00179747899624489	Ranbp2
-1.10182504488624	0.000237152894386864	0.00179924372398836	Spata13
0.277037274607475	0.00023837731627	0.00180728251609129	Cd81
-0.313881442615677	0.000244424764211821	0.00185185120252536	Adam15
-0.254455420033399	0.000246153267036249	0.00186365902383867	Nbr1
0.273648289281234	0.000247472634597536	0.00187235506769689	Rwdd4
-0.269787449292998	0.000248727068023482	0.00188054817016651	Dut
-0.321441679431955	0.000250167074609096	0.00189013207370056	Casp2
-0.396972249407517	0.00025153807770361	0.00189918178089854	Ifi35
-0.368793900434992	0.000255078376467182	0.0019245865390294	Rhbdl3
-0.868863595121358	0.000256392391862514	0.0019331704209001	Exoc3l1
0.329708537990777	0.000257493646865385	0.00194013941620977	Cks1b
-0.352825587463956	0.000258606243063785	0.00194718423262931	Tmod3
-0.756889921320479	0.000262238601309263	0.00197317898843751	Hlx
-0.325017979837829	0.000263615879145713	0.0019819145275392	Gprc5b
-0.714168629401349	0.000263761132507497	0.0019819145275392	Nrbp2
-0.264340101135611	0.000264092539626138	0.00198225142650915	Coro1b
-0.261035788988493	0.000264167594101055	0.00198225142650915	Dek
-0.479492757892623	0.000264837908884033	0.00198592202126925	Mzf1
0.474893504237259	0.0002655857247173	0.00199016835275172	Elavl2
0.267661033102333	0.000265886334670774	0.00199106003210088	RGD1563349
-0.560563342409316	0.000267280883344765	0.00200013674000591	Zdhhc1
0.370771096983523	0.000268454442201886	0.00200617999308744	B3galnt2
-0.312121313729755	0.000268298950460053	0.00200617999308744	Niban2
-0.37234426708571	0.000268988015374631	0.00200879810119351	Irf2
0.247324580534964	0.000269396157304564	0.00201047656400948	Arpc2
0.663159765463842	0.000270592172324083	0.00201802856135301	Flrt2
0.437039797013361	0.000270890279774787	0.0020186988494464	Cdk18
-0.587521129237542	0.000271050324398896	0.0020186988494464	Ttc30b
0.296686876918258	0.000273038616412153	0.00203212651169479	Tmx1
2.55317418456903	0.000273923493619749	0.00203732921340116	LRRTM1
-0.389875043879685	0.00027416714239267	0.00203775890308532	Tmod1
-1.26056022424928	0.000274953573697701	0.00204221953146877	Inpp4b
0.295010992034186	0.000276854832863476	0.00205355854714634	Abcb6
-0.385515372626056	0.000276771939339686	0.00205355854714634	Gadd45g
-0.441848307083128	0.000277265176430108	0.00205521171683791	Rgs12
0.259514287950181	0.00027900775106287	0.00206673106412314	Usp1
-0.328011413308951	0.000281137334775822	0.00208109966316498	Efhc1
-0.6166271165	0.000281339242318053	0.00208118901048098	Aldoc
-0.397943763248404	0.000282667863382859	0.00208819931689103	Bmp1
-0.325566890263688	0.000282518899513745	0.00208819931689103	Sncb
0.266795542912598	0.000284483632092344	0.00210019801927836	Ppp1r2
-0.369633514725171	0.000285943093401775	0.00210955190643584	Hps1
0.392893436349393	0.000286771139584243	0.00211423806540824	Spata5
-0.43888403367969	0.000287298094228849	0.00211669960149924	Med31
-0.690641256193767	0.000289272613229734	0.00212981575475996	St8sia2
0.303756433021107	0.000289656956776504	0.00213121423969182	Pafah1b2
0.309563788403552	0.000290371138312127	0.00213503607599989	Ppan
-0.253369293723393	0.000291976836754786	0.00214540352636912	Trim35
-0.866125999736566	0.000292224241018557	0.0021457832245723	Ccdc28a
-1.40131414697579	0.000293156026586477	0.00215118441731429	Ccdc189
-0.609378054535879	0.000294807249886799	0.00216040901103541	Kctd11
0.385704914361611	0.000294618771229903	0.00216040901103541	Lmbr1
-0.346634970084463	0.000295129776474603	0.0021613278152913	Arhgef2
0.465253357531836	0.000298425902166908	0.00218400745357531	Rras2
-0.458608957028929	0.000298945064532672	0.00218634739324329	Pak1
-0.348383891235961	0.000299171602491231	0.00218654551874091	S100a5
0.310736731175574	0.000299904567045699	0.00219044221753631	Lss
0.282661616684548	0.000300112325763671	0.00219050028451872	Pofut2
0.253446723658173	0.000300465485624137	0.00219161884158178	Akirin1
-0.29131660001314	0.000300695890328393	0.00219184112079134	Oga
0.790115594898833	0.000301386109377599	0.00219541256950606	Gadd45b
-0.288813439126208	0.000302652843008442	0.00220317604110329	Nup210
0.328595557487727	0.000304073300825931	0.00221204750959169	Exoc6
-0.754424668835139	0.000305209981270333	0.00221884418081343	Gpr150
0.478211774874107	0.000305583633298803	0.00222008838426427	Entpd7
-0.358877433871353	0.000308103721096826	0.00223677018004323	Smim20
-0.33845572873291	0.00030828785387625	0.00223677018004323	Syf2
-0.62674919721542	0.00030946405634119	0.00224381908046856	Ypel4
-0.311908728661037	0.000309890199086801	0.00224542382854501	Supt4h1
-0.364772579579579	0.000310773970553415	0.00225034018439702	Tmem216
0.352610567008308	0.000312918114562797	0.00226437048841712	Mef2d
0.563785847535919	0.000315961439677672	0.00228488473824955	Sgk1
-0.561906550835488	0.000317744690953104	0.00229626568682853	Polm
-0.364291361037785	0.00031863426862863	0.00229983215234719	Podxl2
-0.571188733271071	0.00031865776150829	0.00229983215234719	Renbp
-0.564370000266194	0.000319280447757311	0.0023028102294496	Phactr2
0.327866768640385	0.000320218484146534	0.00230654089467703	Nat9
-0.347521692171979	0.000320132305134705	0.00230654089467703	Slc35d3
-0.335572772427287	0.000324539754618218	0.00233613219296095	Btbd6
0.261955749015272	0.000325940191222383	0.00234467343593897	Tfg
0.293063325556356	0.00032863566940794	0.00236251334014377	Gnl3
-0.334869249770022	0.00032896923243759	0.00236336153028395	Sfxn3
0.299909458239212	0.000330627924152119	0.00237372228715107	Nsf
-0.574144591715102	0.00033117903237988	0.00237612286124386	Igsf3
-0.334221069620853	0.000331540362501183	0.00237715957756734	Vrk3
-0.395097594596102	0.000332324117925957	0.00238122176785769	Tfap4
0.389259146300752	0.000333626427969325	0.0023889918548842	Kpna1
0.296706225885564	0.00033408530826275	0.00239071621049904	Ptbp3
0.247618693558236	0.000335215585902364	0.00239723970531482	Aldh7a1
-0.370035602426211	0.000337789509007645	0.00241407196039818	Wdtc1
-1.45748930520282	0.000338270544592211	0.00241593484062828	Sec14l3
0.290451213965826	0.000338702634581536	0.00241744595242017	Lap3
0.25911375720557	0.000341335657831852	0.00243465375199128	Ins1
-0.252373617573845	0.000341563521625372	0.00243469498542194	Dnpep
-0.301499760916634	0.000343249645370865	0.00244512401702456	Abhd8
-0.307849400838597	0.000347348333775152	0.00247271414492013	Rassf3
-0.420807785795347	0.000349862787352653	0.00248899788302864	Tmem215
-0.389006464237883	0.000350805145757284	0.00249408353627568	Prpf39
0.568918815176086	0.00035488065822345	0.00251979058037804	Lrrtm2
-0.433072242985517	0.00035487675443413	0.00251979058037804	Syt9
-0.381543210962875	0.000358158588297838	0.00254141916084738	Ybx2
-0.325908081774318	0.000359468063822173	0.0025490610502474	Plec
0.342012605256406	0.00036552127281566	0.00259031009300458	Zfp46
0.3496513649546	0.000367143179066385	0.0026001231731943	Smyd5
-0.252674693898404	0.000368685361777122	0.0026093593422612	Mcm7
-0.56861815340973	0.000376388467944003	0.00266215920907749	Pheta1
0.273789727087222	0.000378910721142755	0.00267827094512445	Cluh
-0.322798362163229	0.000379352690641602	0.00267966723421642	Cspp1
-0.59105048886129	0.000381820571873486	0.00269536312263298	Gas8
0.340124127981311	0.000383538264701434	0.00270574645812215	Usp6nl
-0.350397983472747	0.000383990041887505	0.00270719153004033	Camsap3
0.358059005509206	0.000384372200532329	0.00270814423806936	Nt5c3a
0.269900068602585	0.000385136572765341	0.00271178692821223	Prepl
-0.310119169090919	0.000385897318194777	0.00271539942193154	Ppp2r2d
-0.285886537084016	0.000386323701129278	0.0027166560201926	Reep3
-0.422649445225566	0.000389784426302233	0.00273748024699	Stxbp3
0.248385264229385	0.000389627695172464	0.00273748024699	Xbp1
-0.666686448490374	0.000390222983135609	0.00273880573887047	Ago4
0.256587476538631	0.000393706975748177	0.00276149045113709	Atp5mc3
-0.393753306041298	0.000394716854861281	0.00276680363161396	Psrc1
0.289311634163899	0.000395038991837694	0.00276729231151223	Ap3m1
0.329297684484615	0.000396215877080449	0.00277199403984235	Pum3
0.309269513280247	0.000396162619564389	0.00277199403984235	Sacm1l
0.272632020260188	0.00039778660161293	0.00278120823563939	Emc3
0.504749363559734	0.000398566017356915	0.00278133624970328	LOC100365921
-0.305816829074546	0.00039847500422886	0.00278133624970328	Mau2
0.777770354950093	0.000398144708619027	0.00278133624970328	Slc4a4
-0.350287057859607	0.000401695670252543	0.00280139289629684	Abcc5
-0.323629326451424	0.000402627526658442	0.00280610653194946	Frmd8
0.248212685394192	0.000404583638478769	0.00281794817575778	Ide
0.269023645667749	0.000405672983012428	0.00282374153191445	Fkbp4
0.311460376257425	0.000410825289146666	0.00285779038382925	Kdm6b
-0.292748156284896	0.000413905985332457	0.00287739462092564	Stx1a
0.249920374121358	0.00041444166063403	0.0028792927284733	Gpi
0.899376967069701	0.00041549643047867	0.00288479250623031	Slc38a3
-0.409397341543039	0.000417065083586442	0.0028938509565558	Ppp1r12b
0.465393099276282	0.000421382163675655	0.00292195614192044	Rgs16
-0.652381676388463	0.000422073618582606	0.0029249008094318	Slc29a1
-0.560856601582671	0.000426178412891761	0.00295148069521944	Parp9
-0.4062081347747	0.000431080304065791	0.00298354379638464	Wdr45
-0.280506709629342	0.000432287225510419	0.00299000937114872	Uhrf2
-0.732711407386953	0.000433451542384498	0.00299428434729758	Npas2
0.514213965494979	0.000433437038910075	0.00299428434729758	Srp72
0.27618520693191	0.000435848571842287	0.00300894703596158	Mfsd11
2.02406665163121	0.000442632713771275	0.00305385930841692	Thbs1
0.323974549742734	0.000445900701348975	0.00307447131376655	Wdr74
0.254028906075703	0.000447595749982893	0.00308421886050437	Nsfl1c
-0.263951908964299	0.000448703715453294	0.00308903594549323	Fis1
-0.356221847100509	0.000448858365517715	0.00308903594549323	Zfp637
-0.353374839880195	0.000449488994310005	0.0030914352852074	Aatk
-0.411561679646836	0.000450231417229187	0.0030946000169803	RGD1306227
-0.377234883201621	0.00045060890723496	0.00309525404136395	Rfx2
-0.385158267244495	0.000451739155451208	0.00310107474089643	Xpc
-0.291568719641794	0.000457416922826848	0.0031380861858265	Isl1
0.264275423516139	0.000458826748748435	0.00314578964761044	Dnm1l
0.302853004156428	0.000460638622808556	0.00315623826365638	Tcof1
-0.538321128527417	0.000461366476113554	0.00315727882498932	Kcnd3
-0.337075666578356	0.000461216636702657	0.00315727882498932	Mtmr11
0.390346504065324	0.000461850980084712	0.00315862276648079	Cep41
0.429543053941487	0.00046436752561696	0.00317385360557278	Arl4a
0.420809190714371	0.000466237891858222	0.00318337443256696	Golt1b
-0.352505560053541	0.000466341269607091	0.00318337443256696	Rnf44
0.298753099570151	0.000468547337240331	0.00319097194787842	Agap1
-0.319426511512654	0.000468292543281446	0.00319097194787842	Gng12
0.34795096412329	0.000468226590199993	0.00319097194787842	Rrs1
0.507175475470543	0.000468618520120793	0.00319097194787842	Sct
0.295838032660735	0.000474135253281819	0.00322653307369868	Lrrc8d
0.244835756379536	0.000475571088017504	0.00323229128204333	Atp6v0a1
0.356682126106719	0.000475338728510633	0.00323229128204333	Lrrn1
-0.280991417973832	0.000476821835769175	0.00323878425374068	Cxxc5
0.439742235545405	0.000477603781312163	0.00324208684490727	Homer1
-0.284010800498056	0.00047835507509679	0.00324517740611764	Flot2
-0.398008464270993	0.000478850492244175	0.00324652934228379	Lama5
-0.47958297303799	0.000485581561977291	0.00329013020022067	Foxo3
-0.256998820213427	0.000486817087513558	0.00329646431773387	Cdh2
0.270448837113834	0.000489128491018899	0.00331007138706184	Syvn1
-1.36594056572005	0.00049143264585684	0.00332361264437294	Tmem200a
-0.294424585029246	0.000495739777394043	0.00335067520318797	Qars1
0.316077397803699	0.000501931231033072	0.00339006436291102	Jmjd6
0.30328178874417	0.000502185945942489	0.00339006436291102	Ssx2ip
-0.437299824649044	0.000504950913129042	0.00340663191423612	Ovol2
-0.654482701302223	0.000507722719163823	0.00342322519692066	Slc52a3
0.321049499404225	0.00050831717544837	0.00342484874529616	Ppp2ca
-0.270543580545006	0.000508588320472695	0.00342484874529616	Sdc2
0.224647999668663	0.000513104887251074	0.00345314234434225	Ganab
-0.727976535500695	0.000513852136875077	0.00345604967887207	Kcnc2
-0.37513060247944	0.000516475999368404	0.00347156737037144	LOC689574
0.393103398681612	0.000518535392254571	0.00348327420667087	Slc39a11
-0.282927870460408	0.00052053846547399	0.00349458860807799	Lig1
0.286541546631293	0.000521146033823754	0.00349652629670124	Mmgt1
-0.359691918641327	0.00052528636607766	0.00352214949927179	Pdzd4
0.293796846552781	0.000525836961547852	0.0035236861915948	Wdr75
-0.460737902679503	0.000528578484604694	0.0035398936632384	Rgl2
-0.446105501691909	0.000529433815919772	0.00354345721851554	Dctpp1
-0.63920421475654	0.000531369287287689	0.0035532951394962	Adamts16
0.342662337956695	0.000531551950084262	0.0035532951394962	Ttll12
0.298589506888143	0.000536661143884007	0.00358526271809895	Clint1
-0.768965420422364	0.000537501277895661	0.00358695342154765	Alk
0.296988367988278	0.00053756859177258	0.00358695342154765	Rab21
-0.340099018105379	0.000542019250825553	0.00361445075839448	Fbxl15
-0.407456683544042	0.000544541670946189	0.0036268592579484	Gle1
-0.547075092645872	0.000544501213486696	0.0036268592579484	Hsd17b11
-0.519320393830096	0.000545373618510229	0.00363019488750919	B3gnt3
-0.283966652098989	0.000546409466845067	0.00363488287926121	Ehmt2
-0.519045479701945	0.000548577287878626	0.00364709084718822	Slc19a2
0.397650135639076	0.000550086633600142	0.00365490894797476	Klf9
-0.293423528563111	0.000554333878661831	0.00368089782663214	Osbpl2
-0.408336839309787	0.000555035211281234	0.00368332386275797	Ak1
-0.226774061784213	0.000556006914105029	0.00368754010848968	Eif4b
0.317140359237826	0.000556418452186931	0.00368803838653285	Gatc
0.281510647724785	0.000557834294507361	0.00369518874361583	Tmem184c
-0.271433381202475	0.000558724407293216	0.0036988500465915	Rbpj
0.375525946970509	0.000560594301897782	0.00370898933717887	Otud4
-0.367959543734808	0.000564485346285096	0.00373248060996593	Tspan33
0.301791326389929	0.000564828423886602	0.00373249789696734	Prmt3
0.374635972100444	0.00056977881498547	0.00376110011734201	Ankrd50
0.276771008977741	0.000569842861890457	0.00376110011734201	Elovl1
-0.578671018307498	0.000570673898728575	0.00376431886387568	Ccdc159
-0.392995140386563	0.000574678908588682	0.0037884575314839	Fn3krp
-0.42103027150654	0.000576096521281064	0.00379552053053143	Mettl26
0.659814444542355	0.000576788458006942	0.00379779691599406	Fbp2
-0.249513054805061	0.000578633442392478	0.00380765812061749	Cndp2
0.235650832889252	0.000583979275917909	0.00384053077497783	Wars1
-0.225695333879546	0.000586786717264913	0.00385668032456549	Rpl5
-0.405984908834459	0.000587309739375112	0.00385780507655443	Nudt14
-0.334193553893417	0.000592753110542822	0.00389122895262332	Hdac11
0.269909647037734	0.000594645100421953	0.00390103272898056	Arl2bp
-0.253474043303542	0.000594958197834123	0.00390103272898056	LOC100910996
0.245752828457523	0.000602209978413397	0.0039462211556163	Psmd11
-0.244213149290172	0.000605669378406606	0.00396651935213359	Rpl24
-0.288380970189838	0.000606791412178862	0.00397149507565186	Sh3bgrl
-0.618028677741052	0.000615681755852475	0.0040272786929658	Akap2
-0.411850605498573	0.000623557038433727	0.00407636005506795	Mfge8
-0.293447271278646	0.000631922068556744	0.00412858262073158	Ints7
0.331275041467785	0.000635682254885171	0.0041506757357392	Ttc17
0.278080714668141	0.000636224976423764	0.00415174667650817	Preb
-0.273319390841656	0.000639647308728369	0.00417159633883945	Rpl34
0.361040920692548	0.000642126540721018	0.00418292075218324	Hivep2
0.35443867568279	0.000642528372405051	0.00418292075218324	Hsd3b7
-0.46498409771005	0.000642503638366772	0.00418292075218324	Lingo3
-0.346603080792397	0.000648341952658416	0.00421826280533781	Nenf
0.255645519586246	0.000649713799221081	0.00422468112743814	Zfand5
0.297624916718152	0.000650856625813069	0.00422960354996365	Gdf11
0.291756039541223	0.000653461049297755	0.00424401272716309	Traf3
-0.313757376326047	0.000657604411419179	0.00426839382024183	Bbs2
-0.271561005652919	0.00066327835214852	0.00430267489621552	Evl
0.285434260841448	0.00066659408686472	0.00432162683281959	Arfip1
0.250306928536554	0.00067119013314182	0.00434885190876701	Foxk2
0.357638071661422	0.000673936870105563	0.0043640696438082	Mrpl47
-0.269909116988535	0.000674603349116732	0.00436580668026372	Myrf
0.350128980571122	0.000679518660419933	0.00439502246264527	Cptp
2.85364456430545	0.000681088189878319	0.00439998221899588	Ccn2
0.3958996583783	0.000680704465186825	0.00439998221899588	Rhpn2
0.28376952114693	0.000684005585195537	0.0044162268730852	Prkrir
-0.290149015066097	0.000684969725574345	0.00441874061721746	Auts2l
0.297691143306386	0.000685201044355531	0.00441874061721746	Znrd2
0.260289632620555	0.000689060156381655	0.00444101498789658	Mrpl17
-0.329726695783334	0.000689494568290258	0.00444120384968631	Ptk2b
0.266652842641237	0.000690556924052755	0.00444543485519105	Ufl1
0.51752078622914	0.000691484289595478	0.00444879241011457	Rai14
0.403819160069687	0.000696352769539212	0.00447748704543013	Cdc42ep3
-0.235294182154314	0.000699010830264001	0.00449194357103414	Mtch1
-0.301789412645836	0.000701551184756299	0.00450562720473539	Pim2
-0.403885673613691	0.000705461214554006	0.00452808623838148	Fbxl6
-0.449512518855228	0.000707276685400816	0.00453708268112881	Arhgef40
-0.220337099543068	0.000707957970362702	0.00453879720999199	Rpl3
-0.275635899264891	0.000708433714356634	0.00453919275890811	Ppp6r2
-0.237021693630987	0.000716276455757133	0.00458676330868309	Rpl14
0.304056754067579	0.00071910740105125	0.00460220340789542	Nfxl1
0.327014322721544	0.000719851624701527	0.00460427850735288	Ddx49
-0.494189047885852	0.000725644616768813	0.00463862503419037	Ephx2
-0.234193502737801	0.000727507832642962	0.00464782539001445	Rpl26
0.384576366417489	0.000733205993073694	0.00468150104954392	Kcnc3
0.247449265920236	0.000738783591471431	0.00471436816839424	Fbl
-0.26468189567547	0.000740166864674714	0.00472044754940599	Dynlt1
0.315690021916208	0.000740945171525417	0.0047226639043216	Rpf2
-0.34288785531427	0.000742756608747949	0.00473145886211724	Zfp516
-0.540816287556036	0.000744078287667235	0.00473712559099646	Klhl14
-0.306047415463396	0.000744593617380999	0.00473765515226227	Uckl1
-0.294031969580136	0.000747112583226019	0.00475092531897149	Sp110
-0.363885240671284	0.000748588628821149	0.00475755196392247	Vstm2b
0.280682406481044	0.000750753865590264	0.00476854845218196	St3gal6
-0.304387694876832	0.000752196763073593	0.0047749467941956	Rnf5
-0.844334716635373	0.000755553265121385	0.00479347826708666	Smpdl3a
-0.383631449614343	0.000757138536625017	0.00480075753442456	Zbtb5
0.801691917969375	0.00075850881874975	0.00480666599997313	Lrrc10b
0.267771968052085	0.000759141222981744	0.00480789441221771	Yipf2
-0.354089095545208	0.000770371745634889	0.00487620406893492	Taf8
-0.532108042044335	0.000775794221544782	0.00490769304719876	Rab13
0.268981121396561	0.00077983399941168	0.00493040376906012	Mapre2
0.235367651299221	0.000782894769420262	0.00494690222314371	Me1
0.270369058994387	0.000786367953083265	0.00496598610002986	Eif3j
0.254783786272298	0.000787793205594804	0.00496973057546724	Amd1
0.261991417320602	0.000787867530800151	0.00496973057546724	Rap1b
-0.282449814322264	0.000794698602224294	0.00500993719159571	Psme1
-0.318620349872815	0.000799818669503232	0.00503931728377237	Dlgap4
-0.337145279273235	0.000815482848243878	0.00513505942866033	Mrpl14
-0.256342952293775	0.000816230828890435	0.00513681893061185	Kif12
0.252202106148563	0.000822262609344576	0.00517181008964119	Ssr4
0.23858736558984	0.000827574670910414	0.00520223687912321	Xpo1
-0.573700341642735	0.000836152278429537	0.00525314465812207	Nek8
-0.353246834427363	0.000836898670466173	0.00525482252252042	Sox13
0.248139131204261	0.000839499212774896	0.00526813386929089	Sec61g
-0.539821193085746	0.000840100883921844	0.00526889358720548	Ebf4
-0.22202384219997	0.00084610647640972	0.00530284080415305	Nono
-1.36632112513735	0.000846481018632476	0.00530284080415305	Sidt1
3.38424805681318	0.000848113327242784	0.00531003221391356	Ntsr1
-0.267746460868558	0.000867409337006782	0.00542774461278844	Eif4e3
0.250686458518103	0.000868959729568058	0.00543434427567292	Fam91a1
-0.376785187372081	0.000875561109663617	0.00547250652522362	Higd2a
-0.456800614315588	0.000877508551580009	0.00548155341935706	Pde1b
0.254744216838638	0.000878512812813828	0.00548470157567084	Strap
-0.285420300069962	0.000882234137442341	0.00550166828713332	Rbck1
-0.316865736867749	0.000881864813933778	0.00550166828713332	Slc25a17
0.301056869151627	0.000885831029981394	0.00552095826133372	Dph3
0.221611567240197	0.000888925128889722	0.00553395013516072	Copz1
0.258782612463878	0.000888490986618157	0.00553395013516072	Polr2m
0.266292294085504	0.000892954396057215	0.00555587913960002	Slain2
-0.372544614118704	0.000909784168285985	0.00564464966209052	Cln3
-0.31995652308521	0.00090979621936641	0.00564464966209052	Dcakd
-1.20034392112029	0.000908684802613457	0.00564464966209052	Hdac9
-0.417083708282251	0.000909788468003795	0.00564464966209052	Nosip
0.306797998966912	0.000908849310301997	0.00564464966209052	Snx10
-0.31624290330274	0.00091130033608109	0.00565078370161594	Slc48a1
0.347231873325295	0.000912166076766413	0.00565295460689101	Ndufaf4
0.549952232786219	0.000914040715219503	0.00566137195533978	Plxna2
0.285755683235578	0.000924368914867683	0.00571888059463567	Lsr
-0.233968539057781	0.000924017507348095	0.00571888059463567	Plxnb2
-0.701288372214554	0.000928602784391718	0.00574183436282369	Gamt
0.381521489731452	0.000937676500555582	0.00579467163223835	Nfkbib
0.291141162670549	0.000944500334455883	0.00583222920198223	Gpr89b
0.267623887586874	0.000944817938768625	0.00583222920198223	Qsox2
-0.408968342774108	0.000947916202572922	0.00584806152437082	Mfsd9
-0.479980979332663	0.000954301736907996	0.00588414507408457	Ccdc61
0.233200757911874	0.000956053569803894	0.00589163310048347	Pitpnb
0.217380265462009	0.000969714045659297	0.00597245791155218	Top2a
0.669545455383192	0.000970700712611811	0.00597517794068685	Nnmt
-0.244556948127275	0.000971329382904456	0.00597569249426574	Atp8b1
0.34765213696064	0.000977202841497366	0.00600845471191005	Mafk
0.340964866306415	0.000980926165292909	0.00602796723660659	Syncrip
-0.239731301165517	0.000987710955858203	0.00606626062132968	Cenpf
0.242311215089189	0.000988687948818533	0.00606886113264142	Tagln2
2.56682963753693	0.000993130485064942	0.00609271936640569	Klhl1
-0.286781386343845	0.000996856326988017	0.00611215655076601	Mrps33
-0.374917220324849	0.00100117631570754	0.00613521293968794	Rpl8
0.216315214954194	0.00100609066820126	0.00616188379636338	Stip1
-0.24127035612478	0.00101028202690946	0.00618409930821241	Aacs
-0.419280024635859	0.00101207016424167	0.0061915877291191	Zbed5
-0.299038202780681	0.00101958205818257	0.00623406475396289	Timeless
-0.432879860993151	0.00102131185320558	0.00624116044966155	Slc27a1
1.15163881626132	0.00102479415123447	0.00625895168801311	Osgin1
0.224454482935004	0.00102595449291294	0.00626254961347693	Tpm3
-0.327713566212428	0.0010313440363096	0.00628494978880606	Eef2k
-0.330025701257086	0.00103133057291808	0.00628494978880606	Hook2
0.323081470185014	0.00103122106639966	0.00628494978880606	Timm23
-0.637197768210355	0.00103411622920792	0.00629834234489243	Ccdc40
-1.28088293302497	0.00103848871049793	0.00632146126218144	Rflna
-0.440985367691666	0.00104061962668448	0.00633091729597224	Sema4f
-0.458111522299922	0.00104492241184759	0.00635356871940386	Sall2
-0.33035893888518	0.00104679913803229	0.00636145174625721	Nr2c1
-0.911593643846061	0.00104913676391413	0.00637212539766791	Chrdl1
0.246559620553343	0.00105111566557285	0.00638060965762744	Rab2a
-0.330499339869621	0.00105631182519395	0.00640860350835707	Iah1
0.387441684316602	0.00106312904722678	0.00644639587651945	Crb3
0.248576138247628	0.00106613432831053	0.00646104513060713	Ddx39a
0.494800725414411	0.0010691263326158	0.00647202207866758	Pcdhgb8
-0.261960759567165	0.00106902419846932	0.00647202207866758	Psip1
-1.37653002944366	0.00107153575602365	0.00648302786605259	Chrnb4
0.394897001640797	0.00107513603465307	0.00650122247540075	Cbx8
-0.415018150771484	0.00107652796433853	0.00650605075691471	Txnrd2
-0.275726987698878	0.00107971071751644	0.00651809944720968	Atg101
-0.392642143189412	0.00107917488952419	0.00651809944720968	Hmg20b
-0.586703035684752	0.00108106808933919	0.00651966652331872	Igtp
0.313270422857354	0.00108115969528354	0.00651966652331872	Zc3hav1
-0.251298760070124	0.00108190430567822	0.00652057004021456	Rpl10a
0.230001867250154	0.00108577786817019	0.0065403202026098	Slc25a5
-0.380145012916268	0.00108742379125367	0.00654663757469194	Dck
-0.249030788092439	0.00110650296980335	0.00665784415914056	Dpp6
0.251323862150143	0.00110943717645627	0.00667183750164023	Spcs1
0.274419119112454	0.00111651707906977	0.00670469549456916	Fdft1
0.337805672742174	0.00111673574505913	0.00670469549456916	Pard3
-0.268430754349503	0.00111668070940432	0.00670469549456916	Zfand6
-0.275092348229595	0.00111892834818655	0.00671418252937558	Cemip2
-0.366570906961634	0.00112597767545142	0.0067527862450623	Cacnb2
0.247030162817369	0.00112916135040244	0.00676817708281132	Cisd2
-0.344157648984045	0.00114540696501403	0.00686180139751303	Tapbpl
-0.25223365197767	0.00114732270956951	0.00686952422993475	Map4k4
0.222346073418079	0.001148469208585	0.00687263533499853	Hnrnpa3
0.946447327677543	0.00114940071337278	0.00687445718532777	Ephx4
-0.287514360399894	0.0011520647239745	0.00688663335274397	Kcnh2
-0.331671041013236	0.00116482579691062	0.00695912000628402	Akap8l
0.26966285372839	0.00117229197418221	0.00699991117263593	Ddr1
-0.244343789876483	0.00117440194950573	0.00700869274492723	Ago1
-1.82127158115274	0.00118367315269688	0.00706017887541667	Cfap126
-0.784061060975503	0.00119182535680362	0.0071049382200316	Enho
-0.571131703272476	0.00119624196783461	0.00712739168117983	Tbcel
-0.25630754272472	0.00119957087371235	0.00714334355703884	Padi2
-0.295361236385777	0.0012032275696459	0.00716122901521609	Rpl36a
-0.280623118647184	0.00120711197599785	0.00718044958918311	Rad50
-0.277211318397108	0.0012107326454139	0.00719808134038646	Anks4b
0.238968741210564	0.00121376782110211	0.00721221497167609	Ube4b
2.20340733992309	0.00121470458775061	0.00721387128684179	Nexn
-0.243937502642074	0.00121611944945146	0.00721836357571	Gls
0.257458756198233	0.00121964170515033	0.00723535282119211	Prelid3b
0.316854216917994	0.00123241315486344	0.00730571816343563	Acat2
0.237608137698293	0.00123283577509404	0.00730571816343563	Gosr2
-0.561163785771489	0.0012443311525217	0.00736190093097431	Cbr4
0.325741854132239	0.00124388011366488	0.00736190093097431	Higd1a
0.271749326853426	0.00124413342793961	0.00736190093097431	Pgam5
0.698987731130625	0.00124571887708879	0.00736613594904226	Srm
-0.370711915346906	0.00124964971523523	0.00738539613375947	Sema6b
0.236352624553899	0.00126003594194078	0.00744276618076333	Dennd5a
-0.250592480590813	0.00126561091324344	0.00747167067414528	Gnao1
0.510779082003579	0.00127107207999952	0.00749583819958832	Rell2
-0.245227784110799	0.00127048598423501	0.00749583819958832	Rplp1
-0.458166214931429	0.00127288777572424	0.00750251004584131	Htr3a
-0.250730831426556	0.00128098629154148	0.00754618630530317	Meaf6
-0.279502776891126	0.00128724357548827	0.00757897492915033	Phyh
0.331109664374604	0.00129015824819216	0.00759205844064983	Lrp12
-0.545694262422199	0.00129985934656369	0.00764504185427993	RGD1561157
-0.784079729664068	0.00130117687327367	0.00764868743254651	Psd2
-0.407340120628823	0.00130825423749369	0.0076861689204948	Kank1
0.896920901562584	0.0013238169983368	0.00777343639676824	Bmp2
-0.314909861762827	0.00132712085664746	0.00778866485622384	Dmac2
-0.470019609380935	0.00132786850193292	0.00778888303193718	Lztfl1
-0.510636492717782	0.00133483736327691	0.00782557326930733	Prrg2
-0.694098121994298	0.00134948974611448	0.00790724536967026	Smad7
-0.444972061383122	0.00135021891911184	0.00790729167212771	Wdyhv1
0.289994763515427	0.00135541261018319	0.0079334695384081	Fktn
-0.327213879099671	0.00135647988136356	0.00793547969017543	Cln6
0.567111010062646	0.00136889639075354	0.00800384593697657	Slc38a1
-0.421306335582059	0.0013826510820324	0.00807995938823091	Ap4m1
0.32071738024191	0.00139382756219342	0.00814093317225703	Slc2a9
0.251536102287709	0.00139902402722482	0.00816693312591355	Zdhhc5
-0.234405589615407	0.00140327167556839	0.00818736954723589	Calm3
-0.286967072074021	0.0014046066937807	0.00819079956591374	Cdca3
-0.243274469672355	0.00140598558439081	0.00819448163831813	Mast3
0.256349094625095	0.00141471332820318	0.00824096823437378	Ipo4
0.26445620675091	0.00141654629941027	0.00824726345216927	Atxn2l
-0.344478306093132	0.00142022465730201	0.00826429029617935	Trim3
0.336974124255133	0.00142177067407817	0.00826889755963874	Lrrfip2
0.271437369229063	0.0014267183937066	0.00829327346246314	Psmc6
-0.464385784583888	0.00142792723652847	0.00829590158667809	Tmem106a
0.487340925789913	0.00143252090303431	0.00831818149362561	Dyrk3
-0.401138741111484	0.00144189929224977	0.0083641930984866	Lhpp
0.28453775086954	0.00144197071569276	0.0083641930984866	Rab3ip
0.294555549884227	0.00144426924658762	0.00837309558452675	LOC100912041
-0.250688396585496	0.00145870312694207	0.00844784066596194	Cdkn2aipnl
-0.517851986667621	0.00145830982025709	0.00844784066596194	Dnase2
-0.815404969147169	0.0014606652035002	0.00845473739491692	Azin2
-0.411121967496258	0.00146198232848863	0.00845789565552552	Smim22
0.241275765334513	0.00146663683456927	0.00848034789946356	Gpat4
0.259734139278613	0.00146988917832266	0.00849467320081779	Marchf5
0.334051280145773	0.00148284650701134	0.00856504017722091	Pkia
0.283318990372928	0.00148656723937359	0.00858200981845848	Atp1a3
-0.399643086232973	0.00148877800257615	0.00859024907486438	Rab26
-0.277312055087338	0.00149190300606934	0.00860375205446511	Ptch1
0.22537551953631	0.00151032170067897	0.00870539264171582	Lonp1
-0.321946175807203	0.00151947742169133	0.00875356330741044	Akt3
-0.350076662684454	0.00152502171684691	0.00878088922363063	Bloc1s1
-0.21000814273094	0.00153572007896317	0.00883321050664913	Gc
-0.251073702904951	0.00153517003043732	0.00883321050664913	Ncapd3
0.212826084302363	0.00154832051757655	0.00890101616895212	Psme4
-0.35008894274117	0.0015646749787271	0.00898851166081548	Dscc1
0.242270082792916	0.00156518003835599	0.00898851166081548	Naa15
-0.525273028372403	0.00157860860893858	0.00906088281664592	Atg14
-0.314353681194047	0.00158678571283648	0.0091030516848908	Tmem50a
-0.392736378894487	0.00158904946887205	0.0091112705686424	Spock3
-0.311692874111493	0.00160208193748104	0.00918119408290884	Ccdc34
0.375982153382546	0.00162009240184359	0.00927955747200173	Dennd10
0.465586798484131	0.00162111363201797	0.00928055809285275	Rnf152
0.283169040665512	0.00162702118257531	0.00930951629675008	Cdk12
0.23833297202796	0.00163001886831245	0.00932180326202888	Chchd3
0.581539357361136	0.00163764956229764	0.00936055899450939	Rasl11b
0.256835112542244	0.00167266476502393	0.00955571850909708	Mon2
-0.265490792939658	0.00167849251728923	0.00958401743075095	Cog1
0.236547449525318	0.00168044340359026	0.00959016191231651	Lpcat3
-0.292318675403389	0.00169224322490653	0.00964918087062507	Morc3
-0.258023755543813	0.00169254536296744	0.00964918087062507	Stk32c
0.341383692362133	0.00169740472494632	0.00967185446963955	Prkcz
-0.51005423831566	0.00170366705610583	0.00970249451225361	Tia1
-0.282022252654872	0.0017074227109851	0.00971883446548787	Arglu1
-0.277630715989813	0.0017201278680924	0.00978607255728957	Siva1
-0.267025949610107	0.00172178947162223	0.00979044500902205	Dennd6a
0.241135254281258	0.0017227845194044	0.00979102472070005	Map4
-0.290707063488287	0.00173114836220642	0.00983346087817048	Syt17
-0.234318617515473	0.00174241604368145	0.00989233924747784	Ube2b
0.533105355062381	0.00174339236682159	0.00989275906701089	Fzd3
-0.330111770408715	0.00174944229555364	0.00991682310556081	Dclk2
-0.454822878137902	0.00174925312038981	0.00991682310556081	Zfyve1
0.262268277541732	0.00175188240829338	0.00992552291582446	Htatip2
-0.219371318858923	0.00176011220907486	0.00996699904343371	Idh2
-0.298458774022207	0.0017727300638481	0.0100325115555705	Cenpt
0.260418185677294	0.0017735115748149	0.0100325115555705	Chd1
0.34019665475484	0.00177834837735893	0.0100546845079865	Otud6b
-0.226892251508331	0.00179281045532135	0.010131227330767	Cmtr1
0.263563732398444	0.00179905037307025	0.0101507921976166	Enoph1
0.273582481154852	0.00179899590971564	0.0101507921976166	Gnl3l
0.334440948482036	0.00179801880611835	0.0101507921976166	Tiam1
-0.210545967627491	0.00180409620336749	0.010174026068682	Rps23
-0.412489922673677	0.00180714311518823	0.0101859691371766	Chek2
-0.286040756873645	0.00181897103358344	0.0102473686748074	Ift81
-0.412628753873592	0.00182385051903589	0.0102695805034363	Dhrs4
0.303204786472782	0.00183017370565649	0.0102893304282626	Alg5
0.24154533380312	0.00182923952049547	0.0102893304282626	Cyc1
0.291257465801864	0.00182919270813881	0.0102893304282626	Per2
-0.349277790267368	0.00183739774625419	0.0103246496628317	Impa2
-0.605906085812258	0.00186177121148876	0.0104562488686226	Lzts1
0.272672989160607	0.00186623011026137	0.0104759245769561	Crat
-0.282401832695794	0.00187044051304462	0.010494185949083	Fig4
0.287423172649068	0.00187312837082152	0.0105038907055327	Pdzd8
0.225113899225665	0.00187908599356053	0.0105319119363006	Glrx3
-0.489948851500291	0.00188162595442174	0.0105407589873917	Fahd2a
0.693300794845614	0.00188657555722309	0.0105630887813262	Ier3
-0.324067604704081	0.0018907382396369	0.0105803355043078	Armc10
1.56790117069671	0.00189158602466873	0.0105803355043078	Ugt1a6
-0.377338768007499	0.00189679337986831	0.0106040519242714	Ganc
0.233208032289227	0.00190066116170216	0.010620259080398	Camsap2
0.325665183745049	0.00190389928674203	0.0106329332045608	Dipk1b
-0.587441490755606	0.00191731313118742	0.0107023950393115	Tmem151b
0.721957250455009	0.00196013868150633	0.0109358780485262	Irak3
0.238949266883659	0.00196391874815839	0.0109513943214956	Slc39a6
0.212713817572003	0.00196754620289537	0.0109660442411499	Cct3
0.278144176594362	0.00197014245970305	0.0109749348504698	Clip2
-0.282373232616955	0.00197455409913061	0.0109939241182168	Tubgcp2
-0.323828326965889	0.00197760646776984	0.0110053298000816	Rin3
0.311878879739297	0.00198616205987633	0.0110473336694187	Ubiad1
0.269455186678966	0.00198951020863382	0.0110603450391747	Srp9
-0.291764957555153	0.00199137270307459	0.0110650881620916	Prkra
-0.388001055887513	0.00199322158396079	0.011069750873841	Col27a1
0.377113352179691	0.00200152167167935	0.0111102187780358	Dnajc16
0.417742378509509	0.00200424519789747	0.0111197065306427	Cblb
0.448095532206014	0.0020134813316876	0.0111614629992294	Kcnma1
0.291700299956435	0.00201380769976062	0.0111614629992294	Nmd3
-0.877682509306706	0.00201508167901708	0.0111628804684509	Hspa2
-0.32423447340521	0.00204120892914709	0.0113019058031513	Cacna1c
-0.282175923497214	0.00204558254436229	0.0113204045602442	Rabac1
0.260798027196388	0.00205784370591161	0.0113825128899641	Ncdn
0.248480268763015	0.00205953840124564	0.0113861419530287	Ddx1
-0.349047646634915	0.00206253779552884	0.0113969767401122	P3h4
-0.26132351383885	0.00206508461237247	0.0114053010606747	Ube2e3
0.236326925950251	0.00206783020546656	0.0114147142711631	Dym
0.307163964501548	0.00208458387856282	0.0115014056671788	Cpeb1
-0.300184207426593	0.00209314181641136	0.0115428137491538	Chmp1b
-0.255723583923177	0.00209435296992575	0.0115436860780774	Rnh1
0.213149129825748	0.00210162851950024	0.0115779665624528	Kif5b
0.278939904476163	0.00210325165805201	0.0115810888634978	Sema4a
0.325377355544879	0.0021045105429125	0.0115822033543924	Lgals8
0.531804543427085	0.00211027937137683	0.0116081248110407	Akap7
0.633289192653025	0.00212501692943302	0.0116806453681269	Akna
0.244138655527166	0.00212559404445983	0.0116806453681269	Tsnax
-0.243708332511505	0.00213400848878753	0.0117210095503896	Sgcb
-0.267621086386098	0.00215336281926148	0.0118213903793508	Palm
-0.376088226558367	0.00215798435993505	0.0118408321010851	Ngef
0.398223221656	0.0021639513871568	0.0118676333453727	Zbtb7b
[truncated: 15,457 more rows]
