# Supplementary material for: Med14 phosphorylation shapes genomic response to GLP-1 agonists
Source: Proc Natl Acad Sci U S A. 2026 Mar 4;123(10):e2536772123. doi: 10.1073/pnas.2536772123 (PMC12974444; doi:10.1073/pnas.2536772123)
Supplement: Supplementary file 12 — Dataset S11 (TXT) [file pnas.2536772123.sd11.txt]

log2FoldChange	pvalue	padj	GeneSymbol
4.1397266955828	2.22193979507532e-146	2.43902331305418e-142	Slc7a11
-3.49865236653322	5.38055035821718e-135	2.9531150641075e-131	Txnip
3.37283150369462	1.41536393038323e-117	5.17881662127222e-114	Trib3
4.24178814113902	1.69973920739171e-95	4.66450931988469e-92	Oxtr
4.67782197893839	7.98895567830698e-93	1.75389532961551e-89	Gpr88
2.77539999172414	3.73814103129389e-87	6.83892901675217e-84	Chac1
3.27797882668746	1.23288015545452e-75	1.93333220948917e-72	Atf3
2.62176670285096	1.26862051595485e-69	1.74070592545455e-66	Nr4a1
2.47135409019144	3.5583882676471e-66	4.34004755710691e-63	Cpa2
2.72846324540197	1.11181050568259e-64	1.22043439208777e-61	Trpa1
2.44446553792723	4.06424888268937e-61	4.05575090775284e-58	Gdf15
3.72759465195319	2.24965484025732e-60	2.05787176512538e-57	Ifi27l2b
2.4300207746138	2.9474599380187e-60	2.48878982612548e-57	Tent5a
-2.06493076969352	7.028058486543e-57	5.51049985762732e-54	Enpp2
-2.71045189330104	1.47236586769873e-55	1.07747734198193e-52	Mafb
-2.80940854489954	5.9967762759277e-55	4.11416332380365e-52	Mt1
1.92676919238908	1.82592656688358e-52	1.17901152498124e-49	Mest
2.69056995808739	8.85188945076243e-52	5.39817725005663e-49	Gcg
2.31819830725538	3.59927053661343e-50	2.07943119370556e-47	Stk32a
2.27995682846894	7.94908977750422e-50	4.36285792438319e-47	Aldh1l2
2.71071203212598	1.01534820051315e-49	5.30737009382519e-47	Ephb3
2.16245766038964	6.83197180426485e-48	3.40884338615524e-45	Crem
-1.75796645468774	3.023963687645e-47	1.4432195390991e-44	Tff3
1.66680096685825	4.41829304131249e-47	2.0208167797703e-44	Fn1
2.10121202732102	1.89989307513229e-46	8.34205051429086e-44	Stc1
1.96282247530879	8.16874750668236e-46	3.44878236080201e-43	Tnfrsf21
3.18291644750484	1.38231591031297e-45	5.61988212870575e-43	Fyb1
1.8371268671866	4.09604828515798e-44	1.60579721522069e-41	Slc6a9
-2.27994727666539	7.56309541269888e-44	2.86276201190329e-41	Nrgn
-2.26561706075229	9.03387722086089e-44	3.305495675113e-41	Rph3a
2.54782647225211	2.85889298788403e-42	1.01232478477429e-39	Casp4
2.18877658026572	6.39481549729524e-42	2.19362155355656e-39	Pycr1
-1.85280026828456	8.18683930347214e-42	2.72324045558223e-39	Fstl4
-1.89216579315774	1.02768367984169e-41	3.3179069863595e-39	Grm2
1.64120344646906	4.89089130843734e-40	1.53392325407762e-37	Mfsd2a
3.38440301038326	3.66002603804279e-39	1.11600293943321e-36	Hcn1
1.66565165607235	1.19254345852632e-38	3.53798636330902e-36	Gpt2
1.68867157543092	1.28207822302781e-37	3.70351911952006e-35	Tm7sf2
1.7812512625342	1.22855630766263e-36	3.45791348441351e-34	Cd200
2.28315480750097	1.64371224276601e-36	4.51075732221063e-34	Tac1
2.04214999176342	1.85317070106316e-36	4.96152555745617e-34	Nfil3
2.02054843147629	4.41475552772503e-36	1.15382789113899e-33	Filip1
-1.81187917727477	4.99793035391877e-36	1.27586701151084e-33	Olfml2b
1.58339828129375	6.75912145324987e-35	1.68624718618918e-32	Tmem163
5.8848276454477	1.15014508935597e-34	2.80558725463566e-32	Inhbe
3.42917718887459	1.71539273574251e-34	4.09344914353163e-32	Fut1
1.47481443109172	3.59852976698144e-34	8.40448111747984e-32	Atf4
2.14782649712553	3.75240401018447e-34	8.5812789207906e-32	Unc5b
1.45187115224486	1.49792894317553e-32	3.35566653249751e-30	LOC689986
1.67880126017239	1.6914877531263e-32	3.71349221321347e-30	Igfbp4
-1.51735321586988	1.7601176696762e-31	3.78839444314425e-29	Ca8
1.77703287171093	2.53059238652259e-31	5.34198319747278e-29	Gucy2c
1.57791615747637	2.67058849736465e-31	5.53114149727769e-29	Ddit3
1.69012439092695	3.01968691285669e-31	6.13835245230145e-29	Cck
1.73818303963145	4.39292321963382e-31	8.76747603307645e-29	Pde1c
1.4013562170205	4.82724275223678e-31	9.46225780201841e-29	Slc7a1
1.52780352019456	7.3621127175357e-31	1.41778791755069e-28	Creb3l1
1.58055729331615	2.13654192464413e-30	4.04358977703769e-28	Angptl8
1.43610521582524	4.52742281860316e-30	8.42330852200116e-28	Msmo1
2.84195239899273	4.32761576276105e-29	7.91737303797134e-27	Sema3a
-1.66815276732762	1.23726677944407e-28	2.22647171114059e-26	Cpne5
-1.44910773530651	1.32481586585819e-28	2.34556512250409e-26	Ssc5d
-1.97337018370484	2.478280364745e-28	4.3181085021914e-26	Phkg1
1.59115010596604	3.03050441840318e-28	5.19778859387683e-26	Id4
2.14209205281653	4.11777948764497e-28	6.95397929782751e-26	Trim66
1.94090990235149	4.89683576910544e-28	8.14432821779855e-26	Cartpt
-1.31142640360349	7.54532925739185e-28	1.2361952128118e-25	Slc43a2
-1.48200525811967	1.37695643789274e-27	2.22277217922774e-25	Cdca3
1.45252492558204	1.41416445185409e-27	2.249751186667e-25	Wnt4
-1.87700298971637	7.93437453991348e-27	1.24422327606615e-24	Adora2b
-1.48756323234393	8.08457257874058e-27	1.24992046756106e-24	Pdk2
-1.42898743305468	1.16787310500812e-26	1.78051987134362e-24	Espl1
1.34106783481695	1.32194462233062e-26	1.98780631771551e-24	Epas1
-1.82895475206375	1.75976857141555e-26	2.61040264978763e-24	Pdzrn3
-1.77012411193894	1.83834880453162e-26	2.6552045825452e-24	Clvs1
-1.32061083900228	1.83820466951842e-26	2.6552045825452e-24	Eif5a2
-1.27992921674618	2.32659026040042e-26	3.31675081667733e-24	Pcsk1
-1.52039573501997	2.39227015955405e-26	3.36666019761857e-24	Oas1f
1.25631578390247	2.10988096901882e-25	2.93166625277463e-23	Pam
-1.22307976480796	2.61777639004348e-25	3.54757178191448e-23	Baiap3
-1.68092346899693	2.59256857454025e-25	3.54757178191448e-23	RT1-S3
1.50777887074074	3.96021347772467e-25	5.30137357865655e-23	Pde10a
1.21972318091994	4.4280671631507e-25	5.85625219878376e-23	Ptprn
-1.24054054785204	5.83286054754493e-25	7.62229883695247e-23	Fxyd6
-1.41878588162194	8.06347183510751e-25	1.04132623922324e-22	H2az2
2.3664008040135	9.91813715770403e-25	1.26594641372229e-22	Sik1
-2.07566076556772	1.13592326756882e-24	1.43322180552907e-22	Igfbp1
-1.50538236927803	1.48575890682342e-24	1.8533154000228e-22	Psrc1
-1.35803260944642	1.52995656796852e-24	1.88700373557196e-22	Kif18b
-1.4139184556972	2.1035577270113e-24	2.56563924104479e-22	Smtn
-1.4987699179086	2.3249777627674e-24	2.80453636284591e-22	Lingo4
1.27486701499157	3.48511005145896e-24	4.15826663422446e-22	Acss2
1.26864647888668	3.74102118626558e-24	4.41561178082121e-22	Etv1
-1.35288022515519	6.33529725244772e-24	7.39814446171475e-22	Cenpf
-1.68627617058051	7.80472140194045e-24	9.01815019253687e-22	Serping1
-1.32817581402243	1.19874933377649e-23	1.37069494134006e-21	Aspm
1.65316302065315	1.22268286753617e-23	1.38364843679841e-21	Prss53
-1.20944233911036	1.44522837125389e-23	1.61880324808714e-21	Csrp1
-1.25151314380976	1.9489580417063e-23	2.1609810529101e-21	Iqgap3
-1.65843674719814	2.33418442122415e-23	2.56223423917775e-21	Rasgef1c
1.21147447364062	2.43313058373448e-23	2.64440340768845e-21	Chgb
-1.49237150369085	3.95753301782547e-23	4.25900391535982e-21	Arl4d
-1.32745610166217	4.08438626853674e-23	4.35284544366289e-21	Birc5
1.17964711305546	4.85046038535307e-23	5.11956765865583e-21	Cyp51
-1.32476438919572	5.31458022528091e-23	5.55601401265795e-21	Hmgb2
1.27565666106857	6.25430220788295e-23	6.47674295621992e-21	Asns
-1.27705413127003	9.83278267310948e-23	1.00873322806283e-20	Nbl1
-1.67709876803389	1.72813605442782e-22	1.75645828420872e-20	Ccdc187
1.25078158049611	4.10555081999095e-22	4.13455333495785e-20	Psat1
1.18538478047853	5.21503843572755e-22	5.20413426445285e-20	Xpot
1.64609631484821	5.34493494711182e-22	5.28570728958977e-20	Stbd1
1.96231084027475	7.06908563355718e-22	6.92833508924618e-20	Dio2
-1.24879316045174	9.38877310199041e-22	9.12040374695122e-20	Plk1
1.90848978152446	1.21902424839601e-21	1.17379203286342e-19	Mme
-1.24450440085536	1.68040228944018e-21	1.60398051575521e-19	Pimreg
-1.86305771696057	1.80990993024017e-21	1.71270528484883e-19	Insrr
1.23600907804043	2.36043237758483e-21	2.21456976143151e-19	Vgf
-1.32070249907315	3.23145359982744e-21	3.00607340383948e-19	Chtf18
-2.16405945278405	3.94186844562616e-21	3.63612520400322e-19	Nrtn
2.0496940939451	4.31512219386485e-21	3.94725802683787e-19	Ppargc1a
-1.59964878009133	5.49458599307038e-21	4.98463392115153e-19	Mxd3
-1.33696349561998	5.67867354617069e-21	5.10940979641932e-19	Notch1
-1.58198733227546	5.78793637008423e-21	5.16538028735078e-19	Per3
1.72870312523402	8.45415470971355e-21	7.42410049988205e-19	Akna
-1.23639529033478	8.39616278265856e-21	7.42410049988205e-19	Aurkb
-1.59309374822802	1.01348014535946e-20	8.82934250445297e-19	Efnb3
1.19009009824526	1.7387551950966e-20	1.50285950996656e-18	Syt4
1.60701760191687	1.96467645237444e-20	1.68486354825892e-18	Niban1
2.89850661218663	1.99688754563946e-20	1.69921198360344e-18	Fosl2
-1.21466212871393	2.26560215069435e-20	1.91303960062861e-18	Selenoh
-1.15115768445047	2.60641925356748e-20	2.18402016384811e-18	Hmgn2
-1.1797828550366	2.91583362009073e-20	2.42478073088908e-18	Kif22
-1.42808107323828	3.23042274928441e-20	2.66619176833797e-18	Nrm
-1.25595944210844	4.35147765937347e-20	3.5646395721599e-18	Cdk19
-1.32290134832418	5.79846321098887e-20	4.71479486422406e-18	Fam83d
1.37918961246125	7.14339462953626e-20	5.76566491532496e-18	Plppr5
1.28093844584576	7.41623462933865e-20	5.94219033038324e-18	Ddit4
1.10580230174903	8.53275593539804e-20	6.7872508625264e-18	Slc3a2
1.36430761018149	9.11476229881088e-20	7.19803926288108e-18	Slc16a1
-1.15819165668147	9.77234857019194e-20	7.66221930392835e-18	Csrp2
-1.39593362016868	1.1004339043696e-19	8.56699501295393e-18	Adora2a
2.01934463909626	1.36184939914464e-19	1.05274794749372e-17	Dusp4
-1.29892262306553	1.42834185481982e-19	1.09642717065435e-17	Spag5
-1.20464450538359	1.47119380915891e-19	1.12147878077343e-17	Ccna2
1.17812772964557	3.34072061995805e-19	2.529040706571e-17	Cltrn
-1.19638564479364	4.44103836648765e-19	3.33899165403664e-17	Kif19
-1.31285728810174	5.52537779029827e-19	4.1259912927962e-17	Plk5
1.20938513437561	6.13226898725807e-19	4.54823761304944e-17	Psph
-1.24107772814551	6.24999740491142e-19	4.60444439689347e-17	Pttg1
-1.28641195604448	6.78528766670804e-19	4.96547351449694e-17	Celsr2
-1.1126928293035	7.20998189970799e-19	5.2413226035162e-17	Fam163b
1.10659233526008	7.30211200062373e-19	5.26456146639651e-17	Phf10
-1.26818472498612	7.33786922072211e-19	5.26456146639651e-17	Vstm2b
-1.25084947239239	7.58929744402115e-19	5.40959208071559e-17	Glrx
-1.12703585860378	7.84265142727544e-19	5.55411514304532e-17	Nusap1
-1.05596515535785	1.10897134699764e-18	7.80331953589301e-17	Myh10
1.01318550782247	1.36078271975539e-18	9.51421141067193e-17	Atf5
-1.43774641222246	2.01381097393855e-18	1.39908880132427e-16	Serinc5
-2.32983126793141	2.11657143143129e-18	1.46123299388813e-16	Fam151a
-1.11147460206383	2.74644489565428e-18	1.88423285122481e-16	Tox3
-1.10532847981775	2.8655667712762e-18	1.95374698436639e-16	Mki67
-1.06355799956357	3.02024995444461e-18	2.04649899690978e-16	Cdhr1
-1.22704693516632	3.09506089468681e-18	2.08432413748326e-16	Cenpt
1.63050766929665	3.16259913810895e-18	2.11682016701353e-16	Spry4
-1.35867208465205	3.28298241294284e-18	2.18407866344688e-16	Oip5
-1.24346757692792	3.72747183201144e-18	2.46484688554154e-16	Ccnf
-1.09008961940653	4.67335074589191e-18	3.07181863099733e-16	Troap
-1.16507233971354	5.05633836877042e-18	3.30377537345196e-16	Cdkn2c
1.64169976510888	6.05922870182497e-18	3.93563038224454e-16	Plk3
1.08620358947521	6.50362133807271e-18	4.19942655458966e-16	Mthfd2
-1.47814815987143	7.04552719810275e-18	4.52273403822069e-16	Spock3
-1.23341858423866	1.0023013035118e-17	6.39666360967967e-16	Kif23
-1.17981810944353	1.20578850136224e-17	7.6508325892794e-16	Fancd2
-1.07576759787924	1.25714135869557e-17	7.93082798528808e-16	Kif11
1.77880292998236	1.31516905089083e-17	8.2494918123592e-16	Ldb3
1.03213845687232	1.6840289614232e-17	1.050317381224e-15	Shmt2
2.08160996998417	1.95544093447053e-17	1.21270481003859e-15	Epha2
-1.07890920268123	2.00609924490754e-17	1.23347458903254e-15	Stmn1
-1.72680352425984	2.01140522398491e-17	1.23347458903254e-15	Tent5c
-1.15292338616491	2.43828150909298e-17	1.4869453402952e-15	Arhgef3
-1.19330528143963	3.40442819557127e-17	2.06466344214286e-15	Slc31a2
-1.46469504843985	3.84340351467157e-17	2.31807914178845e-15	Pdlim4
-1.50684735965003	4.31781965404091e-17	2.589983953137e-15	Cxcl12
-1.08486571070463	5.16278206630396e-17	3.06334371577398e-15	Dmrta1
-1.15219865894418	5.15350222471099e-17	3.06334371577398e-15	Mybl2
1.07444798005234	6.26549305451604e-17	3.69765146556035e-15	Insig1
-1.08313381630798	8.14836830008142e-17	4.78313576630982e-15	Dopey2
1.17157177887629	8.35897369893669e-17	4.88066246240575e-15	Slc1a4
-1.48350276231309	8.8931905692051e-17	5.1651086178923e-15	Recql4
-1.20490449593796	9.48534730122135e-17	5.4800345960793e-15	Rasa3
1.83993895626364	1.09699655482534e-16	6.30457129964282e-15	Sncaip
1.34649041569015	1.10302481602475e-16	6.30619969036648e-15	Gem
-1.07986809515638	1.20418705056223e-16	6.84889184146197e-15	Racgap1
1.12241246573682	1.27343985726928e-16	7.20543779033243e-15	Lpl
-1.08756787514561	1.43650125672376e-16	8.08639707438804e-15	Vsig10
-1.05853199004992	1.64683318849513e-16	9.22310607658727e-15	Cdca8
0.97948317861225	1.71135276350122e-16	9.53579659134662e-15	Slc7a5
-1.35016749309307	1.73518052340458e-16	9.61973565929903e-15	Efcab1
2.09569915278628	1.89651987568652e-16	1.0461356118297e-14	Cxcl10
-1.13053497137588	2.00571495295568e-16	1.10083665192973e-14	Kif20b
-0.982824172626705	2.4330692845169e-16	1.32874634508169e-14	Rimbp2
1.03884578310879	2.60932639677361e-16	1.41794929987049e-14	Got1
-1.12265572479058	3.17624038826111e-16	1.71751678531735e-14	Hjurp
-1.16377015385786	3.25526410512539e-16	1.74307483326641e-14	Ndc80
1.48159049105791	3.25229109367638e-16	1.74307483326641e-14	Pde4b
1.23074443603229	3.82882893233116e-16	2.04024539758248e-14	Nap1l5
1.26468313112613	4.45503721949783e-16	2.36246104146994e-14	Sema3c
-1.28908812485401	4.68344530106528e-16	2.47164322450931e-14	Kif15
-1.37988609989848	4.82716622822797e-16	2.53530161183055e-14	Mis18bp1
-1.07630225043165	5.39505347446722e-16	2.80670625541359e-14	Bub1b
-1.03155870110806	5.3702213506873e-16	2.80670625541359e-14	Eml5
2.38557418147709	5.92673658825929e-16	3.06876356270388e-14	Asb4
-1.02023532462831	6.91045137441641e-16	3.56131571535065e-14	Uhrf1
-1.06826974196142	6.96731486027417e-16	3.57384183276774e-14	Kifc1
-1.03568203121685	7.22956457004675e-16	3.69111303653038e-14	Cdc20
-0.939355296454392	8.39095413332572e-16	4.26423627414428e-14	Nnat
-1.00685509341687	9.84416194155679e-16	4.97969426877737e-14	Nsg2
-1.19862192613445	1.18246514193198e-15	5.95409168026943e-14	Rgs12
-1.20287069278975	1.20322963276125e-15	6.03098250174442e-14	Pip4k2a
-1.17336463387588	1.58774419031023e-15	7.92212180774336e-14	Depdc1
-1.16019908472952	1.74609560535385e-15	8.67280156559693e-14	Cep55
2.52641940751931	1.92336484284588e-15	9.51025940536901e-14	Fos
-1.04017053946366	1.99704488858366e-15	9.83029674528378e-14	Gtse1
1.00700756306812	2.29437007712706e-15	1.12434376502785e-13	Nars1
-1.2267211644515	2.36624567369354e-15	1.15441238933929e-13	Sgo2
1.66976287155501	2.38379101575514e-15	1.15782628229842e-13	Trpc4
-1.05412464392066	2.53316316682306e-15	1.22495736045008e-13	Mdc1
-0.892880037094449	3.1768612033892e-15	1.52949146621067e-13	Ins2
0.964174581972293	3.28091021485718e-15	1.57268783530512e-13	Fkbp11
-1.27461956357078	3.60216239987239e-15	1.71917115927823e-13	Coq8a
-1.1981248326368	3.73898822088783e-15	1.77674777925046e-13	Ffar3
-1.08317765190147	3.97468243280353e-15	1.8806072872795e-13	Asf1b
-1.09101746884874	4.44764955474715e-15	2.09535833315277e-13	Vps37d
-1.02035040734005	4.63034830697067e-15	2.17210826348791e-13	Arhgap11a
-1.20759631157434	4.93037429689611e-15	2.29325079055206e-13	Parpbp
-1.08858048694088	4.91292976540037e-15	2.29325079055206e-13	Rab40b
1.24879065744473	5.14955965562843e-15	2.38509351644866e-13	LOC100365921
-1.0831385569601	5.34856041402304e-15	2.46685494389626e-13	Melk
-1.64354056153593	5.72250240757778e-15	2.62828070828374e-13	Plpp3
1.00001108883013	6.74897377881933e-15	3.08681188208749e-13	Sars1
-1.24229572113733	8.23394566881916e-15	3.75037434052398e-13	Ccnb2
-1.05213156574445	8.59055885549097e-15	3.8966348990382e-13	Hpse
1.00736168176394	8.72188499048285e-15	3.93992310866379e-13	Slc39a10
-1.33980016729096	9.36774659510563e-15	4.21433419567518e-13	Ptch2
-0.961534584145533	9.79812772518865e-15	4.38996114446514e-13	B4galnt4
0.958627952608783	1.01511863079367e-14	4.52965740252931e-13	Eprs
1.85448988769763	1.14494531787323e-14	5.08828532562526e-13	Maff
-0.925990145025161	1.28742769273073e-14	5.69842491254244e-13	Prex1
1.00016120884155	1.35193491419366e-14	5.9599154831742e-13	Kirrel3
-0.93260885506513	1.37174581024424e-14	6.02306150362041e-13	Neurod1
1.03040033847315	1.391550545679e-14	6.0856774262623e-13	Myo16
-1.04829542366008	1.55019335204054e-14	6.75256842275753e-13	Numbl
1.34661765822002	1.58853311390737e-14	6.8922245025143e-13	Lmo1
-1.07513316313257	1.76334817570359e-14	7.62057989161352e-13	Tpx2
-1.07054973271736	1.86652457415666e-14	8.03483931392848e-13	Foxm1
-1.01214899379488	2.19981622440272e-14	9.4325713653393e-13	Cabp7
-1.05171033664859	2.41861113606318e-14	1.03303869418543e-12	Knstrn
-1.04189047202367	2.79285343944239e-14	1.18826171336276e-12	Crocc
-1.0306710272421	4.32304420317789e-14	1.83220294279088e-12	Mnx1
-0.988639912234229	4.39882845409014e-14	1.8571515361749e-12	Tnip1
-1.42911021876229	4.6203783934212e-14	1.94321431511818e-12	Fstl5
-1.33654001971416	5.22292588129685e-14	2.18824646561052e-12	Cenpa
-0.945803261231085	5.41198873616803e-14	2.25883651547211e-12	Tk1
1.22962384389957	5.78654633859496e-14	2.40601966510443e-12	Fabp3
1.06944879681005	5.85671384856866e-14	2.42600558172597e-12	Hrk
1.06467866287601	8.05573639438357e-14	3.32435407523114e-12	Dusp5
0.949779547512639	8.50523330202813e-14	3.49670209574392e-12	Slc7a8
-1.01846122984448	9.55382486927873e-14	3.91314685037585e-12	Pcp4l1
-1.15136934494198	9.59367426125107e-14	3.91486105448896e-12	Cenpi
1.86328905686758	9.64156471932427e-14	3.91983170088972e-12	Gast
-0.944980579123152	9.6776565186162e-14	3.91998655368451e-12	Stk32c
-0.960668399201876	1.02430278636415e-13	4.13373959041148e-12	Ncapd3
-1.2758306180583	1.0663244978587e-13	4.28756190952196e-12	Magee1
-1.08401498958328	1.09315103071021e-13	4.37938644675401e-12	Dyrk1b
-1.13396579951785	1.238638789049e-13	4.94419563177851e-12	Ttk
-0.975048665095946	1.25388249986584e-13	4.98690876848816e-12	Tnrc18
-0.979887669917199	1.28579691205579e-13	5.09537642730556e-12	Rfc3
-0.945233772337022	1.29395505088023e-13	5.10926064514829e-12	Mtss1
1.18936621089919	1.38453623257655e-13	5.44733126343829e-12	Diras2
-1.86829920517102	1.50252477113658e-13	5.89043371884507e-12	Pik3ip1
-1.00836483832649	1.55464689659668e-13	6.07308148894724e-12	Incenp
0.917049698562528	1.60647257730158e-13	6.23118356220473e-12	Fdps
0.954219998694113	1.6030891472172e-13	6.23118356220473e-12	Myc
0.935324640495267	1.61638658277506e-13	6.24756180250769e-12	Ghitm
0.905795871299527	1.76367163058858e-13	6.79292052244589e-12	Mars1
-1.79573206711323	2.025575999774e-13	7.77438732500671e-12	Kremen1
0.90726293382811	2.06878709511343e-13	7.91257001500353e-12	Selenos
-1.1084494510527	2.1592855766024e-13	8.23002700498771e-12	Cenpw
-0.936650988497385	2.46223812686837e-13	9.35224495454467e-12	Castor2
-0.96232769833328	2.94361566302306e-13	1.11420928044842e-11	Cacna1g
-1.09526924057213	3.11687002716756e-13	1.17573478653671e-11	Ccdc34
0.93041322355147	3.28815303734197e-13	1.23609780448297e-11	Tars1
-1.07168722941226	3.47810719835015e-13	1.30304377871295e-11	Ceacam1
-0.95866917654305	3.92693906716789e-13	1.4661908210987e-11	Ankrd44
0.864493776747224	3.97085193679462e-13	1.4775607359388e-11	Tmem130
-0.99504971146876	4.10118111309646e-13	1.52090084724527e-11	Rbmx2
-1.03977997711608	4.334664456111e-13	1.60207446918284e-11	Pkmyt1
-0.98258327044585	4.35093135202037e-13	1.60269038426603e-11	Kntc1
-1.00172570735048	4.54490259426477e-13	1.66854166479078e-11	Rprml
-1.22802511705379	4.58891303243595e-13	1.67908327856832e-11	Mtfr2
-1.52994991928736	4.63434995574007e-13	1.69007506525444e-11	Fgfr3
0.915006241168556	4.83264545326915e-13	1.7565546073025e-11	Zfp395
-1.58792072870097	4.89167368131674e-13	1.77214198019188e-11	Adamts16
-0.840513858148746	5.13807928648045e-13	1.85528606341105e-11	Zmiz1
-1.18441899900606	5.44920626126028e-13	1.96117826655259e-11	Enpp3
2.84303015875377	5.73137914036114e-13	2.05599179162563e-11	Nr4a3
0.825173524380814	5.98271122812498e-13	2.13916029808234e-11	Pcsk9
-1.13106747882784	7.47191029049393e-13	2.66295971619324e-11	Fn3krp
-1.51202776502214	7.80748048855095e-13	2.77355059297164e-11	Hsd17b11
0.86817460647895	7.87561203144837e-13	2.78872881513577e-11	Syt5
-0.975414305481781	8.24376149374165e-13	2.90970321275891e-11	Cks2
-0.976938717646718	8.35004871157671e-13	2.93777194573646e-11	Grb7
-0.989618856949196	8.48305599126900e-13	2.97503212831182e-11	Prc1
-1.09938413188238	9.71787140607424e-13	3.39723166956933e-11	E2f7
-1.7697116221284	9.89991498341183e-13	3.44988465945751e-11	Ifitm1
-1.8476506739145	1.00298201076178e-12	3.4840928899152e-11	Cyp2f4
1.03792116938824	1.01957608069236e-12	3.53056360812619e-11	Gale
-0.936798820963667	1.11501674647186e-12	3.84891158050994e-11	Rab3b
-1.00357161098769	1.12729691205672e-12	3.87910288515569e-11	Arf2
-1.06020820546068	1.19399823638116e-12	4.09578707523625e-11	Raph1
1.60875134011451	1.24816370936964e-12	4.26825328278833e-11	Smoc1
-1.86422628143547	1.40413856482345e-12	4.78671708884069e-11	Nod1
-0.909661430337678	1.42274220377853e-12	4.83512110553465e-11	Cbln1
-1.2993941874814	1.43024170642446e-12	4.84560592945102e-11	Rexo5
0.968100407781024	1.47695028247175e-12	4.98845638482843e-11	Ppp1r15a
-1.05547098321836	1.62799033648814e-12	5.48173310540808e-11	Nmt2
-1.1246182070233	1.94004363532804e-12	6.51249510244521e-11	Rps6ka5
-1.0198139204872	1.94711666010019e-12	6.51631084692677e-11	Ska1
-0.934700974694235	2.05491736122682e-12	6.85617868516315e-11	Ect2
-1.31286055636511	2.23166440655575e-12	7.42332733053407e-11	Wdr62
-0.937553736730005	2.39370387210301e-12	7.93827414020386e-11	Tacc3
-0.858654057249755	2.86560057910047e-12	9.47460769782708e-11	Pdx1
-0.865792088731298	3.60779974204097e-12	1.18927380685837e-10	Shc2
-1.23023014124267	3.74472050448514e-12	1.22901441039787e-10	Cckar
-0.934407252108544	3.75074999984776e-12	1.22901441039787e-10	Dcaf15
-0.933979887811362	4.01287931435066e-12	1.31099334028652e-10	Ypel3
-1.0223517560393	4.92578961728935e-12	1.6044626892874e-10	Nsl1
-1.08450314067726	5.23554117746387e-12	1.70031170133198e-10	Pclaf
-0.880173464378067	5.27009323846479e-12	1.70648417341085e-10	Cdk1
-2.88246605442742	5.30701198999253e-12	1.71338442982788e-10	Zmat4
1.08357470476828	5.76772384845756e-12	1.85666582652547e-10	G0s2
-0.979874910672325	5.81830527767173e-12	1.86747184307025e-10	Dhfr
-0.99298891620596	6.5880124914398e-12	2.1022271255388e-10	Cdkn3
-1.0480222052982	6.58749989813742e-12	2.1022271255388e-10	Zfp703
-0.929383496775574	6.63111038189407e-12	2.10984633803047e-10	Bub1
-0.845566014103753	6.78157961835896e-12	2.15148553383602e-10	Glis2
1.56456405604112	6.96087171413011e-12	2.2020025592509e-10	Sstr1
-0.797329424946219	7.25708653661093e-12	2.28911031357409e-10	Mlxipl
-0.972962161997381	9.33804055142947e-12	2.93706794077482e-10	Pmf1
0.853978722202526	1.08060672196862e-11	3.38909142487131e-10	Hspa9
1.26657637567865	1.09467985738786e-11	3.42344751981384e-10	Camk4
-0.877871246116091	1.14871117859751e-11	3.58221664984796e-10	Kif20a
-1.25565995041683	1.18935548696968e-11	3.69845755820572e-10	Sema3g
-1.1552043285154	1.22633991796949e-11	3.80269301682235e-10	Dctpp1
-0.897663821191213	1.31968715221081e-11	4.08062137177974e-10	Stard5
-1.95970543281106	1.34757907781176e-11	4.15516166773587e-10	Dpp10
1.40350511265698	1.35740730995045e-11	4.17374230849472e-10	LOC500877
-0.883121569288445	1.44116079170936e-11	4.41888882977477e-10	Camk2n1
-0.865190304420082	1.57496525239184e-11	4.80233154875144e-10	Atad2
0.800153509591513	1.57321200389891e-11	4.80233154875144e-10	Tmbim6
-1.112281096623	1.68551163545754e-11	5.12516931368903e-10	Krt18
-1.09447184652866	1.70464230852034e-11	5.16410464639939e-10	Dck
-0.86990066306361	1.70772523152317e-11	5.16410464639939e-10	Sez6
-1.02576730508784	1.74351113915861e-11	5.25783565234727e-10	Sapcd2
-1.01976710429034	1.75332811472494e-11	5.27295416858512e-10	Gpsm2
-0.84964051092805	1.76721500627331e-11	5.30019648192954e-10	Ube2c
-0.961075283140412	1.78325167004738e-11	5.33372032210084e-10	Ybx2
0.837565344572856	1.8197191717465e-11	5.42800471420144e-10	Yars1
1.00944264293077	1.87206384428028e-11	5.56900943595246e-10	Tnfrsf12a
-1.23979762083634	1.88402348700305e-11	5.58943940995472e-10	Slit2
-0.82735667435587	1.90228130596588e-11	5.62839404193733e-10	Ldb1
-0.890855913314318	2.01516200003072e-11	5.94635303073581e-10	Cacna1a
-0.88438637762463	2.32824154532535e-11	6.85177143244944e-10	Zfp367
1.45659985508653	2.49412843252672e-11	7.32033363739191e-10	Irak3
-0.967701528099519	2.50753107193567e-11	7.34004495377008e-10	Ckap2
-1.04214166928814	2.59779800394886e-11	7.58405018333688e-10	Dlgap5
2.49505394934058	2.83988661096675e-11	8.26881573702442e-10	Slc1a5
-0.831021701571097	2.90174652822009e-11	8.42657979901374e-10	Carhsp1
-0.870076435496477	2.99251406018951e-11	8.66723663290244e-10	Top2a
0.912552570790676	3.04581309207374e-11	8.79839218728776e-10	Dusp3
-0.828393108941599	3.21037001501216e-11	9.24940463380275e-10	Rap1gap2
-1.14517315294323	3.28332562830006e-11	9.38569412027338e-10	Arc
-0.855501414642991	3.27723552994011e-11	9.38569412027338e-10	Jup
-1.35529742612024	3.27774428844283e-11	9.38569412027338e-10	Lrrc56
-0.874066938385902	3.3161146605891e-11	9.45480276085366e-10	Bcar1
-0.869629270637731	3.34466076971672e-11	9.51148737543534e-10	Kif2c
0.794562405169597	3.36633162650863e-11	9.5483778460427e-10	Mapkapk2
-0.837483157454639	3.51788720725531e-11	9.95253811186638e-10	Cpt2
-1.12049404669941	3.73538323290102e-11	1.05406945366464e-09	RGD1306227
0.850636298831129	3.7510952368223e-11	1.05578903627175e-09	Pde2a
-1.81357158372278	3.87170768785538e-11	1.08694975165188e-09	Lrrc34
-1.05878589626973	4.05380491758945e-11	1.1351687903158e-09	Hivep3
-1.02682086218303	4.32961401940581e-11	1.20931738145083e-09	Tedc2
-0.76619484311947	4.50367875892917e-11	1.25474319128846e-09	Vwa5b2
-1.16311085778975	4.5568937056312e-11	1.26635499257503e-09	Evpl
-1.43983005400483	4.66965536692912e-11	1.29441431724194e-09	Dpysl3
-0.986702073652885	5.10039273626791e-11	1.41025216790964e-09	Cit
-0.953646994375025	5.22004535380822e-11	1.43970949368726e-09	Cpne2
-0.946276711855407	5.27073296111585e-11	1.4500460078739e-09	Bok
-0.944225451774935	5.63707547273612e-11	1.54695443660561e-09	Mdm1
-1.48806756948637	5.97548249219549e-11	1.63227724500692e-09	Lcp2
-0.871753568228738	5.97773027687695e-11	1.63227724500692e-09	Pim2
-0.976536506828022	6.37232307050407e-11	1.73570695644971e-09	Vipr1
-0.840663008918317	6.39268940158197e-11	1.7369443455734e-09	Cemip2
0.850171776630761	7.1318751771016e-11	1.93300231651961e-09	Card9
-0.909325934914562	7.24773844593301e-11	1.95956711628095e-09	Aurka
0.882497571804874	8.26516172767822e-11	2.22915676375243e-09	Tmem150a
-1.06872798360482	8.96557893928116e-11	2.41168051876794e-09	Cntrob
-0.856098582202617	8.98585526260442e-11	2.41168051876794e-09	Tef
-0.866097102187485	9.13492042195955e-11	2.44570784077683e-09	Mcm3
-0.971928198618942	1.03963694311455e-10	2.77666538310667e-09	Card10
-1.20482673782617	1.06295337340662e-10	2.83204834463215e-09	Mastl
0.769297877023075	1.07567560498225e-10	2.85900511280634e-09	Marchf6
-1.04156316263266	1.08562431683255e-10	2.87847780818136e-09	Mov10
-0.790482079053242	1.11141206884878e-10	2.93975187463929e-09	Wls
-1.22905426424338	1.15482263783006e-10	3.04723271525495e-09	Brca2
0.871846261299197	1.20475598082189e-10	3.17136844160238e-09	St3gal1
-0.858042249992193	1.37613006229172e-10	3.61382289324789e-09	Trafd1
-0.80043238104992	1.38576768316323e-10	3.63044674417249e-09	Cyb5a
-1.11301014359263	1.41334915829717e-10	3.68511489563612e-09	Rad51c
-1.1209726765229	1.41090466779565e-10	3.68511489563612e-09	Tmem178a
-0.971175413309593	1.43202772655818e-10	3.72496880436708e-09	Pbk
-0.862010008114236	1.43792718291198e-10	3.73147202998221e-09	Lmnb1
-0.820882883679694	1.46384138317749e-10	3.7897610526272e-09	Mcm5
-0.861748357254049	1.47663020506602e-10	3.81387523788464e-09	Pole
-0.900754400568627	1.48013373998708e-10	3.81395024972726e-09	Ero1b
-0.756836663651221	1.53740428278417e-10	3.95224515506367e-09	Ankh
-0.971564825645255	1.57603990760498e-10	4.04210048265883e-09	Bard1
1.60264301504998	1.60790983010258e-10	4.11422522261912e-09	Bmp2
-0.800245021639061	1.67999535360724e-10	4.28867651082481e-09	Add3
0.889132679067603	1.78873403528898e-10	4.55566902676732e-09	Ifrd1
-0.844227481465766	1.82959235654065e-10	4.63820676622327e-09	Maob
1.28937212576756	1.82715351730341e-10	4.63820676622327e-09	Nnmt
-0.889744749669921	1.98538489725037e-10	5.02155991177819e-09	Mapk1ip1
-0.767894649319935	2.04026791961321e-10	5.14851056404463e-09	Ndrg4
-0.860554654676156	2.05426881350949e-10	5.17195155181048e-09	Tcf19
-0.923095754526498	2.1039395711855e-10	5.28488436450874e-09	Mad1l1
0.959640387954313	2.13960270222422e-10	5.3621960872866e-09	Ccdc107
0.966230111358422	2.22341345657143e-10	5.55954658605572e-09	Lrrc73
0.998092439149574	2.34492727940417e-10	5.85006062409535e-09	Lmo4
-0.842480994559623	2.47997138515798e-10	6.17293557707009e-09	Ntrk1
-0.852818042971918	2.58273795259946e-10	6.414188802191e-09	Xrcc1
-1.2527780112713	2.62909582518995e-10	6.51457897812868e-09	Crnde
-0.758418394342242	2.65907627945208e-10	6.57402709899673e-09	Slc30a8
-0.857589268499948	2.91700461865156e-10	7.18207901068013e-09	Smc4
-0.852002303532335	2.91810807940543e-10	7.18207901068013e-09	Tax1bp3
-3.08366257080427	2.95999819522142e-10	7.26888147403703e-09	Postn
1.58806525877838	3.08388784327313e-10	7.55621358384133e-09	Cth
-0.926628049476963	3.28150789317815e-10	8.02251940833331e-09	Cenpm
1.35743708839923	3.39622642700568e-10	8.26615908852359e-09	Etv5
-1.1545944595681	3.39510398407486e-10	8.26615908852359e-09	Phldb3
-0.984226351345517	3.44495338135086e-10	8.36620647501957e-09	Pink1
-1.02585462692532	3.4649856996168e-10	8.39627991715091e-09	Cdk5rap2
5.48800617322173	3.54080666147812e-10	8.56110896983376e-09	Il9r
-0.797003764837455	3.57704752217226e-10	8.62972541777691e-09	Ctnnd2
-1.20301111384166	3.60391802873543e-10	8.67548425469930e-09	Traip
-0.997666544058335	3.8486546258705e-10	9.24435050944867e-09	Fam131b
0.849084499415033	3.92392852970345e-10	9.38408790208165e-09	Abcc4
-0.947029528657725	3.92157449397833e-10	9.38408790208165e-09	Spdl1
-0.77368106325626	3.95879715468034e-10	9.44689486237524e-09	Fgfr4
-0.8307871856957	4.1546858102648e-10	9.89283864192554e-09	Lig1
1.27487228312735	4.2220113263012e-10	1.00313892486598e-08	Cyp2s1
-0.818705767910089	4.35159995598559e-10	1.03169573902492e-08	Smc2
-0.773851618474165	4.94197869212321e-10	1.16914008843613e-08	Tubb5
-1.09303276130777	5.02341403212048e-10	1.18584980280831e-08	Mcm10
-0.780469760377691	5.03970266248715e-10	1.1871419769554e-08	Tspan7
-0.852192995360912	5.06717791296523e-10	1.19105807174774e-08	Arrdc4
-0.865476496874408	5.57868323845959e-10	1.3084873057387e-08	S100a5
-0.819535894806646	5.7801158305673e-10	1.35284288853171e-08	Ocrl
0.811874425348095	5.89358333275024e-10	1.37646519667233e-08	Adra2a
-0.832090128520298	6.24966224006896e-10	1.45652956282881e-08	Mrpl14
-0.930509213142984	6.3437404861753e-10	1.47532286688022e-08	LOC361346
-1.02489512089558	6.63321553793803e-10	1.53938281099251e-08	Derl3
0.973703604363793	6.67502738279076e-10	1.54256369643988e-08	Gpr158
-0.776269398859698	6.66569592642325e-10	1.54256369643988e-08	Raly
-0.950825373938575	6.699324067861e-10	1.54492605657374e-08	Ffar1
-1.12734455197923	7.02154600376989e-10	1.61583879420088e-08	Chek2
-0.806222542292041	7.38657290204981e-10	1.696284743636e-08	Sdc3
1.15694097657328	7.99086231411715e-10	1.83122537833119e-08	Sec16b
-1.36570156349638	8.2439149394446e-10	1.88216283117604e-08	Slc35d2
-0.957361305332054	8.24742936864055e-10	1.88216283117604e-08	Spc25
0.726239276627996	8.29732667027391e-10	1.88962147011611e-08	Man2a1
0.987274176126014	8.39631884555369e-10	1.90820687303608e-08	Mmp15
1.80968037128055	8.49007558610169e-10	1.92552809315368e-08	RT1-S2
-1.56023791477351	8.67753582306632e-10	1.96398578824328e-08	C1r
-0.816382670188165	8.72203545882353e-10	1.96999553974292e-08	Ckmt1
-1.16468741887541	8.75320496547884e-10	1.9729759939643e-08	Gab1
-0.794424863477925	8.9720652153516e-10	2.01816311206792e-08	Hpca
-1.34520981517033	9.74233140116708e-10	2.18694420839695e-08	Samd11
0.715445304371526	9.80806853348663e-10	2.19720751616495e-08	Resp18
1.49289088298465	9.93319577050608e-10	2.22070651675856e-08	Runx1
-1.05076035961328	1.00616281220929e-09	2.24484739626451e-08	Diaph3
-2.10730480953817	1.01209034647211e-09	2.24893031036931e-08	Capsl
0.797816867102508	1.01034426389587e-09	2.24893031036931e-08	Rgs9
-0.810598691390786	1.05046938105777e-09	2.32949543350932e-08	Timeless
0.810273878312316	1.07934719600019e-09	2.38870850211575e-08	Sdc1
0.889687688034839	1.08642031854533e-09	2.39952431321369e-08	Rhpn1
-0.961887046034514	1.10958497303746e-09	2.44576591346027e-08	Fam102b
0.722248177508266	1.18014146866692e-09	2.59607472977091e-08	Man1b1
0.79092909557194	1.19219891419731e-09	2.61735349622878e-08	Ccng1
0.757576073622361	1.29850664057275e-09	2.8450513759615e-08	Clu
-0.91910497901964	1.38490716966054e-09	3.0283119524629e-08	Cdc45
-0.780827923393369	1.44775698876046e-09	3.15944899912993e-08	Tp53i11
-0.784536745501751	1.48201817270805e-09	3.22780029401116e-08	Rbpj
0.720602016308626	1.55298227767437e-09	3.37566068555081e-08	Ssr2
-1.16816600238763	1.64186133900233e-09	3.56180077435347e-08	Ier5
-0.770892820699595	1.66213148782304e-09	3.59866219760029e-08	Tmem38a
-1.11397392484214	1.66618090081183e-09	3.60032829689201e-08	Slc2a5
0.732383671871507	1.70236507868152e-09	3.67128909011533e-08	Aars
-0.942065112605197	1.72864966430866e-09	3.72066418923846e-08	Mboat1
0.836397983078093	1.76615212966358e-09	3.79394362569806e-08	Mllt11
-0.774122470809564	1.78085464450034e-09	3.81805496732036e-08	Rad21
-0.751124078291465	1.82512175493999e-09	3.8977357011627e-08	Kcnh6
-0.8228788418343	1.82190779281568e-09	3.8977357011627e-08	Taf9b
-1.13504632270798	1.83340745633518e-09	3.90782789285267e-08	Rtkn2
-0.946702364271608	1.85523738500158e-09	3.94669394867487e-08	Arhgef39
-0.938766389553536	1.90916883229626e-09	4.05356794431646e-08	Vmac
-1.55665991091657	1.93958434637387e-09	4.11019640350309e-08	Ptprm
0.806006198739394	1.96447771085948e-09	4.14693689078932e-08	Dnajb9
0.741077849872586	1.961903126729e-09	4.14693689078932e-08	Ninj1
0.747494126440068	2.11249291874377e-09	4.45083200941467e-08	Iars1
-1.44929388880132	2.1447976057667e-09	4.5102381836209e-08	Tnfsf10
0.953044522239314	2.15162891687948e-09	4.51595231751168e-08	Sdcbp2
-0.727274599863005	2.16844168821882e-09	4.53390179268152e-08	RGD1561149
1.00242343970832	2.16761013414226e-09	4.53390179268152e-08	Snhg4
-0.75047589647081	2.20447811672481e-09	4.60048598617647e-08	Plec
-0.91943555362932	2.21728228851588e-09	4.61842650494096e-08	Brca1
-0.795277159551372	2.26263950782627e-09	4.70397611314564e-08	Abhd8
2.31592782770369	2.30275297549369e-09	4.77832124990439e-08	Cdh10
1.19702881047595	2.37996241624962e-09	4.92921649871171e-08	Hbegf
-0.821085612031872	2.41222079657259e-09	4.98661914952493e-08	Spn
-1.12584149021662	2.54350881439238e-09	5.24813839390699e-08	Slfn13
-0.967296193565848	2.5601241593217e-09	5.27251086245296e-08	Slc12a6
0.898145695081725	2.60644553013812e-09	5.35785628919966e-08	Nedd9
-1.33620335632104	2.63652173754112e-09	5.40955123607268e-08	Slc29a1
-0.778596194284971	2.67255909137964e-09	5.47326140784968e-08	Rrm1
-0.713753679259477	2.67798537340825e-09	5.47416116273788e-08	Krt8
-0.752664690955671	2.69258434278941e-09	5.4937729239404e-08	Cnot6l
-0.969239801080964	2.7630902330065e-09	5.62716910718225e-08	Cdca2
-0.762573291251248	2.92739504173891e-09	5.95074358762371e-08	Siae
-1.52429403452189	3.03509633371541e-09	6.15827217286397e-08	Ptpn14
-0.844340949358798	3.08539414503243e-09	6.24877703505922e-08	Itm2a
0.709250523519473	3.10495247567127e-09	6.27680724225479e-08	Gng3
0.770531803587081	3.29713692188224e-09	6.65306470432009e-08	Tgfbi
-0.80113678977584	3.32374979177665e-09	6.69445898428115e-08	Mtmr11
-0.994308766335489	3.37281768962147e-09	6.78084611336535e-08	Ets1
-0.767965032202142	3.42594923993736e-09	6.8750721767445e-08	Coro7
-0.858664678206314	3.43376536184074e-09	6.87818291549741e-08	Xylt1
-0.732309406299254	3.47517311069675e-09	6.94844721969366e-08	MAST1
-0.923964974459256	3.62161826239714e-09	7.22809157569698e-08	Ovol2
-0.89680983223908	3.64242935205388e-09	7.25643321188665e-08	Knl1
-0.789714339828033	3.6550272905355e-09	7.26833959568988e-08	Ttc8
-0.933527245049271	3.84974861627469e-09	7.64047973751102e-08	Mycl
-1.09292810100006	3.85608615703845e-09	7.64047973751102e-08	St6galnac5
-0.749035891252985	4.1085561510902e-09	8.12605781450758e-08	Patz1
-0.744068373161735	4.12061509763895e-09	8.13525034654367e-08	Nelfcd
3.46591106030583	4.15531454863498e-09	8.18902833040686e-08	Nos1
0.95026458621286	4.33553816506801e-09	8.52888932579777e-08	Htra4
-1.04548298437625	4.77469631056836e-09	9.37600025064559e-08	Wnk3
-1.43991205880307	4.80941727300272e-09	9.42731667959837e-08	Smad7
-1.02991519097761	4.87453788248353e-09	9.53793268021778e-08	Slc8b1
0.834543099801298	4.97696246470684e-09	9.72101725535355e-08	Pdgfrl
1.44607863448131	5.05145026662497e-09	9.84898216283166e-08	Dusp6
0.865424464557807	5.13419433152029e-09	9.99256226544295e-08	Cmbl
0.717189728998632	5.28594692417883e-09	1.02697060861435e-07	Scg3
0.71997295063337	5.44172575215745e-09	1.05536790779916e-07	Ostc
-0.739249703425048	5.47634908284198e-09	1.06020959228142e-07	Ncaph2
-0.88549430043093	5.50573204386148e-09	1.0640214902371e-07	Msn
0.901695702373228	6.17188947220289e-09	1.18909572290751e-07	Ern1
0.791477580321822	6.17458833977665e-09	1.18909572290751e-07	Ugt8
-1.00442661827128	6.19934326580059e-09	1.19177217213123e-07	Cenpu
-1.03273115591665	6.32604987915289e-09	1.21400436229827e-07	Lrch1
-1.22536637104647	6.33973423573194e-09	1.21450720254153e-07	Sass6
-0.811355580185964	6.37064671356414e-09	1.21830294381173e-07	Psd
-0.700588356500022	6.86680736845339e-09	1.31090338232196e-07	Ifi27
-0.795469348641649	7.15385221983026e-09	1.36333048293536e-07	Pold1
-0.695707141772629	7.21207309139608e-09	1.37204378378258e-07	Mknk2
-1.28371333090746	7.30012559400571e-09	1.38639236410728e-07	Tppp3
-0.789617851837894	7.48748336433661e-09	1.41951821917656e-07	Ppip5k1
-0.842722471761038	7.83139164889458e-09	1.47960733442196e-07	Cchcr1
-1.06799792477432	7.8252563902177e-09	1.47960733442196e-07	Zfp956
1.90268494391756	7.89576408068331e-09	1.48920622532063e-07	Cngb1
-0.767673733105496	8.1044264138738e-09	1.5259397726431e-07	Frmd8
-0.929488420416215	8.38250206587044e-09	1.57559460919623e-07	Ryr2
-0.690889845278212	8.53574985317181e-09	1.60165685706439e-07	Numa1
0.744207806410905	8.79665775752310e-09	1.64779713659268e-07	Cars
-0.785126129623902	8.88688064956266e-09	1.66186182095825e-07	Rrm2
-0.771395129961201	9.06557494071226e-09	1.69239483204419e-07	Rab9b
0.762417239634834	1.01596658013939e-08	1.89342362482005e-07	Prickle1
-2.19431755442705	1.04126381008367e-08	1.93728014293025e-07	Gabrd
-1.25009221664531	1.05815511734086e-08	1.96537541845188e-07	Syne3
-1.07502425333321	1.06963617671081e-08	1.98334397158017e-07	Eme1
0.756288773623321	1.08737927336727e-08	2.01284355543887e-07	Acat2
-0.903721156808495	1.09168498857003e-08	2.01741180463522e-07	Rad54l
-0.966615324549591	1.10599256880663e-08	2.04041687862023e-07	Fam89a
-3.03425194686732	1.17193220493195e-08	2.15843956602987e-07	Cpne6
-1.17200119128143	1.18857150358364e-08	2.18541865910177e-07	Sult1d1
-0.814212989311657	1.22685764398691e-08	2.25204286923817e-07	Hmmr
-1.11688145500528	1.24443539402145e-08	2.28049537899391e-07	Itgal
-1.83014039411706	1.25384802852944e-08	2.29391496819461e-07	Cyp26b1
0.681471211942941	1.26279435743168e-08	2.30643821323254e-07	Tm4sf4
0.695035434295526	1.28286654012292e-08	2.33920697855969e-07	Smim14
-1.03596937096225	1.35234426316169e-08	2.46180480542717e-07	RGD1560010
-0.825743386683312	1.35896135942983e-08	2.46975477524194e-07	Ttf2
-0.786101497183879	1.38265161231173e-08	2.50865566088361e-07	Lima1
-1.01286060961263	1.40919583017869e-08	2.55259779337814e-07	Hspa12a
-0.810804148206795	1.42858331998783e-08	2.58345290008344e-07	Bcam
-0.739696820872684	1.43547818002418e-08	2.59165197074431e-07	Anxa4
-1.15388909823542	1.44555777825591e-08	2.60556448799919e-07	Stom
-0.932627014113153	1.47339839771829e-08	2.65139249373011e-07	Pak1
-0.875489072353661	1.48964792063334e-08	2.67624635430314e-07	Kif18a
-0.771633754346284	1.49924130670745e-08	2.68469360909097e-07	Ccnb1
-0.799161507517178	1.49708038804671e-08	2.68469360909097e-07	Gmnn
-0.681795658182905	1.50322520280814e-08	2.68744349368485e-07	Tuba1b
-1.34265819817552	1.51961517660534e-08	2.71232777131656e-07	Fut10
-0.699517631270417	1.53961409920921e-08	2.74356233230836e-07	Ripply3
-1.38495111090256	1.57633995746282e-08	2.80445441054608e-07	Micalcl
-0.6829059091663	1.58046502307149e-08	2.80724345602843e-07	Med25
-1.02620221600287	1.61435982662692e-08	2.8628154793027e-07	Slc41a3
0.704263619182351	1.62313265670544e-08	2.873730189138e-07	Ssr1
-0.725725515969533	1.64350164389194e-08	2.90510749516938e-07	Rph3al
-1.32770372037993	1.6499633799767e-08	2.91184051800711e-07	Rnf182
-0.742413365136158	1.67635444840067e-08	2.95366657786422e-07	LOC100910996
-0.884153039043803	1.80760163558153e-08	3.17981460797732e-07	Carmil3
-0.707258815407731	1.85566263616347e-08	3.25913740114663e-07	Tmprss6
-0.864811278872449	1.88637300849235e-08	3.30778219077005e-07	Clspn
-1.81594785064679	1.91084975122959e-08	3.34535848791822e-07	Hrh3
-0.769806241827472	1.93329083202901e-08	3.37925692088893e-07	Thra
-0.76158745703652	1.940848258421e-08	3.38707334382946e-07	C1qtnf6
-1.11214257953239	1.94914509296911e-08	3.39615328341619e-07	Ska3
-0.959112050146677	1.99730121421914e-08	3.47454444191498e-07	Cry1
-0.668404792282583	2.13309916351116e-08	3.70490973383893e-07	Rfx6
-0.688170461900042	2.14806127004646e-08	3.72500293227488e-07	Rtl8a
-0.951112108348319	2.23159279231994e-08	3.86375300966814e-07	Lxn
0.711150776680846	2.23667316795988e-08	3.86645060861349e-07	Tmed3
-1.35919444751569	2.25678175863258e-08	3.89507757303614e-07	Oas1b
-1.0094960188521	2.28768125064071e-08	3.94220990396909e-07	Nfatc2ip
0.694635142972162	2.33635143607593e-08	4.01976954761841e-07	Eif3c
0.697079348185481	2.36695721273499e-08	4.06605466732269e-07	Saraf
2.0936334692926	2.3925913862585e-08	4.10366806983743e-07	Prss12
-0.868685221941678	2.47083877160107e-08	4.23126321308346e-07	Ercc6l
-0.72694659009882	2.54421784043247e-08	4.35013695240299e-07	Cnnm3
-0.90616715004468	2.55112772248506e-08	4.3551678086654e-07	Reck
-0.830237458479314	2.55824609667178e-08	4.3605384166407e-07	Fchsd1
-0.870892878546392	2.59721366548213e-08	4.42009525674378e-07	C2cd4c
0.691689547340606	2.66343257092989e-08	4.52577389026276e-07	Gars
0.71258134068371	2.68387812314004e-08	4.55346679408164e-07	Hmgcs1
-0.811969721717941	2.75594199524297e-08	4.66851470397871e-07	Trim14
-0.787865289480444	2.7862318227717e-08	4.71255265309167e-07	Sesn1
-0.890669786361668	2.83209947259775e-08	4.78276244780085e-07	Sema4f
-0.78044240249748	2.90109888717434e-08	4.89159647909504e-07	Mpp2
-0.700111848215763	2.9054576882299e-08	4.89159647909504e-07	Nsmf
0.758790743978386	2.95214353433413e-08	4.96258492747101e-07	Sc5d
0.773435201733433	2.99078481826312e-08	5.01985396790126e-07	Otub2
-0.694915461539533	3.00463395916677e-08	5.03539953737002e-07	Pnma8b
0.945000878759108	3.28493488831163e-08	5.49675766295683e-07	Tmem51
-0.716262987753809	3.31685938645202e-08	5.54172990640545e-07	Cdc25b
-0.771790065285381	3.41209131261498e-08	5.69217725510253e-07	Sp110
-1.03652396534967	3.45648924691661e-08	5.74877007021268e-07	Igsf3
-0.818497129107324	3.45136776331926e-08	5.74877007021268e-07	Ube2t
-1.12343187449776	3.56979790124188e-08	5.9282407809277e-07	Ttc38
-0.679234357162359	3.6554319210873e-08	6.05527879181287e-07	Arf5
-0.903991119473871	3.657328813858e-08	6.05527879181287e-07	Rasgrp3
-0.727585608248818	3.73397891661932e-08	6.17287448309191e-07	Rab3c
-0.773597050573234	3.7735651505265e-08	6.22893603869615e-07	Dnmt3a
-0.658193504351162	3.83196509289595e-08	6.3158379616695e-07	Lasp1
0.710461526961385	3.84096122361272e-08	6.32117411568169e-07	Lars1
1.16163156552718	3.92838331528787e-08	6.45536881016691e-07	Cebpb
-0.88808284828398	3.94871620501129e-08	6.47908188077861e-07	G2e3
-1.17268586700147	4.225171134e-08	6.92234381162956e-07	Tmem86a
-1.15316098880924	4.26778673676817e-08	6.98174292242984e-07	Mrnip
-1.022238943555	4.292460651419e-08	7.00492302652277e-07	Nde1
-0.744921986707987	4.30110059203457e-08	7.00492302652277e-07	Plcb3
-0.760927734057274	4.29965230900192e-08	7.00492302652277e-07	Rin3
0.791908349658475	4.34047291283354e-08	7.05857350580353e-07	Soat1
-0.88778414023673	4.37420460706697e-08	7.10290591298434e-07	Arhgef40
-0.944289982531147	4.44869251099847e-08	7.21319020579471e-07	Mmd
-0.906448346588616	4.4560635227555e-08	7.21448514591256e-07	Trip13
-1.09988050537161	4.5629346323352e-08	7.37663232093425e-07	Gata3
-1.15485965482294	4.75636324797236e-08	7.67802931955774e-07	Pole2
0.689583643419284	4.92149897076627e-08	7.93293600618229e-07	Farsb
-0.781566672904926	5.32954270376955e-08	8.57806308787072e-07	Retreg3
-1.64753505566713	5.3438592394126e-08	8.58851286545126e-07	Plxdc1
-0.695582514653318	5.50875821315434e-08	8.84059048330339e-07	Slc2a2
-0.906889604593151	5.66206554011189e-08	9.07335670566544e-07	Il10rb
-0.758317061445302	5.76930117215789e-08	9.23172288145439e-07	Nkx6-1
0.964094332596227	5.78128699199525e-08	9.23743628982997e-07	Rcn3
2.14088052532066	5.96962293474738e-08	9.52449868527936e-07	Adamts14
-1.1041335060712	6.04885528944871e-08	9.63690631527989e-07	Tonsl
-0.787835458152486	6.08491073642606e-08	9.68029929764476e-07	Mad2l1
-0.878720719426749	6.11798287197337e-08	9.7188274943056e-07	Inpp5k
0.700189495193866	6.28066996749692e-08	9.96284887763204e-07	Hsd17b12
-0.660114340123384	6.31309402920341e-08	9.99983162461268e-07	Ndufa11
0.851505045534988	6.4258903107567e-08	1.01638325563655e-06	Pvr
-0.944072135819693	6.73303346788795e-08	1.06343177520872e-06	Ptgr1
0.711600399728824	6.74819837207935e-08	1.06429559669993e-06	Slc30a7
2.66641636337803	6.94994667218789e-08	1.09454181665146e-06	Mef2b
-0.806423589777401	7.15578671146651e-08	1.12534485289066e-06	Gins3
0.679321088600949	7.39698413455641e-08	1.16161222954257e-06	Ppat
-0.986056842557105	7.49895708372285e-08	1.17594359868608e-06	Phactr2
-1.57807107347985	8.03887152587579e-08	1.25881159400198e-06	Sync
-0.814317722931846	8.13677427317807e-08	1.27232722502387e-06	Ppm1d
0.771245606393915	8.17521389262431e-08	1.27651952915131e-06	Klf9
0.757367523098537	8.33514463605658e-08	1.29964321974422e-06	P4ha1
-0.692454189575253	8.40246160219938e-08	1.30828114904032e-06	Tmpo
-0.852896666985908	8.41573869461249e-08	1.30849240298529e-06	Dnajc12
-0.682618469355728	8.68978024178643e-08	1.34918978379193e-06	Sort1
0.813387719440858	8.80119249310789e-08	1.36455776831702e-06	Pnpla3
-0.906111512074427	8.82087536076017e-08	1.36568051953546e-06	Uaca
-0.800421044693432	8.84227753030638e-08	1.36706592183342e-06	Zbed5
-0.752509472299692	8.87568292748748e-08	1.37030058361505e-06	Ctdspl
-0.635160620534281	8.94610580651159e-08	1.37923319435502e-06	Wif1
-0.725187462475519	9.06766746635906e-08	1.39601382578153e-06	Plbd2
-0.725195164074221	9.30026765695083e-08	1.42981846036904e-06	Wdtc1
-1.02636601715287	9.35156810595216e-08	1.43569458879772e-06	Prr11
-0.702644190558308	9.48140046859255e-08	1.4535940355271e-06	Stat1
0.726770484398598	9.82275670266054e-08	1.50382706171694e-06	Aen
2.34259064531334	9.8833007517664e-08	1.50864004851854e-06	Abcb1a
-0.79161804336215	9.86868987528067e-08	1.50864004851854e-06	Calb1
-0.74324893495075	9.89542529774392e-08	1.50864004851854e-06	Rgs3
-0.906375396606803	9.91382880126981e-08	1.50934949724742e-06	Caskin2
0.663186613320565	1.01695628759447e-07	1.54400126817766e-06	Errfi1
-0.891615661478909	1.01687173652294e-07	1.54400126817766e-06	Mapk13
-0.715310465427141	1.05761855680876e-07	1.60351918481903e-06	Nudt2
-0.750003623726649	1.06916827968534e-07	1.61834272801335e-06	Igsf1
-0.656210395050749	1.07034419289213e-07	1.61834272801335e-06	Ubtf
-0.69965054072502	1.09836792045901e-07	1.65842980232167e-06	Slc48a1
-0.735980685696613	1.11120443122728e-07	1.6755070112063e-06	Pola2
0.985704921990483	1.11552281701933e-07	1.67971110595626e-06	Ttc39b
-0.681584142570156	1.1926924323185e-07	1.79344997665208e-06	Cand2
1.19107698248033	1.20243827245549e-07	1.80563131556004e-06	Ros1
0.638462505374877	1.23167542463616e-07	1.84700835194414e-06	Rps6ka2
-0.732516961611055	1.24016663123602e-07	1.85720451720025e-06	Plk4
2.07888580496972	1.24870414162817e-07	1.86744214750033e-06	Cpa4
0.640529333619564	1.25952397011839e-07	1.88106049251559e-06	Irs2
-1.60668143380955	1.29789876730981e-07	1.93573841966845e-06	Chrdl1
-0.745968234572256	1.31322656618537e-07	1.95594138629808e-06	Cdk2
0.630967210649949	1.3219834423951e-07	1.9663160226519e-06	Stat3
-0.761344473673589	1.33867926752073e-07	1.98845498235115e-06	Tgm2
-0.632747469105078	1.34443329389393e-07	1.99430327933429e-06	Peg3
-0.703355647825709	1.35541210312357e-07	2.00787566207658e-06	Pola1
-0.797754420483014	1.45135647635647e-07	2.14710782223248e-06	Gata4
-0.755204823241356	1.46226931445831e-07	2.15929844361984e-06	Heca
-2.00660189732358	1.46445968517445e-07	2.15929844361984e-06	Trim34
-0.648489939611919	1.46549816935117e-07	2.15929844361984e-06	Wdr6
-0.664382474170391	1.48024894102431e-07	2.17810893104877e-06	Bace2
-0.711999032749901	1.48897323283591e-07	2.18801327668538e-06	Rpa1
-0.642630968875149	1.53414992874021e-07	2.25138553045204e-06	Nlgn2
-0.630351960930353	1.53952015480801e-07	2.25625003195294e-06	Lrrn2
-0.767186693487905	1.65174735819716e-07	2.41749743345736e-06	Lsm3
-0.814561288681075	1.65448769352185e-07	2.41828380982548e-06	Rad51ap1
-0.702931942200626	1.67209680378632e-07	2.43685573857718e-06	Dek
-0.681064336808293	1.67385371858175e-07	2.43685573857718e-06	Msh2
-0.680744166125496	1.67325510096064e-07	2.43685573857718e-06	Niban3
-0.747826979482261	1.6884546016658e-07	2.45485644536232e-06	Rpa2
-0.805206897950938	1.71711595278197e-07	2.49322510763065e-06	Bcas3
-0.848273626348851	1.7209890547036e-07	2.4955478009883e-06	Gria2
-0.745742283194885	1.72958381362511e-07	2.50470204777874e-06	Tfeb
-0.852776909860917	1.78988870904367e-07	2.58861770213074e-06	Tmem53
-0.66357652085842	1.80608502079496e-07	2.60517677703893e-06	Gpsm1
-0.941031258383414	1.80488635911829e-07	2.60517677703893e-06	Kcnb2
0.672523018811405	1.89510928386215e-07	2.73000191718567e-06	Lonp1
-0.856358680229028	1.92724377859932e-07	2.77265464714086e-06	Lrrc57
-0.906279346065123	1.96889888321898e-07	2.82887474359878e-06	Fras1
-1.18496591510598	1.97211768997391e-07	2.829795540241e-06	Neil3
-0.824472309789131	2.03976215343931e-07	2.92303774912576e-06	Ccng2
-0.685956363456476	2.10501697178345e-07	3.0126168577923e-06	Ap1s2
-0.654254550138604	2.13137161278327e-07	3.04636278561484e-06	Ndrg1
-0.815187519398572	2.14129120816214e-07	3.05656093524003e-06	Dsn1
0.690369155059301	2.1705474401176e-07	3.09429860391829e-06	Sting1
-0.761562143477147	2.19576464022226e-07	3.12618786714912e-06	Hmg20b
-0.642956316213511	2.19895285436689e-07	3.12667169460951e-06	Tenm3
-0.698638256702857	2.20651613946106e-07	3.13336709739509e-06	Chrm4
-0.721740823674119	2.22126548308582e-07	3.1502365901593e-06	Ezh2
-0.725522331496544	2.2899628800022e-07	3.23929414095157e-06	Lrrcc1
-0.790273740467207	2.28926294906848e-07	3.23929414095157e-06	Rhoc
-0.65528243322651	2.31949008124807e-07	3.27683946227286e-06	Tubb4b
1.13356488165167	2.34127934198872e-07	3.2991300817728e-06	Clcnka
-0.831320149157644	2.33993980570372e-07	3.2991300817728e-06	Eola2
-1.75728618364706	2.36841859783923e-07	3.33309371134375e-06	Rgs20
-0.647656349191693	2.40767720799289e-07	3.38400418849397e-06	Chd6
-1.17884206870099	2.41808489295658e-07	3.39428617263227e-06	Doc2a
0.97784725836467	2.47209619222056e-07	3.46567048556898e-06	Slc35f1
-0.631196162581434	2.4922448864199e-07	3.48946072936623e-06	Ssh3
-0.721895152119606	2.54432013947525e-07	3.5578346714675e-06	Kmt5c
-0.745579296737952	2.55311024242073e-07	3.56558411336545e-06	Mms22l
-0.771612082130323	2.64664036033785e-07	3.69150841619169e-06	Cenpc
-0.877203472319174	2.66834796442662e-07	3.71706289410038e-06	B3gnt3
0.656497118045863	2.81574155223745e-07	3.9174138173524e-06	P3h1
-0.97664762307814	2.82219647076747e-07	3.92142413412842e-06	Olfm2
-0.83895867938344	2.86889545712234e-07	3.98127249466902e-06	Chaf1b
-0.64813222580506	2.88607376320749e-07	4.00005450741523e-06	Limd2
-0.610380531952107	2.91769297835614e-07	4.03877879236007e-06	F3
-0.658632816333216	2.95030588512805e-07	4.07877930743711e-06	Slc35g1
-0.835440954658446	3.06684715408382e-07	4.2345636742614e-06	Rad51
-0.685581843785846	3.175562092952e-07	4.37916395657464e-06	Lrrc4b
0.659535486918991	3.19671799128118e-07	4.40280720078965e-06	Ccdc47
-1.06000328783101	3.2030678847577e-07	4.40602458283023e-06	Gen1
-0.75333009855282	3.21271083945775e-07	4.41375805816367e-06	Sertad4
-0.919428852262584	3.24609781429638e-07	4.45405196344143e-06	Pgm2l1
-1.15396701053455	3.27863142762484e-07	4.49307580287614e-06	Lzts1
-0.696754310843266	3.29892203427189e-07	4.51524528306764e-06	Rcc1
-0.61716951078972	3.46558401161921e-07	4.73744902808769e-06	Nup210
-1.24693002944717	3.49840009962402e-07	4.77636043452399e-06	Xkr5
0.752291945160266	3.53451717385295e-07	4.81967639967501e-06	Pros1
0.602919877276085	3.6072560980399e-07	4.91276056925359e-06	Herpud1
-0.704589129099608	3.61947572465325e-07	4.92329430353392e-06	Plcl1
1.37274830110571	3.63995966241655e-07	4.9450293582112e-06	Kcnh1
1.02290144038138	3.6611694942644e-07	4.96769561663045e-06	Prlr
0.712973538421913	3.6877810777467e-07	4.99492634898608e-06	Nsdhl
-1.08119219692266	3.69033913549031e-07	4.99492634898608e-06	St8sia2
-0.618794061831105	3.70089907043754e-07	5.00305038130454e-06	Dnmt1
0.638128688177894	3.74173144724256e-07	5.05202781013304e-06	Isg20
0.632631471627556	3.86555057257541e-07	5.21279467262412e-06	Bscl2
-0.748896295563328	4.01669043972189e-07	5.40996453458002e-06	Mxd4
-0.779994754353661	4.03778291265452e-07	5.43170870492753e-06	Pask
-0.658702002064883	4.14669737006202e-07	5.57139498545542e-06	Chfr
-1.65743483322109	4.17475962248615e-07	5.60224161076167e-06	Fbn2
-1.23617554567336	4.243988178727e-07	5.68818781903374e-06	Tmc4
-0.592616142833682	4.26381387938083e-07	5.70083860584207e-06	Ece1
-0.799199518240133	4.25903009615433e-07	5.70083860584207e-06	Fbxo5
-0.761550029241928	4.27628216127582e-07	5.70361473685597e-06	Fndc5
-0.933735607076701	4.27476418679138e-07	5.70361473685597e-06	Parp9
-0.654727682112048	4.32624405427062e-07	5.76325011938454e-06	Ptms
-0.879508941089972	4.36142141266492e-07	5.80306943597853e-06	Cep162
-0.882332624777708	4.42368213942589e-07	5.87878436373825e-06	Cep70
-0.843786072667414	4.53417846329953e-07	6.01834062776771e-06	Usp21
0.610201998812093	4.60694573830708e-07	6.10754146973391e-06	Nomo1
-1.14922513393293	4.6235514682701e-07	6.12216217939697e-06	Fgd6
-3.02168435862707	4.64403532153703e-07	6.1418765933147e-06	Mt2A
-0.643746553459596	4.68822723123067e-07	6.19286044731878e-06	Dock11
0.605286010286304	4.69776088092948e-07	6.19799533533209e-06	Ssr4
-0.945661813232668	4.7355120371866e-07	6.24030199666234e-06	Tfdp2
-1.02731132528255	4.88653284018078e-07	6.43159124540341e-06	Nrp1
-0.588393411028761	4.95274969912583e-07	6.5109381374017e-06	Slc29a4
-0.7007774592404	5.0814899663246e-07	6.67219083257717e-06	Rad50
-0.618858327400669	5.15455882901779e-07	6.7600468657262e-06	Cnih2
-0.61496774079397	5.16653049118796e-07	6.76766171858834e-06	Abca1
-0.747682180620851	5.21942972299494e-07	6.82880572935822e-06	Calml4
-0.663250699330816	5.27341621040024e-07	6.89122496923374e-06	Lmnb2
-0.902856481167752	5.37550494888533e-07	7.01628035956175e-06	Tmem106a
0.702566426230456	5.4058317259328e-07	7.04748394959197e-06	Lamb3
-0.591323382693186	5.47637195808993e-07	7.13097686642387e-06	Dab2ip
-0.670741013852348	5.57655190684389e-07	7.25282112339164e-06	Hltf
0.845877097459537	5.61568061060066e-07	7.29506817308443e-06	Junb
-0.737637221781133	5.66366621723448e-07	7.34870733647552e-06	Rgl1
-0.789474184566956	5.69211449109872e-07	7.37689973657505e-06	Dscc1
0.603293528607669	5.72503789843522e-07	7.41081851546266e-06	P4hb
-0.720541009459643	5.73307824852726e-07	7.41248526903224e-06	Crebrf
-0.656785941862623	5.75823245370661e-07	7.43624913462793e-06	Elovl2
-0.662250078538518	5.78394560822797e-07	7.46067813648865e-06	Pcmtd2
-1.03834818835777	5.93039764519763e-07	7.64060738865427e-06	Ccsap
-0.717861201416696	5.94036829285262e-07	7.64448097897341e-06	Foxo4
0.664104416329093	6.06925918631265e-07	7.79207696937473e-06	Fem1c
-0.697450407587878	6.06562100302374e-07	7.79207696937473e-06	Suv39h1
-0.744047000205879	6.23704505459046e-07	7.99813593040181e-06	Gulp1
0.628789183687508	6.39181391366117e-07	8.18704099536274e-06	Pck2
-0.848783949722282	6.44491335214491e-07	8.23335581600389e-06	Eva1b
0.699757097318286	6.44905992445506e-07	8.23335581600389e-06	Robo1
-0.67858901689126	6.45047463037564e-07	8.23335581600389e-06	Sh3bgrl
-0.631940955883284	6.46280750263858e-07	8.23951660353817e-06	Smarcd2
-1.44634006839572	6.5794834098474e-07	8.37853705219198e-06	Pde5a
-0.644646304652264	6.59372084381346e-07	8.38693785660955e-06	Fzr1
-0.740504116631019	6.6783335797838e-07	8.48473005848227e-06	Sipa1
-1.13403547128285	6.74412462519192e-07	8.55841109950656e-06	Hlx
-0.846454224072784	7.08125673550205e-07	8.96144630480608e-06	Cdca5
-0.741034935336592	7.08140603095673e-07	8.96144630480608e-06	Cep89
-0.761356637526531	7.08621243743434e-07	8.96144630480608e-06	Nedd1
-0.708979787448729	7.11549309788323e-07	8.97778939488095e-06	Dusp18
-0.631548305701363	7.1098846783593e-07	8.97778939488095e-06	Llgl1
-0.670600901593429	7.15650375782034e-07	9.01916667618759e-06	Chd7
-0.763321506626574	7.20651841700353e-07	9.07178356232199e-06	Taf6l
-0.686139814161532	7.21939622520957e-07	9.07758446324461e-06	Cbx7
0.612323969559221	7.42460706681042e-07	9.32493269706841e-06	Ufm1
-0.767830149186411	7.52581779386413e-07	9.44124593408533e-06	Smarca1
-0.647814964572182	7.55828802980216e-07	9.47115613049524e-06	Agrn
0.635789747081903	7.63021157032536e-07	9.55037997804577e-06	Kcnip1
-1.05250083872245	7.73360094523164e-07	9.66876282184597e-06	Grem2
-0.715568178777357	7.83443620983816e-07	9.78368672075011e-06	H2ax
-0.676144811263002	7.9447707375218e-07	9.8895204594723e-06	C2cd5
-0.669381269803192	7.93305593143033e-07	9.8895204594723e-06	Gas6
-1.01313695553772	7.94621212102995e-07	9.8895204594723e-06	Neu3
-0.69844750550076	7.97492002543107e-07	9.91400873376636e-06	Rfx2
0.638258299798088	8.01036749896772e-07	9.9468104113313e-06	LOC100912041
0.635071947983538	8.05306193679646e-07	9.98852665313161e-06	Litaf
-0.848524393949387	8.07007733089429e-07	9.99833395724906e-06	Hrob
0.649683914592114	8.14176401760028e-07	1.00757771839006e-05	Cebpg
-0.657392028178199	8.54508924058124e-07	1.05630005173266e-05	Syt17
-0.782502543550073	8.59060028786432e-07	1.06073137637668e-05	Gabrq
-0.618670492602911	8.65520513385857e-07	1.06750771634119e-05	Vil1
-0.966123809071043	8.72584074623099e-07	1.07501182796159e-05	Depdc1b
-0.632271624113693	8.77151815262232e-07	1.07942774396116e-05	Slc6a6
-0.772571600043593	8.7848940393999e-07	1.0798631788409e-05	Slc27a1
-0.704454260242584	8.82083153874006e-07	1.08265701951553e-05	Ifngr2
-0.61234195381165	8.82734838723145e-07	1.08265701951553e-05	Stx1a
0.667131958500729	8.99666462087069e-07	1.10219182526002e-05	Ube2j1
-0.802717841077855	9.565276305887e-07	1.17054668907159e-05	Sall2
-0.641434669792825	9.65773409560028e-07	1.18054506867933e-05	Cndp2
0.708178525814057	9.79169811004348e-07	1.19558921194602e-05	Polr1b
-0.791272664582292	1.04174834033643e-06	1.27058572576366e-05	Rnd2
-0.627301884912235	1.0557897281428e-06	1.28628233582947e-05	Nsmce4a
-0.692901704593535	1.06993924677624e-06	1.30207573302249e-05	Rara
-0.949435090942077	1.0884757109084e-06	1.3231669854531e-05	Flrt1
-0.9118836344166	1.09851804123932e-06	1.33389740472168e-05	Tmem218
-0.836703140237482	1.11680219049394e-06	1.35310570033686e-05	Fbxo41
-0.698851806990185	1.11583346291028e-06	1.35310570033686e-05	Kif26a
-1.36534068541874	1.12988384330682e-06	1.36744597000871e-05	Ppp1r1b
1.0767317783963	1.15661125811716e-06	1.39825129739561e-05	Cep85l
-0.679239512654236	1.16084907033694e-06	1.40183061002075e-05	Zscan21
-0.590486292919862	1.17898381871038e-06	1.42216542615207e-05	Smap2
-1.0208812128736	1.19477591119431e-06	1.4396328405247e-05	Cenpl
-0.64503330965697	1.21938257300097e-06	1.46767132717452e-05	Gcdh
1.07922271459096	1.22643084180361e-06	1.47292465541337e-05	Ptger3
-0.615842116488232	1.22510897378303e-06	1.47292465541337e-05	Tbc1d14
0.643808735781119	1.22803972881099e-06	1.47324503859653e-05	Usp36
-1.11749710798268	1.25464074781669e-06	1.50351435467072e-05	Mns1
-0.779975160926637	1.26462440788002e-06	1.51382574975997e-05	Rbl1
-2.45950885570819	1.26908902896067e-06	1.51751528005461e-05	Kcnj13
0.609810248928067	1.30746587118472e-06	1.56170325005382e-05	Ybx3
-0.573061587179439	1.32315589657262e-06	1.57872633442148e-05	Prpf19
-0.643471222533965	1.33979135387252e-06	1.59510734180679e-05	Fhod3
-0.616830271717575	1.33846849422848e-06	1.59510734180679e-05	Gsn
-0.663965551831143	1.36106558883421e-06	1.61868006160705e-05	Eml2
-0.827893277294968	1.38653456840555e-06	1.64718506032335e-05	Tekt2
-0.686691193325359	1.40007378317703e-06	1.66147134247938e-05	Cenpn
-0.623504421620262	1.41889468080792e-06	1.68198778738969e-05	Pak4
0.601623151870885	1.42530069666996e-06	1.68775898029624e-05	Dhcr24
-0.648767831798633	1.47741119636403e-06	1.74758003259569e-05	LOC361646
-0.667049412767994	1.54503118820802e-06	1.82363519924295e-05	Pspc1
-0.941375459697976	1.54398530171617e-06	1.82363519924295e-05	Rbms1
-0.759667465215454	1.55927527418542e-06	1.83847096506266e-05	Rhebl1
-0.756432637065518	1.62941933087341e-06	1.91911330418427e-05	Rttn
1.22903459175306	1.64500582230115e-06	1.93539430990351e-05	Spry1
-0.900758916486994	1.66473552643658e-06	1.95650983658398e-05	Prkd2
-0.925635688335631	1.68349036302393e-06	1.97643569143461e-05	Sh3bp4
-0.894984929717323	1.71514851467861e-06	2.0114514151311e-05	Lgals9
-0.671675570588587	1.72594901488319e-06	2.02195755991171e-05	Svil
0.620679917541704	1.72782223211752e-06	2.02199409828934e-05	Mib2
-0.749486009961767	1.74229178095796e-06	2.0367557912221e-05	Tap1
0.582057934583626	1.76388996878499e-06	2.05981065822902e-05	Ptprz1
0.597401430459076	1.77120548864615e-06	2.06615543558649e-05	Mcfd2
-0.701291880647494	1.78697580090034e-06	2.08233899856508e-05	Oscp1
-0.584164609248756	1.81881666864805e-06	2.11719518258214e-05	H2az1
-0.614746671391295	1.82846508434331e-06	2.12617174055471e-05	Dock6
-0.694746577602367	1.87740385018852e-06	2.18076847233009e-05	Wdr19
-0.994504578606142	1.92343328477702e-06	2.22951712428694e-05	Pabpn1l
-0.920306954074665	1.9232042203498e-06	2.22951712428694e-05	Scn7a
-0.624215755088683	1.95447802013717e-06	2.26311236572213e-05	Pdlim1
1.13375880734668	1.97417053895579e-06	2.28350579621893e-05	Pter
-0.768386971508854	1.99759107081337e-06	2.30816391413877e-05	Pde1b
-0.640919528879662	2.02066598331414e-06	2.33237124067711e-05	Tubgcp6
-0.932858916604287	2.08204043563629e-06	2.40068885104828e-05	Apba2
-0.607114525164232	2.08528253781889e-06	2.40190413616348e-05	Ociad2
-0.560296869404846	2.12973619903301e-06	2.45053608561691e-05	Ptprf
-0.728910407292714	2.16640329619807e-06	2.49011612380798e-05	Abtb1
0.627991021070296	2.17072614009003e-06	2.49247498323936e-05	Odc1
2.26412904633074	2.18351028945806e-06	2.50453421602728e-05	Prdm1
0.790211302004763	2.20105599734038e-06	2.52202418400891e-05	Bmp3
-0.802991399793296	2.21631063370267e-06	2.53685524777416e-05	Arid5b
-0.628286371525162	2.25584760204112e-06	2.57942074245889e-05	Mcm7
3.07150556385907	2.26876316635169e-06	2.59148941488476e-05	Padi4
-0.610557359520816	2.27971498454273e-06	2.60129224379683e-05	Calm3
0.6297933038102	2.29829220476084e-06	2.61976672187536e-05	Nampt
-0.691356266405221	2.3089070132102e-06	2.62913612904651e-05	Reep4
-0.682983002070359	2.32157561695385e-06	2.64082233650802e-05	Pxdn
0.637446710875897	2.33781554806306e-06	2.65654257464681e-05	Aig1
-0.579798110866619	2.35516620838086e-06	2.67349115505653e-05	Dynll1
-0.577542819181087	2.40344296089563e-06	2.7254745229082e-05	Mapk3
-0.652848556904614	2.41143965803626e-06	2.73172065286523e-05	Bckdha
-0.5667064943437	2.44357677879622e-06	2.76527240214909e-05	Nptxr
-0.639517118949017	2.46440270035296e-06	2.785967913674e-05	Ddah2
-0.637505245531989	2.48543376731857e-06	2.80685251685761e-05	Klf10
0.608361239820808	2.49378550118447e-06	2.81338987117184e-05	Lss
0.764803205821037	2.50164939152858e-06	2.81936400110978e-05	Cdh23
-0.575101357022089	2.54665739367483e-06	2.86714443183268e-05	Hap1
-0.80647895519308	2.5804552674255e-06	2.90124915218969e-05	Arpin
0.613219264685575	2.58223596764993e-06	2.90124915218969e-05	Idi1
-0.662959885240012	2.58756025468553e-06	2.90425858033569e-05	Kank2
0.624965825343166	2.61646708917256e-06	2.93370370151657e-05	Slc35d1
0.571029602527787	2.63607051754574e-06	2.95266796643873e-05	Rpn2
-0.607097943671832	2.76351411018632e-06	3.09226242482316e-05	Scmh1
-0.555336925538858	2.78635867795937e-06	3.11464961384522e-05	Ncor2
0.590016106079886	2.8210084738361e-06	3.14898342441668e-05	Dhcr7
-1.36156738784654	2.82567976045407e-06	3.14898342441668e-05	Kcnn3
-0.855406116569969	2.82358520692297e-06	3.14898342441668e-05	Ptpdc1
-0.771634893022858	2.89441380116144e-06	3.22231037478186e-05	Ptpn13
-0.658481627725733	2.91631543642055e-06	3.24340370269386e-05	Nsmce3
-0.866287683245712	2.94044251679225e-06	3.26692687316078e-05	Tox
-0.918943065048898	2.95366089771827e-06	3.27829481033907e-05	Srcin1
-0.632163319563241	2.96192413964443e-06	3.28414558392696e-05	Aaas
0.562680709551849	2.97943384318404e-06	3.30022656878217e-05	Scd2
-0.589674527070456	2.9930948610931e-06	3.3120163599011e-05	Smpd4
0.636513361512204	3.02699756398809e-06	3.34615833433003e-05	Shisa4
-0.609507038095583	3.08195084396861e-06	3.40347831129209e-05	Hmgn3
-0.737832268268176	3.0935415460062e-06	3.41284477894573e-05	Sgpp2
-1.35241411116052	3.14050389547915e-06	3.46117582938501e-05	Spata13
-0.642733885256897	3.24850479492742e-06	3.57661355405399e-05	Vrk1
-0.582412463027026	3.25565655605777e-06	3.58089599357176e-05	Ptch1
-1.06270776967154	3.26741054625858e-06	3.59022678341145e-05	Kcnc2
-0.671448467863518	3.27310529274522e-06	3.59288767984643e-05	Ube2ql1
-0.89027767404405	3.27744516983152e-06	3.59405750541864e-05	Trpv1
-0.568811880110987	3.38296493341088e-06	3.7060684704642e-05	Ago1
-0.602878361992074	3.47248982580119e-06	3.80035102869588e-05	St8sia3
0.834321820141468	3.48316163664834e-06	3.80823359417219e-05	Asic2
0.625892476301241	3.58195580498002e-06	3.91235113146922e-05	Eaf1
-0.558461409155915	3.58650363708795e-06	3.91342449545869e-05	Rbm3
0.591466300393093	3.64906877770607e-06	3.97773862689965e-05	Rab6a
-0.572111167209288	3.6781886619858e-06	4.00550366494228e-05	Ssbp3
-0.665685830099477	3.70571332835214e-06	4.03147821658289e-05	Gpd2
1.0153142957988	3.71722479779862e-06	4.03999768370648e-05	Ankrd55
-0.626172452725559	3.73409195311844e-06	4.05431526897934e-05	Lgmn
-0.66240899989754	3.88593341725394e-06	4.2150090040708e-05	Ccne2
-0.691950055471879	3.90504609248563e-06	4.23155883091952e-05	Plxnb1
-1.41585562414441	3.96904539523836e-06	4.29666778141336e-05	Slc2a4
-0.622812841103351	4.00075561173454e-06	4.32672850739016e-05	Cachd1
0.626634644503495	4.02699866682663e-06	4.35082326434605e-05	Neu1
-0.687247619829748	4.06088290250814e-06	4.38311815347412e-05	Tmem215
-0.817964719150133	4.0834379245301e-06	4.40313340840539e-05	Polq
-0.824353384440172	4.14390386265601e-06	4.4639482532262e-05	Lypd1
-1.36500819889028	4.15957902642368e-06	4.47644107578949e-05	Hspa2
-0.864153238171701	4.17471885788507e-06	4.4883338788447e-05	Ddx58
-0.730254512077066	4.22954688439306e-06	4.54283132583e-05	Taf5
-0.659617789732065	4.24530916624418e-06	4.55530388248899e-05	Sfi1
-0.618201784070199	4.25422417373153e-06	4.55596280537083e-05	Fbxl15
-0.697160798457971	4.25152836731746e-06	4.55596280537083e-05	Tube1
0.749232646818035	4.25990780511541e-06	4.55760311664248e-05	Plekhd1
-1.23285246663039	4.30048905832125e-06	4.59654025250169e-05	Acvr1c
0.58678995211644	4.33935969461904e-06	4.63357503578144e-05	Acsl4
-0.530434073505715	4.3437878129177e-06	4.6337958039259e-05	Tmem132a
-0.624867465582776	4.38485997896502e-06	4.67306873680573e-05	Arap2
-0.583603967611403	4.46405678047297e-06	4.75285657412723e-05	Rtn2
0.585961634011985	4.49061799999803e-06	4.77650327383511e-05	Septin9
-0.794581608846241	4.51874810242171e-06	4.80177133787832e-05	Col9a1
-0.627524290813538	4.56576607414046e-06	4.84704199186072e-05	Baiap2
-0.61858029004192	4.60227775545117e-06	4.88108240788285e-05	C2cd3
-0.667139167617753	4.61926107608751e-06	4.89436571739504e-05	Rpp21
-0.656453749175539	4.63863753975925e-06	4.90681296807495e-05	Cep85
-0.623743046837598	4.64441894308998e-06	4.90681296807495e-05	Gng12
-0.822223151388379	4.64367763306292e-06	4.90681296807495e-05	Mtbp
-0.736592845676386	4.65443477743141e-06	4.91266639921774e-05	Cep290
-0.537357519797007	4.73393221752468e-06	4.99177463513625e-05	Myrf
-0.853897900941525	4.74068521181049e-06	4.9940980393516e-05	Sh3pxd2a
-0.621548358154322	4.75719663784057e-06	5.00204970152041e-05	Fbln1
-0.714339937123102	4.75734707878957e-06	5.00204970152041e-05	Gins4
-0.633423713746189	4.82554878019095e-06	5.0689042067135e-05	Tctn2
0.60204387458355	4.83815074194973e-06	5.07728304917612e-05	St3gal6
-0.887491752740581	4.88294915965528e-06	5.11940142555262e-05	Cenpq
0.73270758914003	4.96995221584352e-06	5.20564556043076e-05	Met
-0.943470892976594	4.98577027115411e-06	5.2172354877463e-05	Usp18
-0.738492092097131	5.01031782933913e-06	5.23294565296438e-05	Klc4
-0.71842527703583	5.00798071157963e-06	5.23294565296438e-05	Syt9
-1.16539588455495	5.03917682780196e-06	5.25808403410477e-05	Fam72a
0.572245458380484	5.10848573797694e-06	5.32534168525858e-05	Eif1a
0.614258586885689	5.17536302295794e-06	5.38993926973523e-05	Slc66a2
-0.627506937844852	5.18520476365694e-06	5.39507039721916e-05	Tjp2
-0.749884444017232	5.1929380606629e-06	5.39800010339931e-05	Coq7
-0.642474753247092	5.29194952663734e-06	5.49571711957408e-05	Cdt1
-0.625582657786719	5.50878363014804e-06	5.7154931860241e-05	Phf19
0.574327037719683	5.54509645549181e-06	5.74773595768967e-05	Ncald
-0.683623168581699	5.56521185878194e-06	5.76314439375937e-05	A3galt2
0.708020437491586	5.62540127102442e-06	5.81998395400896e-05	Ppp1r3b
-0.62454999179718	5.65234036291631e-06	5.84234841466407e-05	Rfc4
-0.534052257479278	5.68101247139103e-06	5.86646038555591e-05	Abca2
-0.614355909278552	5.69598756319884e-06	5.8714340741476e-05	Rfx1
-0.542178609248468	5.69652663657392e-06	5.8714340741476e-05	Zfp385a
0.532255531328242	5.77401462219054e-06	5.94571843412623e-05	Ldlr
-0.635815494216507	5.87055152252737e-06	6.03946054946419e-05	Acads
-0.789025786851537	5.88971549382496e-06	6.05350252581616e-05	Hopx
-0.691217367618232	5.91755713390376e-06	6.07642887360726e-05	Tcp11l2
-0.550440048250688	5.95496433349248e-06	6.10912555969597e-05	Wdr1
-0.612760205588155	6.09825809043929e-06	6.25028749381439e-05	Rfc2
-0.785938923420602	6.11015551801448e-06	6.25663965683256e-05	Gins1
-0.643760579122703	6.1332444036584e-06	6.27442906048073e-05	Rapgef5
-0.598105493105859	6.1561102236742e-06	6.29195734872176e-05	Rnf19a
0.625145389046745	6.18631036653152e-06	6.31694222264339e-05	Plcl2
-1.69641906813217	6.26920025087689e-06	6.39563300686577e-05	Inpp4b
-0.685586774205876	6.2901727964238e-06	6.41107026799852e-05	Hmgxb4
-0.569931438013398	6.36061608952895e-06	6.4768536933914e-05	Relt
-0.653492780164315	6.38064247556944e-06	6.49122450920535e-05	Csad
-1.22106771653463	6.41718181091407e-06	6.52235229059294e-05	Snai2
0.817040925234115	6.45618830520924e-06	6.54986867156024e-05	Spata2L
-0.620735916332268	6.45061097804235e-06	6.54986867156024e-05	Zfp516
-0.58182175636779	6.54140561148203e-06	6.63019477352154e-05	Katnb1
-0.695801159313211	6.62146027618761e-06	6.70514478336821e-05	Adcy5
0.724896182795389	6.74511962945901e-06	6.82407172097434e-05	Dnajc25
-0.551982995447426	6.80378821731705e-06	6.87708869811135e-05	Llgl2
-0.545800968629019	6.89460002680542e-06	6.96246775476018e-05	Ube2s
-0.568417355812933	6.91957015051324e-06	6.97485046301045e-05	Pcna
-0.67124641934497	6.91641839371824e-06	6.97485046301045e-05	Pold4
-0.581251482788705	6.94938431027457e-06	6.99527802817409e-05	Ivd
-0.736502678702986	6.95258115034885e-06	6.99527802817409e-05	Shkbp1
-0.825697344894735	7.1119828319713e-06	7.14910581928104e-05	Ddias
-0.596217649045986	7.41961232467281e-06	7.45151733649894e-05	Psip1
-0.641220400436101	7.58640504031598e-06	7.60628015146643e-05	Cadps
-1.04461178673956	7.59003296267349e-06	7.60628015146643e-05	Fam107b
0.608927351339481	7.59450036076087e-06	7.60628015146643e-05	Inpp5j
-0.85142817163982	7.63148488182457e-06	7.63635456224142e-05	Dlgap1
-0.753880981257488	7.63865196703995e-06	7.63656490366098e-05	Nemp2
-0.768019701824339	7.68016297073657e-06	7.67107815557555e-05	Scarf2
-0.621241278841525	7.69805677888163e-06	7.68196084198033e-05	Zfp637
-0.642760693223196	7.74042722796368e-06	7.71722703736216e-05	Mks1
0.568630354403924	7.80893290095227e-06	7.77846247311734e-05	Sigmar1
-0.581081840816823	7.81777417098681e-06	7.78020916363756e-05	Dcakd
-0.85750469856541	7.92251208156047e-06	7.87730209413852e-05	Crot
-0.555216238456566	7.95622763295693e-06	7.9036661291374e-05	Niban2
-0.593224621328822	7.98041687479471e-06	7.92052767039978e-05	Cnrip1
-0.728368743921406	8.0125193182156e-06	7.94520547028479e-05	B3gat1
0.698299836491514	8.06261837865577e-06	7.98766804535239e-05	Ldhb
-0.681512792342578	8.33367285091594e-06	8.24875805991923e-05	Iffo1
-1.15284585480159	8.356105177957e-06	8.26351049895802e-05	Fam81a
-0.645007536541756	8.38510250454524e-06	8.28472278959434e-05	Tmem169
0.769466196664026	8.46867461903181e-06	8.35976990045972e-05	Rell2
-0.705756282068724	8.49054548933419e-06	8.37382909581504e-05	Cbfa2t3
-0.687118839653714	8.58140132036904e-06	8.45583862600457e-05	Slc25a42
-1.39719194899137	8.59321643563763e-06	8.45988670977527e-05	Tgfb1
-0.633323255650946	8.67021526194773e-06	8.52804237727601e-05	Ndst1
-0.558026948242206	8.74236433751067e-06	8.59131005665663e-05	Ints7
-1.14915409274773	8.75076527408489e-06	8.59187391892932e-05	Mdga1
-0.621045317286907	8.77407484402279e-06	8.6070616231312e-05	Akt3
-0.736391185777175	8.86156559298534e-06	8.6851254923393e-05	Cdc25c
-0.570821936923555	8.95652816132131e-06	8.77036660364175e-05	Pcbp4
-0.86526667812217	9.22117102718065e-06	9.02146117338343e-05	Vrk2
-0.680604534773009	9.43408791169748e-06	9.22154790798782e-05	Mis18a
-0.726464266306415	9.44613913727446e-06	9.22511292792364e-05	Kank1
-0.725813467343178	9.62377493631713e-06	9.3902379978625e-05	Cenps
-0.547218261249044	9.77991458765098e-06	9.53411389241961e-05	Rab11b
-0.627352162761376	9.79520395352771e-06	9.54054603352916e-05	Slc2a8
-0.761337970870712	9.87405573547788e-06	9.60882179151956e-05	Dars2
-1.45524968163911	1.00466950749842e-05	9.76816402463253e-05	Bcar3
-0.57852639397032	1.00834155591247e-05	9.79519049491251e-05	Atp2b4
-1.93565601933453	1.01432920010186e-05	9.84464335059076e-05	Sema6c
0.62524147461768	1.03797902912696e-05	0.000100652789776738	Nfu1
-1.1880879106894	1.04391621736236e-05	0.000101139173150809	Ptpru
-0.663647529541875	1.10301402446552e-05	0.000106770590357654	Sema6d
-0.548384068429322	1.12191953540052e-05	0.000108504940441335	Bbs1
-0.561927858974726	1.14887440309226e-05	0.000111014034531195	Rps6ka4
-0.713477899789506	1.15390848775848e-05	0.000111402405190192	Cecr2
-0.690900458975311	1.16609267621221e-05	0.000112479783012139	Gle1
-0.925311921002027	1.18639103402785e-05	0.000114337264095906	Crhr1
-0.561163949712457	1.18981724512446e-05	0.000114466467131737	Bai1
-0.572517347699927	1.18925546264849e-05	0.000114466467131737	Cdkn2aipnl
-0.697688557391744	1.19179131906966e-05	0.000114555983445076	Tspan17
-0.54883846032268	1.193736897256e-05	0.000114634703842649	Ctc1
-0.705548001748028	1.19469892681052e-05	0.000114634703842649	Parm1
-1.24252078858442	1.21570469238238e-05	0.000116548387845252	Gsdmd
-0.523616245761369	1.21946595072296e-05	0.0001168069610915	Ube3b
-0.60380670321199	1.22834565976017e-05	0.000117554928571817	Arvcf
-0.620569472954473	1.23016836151423e-05	0.00011762681275559	Fnbp1l
0.552304649184236	1.23959599688276e-05	0.000118425111033786	Serp1
-1.28420298278347	1.25180594350983e-05	0.000119487598625281	LOC500227
-0.886368920526851	1.25604510588097e-05	0.000119788072348005	Ppl
-0.596130178675667	1.27169112788955e-05	0.000121174943670518	Ano6
0.545136806486634	1.27360855221395e-05	0.000121252394428903	Vldlr
0.616329378633873	1.28409996491334e-05	0.000122145280024729	Gnpnat1
-0.566687379064181	1.2927364013586e-05	0.000122860324482367	Csdc2
-0.555518273849194	1.31198266402771e-05	0.000124581606427614	Gnaz
-1.0041498300013	1.33020483407148e-05	0.000126202752494404	Rnf144b
0.581352269831681	1.36718341377864e-05	0.000129599070233576	Ficd
-0.695969131261168	1.37039549334596e-05	0.000129791469632948	Cenpj
-0.593415279659464	1.38046136857745e-05	0.000130632107266161	Rfc5
-0.558493864116349	1.41794628704182e-05	0.000134063707087494	Isl1
-0.616170699908033	1.42610140825511e-05	0.000134718719091363	Tmod1
-0.543351943250727	1.4337373199478e-05	0.000135248894927039	Rbm14
-0.604192472579772	1.43417795112575e-05	0.000135248894927039	Tfcp2l1
-0.584470316108713	1.45539665070781e-05	0.000137132094719481	Dpp7
-0.72802533651435	1.45749541758986e-05	0.000137212068601062	Sesn3
-0.587591255693244	1.46703260255188e-05	0.000137991575648774	Pxylp1
-0.765197539877362	1.46863127175497e-05	0.000138023676969643	Rnaseh2b
-0.586470005229648	1.49814437568962e-05	0.000140676910281822	Nucks1
-0.675539148272074	1.50077690548171e-05	0.000140803658901477	Stxbp3
-0.535815136245725	1.52039021376426e-05	0.000142521975888047	Fbxl16
0.528987283882163	1.52298756866688e-05	0.000142643639430515	Atp5mc1
-1.7967677871063	1.52905525757991e-05	0.000143089851342325	Il20ra
-0.676976408897886	1.55229553015769e-05	0.000145140954297623	Pars2
-0.726897229867092	1.56683977106371e-05	0.000146376171633756	rnf141
-0.565090306045623	1.5837085234759e-05	0.000147826262433631	Bcl9
-0.640568691530963	1.59863765473465e-05	0.000149092995208346	LOC102549471
-2.47333110203087	1.60451782497521e-05	0.000149514364726256	Mrln
-0.566985872072884	1.61160744095208e-05	0.000150047624082536	Tubgcp2
-0.523773163759474	1.61785473768916e-05	0.000150501622505202	Hipk1
-0.703183192795081	1.62160686068824e-05	0.000150722934037043	Olfml3
-0.536268925211174	1.6247244910693e-05	0.000150884947025954	Zfp496
-0.561957840655281	1.65317482993797e-05	0.000153397295927549	Siva1
-0.705113288346237	1.65772406951151e-05	0.000153689502626924	Nqo1
-0.931434727641749	1.66836579586706e-05	0.000154545580938673	Flrt3
-1.11581308479767	1.67171544509796e-05	0.000154725298826647	Pde1a
-0.722512894403794	1.68234964685007e-05	0.000155578366246615	Fignl1
-1.13950088565289	1.69977460772897e-05	0.000157057456810109	Gng8
-0.559961208096353	1.72268937305738e-05	0.000159040885181252	LOC102548847
-1.82522381693986	1.73124831633089e-05	0.000159696745952641	Sidt1
-0.759544395920447	1.77671004387997e-05	0.000163752696487577	Mex3b
0.532834392296294	1.78599644581068e-05	0.000164470494846173	Nucb2
-0.567120723336796	1.80233607536722e-05	0.000165836069566689	Dvl3
-0.884675567541522	1.81112921213654e-05	0.000166505572542904	Ago4
-0.779291258502666	1.82396559992029e-05	0.000167545358914854	Chst1
-0.553095293977276	1.83489049705674e-05	0.000168407968111972	Brd8
-0.554328742086449	1.83688235915567e-05	0.000168449938650391	Cdh22
-1.16251676314117	1.84175355521623e-05	0.000168755665906582	Nupr2
0.872793860496468	1.86587514718254e-05	0.000170823281823376	Jdp2
-0.577623900837052	1.87094036184547e-05	0.000171144269599814	Add2
-1.2687814145381	1.87600303402732e-05	0.000171464490462264	Ndst4
-0.562276697804964	1.88294929928743e-05	0.00017195619349649	Slbp
-0.679723469136202	1.88647786530388e-05	0.000172135224667005	Ddx59
-1.66244469737035	1.88819592883096e-05	0.000172148892946656	Cav1
-0.53392770024233	1.89760971610012e-05	0.00017286358384756	Slc37a1
-0.590325244257716	1.90039307785219e-05	0.000172973588852268	Sft2d2
-0.624773664689675	1.90235766883233e-05	0.000173008948887924	Svop
-0.661922671214081	1.96913721184957e-05	0.000178933933563516	Tgfa
-0.601008756607388	1.97291058415296e-05	0.000179115296609839	Itgb3bp
-1.22240885031234	1.97439654639615e-05	0.000179115296609839	Kcnab2
0.525381482499558	1.98791008568217e-05	0.000180192312225707	Pde3b
-0.519952107688849	1.99133138448428e-05	0.000180353503362078	Zfp358
-0.718924702851193	1.99493647180931e-05	0.000180531060602233	Upb1
-0.618712648391345	2.01326783598551e-05	0.000182039876734868	Xpc
-0.792030313823207	2.01726690371559e-05	0.000182251348165317	Cenpk
0.524337876350495	2.04495551810284e-05	0.000184600959886635	Clstn3
-0.588115511240231	2.08484707310816e-05	0.000188047381442139	Hpcal1
-0.862038706365296	2.09991580008261e-05	0.000189251032327642	Aurkc
-0.782865739743249	2.10258192563848e-05	0.000189335863804213	Adarb2
-0.526822953591976	2.10785609715279e-05	0.000189655216216772	Micu1
0.72730524618839	2.11040931856795e-05	0.000189729427435876	ST7
-0.629783763618954	2.13139983397983e-05	0.000191459705217648	Ppp1r12b
0.548028338567829	2.14111041508541e-05	0.000192174726299203	Tmem39a
-0.657938103238217	2.14598170366769e-05	0.000192297478866614	Bpgm
-0.559524729568104	2.14551557859343e-05	0.000192297478866614	Ulk1
-0.566867573009769	2.15802754612486e-05	0.000193219154761929	Cdk5r2
-2.48107986428305	2.17920677037313e-05	0.000194956419872746	Lrrc4
-0.530494285456798	2.26334759340364e-05	0.000202318945706773	Nrxn2
-0.633438081353977	2.26984659762133e-05	0.000202659701929721	Baz2b
-0.591443911449246	2.2708520850283e-05	0.000202659701929721	Pold2
0.858357153202553	2.3105751061003e-05	0.000206037229404249	Nr0b2
-0.660369407709752	2.33092757546761e-05	0.000207683376590162	Zbtb45
-0.526338199972837	2.33729973802128e-05	0.000208082232151334	Sdc2
0.60377138311434	2.34017515310354e-05	0.00020816938942964	Col16a1
0.509958313388921	2.37714438636073e-05	0.0002112867524622	Hmgcr
0.514560973869144	2.37960101785481e-05	0.000211333983600261	Lman1
-1.44653616097649	2.38898092712159e-05	0.000211824262011419	Pear1
-0.603511165468205	2.38818924496201e-05	0.000211824262011419	Tapbpl
0.505582206701111	2.45082041449707e-05	0.000217132007182683	Mif
1.09928139625898	2.46033171875754e-05	0.000217798881264528	Slc38a3
-0.661638532814771	2.46482056818446e-05	0.000218020430112497	Ngef
-0.653066370055396	2.50795323219153e-05	0.00022165702600456	Ntrk3
-0.572561484219167	2.51659408106923e-05	0.000222241779789999	Zfp414
-0.578179110513847	2.52610805206971e-05	0.000222867994529645	Abhd4
0.538826639091921	2.52774577015039e-05	0.000222867994529645	Btg3
-0.664504291696832	2.53042679947807e-05	0.000222925320849685	Gatm
-0.608180622135818	2.53705049052177e-05	0.000223329616956355	Trim59
-0.713488124830668	2.56048321230253e-05	0.000225211732543629	Cadm1
-0.659241049313075	2.60066809298483e-05	0.000228563119749355	Ctxn1
0.796629718972285	2.60465078011102e-05	0.000228730012906229	Slc38a1
-0.705025111163228	2.6485351779534e-05	0.000232397846909628	Lrrc49
-0.956429440146031	2.65256710012384e-05	0.000232565727300794	Gpr150
-0.83668810558889	2.67317782115962e-05	0.000234185737772299	Neurl1b
-0.546154960288814	2.75304715822375e-05	0.000240990419902887	Glb1l2
-0.606985479755105	2.75779430588145e-05	0.00024121361032399	Pde6d
-0.512904131570842	2.82364289500981e-05	0.000246776497281232	Cdc42bpg
-0.511748667591888	2.84215373553961e-05	0.000248196671082086	Smarcd1
-0.554754328858503	2.89873920939195e-05	0.000252936886339391	Aatk
0.52104678373583	2.93237396330383e-05	0.000255606228800228	Gdf11
-0.640702985436616	2.93398786816331e-05	0.000255606228800228	Tle1
-0.547113867661499	2.93974579873779e-05	0.000255904755216057	Hnf4a
-0.833015167874227	2.94793325781978e-05	0.000256414131308144	Ppm1k
-0.580815379377084	2.95532783028308e-05	0.000256853789335055	Mpst
0.483247852152107	2.97829030987421e-05	0.000258644720976972	Gaa
-0.494825668468657	3.01439036053697e-05	0.000261572829941615	Actb
0.515566949456991	3.03724424484516e-05	0.000263347788907309	Stk40
-0.759673395328093	3.04472320993466e-05	0.000263765705860469	Pim1
0.689867561443209	3.0468699556443e-05	0.000263765705860469	Timm8a1
0.555407666225127	3.0826754115571e-05	0.000266494714831411	Hexb
-0.523993680078346	3.08324941091274e-05	0.000266494714831411	Sorbs2
-0.508193777817948	3.10612713929595e-05	0.000268260878112129	Atp2a3
0.511445558733335	3.1184200593258e-05	0.000269110825402667	Tspan13
0.573225782019102	3.18938054531277e-05	0.000275018305152383	Eif2b3
0.545704693683595	3.20949532847101e-05	0.000276535559031603	Slc45a1
-0.538755925629565	3.26937768575124e-05	0.000281474187109736	St14
-0.691806942320131	3.29857749199527e-05	0.000283765557442258	Nek2
-0.521712655463128	3.30779039917929e-05	0.000284335279653806	Tubb4a
-0.836197973826722	3.32127186094779e-05	0.00028527074505183	Psmb9
-0.50679484288007	3.3306176026012e-05	0.000285849800029346	Mfng
-0.564287800599035	3.3506727045569e-05	0.000287346361546259	Per2
1.36225162242697	3.35381022053161e-05	0.000287390903909254	Cyp4a8
-0.697087712721626	3.37137677303434e-05	0.000288670848967223	Csgalnact1
1.49610307382552	3.37511731912049e-05	0.000288765883179934	Bpifb4
-0.662354376841692	3.39582659102807e-05	0.000290311436835787	Cttnbp2nl
-0.499656679534883	3.49298775472779e-05	0.000298385420884412	Lmf2
-0.666944955751383	3.5245760806653e-05	0.000300849701691003	Decr2
0.563647066303217	3.53424614058776e-05	0.000300973001437019	Nab1
-0.552902610866851	3.53323831505839e-05	0.000300973001437019	Nasp
-0.954681627327314	3.52952425251942e-05	0.000300973001437019	Six3
-0.986968967679023	3.5625376333237e-05	0.000303147097682126	Irf7
-0.951333470277371	3.58632034271883e-05	0.000304934457025752	Vangl2
-0.736673109662064	3.63570480148554e-05	0.000308894207476059	Gstk1
-0.55770063742982	3.65288292660824e-05	0.000310113657272844	Ift80
-0.52786315667965	3.67579317354621e-05	0.000311817478099048	Bcl2l1
0.489092584650608	3.68321661230138e-05	0.000312205936318396	Sel1l
-1.50436388998907	3.73219198150804e-05	0.000316113205100414	Pif1
-0.599006850411578	3.79065259698484e-05	0.000320817220949133	Triobp
-0.606928917422839	3.82043885571656e-05	0.000323089039439142	Arrb2
-0.890725876010738	3.83723856722123e-05	0.000324259951904445	Smarcd3
-0.54464760848474	3.84329542390669e-05	0.000324521952832491	Smc3
-0.513760831195145	3.90619845635215e-05	0.000329579865145101	Retreg2
0.545013373448543	3.92332430536484e-05	0.000330770590629722	Spart
-0.562635706208989	3.95005435661124e-05	0.000332768585360871	Stn1
-0.636197820824369	3.95410680521796e-05	0.000332854527614092	Col27a1
-0.566786641535188	4.04000139796134e-05	0.000339824485405529	Tpgs2
0.538637492527183	4.05384226350702e-05	0.000340727615057554	Bop1
-0.575936501350512	4.06023141026273e-05	0.000341003520967513	Lin54
-0.476674967974126	4.10953805576035e-05	0.000344880728119888	Ttyh3
-1.69434499180224	4.11378802943159e-05	0.000344973653163259	Chrnb4
-0.509371536609571	4.12903313893112e-05	0.000345987761572877	Pkdcc
-0.876902368092419	4.14291902582983e-05	0.000346886515229092	Tmem151b
-0.500017823789732	4.18321198675986e-05	0.000349993277276395	Mcm2
-0.478105127784623	4.20385135039553e-05	0.000351433632610047	Atp5mc2
-0.512716659005256	4.20704778394561e-05	0.000351433632610047	Fen1
-0.590138003165367	4.21003212974594e-05	0.000351433632610047	Pdlim7
-0.88390182994083	4.26096768129685e-05	0.000355415214571394	Ccdc40
-0.537601311681535	4.29468156822674e-05	0.000357955349843773	Meaf6
0.980904578523572	4.33178270303324e-05	0.000360773738476448	Cadm2
0.573286666799812	4.39540389781385e-05	0.00036579490967629	Lmo7
-0.579387025292106	4.41299722857003e-05	0.000366980837712222	Tspan2
-0.538177064426129	4.45898410453882e-05	0.000370244088619687	Ermp1
-0.50653601504738	4.45833103632445e-05	0.000370244088619687	Wnk2
-0.632673039658642	4.4687269447975e-05	0.000370772605238414	Pkp3
-0.540625909965534	4.49074916743474e-05	0.000372318380747214	Camsap3
-0.625139897041864	4.54836102455399e-05	0.000376810256351163	Prtfdc1
-0.552226095455427	4.60480449745306e-05	0.000381198634755221	Lrp5
0.899842440004558	4.69586684551214e-05	0.000388444087137805	Col18a1
0.535797246602319	4.71497506458972e-05	0.000389731033765071	Acsl5
-0.504111618640328	4.77239266778492e-05	0.000394180243147292	Tle4
-0.537191843190889	4.78871559886672e-05	0.000395231061118496	Fopnl
-0.610669080254101	4.8179006582688e-05	0.000397341063304407	Fam110a
0.50202644429522	4.86184313989321e-05	0.000400664055154713	Bhlha15
0.51536772372624	4.88908674078149e-05	0.000402606940386785	Tmem97
-0.744051450031312	4.89317093554447e-05	0.000402641209591242	Gpm6a
-0.48170906851651	4.9317850126633e-05	0.000405514637333371	Trrap
-0.496485263669228	4.96014926246057e-05	0.000407541605194833	Ctdsp1
-0.729196351749691	4.97266166681338e-05	0.000408264077162382	Hebp2
-0.701827753047427	5.00167408969042e-05	0.000410339136640746	Xrcc2
1.01256014555985	5.00601155834279e-05	0.000410388266437108	Il23a
-0.520060908210046	5.0298973576019e-05	0.000412038681301463	Ctcf
-0.521142992088921	5.09305639774743e-05	0.000416901417435298	Sfxn3
-1.28667776252124	5.20989782067171e-05	0.000426147901471784	Ifi47
-0.837012055576023	5.24511738901928e-05	0.000428709259711576	Slc52a3
-0.474615862085325	5.26216983849701e-05	0.000429783023193316	Igf2
-0.817825934756009	5.34475807898247e-05	0.000436203787605878	Nrbp2
-0.910132377523753	5.36017642081109e-05	0.000437137121628851	Cspg5
0.553192804772943	5.38980656297033e-05	0.000439227220799743	Per1
-0.502215871369031	5.39939582698461e-05	0.000439450175360144	Dut
-0.511147823957167	5.40054920798793e-05	0.000439450175360144	Igsf8
-0.77498429664302	5.44263808911738e-05	0.000442546950401789	Fanca
1.23522464609642	5.5324067998499e-05	0.000449513171294984	Zhx2
-0.570575708579989	5.61843968890737e-05	0.000456165772671126	Cyb5r1
-0.883512838959586	5.63337891594969e-05	0.000457040653070065	Stk36
-1.08852729931704	5.64655217842327e-05	0.00045777107284012	Enho
1.30476628217358	5.72633694946433e-05	0.000463896684090554	Cdk6
0.588684924587886	5.78181159423777e-05	0.000467725992108388	Kctd15
-0.575980491505985	5.78212782446099e-05	0.000467725992108388	Proser3
-0.541457506796475	5.81562497671784e-05	0.000470089214796994	Celf5
-0.52759382590009	5.89542658703244e-05	0.000476189092316814	Dynlt1
-0.550494530231811	5.90119406222536e-05	0.000476304464860645	Anp32e
-0.566739682625067	5.90942779842985e-05	0.000476618581508923	Mrps12
-0.552037443514392	5.91983910125469e-05	0.000477107737257509	Trerf1
-0.559930204719035	5.92924702985045e-05	0.000477515367913928	F11r
0.714355262827541	5.95940873861432e-05	0.000479592593282767	Ogfod1
0.501136148283946	6.02976976797206e-05	0.00048489950727494	Znrd2
-0.472519036791212	6.11391912776924e-05	0.000491306663730036	Rere
-0.475745421762772	6.15901412629477e-05	0.00049456838379179	Ehmt2
-0.717832124529733	6.27950715055724e-05	0.000503875365436161	Nxph4
-0.533474750600949	6.2904495922235e-05	0.000504016534115601	Jpt1
-0.544306465288147	6.28894658094464e-05	0.000504016534115601	Rfc1
-0.478437364891865	6.30167677751695e-05	0.000504547819013885	Strn4
0.503382457350775	6.35691893862441e-05	0.000508599848318368	Sec11c
-0.58523645419117	6.39955906511027e-05	0.000511638454899602	Phf13
-0.523270742763691	6.46440385668196e-05	0.000516446587589504	Ccp110
-0.902129201970048	6.52942821738499e-05	0.000521262062125346	Hunk
-0.650326191660332	6.56652964537252e-05	0.000523842993584696	Mybl1
-0.577667448313672	6.70802673792312e-05	0.000534742262179972	Itgb5
-0.518019765674288	6.71398200946138e-05	0.000534828595920592	Arrdc1
-0.814238521673632	6.82754110444336e-05	0.000543480193643762	Nudt1
-0.554706803900991	6.89531353708654e-05	0.000548477222439122	Sugp2
-0.54805590565695	6.93294897735889e-05	0.000550890914108511	Adh5
-0.546329292616354	6.93569502867779e-05	0.000550890914108511	Alg8
0.50426035585774	6.94591960667096e-05	0.000551304118021888	Pcyt2
-0.75782377036634	6.99071229648194e-05	0.000554058114646081	Plek2
-1.49100250878005	6.98770212141418e-05	0.000554058114646081	Trim67
-0.523223191627042	7.00792322904308e-05	0.000554756746121077	Cfap410
-0.78418375031494	7.00963475330176e-05	0.000554756746121077	Fhod1
-0.602979200694097	7.17338722654734e-05	0.000567307432174425	Cir1
-0.57235829909283	7.21529170823468e-05	0.000570210634134572	Capn5
-0.55525981406623	7.22686285559922e-05	0.000570714198315918	Washc1
-0.852332057874409	7.24069407360454e-05	0.000571395390697031	Stard6
-0.562524925768099	7.26524334447668e-05	0.000572920805979314	Zhx3
-0.472364089532337	7.2767629790449e-05	0.000573417280839741	Cdh2
-0.616731499503073	7.29335510607148e-05	0.000573900781357324	Cldn9
-0.525416214370317	7.28993254826045e-05	0.000573900781357324	Map3k3
-0.676491147349287	7.35179700688963e-05	0.000578085069803922	Def8
-0.503829052936141	7.41473785547881e-05	0.000582616875014967	Pigq
-0.501463361772529	7.57215882031964e-05	0.000594560710805784	Rnf114
-0.520428334739814	7.60970370204427e-05	0.000597081612132523	Rnf5
-0.625161818639516	7.62977564298606e-05	0.000598228908807557	Polh
-0.517247345748523	7.66787583817529e-05	0.000600787102609923	Nr1h2
-1.05703594099703	7.67555868981279e-05	0.000600960112254458	Fev
-0.492657959585794	7.68630179109307e-05	0.000601372307632421	Brpf1
-0.662549282329201	7.75864142289646e-05	0.000606599764238849	Pld2
-1.40185345067025	7.78475934057563e-05	0.000608208564281129	Dusp26
-0.677524964066411	7.81776882435133e-05	0.00061035311795807	Osbpl5
-0.636385350124675	7.84837670612787e-05	0.000612307257307503	Ttc21b
-0.526149852166433	7.87947395315007e-05	0.000614296772611707	Gucy1b1
-0.516984190566566	7.97306486221535e-05	0.0006211521149222	Gjd2
-2.18184064525374	8.01972735960314e-05	0.000624344306569955	Lrrc18
-1.09677833696195	8.03515593009681e-05	0.000625102102371883	Ntn1
-0.543925616544864	8.0488057498411e-05	0.000625720543314488	Rfx5
-0.49795979932612	8.13667910086548e-05	0.000632104221445155	Odf2
-0.572657336820182	8.20765100111434e-05	0.000636997240373825	Acvr1b
-0.484200791852459	8.21126988365639e-05	0.000636997240373825	Hdac5
-0.496486564904063	8.22122072714448e-05	0.000637318784758934	Elmo2
-0.889547972076365	8.2573356348982e-05	0.000639666713227082	Myo7b
-0.585881584806831	8.31970645239707e-05	0.000644043848575195	Gpr22
-0.965453176786619	8.40729981854111e-05	0.000650365962707017	Mcm8
-0.54122435087252	8.51745685000255e-05	0.000658423407341394	Efhd2
-1.91191452423016	8.5598690257731e-05	0.000660771324162527	Cldn1
-0.533516696862549	8.55570422148255e-05	0.000660771324162527	Lancl2
-0.507515156815936	8.61779597536803e-05	0.000664775449203196	Map1s
-0.812299828677193	8.65413994596103e-05	0.000667110211986055	Dok4
-0.473797192952766	8.82812548056092e-05	0.000679666920455476	Hnrnpl
0.656695374761428	8.82941631201156e-05	0.000679666920455476	Trmt6
-0.841250592070788	8.84144690643468e-05	0.000680116066516703	Fancb
-0.51671491604447	8.91344459502643e-05	0.000685017419395217	Diaph1
0.731323412331895	8.91764500606509e-05	0.000685017419395217	Pak3
-0.570530546673939	8.95044225595013e-05	0.00068657585355391	Sbno2
-0.631996662956507	8.94643187519628e-05	0.00068657585355391	Stat5a
-0.510164860852183	8.96971904501877e-05	0.000687574063946725	Plac8
-0.620673338981306	9.00812815520099e-05	0.000690036446333854	Adgrb3
-0.589737340385573	9.03872591079683e-05	0.000691897449949908	Abcd1
-0.501894973555249	9.10612200378181e-05	0.000696570740317163	Maf1
-0.592291910789482	9.14189335765405e-05	0.000698820079296438	Barhl1
-0.569982666449034	9.17057649631936e-05	0.000700524830898383	Rbm4b
0.891140095069361	9.20890655691288e-05	0.000702963611093412	Bdnf
-0.473091672179325	9.22498137340502e-05	0.000703701324085246	Prrt1
0.497835964268796	9.27087427408894e-05	0.000706711020185238	Ntrk2
-0.501735509852992	9.42285755509677e-05	0.000717798108135304	Mllt1
-0.467050917685622	9.63692596222301e-05	0.000733595952061872	Mast3
-0.800099470205758	9.68041953413228e-05	0.000736396155413514	Nt5c
-0.869745015394369	9.77071722342635e-05	0.000742750436021821	Sema5a
-0.507355100144295	9.87883912418285e-05	0.000750449945094499	Kdm4b
-1.56253809332475	9.90835948530422e-05	0.000751843121648182	Btbd17
0.497306119166236	9.91087726177389e-05	0.000751843121648182	Tnfrsf1a
-0.54241741262858	9.92810160742171e-05	0.000752629636358205	Crtc1
0.512498947163979	9.94309015326673e-05	0.000753245690906893	Ggcx
-0.52812035566337	9.99139290831517e-05	0.000756382896238452	Vamp8
-1.10252971657269	0.000100105565969844	0.000757311369849057	Trmt9b
-0.598244838668371	0.000100583932842376	0.000760406219566639	Nol4
-0.725237680468948	0.000100743377906366	0.0007610874461653	Ccdc159
0.497407474108686	0.000101322211998608	0.000764933920982616	Eif2ak3
0.470797013486846	0.000101943509202737	0.000769095464273844	Lrrc59
0.48582123294892	0.000102750651437194	0.000774652404413514	Slc39a7
-1.45789977163426	0.000102910431384361	0.000775324506044018	Ccdc148
-0.59822293322508	0.000103471174888327	0.000779014462790923	Sdsl
-0.827026710711046	0.000104100491030251	0.000783215277614165	Dab1
0.52983815851922	0.000105425837456763	0.000792505184909637	Dclk1
-0.721215815238339	0.0001054796460921	0.000792505184909637	Nlgn3
-0.481643284574864	0.000106743294274955	0.000801450849012435	Zfp207
-0.564574241775889	0.000107517397119468	0.000806711188093235	Nup107
-0.481833992397209	0.000107897331903738	0.000809008888188067	Auts2l
-0.528466571106312	0.000108756175220902	0.000813780869393213	Casp2
0.454845895222293	0.000108714226663063	0.000813780869393213	Sec61a1
-0.552061521892363	0.000108687595823792	0.000813780869393213	Snx18
1.47505050599334	0.000109287461502981	0.000817199226783533	P2rx2
-0.561019344462395	0.00011029621305815	0.000824180756119344	Tns2
-0.541140533704597	0.000110902529213129	0.00082814766202212	Fam122a
-0.513775585999732	0.000111505537128696	0.000832084487465462	Pnrc2
-3.22070145084772	0.000112468175038999	0.00083869779714884	Kcns2
1.14982122274715	0.000112594753675333	0.000839071697959354	Metrnl
-0.484411191350485	0.000112866813641728	0.000840528502947933	B4galt2
0.490503645755141	0.000113142919048701	0.000842013438913622	Tfrc
-0.516901030144786	0.000113231302801123	0.000842100278352254	Zc3h3
-0.541892134213869	0.000113448757856306	0.000843146252531262	Dlgap3
0.532438967425065	0.000113753473538735	0.000844838889739305	Tmem185b
-0.833393595392775	0.00011572003206297	0.000858863280564721	Lsm11
-0.541106802694179	0.000115889235972027	0.000859537934638474	Ifi35
-0.798232523092511	0.000116150488832745	0.000860893933772481	Bora
-0.478591186726945	0.000116565646062358	0.000863388054538803	Arhgef11
-0.524496947157264	0.000118063108680108	0.000873889915024644	Slc9a3r1
0.572711560268132	0.000118482045382852	0.000876399873428278	Nrcam
-0.51642646811211	0.000118692951312763	0.00087736870475434	Ncoa5
-1.6207070962301	0.00011913109893401	0.00088001485396947	Pnpla1
-0.494933634538939	0.000120725228554645	0.000891190876828739	Pias3
-0.820691144435692	0.000121028937523263	0.000892832424188746	Rad54b
0.663037797723107	0.000122955734872688	0.000906437274477832	Lrrk2
-0.499071190957935	0.000123453335907205	0.000909494810908317	Vps39
-0.519672403311028	0.00012423717653968	0.000914655591466178	Smim20
-2.07135852282693	0.000125086020133723	0.000920287696385975	Col4a4
-0.857679586128142	0.000125432502587057	0.000922218741391915	LOC498265
0.776895953899576	0.000125523275139176	0.000922268401072782	Fbp2
-0.670900879867288	0.000125699707535339	0.000922621083792575	Apaf1
-0.521011031917764	0.00012573975844044	0.000922621083792575	Leprot
-0.476150471025793	0.000125823427387946	0.000922621083792575	Ogdhl
-0.707426901690112	0.000126512246090572	0.000927052687140324	Igsf9
0.521064185785147	0.000126608589210479	0.000927139749008292	Igf1r
-0.512002685134008	0.000127163085664293	0.000930579460891298	Prr13
-0.486742861218276	0.000127305849872832	0.000930981550141844	Klhdc3
-0.524831146876762	0.000127387654943341	0.000930981550141844	RGD621098
-0.703709065103705	0.000127938106797665	0.000934382300943423	Tigd3
-0.55597022692463	0.000128219385717297	0.000935813960783755	Pkig
2.03195540066063	0.000129012275797484	0.000940975250118928	Pnliprp2
-0.513385404062994	0.000129389287737936	0.000943098414010172	Usp13
-0.488957582744499	0.000129980913015504	0.000946782005422154	Galnt9
0.491404932514169	0.000131144076737429	0.000954621041344008	Akap1
-0.518799779529925	0.000131520872297998	0.000956729367273114	Smim5
-0.582461117585255	0.000132195632746352	0.000961000967322321	Gmpr
-0.777456749380561	0.000132303493372247	0.000961148541857815	Ska2
-0.479586274107914	0.000133133204782978	0.000966536500597053	Leng8
-0.512889315658528	0.000133404252207209	0.000967864161585286	Zfp282
-0.495136087863414	0.000134492610112206	0.00097511583963123	Rassf3
-0.638988776746814	0.000134582443125348	0.000975123087912174	Mdp1
-0.560420857569893	0.000134922206198372	0.000976940011503651	Pan2
-0.564308672618709	0.000135339643540847	0.000979316590077705	Vps13b
-0.456179508139305	0.00013651848767193	0.000987195941485361	Cacnb3
-0.525837384344586	0.000136929603380542	0.000988865958097506	Actl6b
-0.525654274698068	0.000136870834293939	0.000988865958097506	Mtmr14
-0.493882127030605	0.000137659095577156	0.000993480533958215	Slit1
-0.638194445858199	0.000138710356870165	0.00100040971574494	Septin10
-0.555774669585158	0.000139264136135053	0.00100374420377838	Dnajc24
-0.85194385076809	0.000140268165449979	0.00100899321896751	Nlgn1
-1.1017758185272	0.000140206408228139	0.00100899321896751	Nuf2
-0.492398665927999	0.00014018809565341	0.00100899321896751	Plekha1
-0.636301065662363	0.000142371646835248	0.00102345354768207	Adamts10
-0.692006477984635	0.000142645266162289	0.00102474940226665	Polr3gl
-0.520440659638134	0.000143334456465023	0.00102902702983424	Rpp30
0.46340031081332	0.000144003812569309	0.00103315676508059	Enc1
-0.549827760328194	0.000144386454713577	0.00103522541697644	Ehbp1
0.492283026862153	0.00014461689653742	0.00103620083113006	Erp44
-0.551485554730589	0.000144901674269651	0.00103688766522683	Slc8a2
-0.539770692448946	0.000144873426262081	0.00103688766522683	Tdrkh
-0.550592968537142	0.000145589242043267	0.00104112906182993	Rbl2
-1.14202860785239	0.000146955191523747	0.00105021298004959	Cx3cl1
-0.539119338035257	0.000147562544743935	0.00105386730881859	Tctn1
-0.528697501355634	0.000147867548688281	0.00105535896095661	Trim26
-0.490543341707383	0.000148828369005474	0.00106152632006049	Ppm1l
-0.52029155439087	0.00014909556830291	0.00106274159302665	Bicra
-0.672981177647371	0.000149328932866033	0.00106371427389387	Ccdc61
0.894610659971738	0.000151481488827865	0.00107834779692833	Pcdha11
-0.459199366540201	0.000151684337420768	0.00107909201028371	Mcrs1
-0.623330087395974	0.000152300959827653	0.00108277696633947	Psmc3ip
-0.539022965028897	0.000153162029074823	0.00108819391142675	Elk1
-0.574198611447843	0.00015578367978128	0.00110610443270318	Spa17
-0.669464967412631	0.000156198398971801	0.00110833214318905	LOC499331
-0.52595009250577	0.000158609331937396	0.00112471229759483	Sri
0.533475569069415	0.000159326150263715	0.00112906594670419	Lrrn1
-0.710866666424147	0.000160641102080112	0.00113764992098928	Nxpe3
3.1508662444979	0.000161450991446196	0.00114264831276911	Kcna2
-0.785225218394733	0.00016197064365302	0.00114558747124949	Sh3bp5
-0.734817524708435	0.000163242983015246	0.00115384302933571	Epha1
-0.650714093052967	0.00016407130643305	0.00115820625769492	Cacng4
-0.560508631745706	0.0001639664983996	0.00115820625769492	Cdc7
0.486016842906846	0.000165977035490576	0.00117090611733937	Gnl3
-0.583581070642306	0.000167494877986742	0.00118085502611462	Zfp362
0.467649068251548	0.000168047654263149	0.00118399172069742	Kdm6b
-0.583027297030856	0.000168513078948519	0.00118650934420647	Tpst1
-0.480215727429102	0.000169197547659046	0.00119056505170086	Nup214
0.449560825434709	0.000169490749296429	0.0011918641608116	Ddost
-0.463124480254535	0.00016988915934987	0.00119237423413268	Fbxo21
-1.57224958012128	0.000169822665188715	0.00119237423413268	Fbxo43
-0.504695075971921	0.0001698107023635	0.00119237423413268	Osbpl9
-0.490540284301884	0.000171681633966655	0.00120418485370733	Rps6ka1
-0.515945621121126	0.000172307521190328	0.00120780310351611	Nup85
-0.533348525194627	0.000176024766395798	0.00123307202343757	Pcbp3
-0.595741206851401	0.000179213501404705	0.00125460880415781	Spice1
-0.51132732517584	0.000179631001539599	0.00125673008534109	Golph3l
0.551336423738988	0.000181739266873694	0.00127067002068314	Mapk10
-0.473944598303788	0.000182965074630175	0.0012784262407482	Pclo
-0.463971815227723	0.000185160815830226	0.00129294546779159	Sytl4
-0.539017191981598	0.000189150723530486	0.0013199666193224	Ppa2
-0.578188344534623	0.000190233916948227	0.00132668215142357	Sumf2
-0.528379548657384	0.000190901061328618	0.00133048949219317	Samd10
-0.669440834505398	0.000191573623732892	0.00133426472031102	Nfya
-0.503147548326387	0.000191685839840619	0.00133426472031102	Prkacb
-0.490197499773239	0.00019255457843032	0.0013394623621227	Cnot6
-0.500484560250085	0.00019300496951482	0.00134174512372652	Cwf19l1
-0.789719837261429	0.00019658174303186	0.00136574543877261	Npas2
-0.574643887753161	0.000197036831075832	0.00136804129963277	Aars2
0.442693956561664	0.000197553404259341	0.00137076088404222	Ubl3
-0.498859431561552	0.000198169797505862	0.00137416921492221	Tyms
0.796099513300448	0.0002003329775347	0.00138829235757475	Dancr
-0.471194947471075	0.000202397146742904	0.00140171197463524	Lzts2
-0.645915029805041	0.000203948184178192	0.00141156318898109	Lats2
-0.685867492979637	0.000204627404931481	0.00141537178571699	Slc30a1
0.698117171099102	0.00020704919371803	0.00143122103239472	Cdv3
-0.672750824698287	0.000207562317927366	0.00143386504964676	Elf4
-0.635643423465734	0.000208429328444329	0.0014381903627713	Ptrhd1
-0.520969903031722	0.000208450475281875	0.0014381903627713	Rbbp8
-0.609386818162875	0.000210028522651495	0.00144816777207629	Spats2l
-0.514880218220016	0.000210929977537637	0.00145347041018873	Tyk2
-0.490789950917084	0.00021142184174984	0.00145594576969134	Perp
0.450264055153311	0.000211952204359422	0.00145868297633441	Calr
-0.740292490731632	0.000212628602355664	0.00146150542771329	Bend5
-0.682814885768907	0.000212579447153206	0.00146150542771329	Map6
-0.587949072469422	0.000213123494245991	0.00146399036066223	Agbl5
-0.637490114519517	0.000214135448424435	0.00147002177445593	Accs
-0.469955523072611	0.000214825590982103	0.00147383782013159	Nup205
-0.518216066676996	0.000215356162315512	0.00147655502419574	Tmem123
0.611886889475138	0.000215723797438071	0.00147815238731443	Kcnma1
-0.585313536514055	0.000219230728959949	0.001501244985523	Ubtd1
0.621403521204282	0.000219913021596514	0.00150404064676943	Ache
-0.446966086217594	0.000219864321240635	0.00150404064676943	Dazap2
-0.711229394348583	0.000220233998797984	0.00150529801046418	Nrep
-0.494521911636151	0.000221552371211354	0.00151336675717924	Fam193b
-0.544650740837576	0.000221778551332032	0.00151359551380576	Amph
-0.531817824675361	0.000221861636304407	0.00151359551380576	Cacnb1
-0.71879799950983	0.000223886086755294	0.00152645812069122	Tbcel
-0.590266670594689	0.000224782422506602	0.00153161803342953	Exosc8
-1.36570001760177	0.000225520089168751	0.00153488659519417	Fgf13
-0.747244520438858	0.000225541776263843	0.00153488659519417	Tesk2
-0.603548998012064	0.000227522636711347	0.00154740767235468	L1cam
-0.771552429204477	0.000229203501433476	0.00155787420138407	Gins2
-2.04517277229479	0.00023108941111843	0.00156972058530136	Cald1
-0.626256705038854	0.000232670781863084	0.00157948495517073	Aldh1a1
-0.653571730352895	0.000233626286236342	0.0015846001411914	Donson
-0.478588711774068	0.000233713002513334	0.0015846001411914	Wdr47
-0.519879486970972	0.000235518756476278	0.00159585764804945	Foxo1
-0.502826577741899	0.000235958910793725	0.0015978537716118	Prkra
-0.457784453722273	0.000237198935132404	0.0016052606109423	Fam117a
-0.471722375359264	0.000237393147819846	0.00160558507924735	Top3b
-0.481688065707332	0.000239465370357892	0.00161860306060257	Plpbp
-0.525952397761144	0.000241423987920935	0.00163083760948191	Vps37b
-0.747249973766421	0.000242420467814272	0.00163656179286425	Npr1
0.536063154274065	0.000243504006700624	0.00164286630703918	Nxt2
-0.521318437019049	0.000244118583345565	0.00164600103770532	Taf8
-0.472624196345284	0.000244438779280144	0.00164714823828001	Rwdd1
-0.615359092215871	0.000244942570682098	0.00164953042845239	Gabra3
0.681690144728271	0.000245510555689399	0.00165234173501075	Pde4d
-0.485097418728866	0.000245714962068527	0.00165270412906019	Cbfb
-0.592331898735101	0.000247768055881399	0.00166549292676676	Neurl1
-0.592993186724235	0.00024913355677893	0.00167364691111525	Foxo3
-0.892839994942319	0.000249607369171151	0.00167505327306451	Cttnbp2
0.670711977467453	0.000249648096450172	0.00167505327306451	Mcrip2
-0.714946045729581	0.000251024116838225	0.0016822293837199	Igtp
-0.536044927837116	0.000250989526571963	0.0016822293837199	Prdx4
-0.474402412469948	0.000251407110389894	0.00168376806025007	Pxn
-0.443760282305395	0.00025234165397291	0.00168899654613453	Atg9a
-0.543829196932258	0.000253064705731096	0.00169280394564914	Ehd4
-0.490330635396604	0.000255110291003889	0.00170499891005894	Gxylt1
0.547896743019058	0.000255198433927926	0.00170499891005894	Prss23
2.70146569102608	0.000258800784485591	0.00172801472706711	Lif
-0.516945992371594	0.000259264854477594	0.00173006097726477	Dlg5
0.470679138239375	0.000259683521948473	0.00173180195651785	Emc7
-0.45421904007333	0.000261476989779785	0.00174270365319533	Ankfy1
-0.476952989049604	0.000262723437057184	0.00174994852462179	Oga
-0.512041356426111	0.000263535664454357	0.00175429411080381	Nrsn1
0.504960172971025	0.000265238616752231	0.00176456017944802	Ddx21
-0.53498287694874	0.0002657027166075	0.00176657705645095	Cd55
-0.69041249868485	0.000266015919277502	0.00176758882924282	Crim1
-0.798720364896717	0.000267825684206425	0.00177746223430104	Cib2
-0.442577080811559	0.00026782079985231	0.00177746223430104	Gnai2
-0.504107177393363	0.000269453311707928	0.00178718368738243	Tmem216
-0.801699953692191	0.00027088616844784	0.00179560233759175	Cd1d1
-0.541450768092725	0.000271730308070459	0.00180011079763997	Lrrc40
-0.60158834445717	0.000274399861254024	0.00181669920204187	Cep57l1
-0.602124836899686	0.000275295153906344	0.00182152797132606	Ggact
-0.912280101222133	0.000276355432717818	0.00182634171278958	Mir6315
-0.505626786518523	0.000276236577108561	0.00182634171278958	Rpap1
-0.52730179250866	0.000277573864253607	0.00183329019729954	Ccdc77
-1.16623052342739	0.000279047123683864	0.00184191237322777	Spag1
-0.440901299525898	0.00028083942491425	0.00185262882649262	Rnf216
-1.03671904008578	0.000281937061981105	0.0018587526302502	Zfp786
-0.589284989698295	0.000284149391817716	0.00187221360983377	Plekhg5
0.592000305104157	0.000284908206984625	0.00187608721539905	Slc2a13
-1.09989245121705	0.000285501463113726	0.00187886664304519	Armh1
-0.502045049461397	0.00028774289905252	0.00189248280581157	Rxrb
-0.516034016882989	0.000290583216091794	0.00191001913954468	Depdc5
-0.535759463063899	0.000291250099884077	0.00191325693981299	Klhl26
0.448014561833236	0.000291574728957007	0.00191424389937863	Os9
-0.835114442951669	0.000292366171496311	0.00191829256695458	Trim21
0.467050494579151	0.000292600050108879	0.00191868025689675	Cdc42se2
-0.463980019087422	0.000294554599917226	0.00193034378703964	Anxa11
-0.495782013907163	0.000295307402420108	0.00193412252766439	Bnip3l
0.472519981403086	0.000296058751816619	0.00193788725026298	Txndc12
-0.454002829204759	0.00029712563585576	0.00194371162383116	Mcm4
2.02009807569016	0.000299229199225694	0.00195630668248984	Dab2
0.533084336862954	0.000300812282545813	0.00196548596756273	Tspyl4
0.52332550894365	0.000301440413662881	0.0019684184537641	Rhpn2
-0.506114376409808	0.000301771967770962	0.00196941194424605	Pik3c3
-0.451904006030636	0.000302228833011097	0.00197122156860536	Gnao1
-0.474451029953457	0.000303314325514461	0.00197712669309515	Limch1
0.825861362695427	0.000303832572941619	0.0019793294677627	Rem2
-0.511199795144194	0.000304075063766372	0.00197973426747536	Schip1
-0.50433209721213	0.000305118135290175	0.00198534781925326	Spr
-0.453181945273985	0.000305451221303072	0.00198577460213661	Megf8
-0.447693755916908	0.000305545531840097	0.00198577460213661	Tafa5
-1.35056091868876	0.000305894391934639	0.00198686552678493	Mycn
-0.560883471556746	0.000306359658475128	0.00198871080489738	Lsm2
-0.586327426038036	0.000311484582635484	0.00202078384372914	Haus7
0.873580340915213	0.000314969463398824	0.002042185351287	Sv2c
-0.496582254255572	0.000315166473894918	0.00204225642499676	Zfp629
-0.578466877895893	0.000316908837848592	0.00205233528794336	Taf11
-0.521725805180854	0.000317354296282556	0.00205400831974859	Hbp1
-0.51104068434865	0.000318497251476907	0.00206019111930584	Proser1
-0.680691787096154	0.000319132620995324	0.00206065810627392	Dhrs11
-0.606263972835716	0.000319094884577347	0.00206065810627392	Ift46
-0.601577436061784	0.000319099021434439	0.00206065810627392	Ttl
-0.437457973859005	0.000320697555117485	0.00206954559819203	Mtch1
-0.441044204781932	0.000323096649766002	0.00208380254082338	Mtor
-0.480108703936307	0.000323683704475226	0.00208636290312657	Kdm2b
-0.747226820150291	0.000324340855947354	0.00208847904177393	Ccdc120
0.482518240639304	0.000324392526758181	0.00208847904177393	Ppan
1.08911547054311	0.000324726078683852	0.00208940103500155	Dnai2
-0.717513295246139	0.000325188743891423	0.00209115222126313	Ppp1r18
-0.93397566241169	0.00032584014164964	0.00209411430614057	Nxph1
0.46014276842955	0.000326429174094909	0.00209667234876525	Sqle
0.446262477024309	0.000328011723293023	0.00210560507987574	Abcb6
-0.498177341826275	0.000329332092993673	0.00211284534470575	Parva
-0.807766965534348	0.000330496063949725	0.00211907435395802	Alk
-0.475745646663797	0.00033073309692057	0.00211935622002166	Sae1
-0.476235925504504	0.000331949505814107	0.00212590999143609	Fam160a2
-0.511434459676821	0.00033393711458925	0.00213739224888991	Myo1b
-0.460364855613651	0.000336480725617753	0.00215241778852335	Nudt16l1
-0.534408022849758	0.000337458176238952	0.0021574131628276	Skp2
-0.619394751240834	0.000337981545099952	0.00215950140894189	Sgk3
-0.627609895846874	0.000338701361165732	0.00216284167627472	Lingo3
0.450876992640701	0.000344867002673661	0.00220093319090045	Ptdss1
-0.542651403331503	0.000345359435467182	0.00220279519065849	Shpk
-1.42952589325336	0.000348943026160121	0.00222435981310084	Sec14l3
-0.641591720980856	0.000351524102026777	0.00223951251767146	Rab13
-0.486788183298004	0.000352087127131765	0.00224179837269454	Jade2
-0.478783812821903	0.000352537137731397	0.00224336241210292	Ankrd52
0.542992489790432	0.000353705308025259	0.00224949198504824	Camk2d
-0.438813013821537	0.000355430123918389	0.00225915255949748	Hnrnpul1
0.550433102477263	0.000357091546410504	0.00226694965816333	Car2
-0.460479746835971	0.000357276387776493	0.00226694965816333	Gltp
-0.459046935409785	0.000356886974586238	0.00226694965816333	Hp1bp3
-0.653040000658386	0.000357951595687938	0.00226992181736944	Gas8
-0.542386229924937	0.000358412881178513	0.00227153475559846	Mgat4a
0.543082312308158	0.000358895865093763	0.00227318627980259	Arntl
0.50299337292993	0.000359087638624186	0.00227318627980259	Uba5
-0.517544095077355	0.000359490550472599	0.00227442522912837	Frk
-0.509233360715532	0.000361206495760099	0.00228396526725726	Btbd6
-0.44923775784154	0.000363947523785529	0.00229997234806779	Tuba1a
-0.55760835038217	0.000365216162439522	0.00230666157370462	Wdr44
-0.468819107709761	0.000366731075161501	0.00231489764925117	Shmt1
-0.485937282447101	0.000367557963380423	0.00231878377242925	Zkscan5
-0.455883852796456	0.000369401694501321	0.00232907662294141	Cxxc5
-0.548068082467884	0.000371364746854144	0.00234010954432717	Pias4
-0.778927440124173	0.000373217942765604	0.00235043795624672	Fbxw17
-0.446204443153034	0.000376191460407203	0.00236780599821667	Maged2
0.445817530784121	0.000377317610037498	0.00237353318359978	Spcs3
-0.519463855644737	0.000378073375988379	0.00237692522807814	Cmss1
-0.719864594604391	0.000381638930022409	0.00239692098815372	Celf6
-0.619126194598203	0.000381690615586472	0.00239692098815372	Lipa
-0.546168173126201	0.000381925040064681	0.00239702182092053	Kif3a
-0.474803630740425	0.00038363243838982	0.00240636187211717	Ppp2r2d
-0.445053697423935	0.000385623382238243	0.00241746879887447	Shroom3
-0.515927822563675	0.000387832075812463	0.00242992733800993	Skap2
-0.59007876782391	0.000391413647488186	0.00245096840186984	Prickle2
-0.494720068491717	0.000392925974791761	0.00245903559024468	Tmprss9
0.483472575889146	0.000394522181355523	0.00246749638170233	B3galnt2
-0.511896699368025	0.000394727488955934	0.00246749638170233	Smg6
-0.481110279195729	0.000395192679088604	0.00246899831437428	Pcif1
-0.70761103325242	0.00039659212484833	0.00247633205600689	Syt12
-0.899935093560012	0.000397231602242335	0.00247891489358392	Gpr146
-0.451131816049333	0.000398744815701468	0.00248694422838353	Zmym3
0.440253780890922	0.000399231453647987	0.00248856539846335	Calu
-0.453057100866494	0.000403534879019571	0.00251396275085007	Tle3
-0.534974388980815	0.000404537419591891	0.00251877893072047	Fancl
-0.484401399850817	0.000406974716274119	0.0025323623280698	Nr2c1
-0.447442815677216	0.000407180423525845	0.0025323623280698	Tubg1
-0.564977698181281	0.000407665186905692	0.00253394153831471	Rassf7
-1.73582677696275	0.00040922590415959	0.00254220302770788	Ehbp1l1
-0.780697454511187	0.000411429256501629	0.0025544451066846	Rdm1
-0.40416997878591	0.000412260691231162	0.00255816032088438	Prrc2a
0.705824012448514	0.000413093260050561	0.00256187837038136	Bcan
0.481384645318061	0.000416203468994984	0.00257970947439748	Gap43
-1.16838682567333	0.00041657217098174	0.00258053765285923	Rnasel
-0.574730052017513	0.000417520665040239	0.00258495450656892	Pde9a
-0.459865537465786	0.000418393775776645	0.00258889993049618	Pabpn1
-0.650344353832173	0.000420577930007443	0.0026009486972911	Nek7
-0.559068715737543	0.000421805224288291	0.00260560267136329	Igfbp3
-0.704555583694123	0.000421684869370003	0.00260560267136329	Mmp16
-0.606380835283085	0.000424125600611774	0.00261846272098731	Akip1
0.504716288906973	0.00042599509760918	0.00262852624308936	Jun
-0.493921830322538	0.000433771678176866	0.00267500657940869	Pxk
-0.453657938776325	0.000434628778317352	0.00267878725412104	Mms19
-0.449320158921382	0.000436460738888194	0.00268856876025573	Blcap
-0.453089874776504	0.00043910763686715	0.00270335643852535	Ptk7
-1.56396130176831	0.000440011678995855	0.00270740369974075	Klf2
-0.461806954881664	0.000440760135144988	0.00271048963780758	Shank1
-0.432468811886719	0.000443447864099935	0.00272549115578107	Tmem98
-0.496378841184747	0.000445549552232682	0.00273687601279135	Dock8
-0.514383007541329	0.000447523787155935	0.00274592991146489	Dock9
-0.662629182230265	0.000447503313480578	0.00274592991146489	Scrn2
-0.45006727954593	0.000447799003972705	0.00274608361263038	Arg1
-0.639061277711829	0.00044838207689966	0.0027481239855542	Dnase2
-0.627346170679135	0.000450153823677437	0.00275744337193484	Bbs10
-0.4993020450103	0.000451386229192533	0.00276225867660749	Orc6
-0.419562213390047	0.000451443205414397	0.00276225867660749	Phc2
-0.724216844086932	0.000456895309812529	0.00279406117872542	Acyp1
-0.443293747141264	0.000457772950053279	0.0027978695282488	Utrn
-0.538655422183962	0.000458235877410405	0.00279914035967391	Vgll4
-0.582582595996182	0.00046022024781841	0.00280969836501818	Bcap29
-0.422599576345724	0.000462622089219617	0.0028227919251605	Entpd3
-0.463101818915172	0.000463694115557889	0.00282776128137719	Smc1a
-0.460835436027153	0.000464526728363121	0.0028312659062976	Ptprj
-0.659126903427452	0.000465188662743672	0.00283372694280649	Polm
-0.520473480821322	0.000466792958314564	0.00284192251992178	Cbfa2t2
0.468101758126536	0.000467726867324082	0.00284602983515324	Gpd1
-0.828553240097823	0.000470004589834595	0.00285830492111598	Cfp
-0.609264448881407	0.000471717291195826	0.002867132173564	Klhl29
-1.91674904128901	0.000472136433775807	0.00286809166217877	Cfap126
-1.05564240969475	0.00047317124606202	0.00287278803541084	Odf3l2
-0.540148203989324	0.000473472632294328	0.00287302879198167	Rnf34
-0.515274307780862	0.000484778102935724	0.00294000510272124	Eri2
-0.501765399366233	0.00048682166150703	0.00295076829285625	Cpped1
-0.453266962053254	0.000488938748716037	0.00296196503568209	Cse1l
-1.71554580678966	0.000491272030720275	0.00297445840111222	Mgat5b
0.515810239511528	0.000493401650323044	0.00298570557640356	Itln1
-0.47555494075541	0.00049383562921895	0.00298668523522667	Acap3
-0.489957306674622	0.000494162105266108	0.00298701400303197	Asb6
-0.939691652767732	0.000494836039045991	0.00298944149730756	Irgm
-0.43945028099266	0.000495690061256266	0.00299295368669419	Rexo1
-1.01006121901511	0.000497976655088072	0.00300510706041878	Pnma8a
-1.48272793877688	0.000498491090822254	0.00300655862854719	Tceal7
0.46811174816931	0.000502681837419121	0.00303016942852811	C1galt1c1
-0.563227704940116	0.000503771143641763	0.00303506906902066	Dph2
-0.527688561750518	0.000505929866540749	0.00304640271257148	Aldh6a1
-0.450904931482417	0.000506420742736182	0.00304768667380212	Hcfc1
-0.492831216160843	0.00050957098509902	0.00306328625598682	Nphp1
-0.51077674099157	0.000509452005053202	0.00306328625598682	Ptn
0.436876283191524	0.000512442918823633	0.00307886476186482	Eif2s2
-0.445478956995306	0.00051297288672108	0.00308036289799633	Ptgfrn
-0.507430956239496	0.000514062865391193	0.00308522037911379	Syndig1l
-0.509723064189835	0.000515613086053903	0.00309283324896923	Acadl
0.646265686430914	0.000517057690018001	0.00309980462224336	Itga5
-0.53184486712011	0.000518550429148362	0.00310705680172575	Mfge8
-0.49652189787003	0.000519864226778597	0.00311322946936642	Ypel5
-1.49480643646428	0.000522553360135892	0.0031276271724164	Eepd1
-0.487670376425727	0.000524910029862243	0.003136681643571	Dmap1
-0.512667459210826	0.000524862809145019	0.003136681643571	Hdhd5
0.425690496031039	0.000524923401588769	0.003136681643571	Stt3a
-1.33298485328749	0.000525624246980679	0.00313916069592324	Rflna
-0.537310459466941	0.000529014292789331	0.00315768890263648	Ddx20
0.464740558520847	0.000530032030781108	0.00316204434885012	Hax1
-0.451737946536283	0.000532139270740045	0.00317234054154404	Lpin2
-0.473973409369358	0.000532335909403673	0.00317234054154404	Syt13
-0.442716592489514	0.000535452467327735	0.00318918162444739	Arl6ip1
-0.642214444632007	0.000536348741267521	0.00319169450130287	Adgrl3
-0.427958240944024	0.000536455894589032	0.00319169450130287	Cabin1
-0.614059372251697	0.000537552119190626	0.00319648408036593	Tmem243
-0.599487900657088	0.000541159358722351	0.00321619181412845	Brinp2
-0.53638289324597	0.000541685483301274	0.00321750892647429	Fgd1
-0.514660078434215	0.000541967204614282	0.00321750892647429	Hsd17b8
-0.459768355872552	0.000542283981732458	0.00321764933377145	Naa40
-0.442680769630181	0.000545595245860186	0.00323554781945287	Ahctf1
-0.480035292210711	0.000549512968501771	0.00325547504519444	Tjap1
-0.464957612758157	0.000549548625193159	0.00325547504519444	Tuft1
-0.496745979745484	0.000553717562030196	0.00327840219978719	Anapc15
-0.498677849425496	0.000555883971994079	0.00328945464182157	Gemin8
0.413178582489431	0.000559459238489821	0.00330882761902089	Pdzk1ip1
-0.543999511036461	0.000566121095437646	0.00334462393144189	Ccdc82
-0.625712868568757	0.000566041765545517	0.00334462393144189	Mutyh
-0.426144845460302	0.000568745701136902	0.00335651696848375	Cst6
-0.610005879327183	0.000568463237499484	0.00335651696848375	Dennd11
-0.549688080457454	0.000569234888648909	0.00335759880316984	Usp28
-0.527134914745498	0.000573616684923631	0.00338162747068029	Dtx2
-0.467565959827182	0.000575548502710621	0.00339105754208446	Brd9
0.420708969404265	0.000575834131223962	0.00339105754208446	Tuba4a
-0.517298928150108	0.000577825794515162	0.00340096179431256	Slc44a2
-0.453265593631149	0.000578920747272382	0.00340558040879364	Tomm34
0.436901030954409	0.000580205312766742	0.00341130890103938	Manf
-0.471063622991843	0.000583556305517569	0.00342917428568862	Ung
-0.42551565343873	0.000585528571652877	0.00343708402729071	Arid1a
-0.474092239159079	0.000585371837854184	0.00343708402729071	Ndc1
-0.472350568569965	0.000589695658706053	0.00345969494688207	Dvl2
-0.425290696742714	0.000592010798452873	0.00347142229413311	Ep400
-0.529925648054381	0.000592720134793353	0.00347372606493681	Actr5
-0.537467021225352	0.000593308733436893	0.00347532015311461	Ak1
-1.425828962426	0.000598378040589539	0.0035031444008274	Slc26a4
-0.433945483531352	0.000599959612696236	0.00350866098485167	Large2
0.434457167401273	0.00059993367830848	0.00350866098485167	Selenok
-0.530248627487857	0.000600517817080496	0.00351005541964462	Sh2b2
-0.70824588330671	0.00060191812296451	0.00351636787428495	Peli2
-0.526462763227658	0.000606422058441568	0.00354079517846441	Sipa1l2
0.433903357114905	0.00061151046095875	0.00356860729927921	Nolc1
-0.795803052089128	0.000620409364345964	0.0036186150863048	LOC680254
-0.683508708623309	0.000622606802046362	0.00362950338080877	Fdxr
-0.40411476431725	0.000625815700159245	0.00364530056413142	Dnpep
0.561064569313885	0.000625980829314724	0.00364530056413142	Pus3
-0.977257526858026	0.000633766758551178	0.00368868383277639	Khdrbs2
-0.533411908486704	0.000637575449062608	0.00370888484597787	Cnep1r1
-0.546478943316101	0.000639178056564165	0.00371623809687756	Mecom
-0.59732906658722	0.000640256871991195	0.00372053980087208	B4galt4
-0.535776443485495	0.000641119076149747	0.00372357888830464	Tmem265
-0.474837825360509	0.00064467640708082	0.0037422596089509	Myo5a
-0.587487613602804	0.00064833357014835	0.00376149978832898	Myo1e
-0.693986798986889	0.000649853500184489	0.00376832639805871	Poc1a
0.447517803056697	0.000652232503103755	0.00378012470251844	Tmem41b
-0.462370663617453	0.000657562254298352	0.00380699412733808	Med12
-0.417332022788534	0.00065731669954937	0.00380699412733808	Plppr2
-0.488231024967641	0.000659259487606988	0.00381480832654819	Ccne1
0.420869558021086	0.00065987089693759	0.0038163344761243	Ica1
-0.469430890148383	0.000661404135642662	0.00382263573797083	Abcc5
-0.454559862963501	0.000662005150576893	0.00382263573797083	Glul
-0.56083499466484	0.000661811550767923	0.00382263573797083	Usp54
-0.481037267575197	0.000662429663299347	0.00382307592746421	Pomgnt2
-0.436505505288238	0.000664989781012902	0.00383583438054578	Sfr1
-0.435896603809456	0.000666843289815813	0.00384450566822909	Akt2
-0.417776219838071	0.000670121439864442	0.00386137692671495	Grik5
-0.47437095657591	0.000672300393989209	0.0038719000130218	Limk2
0.402374249987347	0.000673082953469387	0.00387437418994938	Slc38a2
-0.428890700020585	0.000674555125592143	0.00388081321468813	Anapc1
-0.430260776281534	0.000683538348189384	0.00393043501732576	Med23
-0.676628152713556	0.000687332285751765	0.00395018141397755	Slc25a53
0.445826094866458	0.000688072788182875	0.00395236786807086	Orai2
-0.410401090066636	0.000689514874920781	0.00395444345977294	Pax6
-0.443264837891658	0.000689495550446168	0.00395444345977294	Plscr3
-0.410042159097612	0.000689186923941794	0.00395444345977294	Sbf1
-0.442795177074374	0.000693962125972911	0.00397787063018519	Rnf112
0.423780166305131	0.000702353665963911	0.00402387066351036	Pprc1
-0.517077799717631	0.000703227496218731	0.00402677528742463	Rpia
-0.415978745359472	0.000709585260192483	0.00406106225293686	Slc25a10
-0.492724972063027	0.000712273778012898	0.00407432478439166	Hist3h2ba
-0.464634657637812	0.00071436760665055	0.00408417355114744	Med9
-1.24783264109929	0.0007179985313276	0.0041027953557434	Ston2
1.0472065134728	0.000719771145483946	0.0041107845286042	Tsga10
-0.729549824706711	0.000722794788510574	0.00412590660087393	Pcdh9
-0.407657480208853	0.000724543434130928	0.0041337387091763	Adcy6
0.459378108364121	0.000727591633516157	0.00414897317460097	Reep6
-0.478611036555304	0.000731048568878677	0.00416652136063408	Rnf26
-0.480649475200554	0.000733983775755642	0.00418107934949127	Purb
-0.512212772584153	0.00073502041398548	0.00418481280306982	Gabbr2
-0.597979987181373	0.000736466273853202	0.00418929847772188	Abraxas1
-0.534607824776409	0.000736571564362142	0.00418929847772188	Gli4
-0.684022695903755	0.000739566383964971	0.00420415339035913	S100a1
-0.474543274304162	0.000740091976459698	0.00420496357432614	Sptssa
-1.16755434660208	0.000747724945992728	0.00424613385005803	Rbm20
0.482154390841631	0.000754306977829402	0.00427775149526158	Kdelr3
-0.535772993951451	0.000754244063832941	0.00427775149526158	Phldb1
0.450881778781783	0.000754461774148348	0.00427775149526158	Utp4
-0.40967680338811	0.000755350479915288	0.00428057935881782	Fkbp8
-0.517551830821445	0.000758674845572137	0.00429720009279945	Chst11
1.31138800390622	0.000759923830566124	0.0043020546096567	Ptpro
-0.637815457510884	0.000760725651408448	0.00430437395644873	Cep112
0.466512398122954	0.000761332446937342	0.00430558798043854	Srprb
-0.55370267765466	0.00076485704982642	0.00432329342736592	Alkbh7
-0.593348396339065	0.000767582994310742	0.00433646861994288	Pald1
0.684460411405202	0.000768312951238603	0.00433835970460193	Rasl11b
-0.486565664343384	0.000770993280029322	0.00435125616189299	Inpp4a
-0.596604069999388	0.000777894113779997	0.00438794639617833	Abhd3
-0.590813222255329	0.000781824894442397	0.00440785406589327	Dhx34
-0.398050666381835	0.00078526846552741	0.00442499586555153	Gnb2
-0.82567895034334	0.000788630277548614	0.00444165959807652	Npy1r
-0.730660586439655	0.000790020170910798	0.00444720585440401	Atxn3
-0.710144777317093	0.000795387479694327	0.00447512473839294	Igfbp5
-0.507823016939713	0.000797532965131757	0.0044848972122189	Eml1
-0.42778084219216	0.000800822911850767	0.00450109221883557	Nono
-0.484123452816318	0.000803281351038657	0.00451259948329137	Dis3l2
-0.510452848051066	0.00080405466666682	0.00451463328695739	Hpf1
-0.417312678094518	0.000804828883277116	0.00451667006734811	Ap2s1
-0.447670177707062	0.000805313270178186	0.00451707908367192	Irf2bp1
-0.435326753054359	0.000806535124134154	0.00452162209275822	Anks1a
-0.425944007251427	0.000822725945305369	0.00461003711159624	Myo9b
-0.677823646503201	0.000823399935252781	0.00461145973942336	Akap2
-0.583637107197679	0.000828363788980315	0.00463681895601686	Dqx1
-0.462451844346946	0.000828772778692274	0.00463681895601686	Ptp4a3
-0.525615132433955	0.000832440506186353	0.00465496660030952	Nfatc1
-0.418323758834541	0.000835701456036882	0.00467082224181102	Ogfr
-0.437010357397586	0.000839952747621566	0.00469219405121727	Cyth2
-0.433209650722493	0.000840515839209882	0.00469295135656504	Aarsd1
-0.412569116029725	0.000841061533308311	0.00469361080382579	Ppp6r2
2.83591829093549	0.00084520053693123	0.00471431214120636	Tac4
-0.480735452751376	0.000848630901914007	0.00473104185389032	Pole3
0.438343931112904	0.000849617593100007	0.00473413823322781	Slc17a9
0.568413187877629	0.000854620433802505	0.00475959842813298	Sgk1
0.451689714654211	0.000857786953194672	0.00477481104727075	Srxn1
0.410230625679253	0.000858730508324083	0.0047776405422572	Ppib
-0.446433087908886	0.000859932624821861	0.00478190497602308	Nup155
-0.42005164423336	0.000870551229824902	0.00483850169609517	Kifc3
-0.580008177496234	0.000873523216949494	0.00485256293140415	Anks6
0.669876199962716	0.000878067677515928	0.0048753408680285	Spry2
-0.658065961953715	0.000880126412859378	0.00488430112940212	Nek8
-0.436802510300505	0.000881417811486424	0.00488652692761943	Aldh16a1
-0.498786190070012	0.000881298936908764	0.00488652692761943	Rnf38
-0.436019778861598	0.000885325385681533	0.00490489933775776	Khdrbs1
-0.405751368670624	0.000885625442965827	0.00490489933775776	Srsf2
-0.519075777786052	0.000889328204638567	0.00492292269405827	Zbtb5
-0.407825921569556	0.000896791005941071	0.00496173128639876	Mast2
-0.650327373566313	0.000900511390566299	0.00497980530692507	Clmn
-0.480442281834436	0.000903631116714412	0.0049865659448404	Dnajc9
-0.592284779347593	0.000903561706141235	0.0049865659448404	Mb21d2
0.676682447049056	0.000903938744315602	0.0049865659448404	Sat1
-0.478207546262682	0.000904005304749239	0.0049865659448404	Slc9a1
0.50226684102993	0.000903499824072938	0.0049865659448404	Zfp143
-0.396756819991136	0.000904760163221548	0.00498822316006174	Ltbp3
0.465130794017515	0.000908584676672866	0.0050067941746175	Wipi1
0.436796325655194	0.000909057961286136	0.00500688873107773	Brsk1
0.412990302390061	0.00090951614248162	0.00500690004815484	Akap12
-0.414118734044668	0.000912342465550739	0.00501994147586489	Ehd1
0.446298571953374	0.00091527407937139	0.00503354888239466	Sall1
-0.616379471187428	0.000917368009743794	0.00504253812867182	Slc12a5
-0.439551390540889	0.000918077131603384	0.00504391024705223	Rhbdl3
-0.541478733454311	0.000924684368515618	0.00507766899109352	Dpysl4
[truncated: 15,457 more rows]
