# Supplementary material for: Med14 phosphorylation shapes genomic response to GLP-1 agonists
Source: Proc Natl Acad Sci U S A. 2026 Mar 4;123(10):e2536772123. doi: 10.1073/pnas.2536772123 (PMC12974444; doi:10.1073/pnas.2536772123)
Supplement: Supplementary file 14 — Dataset S13 (CSV) [file pnas.2536772123.sd13.csv]

p_val	avg_log2FC	pct.1	pct.2	p_val_adj	gene	upreg	dnreg
8.16E-209	-1.440522751	0.619	0.948	1.42E-204	Zbtb20	0	1
8.27E-199	-0.716267029	0.985	0.994	1.44E-194	Ptprn2	0	1
1.69E-174	-1.151103253	0.756	0.96	2.94E-170	Chrm3	0	1
2.15E-170	-1.587465493	0.464	0.862	3.74E-166	Glis3	0	1
4.78E-167	-1.475749626	0.585	0.899	8.31E-163	Slc30a8	0	1
5.67E-166	-1.675183294	0.733	0.908	9.85E-162	Cntnap2	0	1
1.37E-164	-1.556167964	0.598	0.889	2.38E-160	Robo2	0	1
1.18E-163	-0.906364968	0.979	0.995	2.04E-159	Pcsk2	0	1
3.51E-163	-0.857056086	0.944	0.993	6.10E-159	Rora	0	1
6.01E-155	-1.320521188	0.598	0.902	1.04E-150	Nell1	0	1
1.69E-154	-0.896741338	0.861	0.991	2.94E-150	Nalf1	0	1
3.49E-152	-0.995415686	0.808	0.981	6.05E-148	Cadps	0	1
1.78E-150	-1.095682655	0.735	0.945	3.09E-146	Auts2	0	1
5.86E-149	-1.786933655	0.537	0.851	1.02E-144	Kcnip4	0	1
1.02E-147	-1.089283055	0.671	0.946	1.77E-143	Kcnma1	0	1
5.40E-144	-1.949768891	0.528	0.817	9.38E-140	Trpm3	0	1
1.46E-143	-1.358730239	0.529	0.873	2.54E-139	Tspan5	0	1
6.37E-142	-1.227200471	0.634	0.906	1.11E-137	Nrxn1	0	1
7.26E-142	-1.665905721	0.374	0.772	1.26E-137	Smyd3	0	1
9.81E-141	-1.347424488	0.555	0.868	1.70E-136	Ccser1	0	1
1.51E-133	-1.221140461	0.522	0.866	2.63E-129	Ctnnd2	0	1
5.11E-131	-0.915097695	0.767	0.967	8.88E-127	Maml3	0	1
9.05E-130	-1.405819969	0.55	0.853	1.57E-125	Tenm2	0	1
3.11E-129	-0.755333498	0.902	0.988	5.40E-125	Cacna1c	0	1
6.17E-128	-1.100607042	0.626	0.905	1.07E-123	Prkn	0	1
6.52E-127	-1.395578177	0.427	0.802	1.13E-122	Fbxl17	0	1
4.71E-126	-0.928577544	0.964	0.987	8.17E-122	Phactr1	0	1
1.48E-124	-1.162599872	0.526	0.86	2.58E-120	Klhl32	0	1
6.86E-124	-1.036970506	0.643	0.915	1.19E-119	Prkca	0	1
9.34E-123	-1.237425213	0.581	0.863	1.62E-118	Tmem163	0	1
1.39E-121	-1.4179845	0.523	0.826	2.41E-117	Gng12	0	1
3.11E-121	-1.490017287	0.648	0.857	5.40E-117	Ero1b	0	1
3.64E-121	-1.327102917	0.422	0.798	6.32E-117	Pard3	0	1
6.12E-114	-1.582840516	0.392	0.736	1.06E-109	Dach1	0	1
1.33E-111	-1.149904509	0.462	0.821	2.31E-107	Foxp1	0	1
8.37E-110	-1.431943429	0.508	0.8	1.45E-105	Fhit	0	1
1.18E-108	-1.767801709	0.521	0.771	2.05E-104	Sgcz	0	1
3.83E-108	-1.139869296	0.589	0.864	6.64E-104	Rhobtb1	0	1
4.38E-107	-1.538403709	0.338	0.7	7.61E-103	Zdhhc2	0	1
4.87E-107	-0.789857903	0.773	0.962	8.45E-103	Cacnb2	0	1
1.21E-106	-1.161445502	0.45	0.81	2.09E-102	Lncpint	0	1
3.78E-105	-0.96458121	0.744	0.922	6.56E-101	Kcnmb2	0	1
7.06E-105	-0.977851059	0.759	0.924	1.23E-100	Hs6st3	0	1
5.97E-104	-1.472481126	0.334	0.696	1.04E-99	Rcan2	0	1
8.97E-104	-1.475526666	0.418	0.749	1.56E-99	Bace2	0	1
6.29E-103	-1.502816964	0.415	0.733	1.09E-98	Slc2a2	0	1
6.69E-102	-1.010788025	0.672	0.904	1.16E-97	Ghr	0	1
1.42E-101	-1.224550994	0.518	0.811	2.46E-97	Sorbs2	0	1
7.37E-101	-1.012964688	0.755	0.928	1.28E-96	A230057D06Rik	0	1
2.38E-100	-1.193436944	0.505	0.808	4.13E-96	Papss2	0	1
2.43E-99	-1.426328609	0.449	0.739	4.21E-95	Iapp	0	1
6.61E-96	-1.189492935	0.442	0.778	1.15E-91	Pip5k1b	0	1
2.10E-95	-0.777200172	0.783	0.954	3.65E-91	Slc24a2	0	1
6.49E-94	-2.113809578	0.155	0.498	1.13E-89	Pbx3	0	1
3.35E-93	-1.26486196	0.538	0.801	5.81E-89	Car10	0	1
2.58E-92	-1.161757044	0.478	0.791	4.49E-88	Mcc	0	1
1.05E-91	-1.43642593	0.346	0.684	1.83E-87	Gramd3	0	1
2.18E-91	-1.225018244	0.403	0.737	3.78E-87	Cacna2d1	0	1
4.63E-90	-1.154293974	0.482	0.785	8.04E-86	A330076H08Rik	0	1
1.41E-88	-1.430191961	0.322	0.653	2.45E-84	Magi1	0	1
7.55E-88	-1.79893413	0.228	0.561	1.31E-83	Robo1	0	1
8.72E-88	-0.766034233	0.773	0.936	1.51E-83	Gpr158	0	1
1.56E-85	-1.361101189	0.373	0.686	2.70E-81	Mapk10	0	1
1.98E-85	-1.456730884	0.309	0.64	3.44E-81	Grip1	0	1
3.84E-85	-1.16982586	0.394	0.725	6.67E-81	Ppm1l	0	1
1.16E-84	-1.298015143	0.384	0.699	2.02E-80	Skap1	0	1
5.84E-84	-1.099928206	0.551	0.783	1.01E-79	Gm6999	0	1
6.57E-84	-1.632183103	0.286	0.604	1.14E-79	Cdh8	0	1
8.87E-82	-0.924939046	0.581	0.85	1.54E-77	Tjp1	0	1
3.79E-81	-0.708210789	0.89	0.971	6.58E-77	Kcnip1	0	1
1.10E-79	-1.075285803	0.466	0.762	1.90E-75	Atxn1	0	1
3.63E-79	-2.178483375	0.157	0.461	6.30E-75	Adgrl3	0	1
6.34E-79	-1.216660692	0.414	0.714	1.10E-74	Galnt14	0	1
1.25E-78	-0.819191044	0.673	0.888	2.17E-74	Agbl4	0	1
4.05E-78	-1.518699453	0.23	0.554	7.04E-74	Gmds	0	1
9.04E-77	-0.762385871	0.614	0.897	1.57E-72	Snd1	0	1
3.07E-76	-0.654121247	0.744	0.946	5.33E-72	Cacna1d	0	1
4.65E-76	-0.955462388	0.565	0.833	8.08E-72	Epb41l3	0	1
1.37E-75	-1.482335517	0.243	0.561	2.39E-71	Atrnl1	0	1
2.56E-75	-1.227892511	0.418	0.705	4.44E-71	Esrrg	0	1
4.76E-75	-1.123429092	0.382	0.693	8.26E-71	0610040J01Rik	0	1
1.46E-74	-1.636525127	0.19	0.501	2.53E-70	Rfx3	0	1
3.47E-74	-1.825280282	0.21	0.503	6.02E-70	Immp2l	0	1
7.72E-73	-1.97082725	0.157	0.45	1.34E-68	Fam135b	0	1
9.70E-73	-1.420522566	0.339	0.628	1.68E-68	Frmd5	0	1
2.15E-72	-1.639700259	0.207	0.511	3.74E-68	Tenm3	0	1
3.25E-72	-1.083772975	0.34	0.664	5.65E-68	Fgfr2	0	1
3.57E-72	-1.288739811	0.372	0.657	6.19E-68	Slc8a1	0	1
1.06E-71	-0.943612211	0.502	0.778	1.83E-67	Rapgef4	0	1
1.72E-71	-1.941652938	0.135	0.426	2.99E-67	Marchf3	0	1
1.46E-70	-0.866420271	0.492	0.795	2.53E-66	Dip2c	0	1
6.82E-69	-1.150675464	0.498	0.74	1.18E-64	Prlr	0	1
7.66E-69	-1.132818573	0.299	0.62	1.33E-64	Snap25	0	1
8.99E-68	-1.050773263	0.41	0.7	1.56E-63	Setbp1	0	1
1.51E-67	-1.551823732	0.201	0.493	2.62E-63	Mboat2	0	1
1.89E-67	-0.763723738	0.59	0.864	3.29E-63	Prkce	0	1
3.70E-67	-0.650124086	0.651	0.932	6.43E-63	Msi2	0	1
1.67E-66	-1.132762996	0.405	0.68	2.91E-62	Negr1	0	1
6.92E-66	-0.817656399	0.535	0.816	1.20E-61	Map2	0	1
1.11E-65	-1.850357843	0.195	0.472	1.93E-61	Thsd4	0	1
1.63E-65	-0.848860234	0.702	0.892	2.83E-61	Ank2	0	1
2.05E-65	-1.417880391	0.23	0.525	3.56E-61	Cdh2	0	1
8.18E-65	-1.332155706	0.361	0.633	1.42E-60	Galnt18	0	1
5.51E-64	-0.889797844	0.512	0.777	9.56E-60	Prkcb	0	1
1.41E-63	-1.126301397	0.262	0.572	2.45E-59	Rnf130	0	1
2.91E-63	-1.685932978	0.15	0.425	5.04E-59	Nlk	0	1
3.41E-63	-1.509183137	0.278	0.549	5.91E-59	Macrod2	0	1
4.53E-63	-1.16504776	0.365	0.642	7.86E-59	Plcb1	0	1
5.99E-63	-1.229710578	0.404	0.665	1.04E-58	Dlgap1	0	1
1.37E-62	-1.350249723	0.276	0.552	2.38E-58	Gpd2	0	1
1.74E-62	-1.076929748	0.419	0.686	3.02E-58	Fmnl2	0	1
2.37E-62	-2.122499655	0.121	0.381	4.11E-58	Npas3	0	1
2.44E-62	-0.801318166	0.586	0.831	4.23E-58	Meis2	0	1
1.84E-60	-1.000048937	0.37	0.658	3.20E-56	Dennd4c	0	1
2.59E-60	-1.037614359	0.331	0.624	4.50E-56	Slc9a7	0	1
2.66E-60	-0.840110404	0.554	0.813	4.62E-56	Rap1gap2	0	1
5.05E-60	-0.890762271	0.46	0.741	8.77E-56	Exoc4	0	1
1.04E-59	-1.356876603	0.257	0.531	1.80E-55	Fras1	0	1
1.06E-59	-1.327952913	0.249	0.531	1.84E-55	Rgs7	0	1
1.25E-59	-1.67094387	0.187	0.453	2.17E-55	G6pc2	0	1
3.26E-59	-1.286752163	0.35	0.602	5.66E-55	Grk5	0	1
3.65E-59	-1.023347592	0.416	0.682	6.33E-55	Ush2a	0	1
3.73E-58	-0.827312229	0.543	0.783	6.48E-54	Aopep	0	1
2.84E-55	-1.361496153	0.194	0.463	4.93E-51	Ext1	0	1
3.59E-55	-2.367430779	0.134	0.371	6.23E-51	Tafa1	0	1
3.77E-55	-0.940096609	0.355	0.632	6.54E-51	Btbd9	0	1
3.80E-55	-2.074520244	0.113	0.351	6.59E-51	Efna5	0	1
5.12E-55	-1.171580418	0.247	0.523	8.89E-51	Gnaq	0	1
1.79E-54	-1.444240968	0.182	0.441	3.12E-50	Pde3b	0	1
3.08E-54	-1.323044177	0.316	0.58	5.35E-50	Pard3b	0	1
3.14E-54	-1.901804442	0.129	0.37	5.44E-50	Prkd1	0	1
8.76E-54	-1.701622352	0.146	0.392	1.52E-49	Runx1t1	0	1
1.31E-53	-1.368701099	0.192	0.45	2.27E-49	Nr6a1	0	1
2.75E-53	-1.587209151	0.171	0.419	4.78E-49	Syn2	0	1
3.33E-53	-1.10195925	0.335	0.595	5.78E-49	Pex5l	0	1
4.29E-53	-1.121342978	0.323	0.591	7.44E-49	Ankrd44	0	1
2.38E-52	-0.673093268	0.796	0.918	4.13E-48	Ptprt	0	1
2.86E-52	-1.864350997	0.137	0.371	4.97E-48	5330434G04Rik	0	1
3.86E-52	-1.406077661	0.187	0.44	6.71E-48	Nsmce2	0	1
5.73E-52	-1.182108778	0.236	0.5	9.95E-48	Babam2	0	1
6.59E-52	-0.998040459	0.379	0.636	1.14E-47	Tmem178b	0	1
7.78E-52	-0.830156515	0.462	0.714	1.35E-47	Tsc22d1	0	1
1.54E-51	-0.979578245	0.339	0.607	2.67E-47	Adcy9	0	1
1.64E-51	-1.093632896	0.307	0.567	2.84E-47	Chic1	0	1
1.97E-51	-0.878164317	0.525	0.78	3.43E-47	Agap1	0	1
3.16E-51	-0.619747707	0.676	0.886	5.48E-47	Sntg1	0	1
9.07E-51	-1.787048962	0.114	0.345	1.57E-46	Arl15	0	1
1.42E-50	-1.093985386	0.42	0.644	2.47E-46	Tmem108	0	1
2.81E-50	-1.233215585	0.317	0.555	4.89E-46	Tox3	0	1
3.15E-50	-0.726567066	0.462	0.74	5.47E-46	Sik3	0	1
3.53E-50	-0.594390533	0.743	0.917	6.12E-46	Sdk2	0	1
1.29E-49	-1.648418294	0.153	0.388	2.24E-45	Ust	0	1
2.02E-49	-1.259431035	0.26	0.506	3.50E-45	Ypel2	0	1
2.34E-49	-0.842867735	0.445	0.692	4.07E-45	Hivep3	0	1
3.09E-49	-1.271546391	0.29	0.529	5.37E-45	Slc7a2	0	1
1.55E-48	-0.836931859	0.451	0.698	2.68E-44	Nol4	0	1
4.95E-48	-0.915941328	0.382	0.632	8.60E-44	Sobp	0	1
5.60E-48	-1.099040426	0.273	0.528	9.73E-44	Pbx1	0	1
8.85E-48	-1.510382779	0.161	0.394	1.54E-43	Aig1	0	1
1.10E-47	-1.204073657	0.234	0.486	1.92E-43	Slc9a9	0	1
1.31E-47	-0.734617478	0.447	0.716	2.28E-43	Ank	0	1
3.08E-47	-1.085950825	0.32	0.56	5.34E-43	Itpkb	0	1
3.08E-47	-1.326583532	0.181	0.425	5.35E-43	Klf12	0	1
3.10E-47	-0.985448229	0.343	0.594	5.38E-43	Fnip2	0	1
3.44E-47	-0.830813895	0.391	0.652	5.97E-43	Nbas	0	1
1.08E-46	-1.358639732	0.272	0.499	1.88E-42	Plcxd3	0	1
1.20E-46	-1.24901159	0.217	0.457	2.09E-42	Ppm1b	0	1
1.30E-46	-1.647159964	0.173	0.397	2.25E-42	Gm20275	0	1
1.58E-46	-1.1996284	0.205	0.451	2.75E-42	Pcbp3	0	1
1.96E-46	-0.890653802	0.33	0.594	3.40E-42	Fto	0	1
2.66E-46	-0.732074149	0.493	0.733	4.63E-42	Phldb2	0	1
3.29E-46	-1.88810712	0.112	0.326	5.72E-42	Plppr1	0	1
4.12E-46	-1.756560179	0.137	0.358	7.15E-42	Cryl1	0	1
4.24E-46	-1.375553115	0.2	0.433	7.36E-42	Atp7a	0	1
1.11E-45	-0.868336738	0.382	0.635	1.92E-41	Lpp	0	1
1.29E-45	-1.814493891	0.096	0.306	2.23E-41	Tspan7	0	1
1.88E-45	-1.336748149	0.184	0.419	3.26E-41	Camkmt	0	1
6.84E-45	-1.337657227	0.185	0.417	1.19E-40	Ror2	0	1
1.02E-44	-1.272053604	0.201	0.438	1.77E-40	Adk	0	1
1.83E-44	-1.746673268	0.117	0.327	3.18E-40	Gabrb3	0	1
2.53E-44	-1.591880624	0.204	0.423	4.40E-40	Synpr	0	1
2.64E-44	-1.140494282	0.281	0.514	4.58E-40	Ncam1	0	1
4.72E-44	-1.081255078	0.291	0.528	8.19E-40	Jazf1	0	1
9.63E-44	-0.706933626	0.499	0.735	1.67E-39	Mast4	0	1
1.48E-43	-0.810977646	0.433	0.669	2.58E-39	Fmn2	0	1
1.67E-43	-1.379287474	0.187	0.411	2.91E-39	Foxo1	0	1
1.80E-43	-1.258010394	0.181	0.412	3.13E-39	Eps8	0	1
7.42E-43	-1.491637381	0.131	0.347	1.29E-38	Tmem164	0	1
8.11E-43	-0.902753896	0.298	0.547	1.41E-38	Ncoa2	0	1
1.01E-42	-1.818844457	0.099	0.3	1.75E-38	Slc2a13	0	1
1.09E-42	-1.100342926	0.28	0.509	1.89E-38	Elapor2	0	1
2.64E-42	-0.906997014	0.339	0.586	4.59E-38	Pkp4	0	1
5.90E-42	-0.961141977	0.289	0.528	1.02E-37	Cerkl	0	1
6.05E-42	-2.14863467	0.06	0.242	1.05E-37	Ppm1e	0	1
7.27E-42	-0.736684705	0.509	0.729	1.26E-37	Rian	0	1
8.05E-42	-1.390269316	0.163	0.38	1.40E-37	Prickle1	0	1
1.20E-41	-0.739607648	0.614	0.796	2.09E-37	Slc7a14	0	1
1.44E-41	-0.835765915	0.366	0.608	2.51E-37	Arhgap26	0	1
3.09E-41	-1.672741965	0.104	0.304	5.37E-37	Maob	0	1
3.93E-41	-1.599158713	0.195	0.406	6.83E-37	Kctd8	0	1
5.35E-41	-0.885523959	0.326	0.568	9.29E-37	Rbpms	0	1
1.22E-40	-1.501638773	0.133	0.34	2.12E-36	B830012L14Rik	0	1
1.36E-40	-0.708829266	0.419	0.659	2.35E-36	Phf21a	0	1
1.98E-40	-1.804538483	0.126	0.326	3.43E-36	Slc35f1	0	1
2.04E-40	-0.833314647	0.456	0.67	3.54E-36	Cpe	0	1
4.00E-40	-1.780393303	0.101	0.294	6.94E-36	Stxbp6	0	1
4.41E-40	-1.079727192	0.225	0.454	7.65E-36	Fars2	0	1
4.50E-40	-1.258121567	0.199	0.414	7.81E-36	Tmem65	0	1
6.37E-40	-1.106477529	0.264	0.489	1.11E-35	Elmo1	0	1
6.44E-40	-0.630062389	0.568	0.777	1.12E-35	Sh3pxd2a	0	1
7.69E-40	-0.960708228	0.265	0.498	1.33E-35	Btrc	0	1
1.76E-39	-1.277190524	0.315	0.522	3.06E-35	Fgf12	0	1
2.18E-39	-0.811299528	0.307	0.551	3.78E-35	Ncoa1	0	1
2.28E-39	-1.546133083	0.108	0.303	3.95E-35	Atg10	0	1
3.08E-39	-0.704148721	0.551	0.751	5.34E-35	Erc2	0	1
5.28E-39	-0.744917096	0.369	0.615	9.17E-35	Ppm1h	0	1
5.47E-39	-1.310118643	0.196	0.407	9.50E-35	Nup93	0	1
1.12E-38	-1.39590176	0.199	0.409	1.95E-34	Tox	0	1
4.93E-38	-0.972393966	0.268	0.491	8.55E-34	Fam135a	0	1
5.09E-38	-0.843632491	0.301	0.534	8.84E-34	Wdr7	0	1
5.12E-38	-1.974838186	0.084	0.262	8.89E-34	Man1a	0	1
1.00E-37	-0.990414543	0.23	0.454	1.74E-33	Prune2	0	1
1.20E-37	-1.028696116	0.255	0.475	2.09E-33	Slc22a23	0	1
1.27E-37	-1.335566097	0.184	0.388	2.21E-33	Pacrg	0	1
1.49E-37	-1.245936166	0.314	0.512	2.59E-33	Kcnb2	0	1
1.51E-37	-0.883486459	0.273	0.504	2.62E-33	Tnpo1	0	1
1.57E-37	-1.367576492	0.158	0.36	2.73E-33	Emb	0	1
1.93E-37	-0.61276168	0.494	0.723	3.35E-33	Exoc6b	0	1
4.98E-37	-1.711166125	0.087	0.267	8.65E-33	Lyrm4	0	1
5.13E-37	-0.9471551	0.23	0.453	8.91E-33	Zfand3	0	1
5.16E-37	-0.985141732	0.253	0.472	8.96E-33	Xkr6	0	1
5.31E-37	-1.283994099	0.217	0.424	9.22E-33	Vat1l	0	1
1.86E-36	-0.917005531	0.279	0.499	3.23E-32	Dennd1a	0	1
2.11E-36	-1.216935717	0.194	0.398	3.67E-32	Cpeb3	0	1
2.23E-36	-1.034948508	0.228	0.441	3.88E-32	Syt14	0	1
2.43E-36	-1.547151068	0.229	0.429	4.22E-32	Rasgef1b	0	1
2.86E-36	-0.890745622	0.283	0.51	4.96E-32	Clasp2	0	1
3.19E-36	-1.001246095	0.279	0.491	5.53E-32	Ldlrad4	0	1
3.45E-36	-0.980716087	0.263	0.482	5.98E-32	Parp8	0	1
3.95E-36	-0.899695094	0.283	0.504	6.85E-32	Aak1	0	1
5.63E-36	-1.031697974	0.233	0.449	9.78E-32	Ablim1	0	1
7.04E-36	-0.908537129	0.269	0.489	1.22E-31	Rbfox2	0	1
7.56E-36	-1.016767346	0.207	0.422	1.31E-31	Tcf12	0	1
8.21E-36	-1.35128114	0.143	0.337	1.43E-31	Tbl1x	0	1
9.57E-36	-1.286879565	0.151	0.349	1.66E-31	Ahcyl2	0	1
1.05E-35	-1.117841517	0.196	0.404	1.82E-31	Lrrc8d	0	1
1.08E-35	-1.600001404	0.122	0.307	1.87E-31	Pid1	0	1
1.18E-35	-0.838579565	0.277	0.504	2.04E-31	Dtnb	0	1
1.98E-35	-0.649763878	0.416	0.645	3.43E-31	Zfp516	0	1
2.15E-35	-0.835121174	0.393	0.6	3.73E-31	Ptprm	0	1
2.20E-35	-1.079858484	0.205	0.413	3.81E-31	Tcf4	0	1
2.71E-35	-1.253441224	0.161	0.359	4.70E-31	Lcorl	0	1
2.80E-35	-0.834986601	0.296	0.521	4.86E-31	Apbb2	0	1
3.49E-35	-1.649194438	0.089	0.264	6.06E-31	Trps1	0	1
4.09E-35	-0.700658745	0.376	0.61	7.09E-31	Fndc3a	0	1
5.34E-35	-0.881267374	0.48	0.652	9.28E-31	Wwox	0	1
6.07E-35	-1.254429334	0.167	0.364	1.05E-30	Meis1	0	1
6.79E-35	-1.385958957	0.129	0.317	1.18E-30	Celf2	0	1
9.26E-35	-1.121358057	0.201	0.405	1.61E-30	Cobll1	0	1
1.67E-34	-1.024124684	0.187	0.395	2.90E-30	Dyrk1a	0	1
2.09E-34	-1.170585944	0.194	0.393	3.62E-30	Marchf4	0	1
2.25E-34	-1.134874911	0.182	0.383	3.90E-30	Faf1	0	1
3.21E-34	-0.914632819	0.336	0.544	5.57E-30	Chst11	0	1
3.27E-34	-0.837190152	0.342	0.553	5.67E-30	Slc4a7	0	1
3.73E-34	-1.046778593	0.251	0.454	6.48E-30	Ntrk2	0	1
4.32E-34	-0.909009524	0.246	0.46	7.49E-30	Psd3	0	1
4.63E-34	-1.074520244	0.271	0.473	8.04E-30	Kalrn	0	1
6.91E-34	-0.806478358	0.555	0.737	1.20E-29	Igf1r	0	1
1.23E-33	-1.619911009	0.094	0.266	2.13E-29	Egfr	0	1
1.52E-33	-1.308368141	0.205	0.396	2.64E-29	Nav3	0	1
1.91E-33	-1.163773696	0.35	0.525	3.31E-29	Magi2	0	1
2.17E-33	-1.318171624	0.13	0.314	3.76E-29	Fam110b	0	1
2.99E-33	-0.874745098	0.275	0.488	5.20E-29	Trappc9	0	1
3.24E-33	-1.463085532	0.173	0.355	5.62E-29	Zfp804b	0	1
4.81E-33	-0.901800599	0.23	0.442	8.36E-29	Mbd5	0	1
1.15E-32	-0.957997332	0.25	0.455	2.00E-28	Tshz1	0	1
1.45E-32	-1.349798246	0.115	0.293	2.52E-28	D630024D03Rik	0	1
1.65E-32	-0.60597481	0.502	0.708	2.86E-28	Ank3	0	1
1.78E-32	-1.533710972	0.123	0.299	3.08E-28	Mid1	0	1
2.01E-32	-0.794092921	0.449	0.644	3.50E-28	Slc16a10	0	1
2.46E-32	-1.008961515	0.204	0.404	4.28E-28	Cpeb1	0	1
2.69E-32	-1.828069537	0.092	0.255	4.67E-28	Cntn1	0	1
2.89E-32	-1.205890387	0.157	0.345	5.02E-28	Apba1	0	1
3.26E-32	-1.46445649	0.113	0.286	5.65E-28	Elovl5	0	1
3.53E-32	-1.437675714	0.126	0.302	6.12E-28	Nr3c2	0	1
4.28E-32	-1.212833848	0.137	0.321	7.44E-28	Slc44a1	0	1
6.56E-32	-1.385477221	0.117	0.291	1.14E-27	Sgpp2	0	1
7.70E-32	-0.590086099	0.545	0.746	1.34E-27	Kcnq1ot1	0	1
8.30E-32	-1.139332223	0.167	0.356	1.44E-27	Rgl1	0	1
1.10E-31	-1.367012228	0.131	0.308	1.91E-27	Amph	0	1
1.24E-31	-0.592594592	0.505	0.702	2.16E-27	Ica1	0	1
1.35E-31	-1.161361368	0.14	0.324	2.35E-27	Pan3	0	1
1.37E-31	-1.038423837	0.204	0.4	2.38E-27	Sgms1	0	1
1.38E-31	-1.470613969	0.101	0.269	2.40E-27	Znrf3	0	1
2.01E-31	-1.290834326	0.151	0.329	3.48E-27	Plch1	0	1
2.31E-31	-1.504482573	0.11	0.278	4.00E-27	Nfia	0	1
2.38E-31	-2.25909303	0.091	0.246	4.13E-27	Prkg1	0	1
3.20E-31	-0.964140556	0.209	0.407	5.55E-27	Creb3l2	0	1
4.00E-31	-1.280424543	0.146	0.324	6.95E-27	Bcas3	0	1
4.46E-31	-0.974879842	0.234	0.432	7.75E-27	Scfd2	0	1
5.56E-31	-0.740383353	0.319	0.524	9.65E-27	Scg5	0	1
5.75E-31	-1.120767877	0.2	0.39	9.99E-27	Elavl4	0	1
6.74E-31	-1.720997134	0.085	0.242	1.17E-26	Samd12	0	1
7.32E-31	-1.170546925	0.185	0.37	1.27E-26	Tmem132b	0	1
7.44E-31	-0.767224314	0.285	0.496	1.29E-26	Gm3294	0	1
7.87E-31	-0.677566288	0.334	0.555	1.37E-26	Dnaaf9	0	1
7.98E-31	-1.044921206	0.265	0.455	1.39E-26	Frmd4b	0	1
9.83E-31	-2.161508241	0.045	0.182	1.71E-26	A830019P07Rik	0	1
1.49E-30	-1.33951929	0.118	0.287	2.59E-26	Smim14	0	1
1.60E-30	-1.132840709	0.16	0.342	2.77E-26	Ptbp3	0	1
1.97E-30	-0.650092253	0.427	0.628	3.42E-26	Unc79	0	1
3.28E-30	-1.765306031	0.07	0.219	5.70E-26	Bmpr1b	0	1
3.50E-30	-0.897910295	0.209	0.405	6.07E-26	Kansl1	0	1
4.51E-30	-1.183173875	0.141	0.318	7.82E-26	Rab2a	0	1
4.64E-30	-1.219783191	0.18	0.36	8.05E-26	Pax6os1	0	1
4.95E-30	-0.674624777	0.422	0.621	8.60E-26	Ctdspl	0	1
5.25E-30	-0.796170162	0.297	0.498	9.11E-26	Rabgap1l	0	1
5.83E-30	-0.87430132	0.199	0.398	1.01E-25	Ppp6r3	0	1
6.13E-30	-1.666911129	0.079	0.232	1.06E-25	Nt5c3	0	1
6.28E-30	-1.394723569	0.119	0.286	1.09E-25	Tmem117	0	1
7.45E-30	-1.35793391	0.118	0.286	1.29E-25	Itgav	0	1
8.00E-30	-0.820637537	0.258	0.459	1.39E-25	Elp4	0	1
9.63E-30	-0.962416817	0.297	0.487	1.67E-25	Tnr	0	1
9.94E-30	-2.982930666	0.016	0.128	1.73E-25	Gm37899	0	1
1.15E-29	-1.33412268	0.161	0.337	2.00E-25	Dcdc2a	0	1
1.18E-29	-1.130320982	0.166	0.345	2.04E-25	5033421B08Rik	0	1
1.21E-29	-0.777560023	0.316	0.52	2.10E-25	Abca1	0	1
1.57E-29	-1.145684803	0.195	0.375	2.73E-25	Mllt3	0	1
1.67E-29	-0.690739632	0.441	0.631	2.90E-25	Ccdc162	0	1
1.68E-29	-0.769535706	0.263	0.469	2.92E-25	Ambra1	0	1
1.77E-29	-1.047102561	0.175	0.359	3.08E-25	Umad1	0	1
2.52E-29	-0.685692061	0.571	0.745	4.37E-25	Atp2a2	0	1
3.02E-29	-0.876215224	0.216	0.409	5.24E-25	Zfp148	0	1
4.38E-29	-1.10410177	0.264	0.441	7.61E-25	Prom1	0	1
5.35E-29	-0.714256415	0.356	0.559	9.28E-25	Fndc3b	0	1
6.52E-29	-1.222507541	0.187	0.362	1.13E-24	Rnf150	0	1
1.14E-28	-0.907317724	0.234	0.426	1.98E-24	Chka	0	1
1.25E-28	-1.158664484	0.17	0.345	2.16E-24	Sil1	0	1
1.33E-28	-1.208523748	0.131	0.3	2.31E-24	Rtn3	0	1
1.98E-28	-1.478650653	0.092	0.246	3.44E-24	Ssbp2	0	1
2.30E-28	-1.407712419	0.164	0.328	4.00E-24	Adgrb3	0	1
3.29E-28	-1.024769667	0.223	0.405	5.72E-24	Ptprj	0	1
4.32E-28	-0.878646791	0.263	0.458	7.50E-24	Nedd4l	0	1
6.89E-28	-0.884495866	0.237	0.425	1.20E-23	Ube3c	0	1
9.11E-28	-0.804427128	0.342	0.527	1.58E-23	Cdk14	0	1
1.13E-27	-0.852114686	0.247	0.436	1.97E-23	Foxn3	0	1
1.29E-27	-1.130756286	0.164	0.335	2.24E-23	Pag1	0	1
1.55E-27	-1.023622091	0.193	0.369	2.68E-23	Sh3d19	0	1
1.71E-27	-1.40078076	0.089	0.24	2.97E-23	A530058N18Rik	0	1
2.38E-27	-1.407803849	0.091	0.241	4.13E-23	Nfyc	0	1
2.55E-27	-0.673626241	0.279	0.479	4.43E-23	Rufy3	0	1
3.70E-27	-1.321066527	0.105	0.26	6.42E-23	Osbpl10	0	1
5.06E-27	-1.040983828	0.251	0.425	8.79E-23	Pcdh15	0	1
6.21E-27	-1.062001024	0.219	0.393	1.08E-22	Aff2	0	1
6.69E-27	-1.024217408	0.176	0.348	1.16E-22	Mapre2	0	1
7.25E-27	-0.875270401	0.234	0.418	1.26E-22	Deptor	0	1
8.39E-27	-2.554232474	0.038	0.156	1.46E-22	B3galt1	0	1
1.12E-26	-0.899162308	0.253	0.432	1.94E-22	Abat	0	1
1.26E-26	-1.538125504	0.163	0.319	2.18E-22	Nckap5	0	1
1.32E-26	-1.36923381	0.104	0.255	2.29E-22	Nectin3	0	1
1.35E-26	-1.067734209	0.16	0.327	2.34E-22	Eri3	0	1
1.52E-26	-0.649629818	0.375	0.567	2.65E-22	Eml6	0	1
1.59E-26	-1.05047477	0.209	0.379	2.76E-22	Rnf217	0	1
1.63E-26	-1.45409484	0.167	0.327	2.83E-22	Cdh4	0	1
1.86E-26	-0.858481951	0.229	0.412	3.23E-22	Atf6	0	1
2.50E-26	-1.512934082	0.081	0.223	4.33E-22	Rhbdd1	0	1
3.12E-26	-0.738352466	0.236	0.426	5.41E-22	Braf	0	1
3.71E-26	-2.194694669	0.038	0.155	6.45E-22	Vsnl1	0	1
3.96E-26	-1.308769168	0.101	0.251	6.87E-22	Tmem135	0	1
4.65E-26	-0.949255775	0.21	0.386	8.07E-22	Otud7a	0	1
5.51E-26	-1.231680209	0.114	0.268	9.57E-22	Tbc1d30	0	1
5.64E-26	-0.759690847	0.301	0.485	9.79E-22	Sytl4	0	1
6.44E-26	-1.261565515	0.134	0.29	1.12E-21	Jade3	0	1
7.47E-26	-0.689823754	0.329	0.519	1.30E-21	Mtss1	0	1
7.52E-26	-1.002777009	0.185	0.354	1.31E-21	Akt3	0	1
7.55E-26	-0.756666213	0.384	0.552	1.31E-21	Tmtc2	0	1
8.09E-26	-1.049994802	0.163	0.328	1.40E-21	Scarna2	0	1
9.23E-26	-1.546318603	0.08	0.219	1.60E-21	Nek10	0	1
9.44E-26	-1.285382263	0.117	0.269	1.64E-21	Foxo3	0	1
1.00E-25	-0.94303333	0.214	0.388	1.74E-21	Tead1	0	1
1.08E-25	-1.922680268	0.048	0.171	1.87E-21	Eya1	0	1
1.17E-25	-1.143892858	0.14	0.3	2.02E-21	Tmem229b	0	1
1.30E-25	-1.484895056	0.129	0.278	2.26E-21	Spock1	0	1
1.73E-25	-0.622467563	0.332	0.531	3.01E-21	Tbc1d5	0	1
1.99E-25	-0.910910069	0.195	0.369	3.45E-21	Klhl7	0	1
2.41E-25	-1.070042139	0.193	0.358	4.18E-21	Frmd4a	0	1
2.64E-25	-0.920248978	0.209	0.381	4.58E-21	Slco3a1	0	1
3.31E-25	-1.177221477	0.144	0.3	5.75E-21	Hnf4g	0	1
3.59E-25	-1.495133356	0.098	0.24	6.23E-21	Ptprr	0	1
4.98E-25	-1.056738804	0.214	0.378	8.65E-21	Sdk1	0	1
5.44E-25	-1.217367861	0.11	0.258	9.44E-21	Ppp1cb	0	1
6.65E-25	-1.022817429	0.157	0.318	1.15E-20	Dpp4	0	1
6.77E-25	-1.055844562	0.152	0.312	1.18E-20	Sec24a	0	1
1.44E-24	-1.381536071	0.117	0.261	2.49E-20	Ror1	0	1
1.65E-24	-1.106875481	0.159	0.317	2.86E-20	Ddx31	0	1
1.69E-24	-1.065121546	0.141	0.297	2.94E-20	Strn3	0	1
1.81E-24	-0.904096415	0.238	0.41	3.13E-20	Camta1	0	1
1.95E-24	-0.715639924	0.308	0.49	3.39E-20	Fhod3	0	1
2.03E-24	-1.255762488	0.118	0.266	3.53E-20	Mitf	0	1
2.22E-24	-0.800520755	0.229	0.405	3.86E-20	Pfkfb2	0	1
2.31E-24	-0.892407257	0.208	0.378	4.02E-20	Pcx	0	1
2.62E-24	-0.876193798	0.295	0.466	4.56E-20	Pam	0	1
2.67E-24	-1.588546838	0.061	0.187	4.64E-20	Ubl3	0	1
2.73E-24	-1.227126317	0.132	0.283	4.73E-20	Hdac8	0	1
3.99E-24	-1.072316347	0.139	0.293	6.92E-20	Gm21992	0	1
4.05E-24	-1.436043764	0.101	0.24	7.04E-20	Gpc4	0	1
4.07E-24	-1.177941585	0.129	0.279	7.06E-20	Thrb	0	1
4.37E-24	-1.113795393	0.134	0.286	7.59E-20	Hlcs	0	1
4.52E-24	-0.935885012	0.178	0.342	7.84E-20	Pde8a	0	1
9.39E-24	-1.181263887	0.105	0.248	1.63E-19	Focad	0	1
1.18E-23	-0.805102593	0.205	0.376	2.04E-19	Pcnx	0	1
1.66E-23	-0.747641906	0.235	0.41	2.89E-19	Hadh	0	1
2.16E-23	-1.470060871	0.146	0.289	3.75E-19	Pde7b	0	1
2.74E-23	-1.008966562	0.197	0.355	4.75E-19	Fam20a	0	1
3.02E-23	-0.988491188	0.207	0.367	5.24E-19	Pcsk1	0	1
3.14E-23	-1.892845039	0.041	0.151	5.46E-19	Vkorc1l1	0	1
5.26E-23	-0.733660851	0.248	0.423	9.14E-19	Uvrag	0	1
6.07E-23	-0.750509176	0.235	0.406	1.05E-18	Plcl2	0	1
6.78E-23	-1.193104819	0.125	0.269	1.18E-18	Lpgat1	0	1
7.98E-23	-1.937350639	0.038	0.146	1.38E-18	Glce	0	1
1.14E-22	-1.2915651	0.089	0.221	1.98E-18	Hmgcll1	0	1
1.20E-22	-1.217387881	0.092	0.226	2.09E-18	Nars2	0	1
1.21E-22	-1.50477848	0.064	0.184	2.11E-18	Rap1a	0	1
1.23E-22	-1.415149645	0.073	0.198	2.14E-18	Tpk1	0	1
1.32E-22	-1.023848201	0.161	0.312	2.29E-18	Pced1b	0	1
1.83E-22	-0.870892565	0.181	0.341	3.18E-18	Dym	0	1
1.98E-22	-1.347538739	0.089	0.22	3.43E-18	Plcxd2	0	1
2.12E-22	-1.062833108	0.14	0.286	3.68E-18	Pdss2	0	1
2.12E-22	-1.704395167	0.052	0.166	3.69E-18	Ube2w	0	1
2.21E-22	-1.259665983	0.095	0.228	3.84E-18	Rnf182	0	1
2.25E-22	-0.755288006	0.252	0.421	3.90E-18	Ube2e2	0	1
2.53E-22	-1.061968536	0.158	0.308	4.39E-18	Enox1	0	1
2.72E-22	-1.267114089	0.167	0.31	4.71E-18	Ctnna2	0	1
2.72E-22	-1.268836568	0.087	0.217	4.71E-18	Zfp654	0	1
3.74E-22	-1.113399432	0.141	0.285	6.50E-18	Slc4a10	0	1
4.44E-22	-1.225444654	0.106	0.241	7.71E-18	Tasp1	0	1
5.06E-22	-1.413363375	0.078	0.203	8.78E-18	Gas2	0	1
5.60E-22	-0.735785937	0.232	0.399	9.72E-18	Chchd3	0	1
7.08E-22	-1.07390788	0.159	0.306	1.23E-17	Slc7a8	0	1
7.12E-22	-0.854748523	0.224	0.382	1.24E-17	Ralgapa2	0	1
8.28E-22	-1.039559461	0.158	0.306	1.44E-17	Dock10	0	1
8.75E-22	-1.109508339	0.108	0.244	1.52E-17	Xpo7	0	1
9.18E-22	-0.789773708	0.205	0.366	1.59E-17	Med12l	0	1
9.32E-22	-1.11283968	0.135	0.276	1.62E-17	Atp8a1	0	1
1.21E-21	-0.789402253	0.327	0.485	2.09E-17	Rasgrf1	0	1
1.49E-21	-2.011693407	0.041	0.144	2.58E-17	Clybl	0	1
1.51E-21	-1.199618599	0.092	0.222	2.63E-17	Ikzf2	0	1
1.86E-21	-0.611023003	0.326	0.502	3.23E-17	Zfp608	0	1
1.93E-21	-0.826508688	0.201	0.358	3.35E-17	Mthfd1l	0	1
2.99E-21	-0.982981416	0.151	0.296	5.20E-17	Desi1	0	1
3.48E-21	-0.996045234	0.146	0.29	6.04E-17	Stim1	0	1
4.77E-21	-1.527835424	0.063	0.177	8.29E-17	Bmpr1a	0	1
6.17E-21	-1.301350382	0.109	0.238	1.07E-16	Gm30551	0	1
6.79E-21	-0.752293265	0.237	0.399	1.18E-16	Rab27a	0	1
7.59E-21	-0.875898062	0.18	0.33	1.32E-16	Tpd52	0	1
7.68E-21	-1.396497644	0.152	0.285	1.33E-16	Gm28905	0	1
7.70E-21	-0.650393899	0.3	0.471	1.34E-16	Vti1a	0	1
8.09E-21	-2.058032121	0.035	0.132	1.40E-16	Cntn3	0	1
8.17E-21	-1.352093423	0.079	0.2	1.42E-16	Gtf2f2	0	1
9.60E-21	-1.354806739	0.078	0.197	1.67E-16	Nck2	0	1
1.32E-20	-1.032497029	0.141	0.281	2.29E-16	Sh3gl2	0	1
1.42E-20	-1.707345034	0.059	0.169	2.46E-16	Sgcd	0	1
1.81E-20	-0.961494776	0.137	0.278	3.15E-16	Arih1	0	1
1.88E-20	-0.907381132	0.207	0.355	3.27E-16	Gcnt2	0	1
2.11E-20	-0.728934068	0.21	0.369	3.66E-16	Bbx	0	1
2.49E-20	-0.979065287	0.134	0.271	4.33E-16	Atxn10	0	1
3.18E-20	-0.702117682	0.334	0.491	5.52E-16	Adam22	0	1
3.28E-20	-1.460578676	0.062	0.173	5.70E-16	Immp1l	0	1
3.63E-20	-2.125146317	0.031	0.124	6.30E-16	Eepd1	0	1
3.82E-20	-1.141087861	0.127	0.26	6.64E-16	Dpf3	0	1
3.99E-20	-1.121979038	0.158	0.294	6.93E-16	Gch1	0	1
4.16E-20	-1.110183403	0.111	0.24	7.22E-16	Cblb	0	1
4.33E-20	-1.415844752	0.06	0.17	7.53E-16	Dleu2	0	1
4.75E-20	-0.811096219	0.194	0.345	8.24E-16	Stx8	0	1
5.19E-20	-0.90532113	0.195	0.34	9.02E-16	Zhx2	0	1
6.12E-20	-0.956550804	0.165	0.307	1.06E-15	2210408I21Rik	0	1
6.40E-20	-0.992722185	0.161	0.3	1.11E-15	Gpr39	0	1
6.60E-20	-1.545339907	0.052	0.157	1.15E-15	1700019D03Rik	0	1
8.32E-20	-1.639651179	0.065	0.174	1.44E-15	Rai2	0	1
8.53E-20	-1.017390137	0.129	0.262	1.48E-15	Cnnm2	0	1
9.75E-20	-1.6088464	0.053	0.157	1.69E-15	Arhgef3	0	1
1.03E-19	-1.542111265	0.088	0.205	1.79E-15	Dpp10	0	1
1.10E-19	-1.343558888	0.067	0.179	1.90E-15	Mipol1	0	1
1.15E-19	-1.436543745	0.063	0.172	1.99E-15	Glcci1	0	1
1.21E-19	-1.771538743	0.043	0.141	2.09E-15	4930502A04Rik	0	1
1.27E-19	-1.103424024	0.134	0.265	2.20E-15	Tmcc3	0	1
1.34E-19	-1.072025393	0.121	0.251	2.33E-15	Prkacb	0	1
1.35E-19	-1.065300122	0.134	0.266	2.34E-15	Cers6	0	1
1.43E-19	-0.817171213	0.2	0.348	2.48E-15	Cdkal1	0	1
1.49E-19	-1.302734704	0.077	0.192	2.59E-15	Fh1	0	1
1.57E-19	-2.777924202	0.012	0.086	2.72E-15	Olfr1322	0	1
1.70E-19	-1.344256155	0.084	0.201	2.95E-15	Bckdhb	0	1
1.96E-19	-0.860092744	0.15	0.291	3.41E-15	Dlg1	0	1
2.04E-19	-0.774317463	0.168	0.314	3.55E-15	Mkln1	0	1
2.19E-19	-1.319156937	0.084	0.2	3.81E-15	Pcdha10	0	1
2.38E-19	-1.082694176	0.123	0.252	4.13E-15	Stat5b	0	1
3.40E-19	-1.76285408	0.159	0.287	5.90E-15	Tenm4	0	1
3.64E-19	-1.105048748	0.111	0.237	6.32E-15	Fam117a	0	1
4.00E-19	-0.661632163	0.234	0.391	6.95E-15	Psme4	0	1
4.66E-19	-0.915873759	0.161	0.299	8.10E-15	Mtmr7	0	1
5.09E-19	-0.954692372	0.144	0.277	8.83E-15	Galnt10	0	1
5.33E-19	-1.188818729	0.085	0.203	9.25E-15	Susd6	0	1
5.48E-19	-0.835324115	0.168	0.308	9.52E-15	Mbnl1	0	1
5.74E-19	-1.312604948	0.077	0.189	9.96E-15	Npnt	0	1
6.19E-19	-0.916224795	0.157	0.293	1.07E-14	Ssh2	0	1
6.26E-19	-0.88810712	0.16	0.297	1.09E-14	Atp2c1	0	1
6.51E-19	-1.080154932	0.107	0.23	1.13E-14	Cyb5b	0	1
7.92E-19	-1.105672607	0.092	0.211	1.38E-14	Lmbr1	0	1
8.32E-19	-0.618294181	0.322	0.482	1.44E-14	Tnik	0	1
8.35E-19	-1.080100545	0.117	0.241	1.45E-14	Gm45847	0	1
9.98E-19	-0.779975525	0.157	0.297	1.73E-14	Gfpt1	0	1
1.17E-18	-0.633637832	0.463	0.6	2.03E-14	Gabbr2	0	1
1.48E-18	-1.403059899	0.066	0.172	2.56E-14	Desi2	0	1
1.50E-18	-0.832472421	0.195	0.335	2.61E-14	Parva	0	1
1.62E-18	-0.986880605	0.184	0.318	2.81E-14	Gad1	0	1
1.64E-18	-1.268067336	0.091	0.206	2.85E-14	St8sia1	0	1
2.06E-18	-1.458948512	0.053	0.153	3.58E-14	Fhip1a	0	1
3.15E-18	-2.007048193	0.035	0.124	5.47E-14	Gm12610	0	1
3.16E-18	-1.286085878	0.078	0.188	5.48E-14	Dcun1d3	0	1
3.18E-18	-0.917288145	0.137	0.265	5.52E-14	Cog5	0	1
3.65E-18	-1.106084251	0.114	0.235	6.35E-14	Pitpnc1	0	1
3.72E-18	-1.202905751	0.101	0.217	6.46E-14	Gm37459	0	1
4.44E-18	-1.397435183	0.067	0.171	7.71E-14	Rps6ka3	0	1
4.97E-18	-1.421182879	0.062	0.164	8.63E-14	Nxn	0	1
5.16E-18	-0.723321846	0.23	0.375	8.95E-14	Efcab1	0	1
5.39E-18	-1.19860032	0.081	0.191	9.35E-14	Tlcd4	0	1
5.78E-18	-1.649392393	0.052	0.149	1.00E-13	Ttr	0	1
6.57E-18	-1.524350126	0.052	0.149	1.14E-13	Msra	0	1
8.74E-18	-0.984322435	0.12	0.243	1.52E-13	Stx18	0	1
9.26E-18	-1.230671508	0.079	0.188	1.61E-13	Spred2	0	1
9.38E-18	-0.816418382	0.208	0.347	1.63E-13	Zdhhc14	0	1
9.50E-18	-1.927026109	0.033	0.118	1.65E-13	Acvr1c	0	1
1.50E-17	-0.972535901	0.113	0.233	2.60E-13	Dcaf5	0	1
1.54E-17	-0.951967062	0.116	0.238	2.68E-13	Reps1	0	1
1.66E-17	-1.050782382	0.091	0.204	2.89E-13	Arl8b	0	1
1.67E-17	-1.783292215	0.056	0.152	2.90E-13	Cpne4	0	1
1.70E-17	-0.897384934	0.201	0.334	2.96E-13	Slc16a12	0	1
1.85E-17	-0.839851951	0.175	0.308	3.22E-13	Arhgef28	0	1
1.94E-17	-1.298673915	0.073	0.178	3.36E-13	Hs2st1	0	1
1.96E-17	-0.898581914	0.151	0.279	3.40E-13	Bbs9	0	1
2.09E-17	-1.691709907	0.039	0.127	3.63E-13	Rps6ka5	0	1
2.11E-17	-0.72049419	0.197	0.337	3.66E-13	Ehbp1	0	1
2.56E-17	-1.559724003	0.071	0.171	4.45E-13	5730522E02Rik	0	1
2.96E-17	-1.238604367	0.068	0.171	5.14E-13	Tcf7l2	0	1
3.10E-17	-0.964055973	0.095	0.21	5.38E-13	Marchf6	0	1
3.14E-17	-1.051951206	0.187	0.311	5.45E-13	Pak3	0	1
3.49E-17	-0.907056223	0.138	0.263	6.05E-13	Cnot6l	0	1
3.62E-17	-1.575431338	0.121	0.235	6.28E-13	Unc5c	0	1
3.79E-17	-1.028130636	0.238	0.366	6.58E-13	Rbms3	0	1
3.98E-17	-1.222859255	0.105	0.217	6.92E-13	Gm281	0	1
4.18E-17	-1.415844752	0.065	0.164	7.27E-13	Zswim5	0	1
4.61E-17	-1.5980822	0.038	0.125	8.00E-13	Rybp	0	1
5.04E-17	-1.078210003	0.098	0.211	8.76E-13	Erp44	0	1
5.05E-17	-2.012589151	0.031	0.113	8.76E-13	Tnfaip8	0	1
5.12E-17	-1.382195221	0.062	0.16	8.89E-13	Pip4k2a	0	1
5.27E-17	-1.045727611	0.11	0.225	9.14E-13	Neo1	0	1
5.84E-17	-1.390228552	0.078	0.181	1.01E-12	Rnls	0	1
6.12E-17	-1.621461461	0.045	0.135	1.06E-12	Rnf115	0	1
6.50E-17	-1.540424888	0.049	0.141	1.13E-12	Wars2	0	1
6.80E-17	-0.942751336	0.133	0.255	1.18E-12	Ankrd33b	0	1
6.90E-17	-1.599077506	0.045	0.135	1.20E-12	Cdh7	0	1
7.24E-17	-0.864524445	0.156	0.283	1.26E-12	Rtn4	0	1
7.74E-17	-1.270185358	0.069	0.17	1.34E-12	Rras2	0	1
7.89E-17	-1.012902746	0.121	0.238	1.37E-12	Sh3kbp1	0	1
7.97E-17	-0.908396042	0.141	0.264	1.38E-12	Rlf	0	1
8.16E-17	-0.650908493	0.245	0.389	1.42E-12	Plekha5	0	1
8.60E-17	-1.695462042	0.051	0.143	1.49E-12	4933432K03Rik	0	1
1.16E-16	-1.859128053	0.031	0.111	2.02E-12	1110019D14Rik	0	1
1.21E-16	-0.606567245	0.282	0.425	2.11E-12	Lrch1	0	1
1.26E-16	-1.675784557	0.042	0.129	2.19E-12	Ubtd2	0	1
1.29E-16	-0.667810117	0.2	0.337	2.23E-12	Nckap1	0	1
1.32E-16	-0.588546838	0.256	0.401	2.30E-12	Ky	0	1
1.48E-16	-1.033317255	0.112	0.226	2.57E-12	Xpr1	0	1
1.83E-16	-1.361752598	0.069	0.167	3.17E-12	Lgi1	0	1
2.14E-16	-0.705016349	0.189	0.324	3.72E-12	Shb	0	1
2.28E-16	-1.356876603	0.062	0.158	3.96E-12	Supt3	0	1
2.45E-16	-1.828164579	0.031	0.111	4.26E-12	Aven	0	1
2.64E-16	-0.823702211	0.141	0.264	4.59E-12	Abcd3	0	1
2.69E-16	-2.154247437	0.022	0.094	4.67E-12	Commd1	0	1
2.80E-16	-0.790579044	0.208	0.34	4.87E-12	Hivep2	0	1
3.04E-16	-0.863106102	0.141	0.263	5.27E-12	Ttc39b	0	1
3.09E-16	-1.421844297	0.062	0.157	5.36E-12	Gprin3	0	1
3.13E-16	-0.959081838	0.118	0.233	5.43E-12	Slc10a7	0	1
3.18E-16	-1.794997716	0.033	0.113	5.52E-12	Clcn5	0	1
3.50E-16	-0.714445145	0.199	0.332	6.08E-12	Mtmr3	0	1
3.54E-16	-1.11692581	0.091	0.196	6.14E-12	Sec23a	0	1
3.83E-16	-1.543458949	0.045	0.132	6.66E-12	Hsd17b12	0	1
3.89E-16	-0.70904213	0.186	0.318	6.75E-12	Lrrfip2	0	1
3.94E-16	-0.669629749	0.204	0.34	6.85E-12	Hdac4	0	1
4.35E-16	-1.007406048	0.118	0.231	7.55E-12	Fam120c	0	1
5.51E-16	-1.3586916	0.061	0.154	9.56E-12	Rab28	0	1
5.76E-16	-0.834297658	0.154	0.277	1.00E-11	Dgkh	0	1
6.05E-16	-1.873799283	0.04	0.122	1.05E-11	Pde3a	0	1
6.09E-16	-0.939814268	0.111	0.224	1.06E-11	Ppp2r5e	0	1
6.59E-16	-0.833471863	0.159	0.281	1.14E-11	Uty	0	1
6.62E-16	-1.01915923	0.108	0.219	1.15E-11	Ift57	0	1
7.25E-16	-0.618601146	0.233	0.37	1.26E-11	Fry	0	1
7.48E-16	-1.505491098	0.047	0.133	1.30E-11	Ap1s3	0	1
7.57E-16	-0.83134547	0.164	0.287	1.31E-11	Enah	0	1
7.58E-16	-0.794997716	0.156	0.279	1.32E-11	Ttyh2	0	1
7.93E-16	-1.58652767	0.039	0.122	1.38E-11	Ube2g1	0	1
9.37E-16	-0.724497407	0.174	0.302	1.63E-11	Npepps	0	1
1.02E-15	-0.940721746	0.126	0.24	1.77E-11	Dennd1b	0	1
1.07E-15	-1.906029028	0.028	0.103	1.86E-11	Greb1l	0	1
1.18E-15	-1.189276655	0.063	0.157	2.05E-11	Lrrn1	0	1
1.20E-15	-1.100096181	0.114	0.222	2.09E-11	Dcdc5	0	1
1.64E-15	-1.648708273	0.038	0.119	2.84E-11	Klf8	0	1
1.70E-15	-0.814664749	0.134	0.253	2.95E-11	Auh	0	1
1.95E-15	-1.717691989	0.049	0.134	3.38E-11	Eda	0	1
1.95E-15	-1.679520498	0.038	0.117	3.39E-11	Lurap1l	0	1
2.12E-15	-0.933259156	0.118	0.229	3.67E-11	Rims3	0	1
2.13E-15	-1.467676362	0.049	0.135	3.69E-11	Abhd18	0	1
2.31E-15	-1.214536607	0.066	0.16	4.01E-11	Cdin1	0	1
2.34E-15	-1.559042844	0.041	0.123	4.06E-11	Dcaf10	0	1
2.53E-15	-0.973967857	0.115	0.224	4.40E-11	Dnajc24	0	1
2.55E-15	-1.318267894	0.063	0.155	4.43E-11	Rab6a	0	1
2.61E-15	-1.104044519	0.101	0.205	4.53E-11	Reps2	0	1
2.67E-15	-0.849964175	0.148	0.266	4.63E-11	Ppp4r1l-ps	0	1
2.80E-15	-1.30265449	0.064	0.156	4.86E-11	Mpped2	0	1
2.84E-15	-1.537722579	0.045	0.127	4.93E-11	Bmt2	0	1
3.00E-15	-0.996631577	0.099	0.205	5.20E-11	Atp8a2	0	1
3.14E-15	-1.318094961	0.071	0.164	5.44E-11	Gm45846	0	1
3.30E-15	-0.70482486	0.23	0.361	5.73E-11	St3gal3	0	1
3.42E-15	-1.046397421	0.114	0.221	5.94E-11	Pawr	0	1
3.96E-15	-0.889791528	0.189	0.31	6.88E-11	Xkr4	0	1
4.11E-15	-1.030287131	0.114	0.222	7.14E-11	Ppp3ca	0	1
4.64E-15	-1.166230862	0.079	0.176	8.06E-11	Zfp346	0	1
5.10E-15	-0.73393619	0.207	0.335	8.86E-11	Asap1	0	1
5.26E-15	-0.801884101	0.141	0.257	9.13E-11	Csnk1g1	0	1
5.34E-15	-0.728480785	0.161	0.283	9.27E-11	Carmil1	0	1
5.40E-15	-1.024941335	0.097	0.199	9.38E-11	Sorl1	0	1
5.40E-15	-0.94596532	0.151	0.265	9.38E-11	Casr	0	1
5.60E-15	-1.121009554	0.091	0.191	9.72E-11	Fggy	0	1
5.85E-15	-1.316048452	0.055	0.141	1.02E-10	Nuak1	0	1
6.12E-15	-0.828701019	0.153	0.27	1.06E-10	Smap2	0	1
6.19E-15	-0.898553907	0.115	0.224	1.08E-10	Ago3	0	1
6.56E-15	-1.884265054	0.032	0.107	1.14E-10	Cadm1	0	1
7.02E-15	-1.230163416	0.081	0.178	1.22E-10	Syn3	0	1
7.12E-15	-1.042845718	0.117	0.223	1.24E-10	Commd10	0	1
7.43E-15	-0.642994622	0.185	0.313	1.29E-10	Tmcc1	0	1
7.83E-15	-1.140246885	0.076	0.171	1.36E-10	Otud7b	0	1
8.00E-15	-0.760195833	0.214	0.336	1.39E-10	Csmd2	0	1
8.43E-15	-0.738288274	0.176	0.297	1.46E-10	Lifr	0	1
8.54E-15	-1.626544101	0.035	0.111	1.48E-10	Arf4	0	1
8.86E-15	-0.783409741	0.126	0.239	1.54E-10	Cradd	0	1
9.49E-15	-0.741087434	0.184	0.306	1.65E-10	Tmem131l	0	1
9.60E-15	-0.884440803	0.131	0.243	1.67E-10	Sgms2	0	1
9.70E-15	-0.601878768	0.22	0.351	1.68E-10	Nf1	0	1
1.03E-14	-0.660537622	0.735	0.755	1.80E-10	Pde10a	0	1
1.05E-14	-0.938733193	0.115	0.222	1.83E-10	Bicc1	0	1
1.07E-14	-0.964249975	0.097	0.199	1.85E-10	Nipal1	0	1
1.08E-14	-1.08334321	0.077	0.172	1.88E-10	Elf1	0	1
1.11E-14	-1.195535645	0.063	0.152	1.92E-10	Map2k4	0	1
1.13E-14	-0.655569315	0.211	0.339	1.97E-10	Ssbp3	0	1
1.15E-14	-1.229144038	0.061	0.149	2.00E-10	Gm49797	0	1
1.33E-14	-1.778572168	0.038	0.115	2.30E-10	Gm33228	0	1
1.50E-14	-0.678952955	0.212	0.339	2.60E-10	Wdpcp	0	1
1.54E-14	-0.825432391	0.138	0.251	2.68E-10	Ccny	0	1
1.64E-14	-0.723321846	0.222	0.346	2.84E-10	Pde5a	0	1
1.74E-14	-1.242949837	0.051	0.134	3.02E-10	Tsc22d2	0	1
1.84E-14	-0.844517851	0.131	0.242	3.19E-10	Pdpk1	0	1
1.85E-14	-1.314371875	0.062	0.15	3.21E-10	Igsf11	0	1
1.87E-14	-1.002439795	0.292	0.406	3.24E-10	Ptprd	0	1
2.29E-14	-0.96073492	0.097	0.197	3.97E-10	Mapk1	0	1
2.35E-14	-1.525537041	0.038	0.114	4.08E-10	Rheb	0	1
2.35E-14	-1.871618997	0.021	0.086	4.08E-10	Serpini1	0	1
2.90E-14	-1.087518886	0.082	0.177	5.03E-10	Tmem39a	0	1
3.12E-14	-1.170021558	0.126	0.23	5.41E-10	Kcnh1	0	1
3.16E-14	-1.318094961	0.06	0.146	5.49E-10	Ankrd28	0	1
3.33E-14	-0.690300337	0.155	0.273	5.78E-10	Tnks	0	1
3.38E-14	-0.815235187	0.175	0.291	5.87E-10	Mpp7	0	1
3.57E-14	-0.938884856	0.114	0.217	6.20E-10	Kansl1l	0	1
3.79E-14	-0.935175374	0.098	0.198	6.58E-10	Slc30a7	0	1
3.93E-14	-1.39060746	0.044	0.122	6.83E-10	Hibadh	0	1
4.03E-14	-1.130544621	0.068	0.158	6.99E-10	Stx7	0	1
4.06E-14	-0.848578756	0.128	0.236	7.04E-10	Mthfd1	0	1
4.12E-14	-2.043818262	0.023	0.088	7.16E-10	Niban1	0	1
4.32E-14	-1.494131236	0.049	0.129	7.50E-10	Gtdc1	0	1
4.47E-14	-0.96756053	0.119	0.222	7.76E-10	Enox2	0	1
4.56E-14	-0.739209937	0.157	0.272	7.91E-10	Kdm4c	0	1
5.36E-14	-1.014442853	0.118	0.22	9.31E-10	Megf9	0	1
5.42E-14	-0.807821756	0.147	0.257	9.41E-10	Abcc4	0	1
5.44E-14	-0.713203624	0.166	0.283	9.45E-10	Fbxo11	0	1
5.54E-14	-1.525537041	0.038	0.113	9.62E-10	Tes	0	1
5.59E-14	-1.061968536	0.086	0.181	9.70E-10	Mrps28	0	1
5.66E-14	-0.966807361	0.094	0.193	9.83E-10	Zfand6	0	1
5.86E-14	-0.822036968	0.187	0.302	1.02E-09	Pitpnm2	0	1
5.90E-14	-0.789594357	0.143	0.254	1.02E-09	Adarb1	0	1
6.16E-14	-1.007131223	0.086	0.181	1.07E-09	Sppl3	0	1
6.21E-14	-0.944250198	0.124	0.228	1.08E-09	Ccdc148	0	1
6.36E-14	-1.299040221	0.052	0.134	1.10E-09	Zyg11b	0	1
6.37E-14	-1.180677035	0.095	0.191	1.11E-09	Mir670hg	0	1
6.66E-14	-0.72426889	0.17	0.286	1.16E-09	Map3k5	0	1
6.81E-14	-0.84301923	0.127	0.234	1.18E-09	Zc3h12b	0	1
6.91E-14	-0.680479577	0.243	0.366	1.20E-09	Slc43a2	0	1
7.02E-14	-1.473069621	0.053	0.134	1.22E-09	Shisal2b	0	1
7.88E-14	-1.174586379	0.072	0.161	1.37E-09	Gm20696	0	1
8.01E-14	-0.653366306	0.207	0.328	1.39E-09	Pcca	0	1
8.37E-14	-0.793603133	0.137	0.246	1.45E-09	Nmnat3	0	1
8.38E-14	-0.808294538	0.142	0.252	1.45E-09	Ccnd2	0	1
8.47E-14	-0.907024333	0.111	0.213	1.47E-09	Apex2	0	1
8.47E-14	-1.06752357	0.069	0.158	1.47E-09	Kantr	0	1
8.50E-14	-0.955670404	0.102	0.201	1.48E-09	Abl2	0	1
9.12E-14	-0.917089514	0.104	0.205	1.58E-09	Picalm	0	1
9.24E-14	-1.229144038	0.065	0.15	1.60E-09	Pou2f1	0	1
9.33E-14	-0.995747843	0.102	0.2	1.62E-09	Nr2c2	0	1
9.85E-14	-1.003170186	0.087	0.18	1.71E-09	Adora3	0	1
1.06E-13	-0.849218107	0.131	0.237	1.84E-09	Ube2h	0	1
1.08E-13	-0.824972775	0.124	0.229	1.88E-09	Map2k5	0	1
1.12E-13	-1.156885508	0.067	0.154	1.95E-09	Chn1	0	1
1.18E-13	-1.058032121	0.071	0.159	2.04E-09	Cmtm4	0	1
1.28E-13	-1.402680293	0.044	0.12	2.22E-09	Gm32926	0	1
1.34E-13	-0.824144061	0.135	0.242	2.33E-09	Stxbp5	0	1
1.39E-13	-0.68761418	0.156	0.27	2.41E-09	Arhgap35	0	1
1.39E-13	-1.053844324	0.079	0.17	2.41E-09	Arhgap32	0	1
1.42E-13	-0.772424024	0.14	0.249	2.46E-09	Rtn4rl1	0	1
1.42E-13	-1.087779465	0.08	0.171	2.47E-09	Eefsec	0	1
1.49E-13	-1.504918487	0.038	0.111	2.58E-09	Snx12	0	1
1.81E-13	-0.987642793	0.094	0.189	3.13E-09	Camk2d	0	1
1.92E-13	-0.789156837	0.137	0.244	3.34E-09	Tnks2	0	1
1.94E-13	-1.058032121	0.071	0.158	3.37E-09	Myrip	0	1
2.01E-13	-1.002689088	0.088	0.181	3.50E-09	Fbxw11	0	1
2.03E-13	-0.746611684	0.185	0.299	3.52E-09	Mpzl1	0	1
2.03E-13	-0.882240113	0.103	0.201	3.53E-09	Pacs1	0	1
2.09E-13	-1.15307933	0.065	0.149	3.62E-09	Nek7	0	1
2.33E-13	-0.596237663	0.213	0.335	4.04E-09	Jak1	0	1
2.45E-13	-0.906966147	0.122	0.223	4.26E-09	Ski	0	1
2.46E-13	-1.136887542	0.061	0.144	4.28E-09	C1galt1	0	1
2.51E-13	-0.728409635	0.156	0.267	4.36E-09	Rapgef2	0	1
2.53E-13	-0.588983687	0.28	0.408	4.40E-09	Usp29	0	1
2.56E-13	-1.505491098	0.04	0.112	4.44E-09	B230303A05Rik	0	1
2.72E-13	-1.028811982	0.091	0.184	4.72E-09	Hpcal1	0	1
2.73E-13	-0.827787651	0.118	0.22	4.74E-09	Mrtfb	0	1
2.74E-13	-1.040597528	0.078	0.168	4.75E-09	Rab10	0	1
2.93E-13	-0.894105861	0.122	0.223	5.09E-09	Kcnn3	0	1
2.94E-13	-1.614843582	0.034	0.103	5.10E-09	Zswim6	0	1
3.01E-13	-1.513333491	0.036	0.107	5.22E-09	St7	0	1
3.21E-13	-0.768525504	0.193	0.305	5.57E-09	Srgap1	0	1
3.33E-13	-1.018395149	0.087	0.178	5.78E-09	Tmem150c	0	1
3.39E-13	-1.437150046	0.045	0.119	5.89E-09	Slc35f5	0	1
3.41E-13	-1.732936747	0.027	0.092	5.92E-09	Epm2a	0	1
3.44E-13	-0.944893146	0.094	0.189	5.97E-09	Slx4ip	0	1
3.68E-13	-0.656669559	0.211	0.33	6.39E-09	Zfp462	0	1
3.69E-13	-0.710718708	0.142	0.25	6.40E-09	Tusc3	0	1
3.89E-13	-1.331792934	0.048	0.124	6.75E-09	Rab1a	0	1
3.89E-13	-0.608229204	0.247	0.368	6.75E-09	Pik3r1	0	1
3.90E-13	-0.632268215	0.177	0.293	6.78E-09	Rabgap1	0	1
3.93E-13	-1.629574106	0.048	0.124	6.83E-09	Nebl	0	1
4.11E-13	-0.834360148	0.123	0.225	7.14E-09	Pkia	0	1
4.30E-13	-1.090453599	0.058	0.139	7.47E-09	Atp6v1h	0	1
4.57E-13	-1.04135338	0.085	0.175	7.94E-09	Marchf8	0	1
4.74E-13	-0.788394981	0.144	0.251	8.22E-09	Pcgf5	0	1
4.78E-13	-1.349494936	0.048	0.124	8.31E-09	Lin52	0	1
5.06E-13	-1.328121285	0.051	0.127	8.78E-09	Slc33a1	0	1
5.12E-13	-0.59630984	0.3	0.421	8.88E-09	Scnn1b	0	1
5.67E-13	-0.826024611	0.127	0.23	9.85E-09	Scmh1	0	1
5.72E-13	-1.208448964	0.065	0.148	9.93E-09	Lrrc1	0	1
5.86E-13	-1.046254954	0.081	0.169	1.02E-08	Hip1	0	1
6.04E-13	-0.773464554	0.15	0.256	1.05E-08	Nsf	0	1
6.30E-13	-0.798064019	0.127	0.229	1.09E-08	Abi1	0	1
6.31E-13	-0.925394353	0.098	0.192	1.10E-08	Zcwpw2	0	1
6.71E-13	-1.646717708	0.03	0.095	1.17E-08	Sim1	0	1
6.84E-13	-1.235100552	0.063	0.144	1.19E-08	Sugct	0	1
6.86E-13	-0.942365859	0.137	0.239	1.19E-08	Osbpl6	0	1
7.02E-13	-0.685614256	0.224	0.34	1.22E-08	Tbc1d22a	0	1
7.15E-13	-1.817024022	0.037	0.106	1.24E-08	Rit2	0	1
7.24E-13	-0.984658935	0.081	0.169	1.26E-08	Mcu	0	1
7.32E-13	-0.908136691	0.105	0.2	1.27E-08	Lamp2	0	1
7.75E-13	-0.731725586	0.179	0.288	1.35E-08	Stox2	0	1
7.92E-13	-0.900751329	0.102	0.197	1.37E-08	Pten	0	1
7.97E-13	-1.274523941	0.048	0.124	1.38E-08	Lims1	0	1
8.09E-13	-1.104876985	0.069	0.153	1.40E-08	Lnx1	0	1
8.46E-13	-1.947000809	0.019	0.077	1.47E-08	Gm20732	0	1
9.22E-13	-0.59966719	0.212	0.33	1.60E-08	Zfp407	0	1
9.38E-13	-1.391326471	0.045	0.117	1.63E-08	Ryk	0	1
9.46E-13	-0.756629424	0.151	0.256	1.64E-08	Txndc11	0	1
9.47E-13	-0.960819005	0.092	0.183	1.64E-08	Pik3ca	0	1
1.07E-12	-1.096215315	0.057	0.136	1.85E-08	Ubac2	0	1
1.10E-12	-0.697171397	0.157	0.266	1.92E-08	Exph5	0	1
1.11E-12	-0.915587856	0.135	0.235	1.92E-08	Itga6	0	1
1.25E-12	-1.155099539	0.061	0.141	2.18E-08	Wipf1	0	1
1.33E-12	-1.754639978	0.071	0.151	2.30E-08	Nxph1	0	1
1.33E-12	-1.890681064	0.024	0.084	2.32E-08	Kcnh5	0	1
1.34E-12	-1.530913695	0.037	0.105	2.33E-08	Iqgap2	0	1
1.41E-12	-1.180651408	0.087	0.174	2.45E-08	Gpi1	0	1
1.42E-12	-1.165366165	0.057	0.134	2.46E-08	Tango6	0	1
1.57E-12	-0.736611214	0.157	0.263	2.73E-08	Rasal2	0	1
1.67E-12	-0.989415509	0.084	0.171	2.91E-08	Trpc1	0	1
1.71E-12	-0.70001457	0.155	0.262	2.97E-08	Galk2	0	1
1.72E-12	-0.990917926	0.072	0.156	2.98E-08	Gm47889	0	1
1.86E-12	-1.19078733	0.055	0.132	3.22E-08	4930488L21Rik	0	1
1.94E-12	-1.08474946	0.075	0.158	3.38E-08	2700054A10Rik	0	1
2.01E-12	-1.593699326	0.031	0.095	3.50E-08	Etfa	0	1
2.14E-12	-0.629239775	0.211	0.325	3.72E-08	Limch1	0	1
2.19E-12	-0.728606494	0.14	0.242	3.80E-08	Phkb	0	1
2.26E-12	-1.016024595	0.098	0.187	3.93E-08	Epb41l4a	0	1
2.32E-12	-0.926242249	0.088	0.176	4.02E-08	Smurf2	0	1
2.40E-12	-1.770051358	0.025	0.086	4.17E-08	Crb1	0	1
2.45E-12	-1.412406839	0.099	0.186	4.26E-08	Ntm	0	1
2.54E-12	-1.654676427	0.031	0.094	4.41E-08	Rsu1	0	1
2.59E-12	-1.331050616	0.046	0.118	4.49E-08	AY036118	0	1
2.68E-12	-1.000581849	0.08	0.165	4.66E-08	Stt3a	0	1
2.78E-12	-0.857733471	0.098	0.189	4.83E-08	Lpcat3	0	1
2.89E-12	-0.61791868	0.23	0.342	5.01E-08	Shroom3	0	1
3.02E-12	-1.02793009	0.081	0.166	5.24E-08	Gnai3	0	1
3.04E-12	-0.900751329	0.103	0.195	5.27E-08	Hmbox1	0	1
3.13E-12	-1.466837667	0.041	0.11	5.43E-08	Mthfs	0	1
3.25E-12	-1.006501821	0.093	0.181	5.65E-08	Cadps2	0	1
3.33E-12	-0.73976105	0.133	0.233	5.78E-08	Pdia5	0	1
3.38E-12	-0.710509845	0.145	0.247	5.87E-08	Kat2b	0	1
3.56E-12	-1.112351763	0.096	0.183	6.17E-08	Trim9	0	1
3.69E-12	-1.217812565	0.051	0.125	6.40E-08	Acbd6	0	1
3.69E-12	-0.754840589	0.136	0.237	6.41E-08	Dennd4a	0	1
3.78E-12	-0.794997716	0.114	0.209	6.57E-08	Ube2k	0	1
3.82E-12	-0.8351479	0.11	0.204	6.64E-08	Suclg2	0	1
4.20E-12	-0.685315917	0.175	0.282	7.29E-08	Heg1	0	1
4.25E-12	-1.043385345	0.069	0.15	7.38E-08	Acat1	0	1
4.28E-12	-0.66254742	0.193	0.301	7.44E-08	Prkar1b	0	1
4.30E-12	-0.856984602	0.251	0.359	7.47E-08	Slco1a6	0	1
4.38E-12	-0.782116424	0.127	0.224	7.60E-08	Med27	0	1
4.47E-12	-0.785759509	0.131	0.228	7.76E-08	Gorasp2	0	1
4.76E-12	-0.588917949	0.195	0.308	8.26E-08	Cux1	0	1
4.76E-12	-1.388372456	0.041	0.109	8.26E-08	Cnksr3	0	1
5.10E-12	-0.809930863	0.116	0.211	8.86E-08	Arntl	0	1
5.47E-12	-0.817024022	0.097	0.187	9.50E-08	Plekhm3	0	1
5.59E-12	-1.077727923	0.071	0.152	9.71E-08	Pex7	0	1
5.65E-12	-0.994235471	0.085	0.171	9.80E-08	Adamts17	0	1
5.84E-12	-1.326228232	0.044	0.113	1.01E-07	Mettl9	0	1
5.93E-12	-1.014728337	0.086	0.171	1.03E-07	Tmem245	0	1
6.57E-12	-0.998792918	0.082	0.166	1.14E-07	Fam174b	0	1
6.75E-12	-0.703255147	0.145	0.247	1.17E-07	Celf1	0	1
6.79E-12	-1.171988311	0.048	0.119	1.18E-07	Mreg	0	1
7.00E-12	-1.305612875	0.051	0.123	1.22E-07	P4ha1	0	1
7.45E-12	-0.673513069	0.211	0.319	1.29E-07	Itpr2	0	1
7.95E-12	-0.687878871	0.207	0.315	1.38E-07	Dapk1	0	1
8.51E-12	-0.732361625	0.132	0.23	1.48E-07	Clec16a	0	1
8.56E-12	-1.549420507	0.034	0.097	1.49E-07	Laptm4b	0	1
9.76E-12	-1.370499887	0.033	0.096	1.69E-07	Tmem167	0	1
9.98E-12	-0.671398337	0.174	0.278	1.73E-07	2210408F21Rik	0	1
1.05E-11	-1.018139394	0.078	0.159	1.83E-07	Ccdc91	0	1
1.10E-11	-0.596031143	0.185	0.294	1.92E-07	Tlk1	0	1
1.15E-11	-0.890681064	0.098	0.185	2.00E-07	Rassf3	0	1
1.22E-11	-0.8894624	0.091	0.176	2.13E-07	Cbfa2t2	0	1
1.29E-11	-1.297785703	0.041	0.108	2.24E-07	Sar1b	0	1
1.31E-11	-1.202422031	0.055	0.128	2.28E-07	Acot11	0	1
1.36E-11	-1.937737888	0.018	0.071	2.37E-07	Acer3	0	1
1.38E-11	-0.839451314	0.104	0.194	2.39E-07	Map4k5	0	1
1.39E-11	-1.006893272	0.088	0.171	2.41E-07	Akap6	0	1
1.41E-11	-0.588811674	0.257	0.368	2.45E-07	Ap1s2	0	1
1.45E-11	-0.617332772	0.175	0.281	2.52E-07	Ppp1r1a	0	1
1.47E-11	-0.812556087	0.1	0.189	2.56E-07	Afg1l	0	1
1.50E-11	-0.736581029	0.167	0.267	2.61E-07	Tafa5	0	1
1.63E-11	-1.144836949	0.05	0.12	2.82E-07	Fam163a	0	1
1.71E-11	-0.867787136	0.098	0.184	2.96E-07	Ints6	0	1
1.71E-11	-0.774023586	0.136	0.232	2.98E-07	Sbf2	0	1
1.72E-11	-0.811444069	0.108	0.199	2.98E-07	Ptpra	0	1
1.78E-11	-1.290525133	0.044	0.111	3.09E-07	Efhc2	0	1
1.80E-11	-0.814106538	0.109	0.199	3.13E-07	Rap1b	0	1
2.06E-11	-0.917854463	0.099	0.185	3.57E-07	Nrf1	0	1
2.29E-11	-1.323691997	0.045	0.112	3.97E-07	Gm46123	0	1
2.32E-11	-1.011639216	0.108	0.195	4.02E-07	Igfbp7	0	1
2.35E-11	-0.769562668	0.135	0.23	4.09E-07	Gab2	0	1
2.40E-11	-1.128953907	0.061	0.135	4.17E-07	Urgcp	0	1
2.45E-11	-0.836707967	0.106	0.195	4.25E-07	Map3k2	0	1
2.49E-11	-0.99244378	0.071	0.149	4.32E-07	Sntb2	0	1
2.51E-11	-0.830101516	0.134	0.229	4.35E-07	Wdr25	0	1
2.58E-11	-0.992740661	0.079	0.159	4.48E-07	Fam151a	0	1
2.62E-11	-0.621240069	0.161	0.264	4.55E-07	Whrn	0	1
2.74E-11	-0.875440708	0.098	0.183	4.75E-07	Golm2	0	1
2.99E-11	-0.613757401	0.182	0.285	5.20E-07	Ncald	0	1
3.24E-11	-0.7793633	0.116	0.207	5.62E-07	Parn	0	1
3.33E-11	-1.082800027	0.05	0.119	5.78E-07	Ctnnbip1	0	1
3.64E-11	-0.950116782	0.079	0.159	6.33E-07	Stam2	0	1
3.73E-11	-1.591251047	0.03	0.088	6.48E-07	Cnnm1	0	1
4.40E-11	-1.638407353	0.025	0.081	7.64E-07	Bpnt1	0	1
4.53E-11	-0.810722068	0.103	0.19	7.86E-07	Lnpep	0	1
4.64E-11	-0.721720108	0.144	0.239	8.06E-07	Snph	0	1
4.78E-11	-0.782552949	0.116	0.205	8.30E-07	Pias2	0	1
4.85E-11	-0.94972031	0.074	0.151	8.41E-07	Kcmf1	0	1
5.15E-11	-0.621461461	0.155	0.255	8.95E-07	Vps37a	0	1
5.52E-11	-0.813145062	0.114	0.202	9.59E-07	Mnat1	0	1
5.54E-11	-0.746393286	0.111	0.2	9.62E-07	Cd47	0	1
5.60E-11	-0.953923718	0.098	0.181	9.72E-07	Itpk1	0	1
5.69E-11	-1.129290805	0.057	0.127	9.88E-07	Msantd2	0	1
5.70E-11	-0.836220378	0.09	0.173	9.90E-07	Sh3rf1	0	1
5.74E-11	-2.185787669	0.027	0.082	9.97E-07	Gm20754	0	1
6.20E-11	-0.705562632	0.125	0.217	1.08E-06	Hmg20a	0	1
6.21E-11	-0.904584165	0.126	0.215	1.08E-06	Slc23a2	0	1
6.44E-11	-1.347538739	0.034	0.094	1.12E-06	Pdlim5	0	1
6.45E-11	-0.819520035	0.122	0.212	1.12E-06	Sesn3	0	1
6.74E-11	-0.695462042	0.145	0.24	1.17E-06	Rab7	0	1
6.95E-11	-0.794997716	0.129	0.22	1.21E-06	Clasp1	0	1
7.11E-11	-0.587730603	0.183	0.285	1.23E-06	Larp4b	0	1
7.63E-11	-0.841312908	0.098	0.182	1.33E-06	Cyrib	0	1
7.75E-11	-1.141226057	0.052	0.12	1.35E-06	Dcp1a	0	1
7.79E-11	-0.592155511	0.142	0.239	1.35E-06	Ogdh	0	1
7.88E-11	-1.718826035	0.026	0.081	1.37E-06	2810403D21Rik	0	1
7.92E-11	-1.364135249	0.041	0.104	1.37E-06	Nova1	0	1
7.94E-11	-1.073799437	0.066	0.139	1.38E-06	Acvr1	0	1
7.95E-11	-0.712610324	0.143	0.237	1.38E-06	Acyp2	0	1
8.05E-11	-0.845270922	0.099	0.183	1.40E-06	Ide	0	1
8.08E-11	-0.808053868	0.09	0.172	1.40E-06	Wdr20	0	1
8.09E-11	-1.95419631	0.018	0.067	1.41E-06	4930555F03Rik	0	1
8.22E-11	-0.712320693	0.246	0.346	1.43E-06	Kazn	0	1
8.53E-11	-0.672697151	0.147	0.243	1.48E-06	Fgd4	0	1
8.57E-11	-1.017390137	0.078	0.154	1.49E-06	Memo1	0	1
8.86E-11	-0.840934	0.093	0.175	1.54E-06	Smad1	0	1
8.97E-11	-0.728872457	0.165	0.26	1.56E-06	Sec16b	0	1
9.06E-11	-0.984322435	0.057	0.127	1.57E-06	Znrf2	0	1
9.39E-11	-0.837531759	0.09	0.171	1.63E-06	Gm49542	0	1
9.97E-11	-0.961494776	0.069	0.143	1.73E-06	Rassf8	0	1
1.06E-10	-0.918069358	0.091	0.171	1.84E-06	Zbtb7c	0	1
1.07E-10	-0.986949023	0.072	0.147	1.86E-06	Abhd17c	0	1
1.08E-10	-1.088926129	0.054	0.122	1.87E-06	Gm12962	0	1
1.16E-10	-0.912273431	0.074	0.15	2.01E-06	Atp6v1b2	0	1
1.18E-10	-1.291622749	0.04	0.102	2.05E-06	Psmd14	0	1
1.19E-10	-0.878211084	0.088	0.167	2.07E-06	Nr1h4	0	1
1.19E-10	-1.51746374	0.028	0.084	2.07E-06	Cenpv	0	1
1.20E-10	-1.744371642	0.022	0.073	2.08E-06	Gm12905	0	1
1.29E-10	-0.766569307	0.114	0.2	2.25E-06	Fam168a	0	1
1.38E-10	-0.831329928	0.095	0.177	2.39E-06	Kcnh8	0	1
1.48E-10	-1.528922855	0.028	0.083	2.58E-06	Btbd1	0	1
1.59E-10	-0.725989949	0.111	0.197	2.77E-06	Rundc3b	0	1
1.71E-10	-1.017390137	0.056	0.125	2.97E-06	Irs1	0	1
1.74E-10	-0.738041831	0.131	0.221	3.02E-06	Arnt	0	1
1.74E-10	-1.069045114	0.06	0.13	3.03E-06	Grb14	0	1
1.94E-10	-0.838202214	0.084	0.163	3.37E-06	Tgfbr1	0	1
1.95E-10	-0.889596738	0.085	0.163	3.38E-06	Itfg1	0	1
2.02E-10	-1.862636432	0.017	0.064	3.50E-06	Tsc22d3	0	1
2.10E-10	-0.724751222	0.139	0.229	3.65E-06	Hspa12a	0	1
2.15E-10	-1.090453599	0.062	0.132	3.73E-06	Prkar2b	0	1
2.15E-10	-0.990722186	0.078	0.152	3.73E-06	E230016M11Rik	0	1
2.20E-10	-1.126203624	0.039	0.1	3.81E-06	Gm30173	0	1
2.24E-10	-0.850770969	0.095	0.175	3.88E-06	Stox1	0	1
2.32E-10	-0.635719958	0.167	0.263	4.03E-06	Esyt2	0	1
2.44E-10	-0.642994622	0.129	0.22	4.24E-06	Arfip1	0	1
2.47E-10	-0.641824078	0.18	0.276	4.28E-06	Rreb1	0	1
2.49E-10	-0.600042477	0.16	0.256	4.32E-06	Arhgap24	0	1
2.54E-10	-0.921343449	0.086	0.163	4.40E-06	Scrn1	0	1
2.65E-10	-0.739264367	0.124	0.211	4.60E-06	Phlpp1	0	1
2.68E-10	-0.933799211	0.071	0.144	4.64E-06	Exoc2	0	1
2.79E-10	-1.006501821	0.069	0.141	4.84E-06	Ndfip1	0	1
2.92E-10	-1.243143527	0.04	0.1	5.07E-06	Cab39	0	1
3.03E-10	-0.798891632	0.104	0.186	5.27E-06	Rhpn2	0	1
3.40E-10	-0.833245185	0.093	0.172	5.90E-06	Glb1l2	0	1
3.49E-10	-1.377912388	0.035	0.092	6.05E-06	Mapk8	0	1
3.50E-10	-1.672741965	0.022	0.072	6.08E-06	Specc1	0	1
3.56E-10	-1.377912388	0.035	0.093	6.18E-06	Itm2b	0	1
3.59E-10	-1.287766518	0.041	0.102	6.23E-06	Faxc	0	1
3.60E-10	-0.980029609	0.068	0.139	6.26E-06	Derl1	0	1
3.65E-10	-1.366154417	0.035	0.093	6.33E-06	Cdyl2	0	1
3.69E-10	-1.397518588	0.035	0.093	6.41E-06	Slc49a4	0	1
3.71E-10	-0.617990616	0.124	0.212	6.45E-06	Spata5	0	1
3.74E-10	-0.745529039	0.121	0.206	6.50E-06	Mcph1	0	1
3.92E-10	-1.140832426	0.058	0.124	6.81E-06	Cdyl	0	1
3.98E-10	-0.652145683	0.151	0.244	6.91E-06	Nfkb1	0	1
4.04E-10	-0.867209779	0.078	0.153	7.01E-06	Ndrg3	0	1
4.07E-10	-1.215573398	0.065	0.134	7.06E-06	Dach2	0	1
4.08E-10	-1.151141526	0.056	0.122	7.09E-06	Clic4	0	1
4.09E-10	-1.847465135	0.019	0.067	7.11E-06	Itgb8	0	1
4.21E-10	-1.049418991	0.078	0.151	7.31E-06	Agxt2	0	1
4.23E-10	-0.760351573	0.126	0.212	7.35E-06	Tbcd	0	1
4.34E-10	-2.280424543	0.011	0.052	7.53E-06	Snca	0	1
4.82E-10	-1.133219618	0.059	0.126	8.37E-06	Rell1	0	1
4.96E-10	-1.391932858	0.045	0.105	8.61E-06	Arhgap6	0	1
4.96E-10	-2.027100262	0.065	0.131	8.61E-06	Lrmda	0	1
5.02E-10	-0.624097591	0.149	0.241	8.71E-06	Irf2	0	1
5.13E-10	-0.607086969	0.15	0.242	8.91E-06	Agfg1	0	1
5.33E-10	-1.354806739	0.04	0.099	9.25E-06	Kcng3	0	1
5.40E-10	-0.883907131	0.09	0.166	9.37E-06	Fkbp5	0	1
5.70E-10	-0.969027115	0.084	0.159	9.90E-06	Adam10	0	1
5.82E-10	-0.916013116	0.065	0.134	1.01E-05	Crem	0	1
5.83E-10	-0.9870656	0.086	0.16	1.01E-05	Gm47071	0	1
5.87E-10	-0.867929238	0.071	0.143	1.02E-05	Pepd	0	1
6.00E-10	-1.490595673	0.116	0.192	1.04E-05	Alk	0	1
6.08E-10	-1.12244885	0.051	0.115	1.06E-05	Lgr4	0	1
6.12E-10	-1.770750169	0.025	0.076	1.06E-05	Mgmt	0	1
6.18E-10	-0.638848093	0.179	0.273	1.07E-05	Cdh1	0	1
6.43E-10	-1.430509158	0.031	0.085	1.12E-05	Cox10	0	1
6.45E-10	-1.212609158	0.038	0.095	1.12E-05	Tspan13	0	1
6.53E-10	-1.010726407	0.067	0.136	1.13E-05	Mid2	0	1
6.74E-10	-0.910806168	0.097	0.174	1.17E-05	Chchd6	0	1
6.83E-10	-1.356255956	0.031	0.085	1.19E-05	R74862	0	1
6.86E-10	-0.904408932	0.068	0.138	1.19E-05	Wsb2	0	1
7.30E-10	-0.615088626	0.162	0.255	1.27E-05	Etv6	0	1
7.42E-10	-1.80564496	0.019	0.066	1.29E-05	4930593A02Rik	0	1
7.42E-10	-1.094101376	0.057	0.122	1.29E-05	Lrp12	0	1
7.44E-10	-1.932501239	0.012	0.054	1.29E-05	Lancl3	0	1
7.47E-10	-0.843757027	0.088	0.164	1.30E-05	Stim2	0	1
7.52E-10	-0.977201047	0.075	0.146	1.31E-05	St3gal5	0	1
7.54E-10	-0.749483056	0.113	0.195	1.31E-05	Usp32	0	1
7.58E-10	-0.881349754	0.075	0.147	1.32E-05	Vps50	0	1
8.05E-10	-1.277041903	0.038	0.096	1.40E-05	Itga2	0	1
8.11E-10	-1.122162459	0.046	0.107	1.41E-05	Rhoq	0	1
8.13E-10	-1.829213431	0.018	0.063	1.41E-05	Gm8189	0	1
8.51E-10	-1.980029609	0.013	0.055	1.48E-05	Insig2	0	1
8.61E-10	-1.473069621	0.024	0.074	1.50E-05	Nubpl	0	1
8.71E-10	-0.860400191	0.096	0.173	1.51E-05	Dtd1	0	1
9.74E-10	-0.632615476	0.165	0.257	1.69E-05	Vstm2l	0	1
9.81E-10	-0.973639934	0.059	0.125	1.70E-05	Usp31	0	1
9.82E-10	-1.153791104	0.049	0.111	1.71E-05	Rffl	0	1
9.90E-10	-0.799234708	0.093	0.17	1.72E-05	Ulk2	0	1
1.01E-09	-0.670606853	0.126	0.211	1.75E-05	Uri1	0	1
1.05E-09	-0.850632415	0.083	0.157	1.82E-05	Gm28047	0	1
1.05E-09	-1.273300108	0.042	0.101	1.82E-05	Raly	0	1
1.09E-09	-0.770592403	0.109	0.189	1.88E-05	Fbxl2	0	1
1.09E-09	-0.617035395	0.198	0.293	1.89E-05	Rgs3	0	1
1.13E-09	-0.931175842	0.071	0.141	1.96E-05	Ndufs4	0	1
1.16E-09	-0.610573144	0.156	0.247	2.02E-05	Dnajc6	0	1
1.17E-09	-0.813494059	0.087	0.162	2.03E-05	Cnot2	0	1
1.27E-09	-1.787178211	0.027	0.077	2.20E-05	Ero1a	0	1
1.32E-09	-0.930114646	0.072	0.142	2.30E-05	Rab3b	0	1
1.39E-09	-2.009122521	0.022	0.07	2.42E-05	Klhl29	0	1
1.41E-09	-1.017815021	0.069	0.137	2.45E-05	Cask	0	1
1.43E-09	-0.63044225	0.19	0.282	2.48E-05	Zc3h3	0	1
1.43E-09	-0.939245969	0.066	0.134	2.49E-05	Tm9sf2	0	1
1.53E-09	-1.217608435	0.041	0.099	2.66E-05	Sec22b	0	1
1.56E-09	-1.042602081	0.07	0.138	2.71E-05	Zc3h12c	0	1
1.64E-09	-1.453960798	0.028	0.078	2.85E-05	Mosmo	0	1
1.69E-09	-1.123323582	0.051	0.113	2.93E-05	Tbc1d4	0	1
1.85E-09	-1.010335379	0.058	0.123	3.21E-05	Cab39l	0	1
1.90E-09	-0.785808544	0.081	0.154	3.31E-05	Hhat	0	1
1.97E-09	-0.780601494	0.099	0.176	3.42E-05	Tram1	0	1
1.98E-09	-1.167443338	0.038	0.093	3.44E-05	Zfp277	0	1
2.02E-09	-0.854817802	0.095	0.17	3.51E-05	Dok5	0	1
2.14E-09	-1.29409948	0.029	0.08	3.71E-05	Pcdha3	0	1
2.14E-09	-0.803986499	0.088	0.161	3.72E-05	Sesn1	0	1
2.25E-09	-1.379960216	0.032	0.085	3.91E-05	Tmem170b	0	1
2.32E-09	-0.768893962	0.104	0.182	4.04E-05	Prrc1	0	1
2.54E-09	-1.025610644	0.052	0.114	4.42E-05	8030462N17Rik	0	1
2.60E-09	-1.42416002	0.031	0.083	4.51E-05	Pfkp	0	1
2.60E-09	-0.919013162	0.084	0.156	4.52E-05	Ldlrad3	0	1
2.68E-09	-0.809251699	0.101	0.176	4.65E-05	Fam222b	0	1
2.73E-09	-0.755864402	0.174	0.26	4.75E-05	Alcam	0	1
2.77E-09	-0.943290035	0.081	0.151	4.81E-05	Fbxl20	0	1
2.90E-09	-1.288329741	0.038	0.092	5.04E-05	Snap91	0	1
3.17E-09	-0.607719147	0.147	0.233	5.50E-05	Tmod1	0	1
3.19E-09	-0.70336724	0.108	0.187	5.54E-05	Atp6v0d1	0	1
3.21E-09	-0.786092162	0.089	0.162	5.57E-05	Rbm47	0	1
3.25E-09	-1.938192351	0.017	0.06	5.65E-05	Dcx	0	1
3.30E-09	-0.763366106	0.114	0.192	5.73E-05	B4galt5	0	1
3.35E-09	-1.400919835	0.029	0.079	5.81E-05	Podn	0	1
3.37E-09	-0.659794093	0.221	0.31	5.85E-05	Adgrv1	0	1
3.37E-09	-1.314371875	0.034	0.086	5.85E-05	Lekr1	0	1
3.41E-09	-0.709872485	0.128	0.209	5.91E-05	Epb41l4b	0	1
3.78E-09	-0.658843451	0.111	0.189	6.56E-05	Pik3r3	0	1
3.90E-09	-0.909168735	0.071	0.139	6.77E-05	Susd1	0	1
4.00E-09	-0.778649721	0.099	0.173	6.95E-05	Kif13a	0	1
4.06E-09	-0.990917926	0.064	0.128	7.05E-05	Avl9	0	1
4.21E-09	-0.64971422	0.153	0.238	7.31E-05	Pcdhgb2	0	1
4.32E-09	-1.492969178	0.025	0.073	7.51E-05	Trpc4	0	1
4.36E-09	-1.567587219	0.034	0.085	7.57E-05	Nyap2	0	1
4.46E-09	-0.743598563	0.118	0.196	7.75E-05	Lonp2	0	1
4.53E-09	-1.610573144	0.021	0.066	7.87E-05	Gm34237	0	1
4.57E-09	-1.400919835	0.03	0.08	7.93E-05	Nudt7	0	1
4.60E-09	-0.640420678	0.131	0.213	7.99E-05	Elp3	0	1
4.70E-09	-1.819872384	0.017	0.059	8.17E-05	Slc25a26	0	1
4.71E-09	-0.9515325	0.063	0.127	8.17E-05	Qki	0	1
4.90E-09	-1.094557997	0.057	0.118	8.50E-05	E130307A14Rik	0	1
4.93E-09	-0.792920401	0.101	0.175	8.55E-05	Akap10	0	1
5.14E-09	-1.088728919	0.044	0.1	8.92E-05	Spopl	0	1
5.28E-09	-0.613442277	0.18	0.267	9.17E-05	Scgn	0	1
5.38E-09	-0.68299269	0.11	0.187	9.34E-05	Mef2a	0	1
5.42E-09	-1.085644353	0.047	0.104	9.42E-05	Elovl6	0	1
5.43E-09	-0.768893962	0.099	0.173	9.43E-05	Map3k3	0	1
5.54E-09	-1.333211957	0.032	0.083	9.61E-05	Odad2	0	1
5.62E-09	-0.658181026	0.109	0.186	9.75E-05	Slc38a4	0	1
5.86E-09	-0.623629297	0.157	0.242	1.02E-04	Wdr49	0	1
5.98E-09	-1.441818687	0.025	0.072	1.04E-04	Chic2	0	1
6.07E-09	-0.973498611	0.059	0.121	1.05E-04	Uqcc1	0	1
6.22E-09	-1.473069621	0.026	0.074	1.08E-04	Hopx	0	1
6.27E-09	-1.619911009	0.021	0.065	1.09E-04	Washc3	0	1
6.41E-09	-0.813080075	0.078	0.147	1.11E-04	Cop1	0	1
6.47E-09	-1.582191343	0.024	0.07	1.12E-04	Epha7	0	1
6.51E-09	-1.016059851	0.067	0.131	1.13E-04	Apobec1	0	1
6.54E-09	-0.678618532	0.107	0.183	1.14E-04	Ric8b	0	1
6.56E-09	-0.64075615	0.146	0.229	1.14E-04	Uck2	0	1
6.58E-09	-0.774819834	0.094	0.167	1.14E-04	Tln2	0	1
6.86E-09	-0.842764134	0.068	0.134	1.19E-04	Abhd6	0	1
7.00E-09	-1.10071852	0.071	0.134	1.22E-04	Cped1	0	1
7.03E-09	-1.327218754	0.047	0.103	1.22E-04	Npas2	0	1
7.05E-09	-0.632268215	0.123	0.203	1.22E-04	Micu2	0	1
7.06E-09	-0.982541922	0.06	0.122	1.22E-04	Copg2	0	1
7.16E-09	-1.10002621	0.055	0.115	1.24E-04	2610037D02Rik	0	1
7.20E-09	-1.494131236	0.025	0.071	1.25E-04	Dcbld1	0	1
7.27E-09	-0.818205107	0.076	0.143	1.26E-04	Ndrg1	0	1
7.65E-09	-0.906029028	0.07	0.135	1.33E-04	Arhgap17	0	1
7.69E-09	-1.122382533	0.064	0.126	1.33E-04	Rgs7bp	0	1
7.69E-09	-1.305342175	0.027	0.075	1.33E-04	1810008I18Rik	0	1
8.13E-09	-0.989645146	0.049	0.107	1.41E-04	Cdc42	0	1
8.15E-09	-1.125146317	0.045	0.101	1.41E-04	Appbp2	0	1
8.37E-09	-0.848578756	0.079	0.147	1.45E-04	Nptn	0	1
8.76E-09	-0.778208058	0.084	0.153	1.52E-04	Grb2	0	1
8.78E-09	-1.130677423	0.052	0.11	1.53E-04	Cdkl5	0	1
8.86E-09	-0.924105318	0.065	0.128	1.54E-04	Asah2	0	1
9.12E-09	-0.889965066	0.067	0.131	1.58E-04	Cyth3	0	1
9.30E-09	-1.058032121	0.055	0.115	1.61E-04	Yes1	0	1
9.48E-09	-0.96527498	0.06	0.121	1.65E-04	Cyp4f39	0	1
9.59E-09	-1.044975969	0.055	0.115	1.67E-04	Glod4	0	1
9.65E-09	-1.111970928	0.051	0.108	1.68E-04	Frk	0	1
9.72E-09	-0.799720126	0.077	0.143	1.69E-04	2610035D17Rik	0	1
1.03E-08	-0.790180699	0.084	0.152	1.79E-04	Snx13	0	1
1.05E-08	-0.742909204	0.088	0.158	1.83E-04	C030029H02Rik	0	1
1.06E-08	-0.61123206	0.137	0.218	1.85E-04	Xpo6	0	1
1.09E-08	-1.098904403	0.039	0.092	1.89E-04	Hacd2	0	1
1.10E-08	-0.821964763	0.075	0.14	1.91E-04	Eya3	0	1
1.12E-08	-1.570680417	0.032	0.082	1.95E-04	Gm32828	0	1
1.13E-08	-1.248363333	0.038	0.091	1.97E-04	1110059E24Rik	0	1
1.14E-08	-0.901163273	0.076	0.142	1.98E-04	5031425E22Rik	0	1
1.19E-08	-0.801906085	0.09	0.159	2.06E-04	Rab22a	0	1
1.20E-08	-1.618119953	0.018	0.06	2.08E-04	Selenof	0	1
1.21E-08	-0.982481088	0.072	0.136	2.10E-04	Fxyd6	0	1
1.22E-08	-1.769686627	0.017	0.058	2.12E-04	Gm47882	0	1
1.24E-08	-0.697856557	0.119	0.196	2.15E-04	Invs	0	1
1.25E-08	-1.175389072	0.043	0.097	2.17E-04	Gbe1	0	1
1.35E-08	-1.305342175	0.027	0.074	2.34E-04	Gm33037	0	1
1.35E-08	-1.88335359	0.014	0.052	2.34E-04	Rnf128	0	1
1.37E-08	-0.927448012	0.074	0.138	2.38E-04	Tm4sf4	0	1
1.40E-08	-1.794997716	0.014	0.052	2.44E-04	P2ry12	0	1
1.42E-08	-1.213101518	0.032	0.082	2.47E-04	Itgb3bp	0	1
1.43E-08	-2.388677433	0.008	0.041	2.49E-04	Actr3b	0	1
1.50E-08	-0.928073527	0.064	0.125	2.60E-04	Rpa1	0	1
1.51E-08	-1.011165516	0.048	0.104	2.62E-04	Emid1	0	1
1.57E-08	-1.462098503	0.023	0.067	2.73E-04	9230112J17Rik	0	1
1.59E-08	-0.840973144	0.074	0.139	2.75E-04	Ywhaq	0	1
1.59E-08	-1.175269797	0.044	0.098	2.76E-04	St6gal1	0	1
1.60E-08	-1.809353009	0.015	0.053	2.77E-04	Tmem175	0	1
1.65E-08	-3.321066527	0.003	0.031	2.86E-04	Gm15283	0	1
1.65E-08	-0.595788779	0.142	0.223	2.86E-04	Plcb4	0	1
1.69E-08	-1.121808032	0.043	0.096	2.94E-04	Ube2d2a	0	1
1.69E-08	-1.704395167	0.015	0.053	2.94E-04	Fam162a	0	1
1.69E-08	-0.876791807	0.069	0.132	2.94E-04	Snx27	0	1
1.74E-08	-1.046108954	0.051	0.108	3.01E-04	Dync1i1	0	1
1.74E-08	-0.595466252	0.125	0.204	3.03E-04	Fam214a	0	1
1.77E-08	-1.337414521	0.028	0.074	3.07E-04	Ndufaf2	0	1
1.77E-08	-0.765623113	0.091	0.16	3.07E-04	Gnb1	0	1
1.78E-08	-1.002890567	0.06	0.119	3.09E-04	Ube2q2	0	1
1.78E-08	-1.110499541	0.045	0.1	3.09E-04	Shld1	0	1
1.79E-08	-0.886265773	0.068	0.131	3.11E-04	Usp6nl	0	1
1.79E-08	-1.080058428	0.045	0.1	3.11E-04	Tfdp2	0	1
1.89E-08	-1.51746374	0.022	0.066	3.28E-04	Ugt1a6a	0	1
1.95E-08	-1.674703482	0.018	0.058	3.38E-04	Macir	0	1
1.96E-08	-0.742370785	0.094	0.164	3.41E-04	Osbpl9	0	1
1.97E-08	-1.002178887	0.058	0.116	3.42E-04	Cds1	0	1
2.02E-08	-1.212478391	0.041	0.094	3.51E-04	Gm16759	0	1
2.10E-08	-0.8356397	0.077	0.142	3.64E-04	Cdon	0	1
2.11E-08	-1.064789488	0.051	0.108	3.67E-04	Cdk19	0	1
2.13E-08	-0.695462042	0.108	0.181	3.70E-04	Ireb2	0	1
2.18E-08	-1.233881957	0.052	0.108	3.79E-04	Enpp2	0	1
2.25E-08	-0.903482346	0.075	0.138	3.90E-04	Rragb	0	1
2.25E-08	-0.728210624	0.12	0.194	3.91E-04	Khdrbs3	0	1
2.37E-08	-1.05083662	0.048	0.103	4.11E-04	Cd164	0	1
2.43E-08	-0.686521998	0.124	0.2	4.23E-04	Myo1d	0	1
2.44E-08	-0.807070548	0.084	0.151	4.24E-04	Satb1	0	1
2.47E-08	-0.740720655	0.09	0.158	4.28E-04	Hbs1l	0	1
2.51E-08	-1.51887331	0.022	0.065	4.37E-04	Mindy3	0	1
2.52E-08	-2.432427636	0.005	0.036	4.37E-04	Dock3	0	1
2.53E-08	-1.308258751	0.031	0.078	4.38E-04	Gm40438	0	1
2.68E-08	-0.86134021	0.073	0.136	4.65E-04	Dpm1	0	1
2.77E-08	-1.002689088	0.04	0.092	4.81E-04	Sybu	0	1
2.81E-08	-1.499541832	0.018	0.058	4.89E-04	Mblac2	0	1
2.83E-08	-1.155879445	0.04	0.091	4.92E-04	Pparg	0	1
2.86E-08	-2.280424543	0.008	0.04	4.97E-04	Gm14280	0	1
2.87E-08	-0.659868441	0.118	0.191	4.97E-04	Rprd1b	0	1
2.89E-08	-0.648776975	0.116	0.19	5.01E-04	Mrtfa	0	1
2.91E-08	-1.123995384	0.039	0.09	5.05E-04	Mb21d2	0	1
2.92E-08	-1.058032121	0.056	0.113	5.07E-04	Slc7a1	0	1
2.94E-08	-0.62596852	0.108	0.18	5.11E-04	Cstf3	0	1
2.96E-08	-1.618119953	0.018	0.059	5.13E-04	Rnf13	0	1
3.13E-08	-0.960863462	0.065	0.124	5.44E-04	Snx10	0	1
3.14E-08	-1.023266703	0.049	0.104	5.46E-04	Mxi1	0	1
3.23E-08	-0.849632972	0.084	0.149	5.60E-04	Hira	0	1
3.28E-08	-1.017390137	0.04	0.091	5.70E-04	Dtnbp1	0	1
3.32E-08	-0.968394909	0.058	0.115	5.77E-04	Rnf180	0	1
3.34E-08	-0.733506915	0.1	0.17	5.81E-04	Slc25a36	0	1
3.44E-08	-1.484657595	0.022	0.064	5.98E-04	Glrb	0	1
3.45E-08	-1.158196283	0.036	0.085	6.00E-04	C2cd2	0	1
3.46E-08	-1.127294784	0.046	0.099	6.01E-04	Smad2	0	1
3.66E-08	-1.072107307	0.048	0.102	6.36E-04	Klhl22	0	1
3.74E-08	-1.256258232	0.031	0.077	6.49E-04	Herpud2	0	1
3.78E-08	-0.937473197	0.057	0.114	6.56E-04	Uxs1	0	1
3.79E-08	-0.64613433	0.101	0.172	6.58E-04	Zfp644	0	1
3.89E-08	-0.856150353	0.07	0.131	6.76E-04	Acbd5	0	1
4.02E-08	-1.249397647	0.034	0.082	6.98E-04	Rcan1	0	1
4.14E-08	-1.429480352	0.03	0.076	7.18E-04	AW822252.1	0	1
4.14E-08	-0.724254309	0.116	0.188	7.19E-04	Ptk2	0	1
4.22E-08	-0.685555084	0.117	0.19	7.32E-04	Tbc1d15	0	1
4.22E-08	-1.857733471	0.013	0.049	7.32E-04	Nipa2	0	1
4.28E-08	-1.637814383	0.023	0.065	7.43E-04	Cpa6	0	1
4.29E-08	-0.904785861	0.061	0.12	7.45E-04	Lactb2	0	1
4.41E-08	-0.673094229	0.135	0.211	7.65E-04	Ppat	0	1
4.42E-08	-0.643889872	0.127	0.201	7.67E-04	Armh3	0	1
4.45E-08	-0.828164579	0.057	0.114	7.73E-04	Adck1	0	1
4.53E-08	-0.726826213	0.101	0.171	7.86E-04	Kras	0	1
4.68E-08	-0.790098916	0.086	0.151	8.13E-04	A930015D03Rik	0	1
4.73E-08	-0.851581244	0.067	0.127	8.21E-04	Fbxo34	0	1
4.75E-08	-1.260661288	0.03	0.076	8.25E-04	Atad1	0	1
4.79E-08	-0.913642212	0.058	0.116	8.32E-04	Lrrc20	0	1
4.81E-08	-1.016809459	0.051	0.106	8.35E-04	Ophn1	0	1
5.00E-08	-0.716581468	0.108	0.179	8.69E-04	Fkbp9	0	1
5.17E-08	-0.863529097	0.076	0.138	8.98E-04	Adamts6	0	1
5.21E-08	-0.621461461	0.123	0.197	9.04E-04	Vps8	0	1
5.24E-08	-0.747985649	0.088	0.154	9.10E-04	Gdap2	0	1
5.32E-08	-1.219621264	0.031	0.078	9.23E-04	Slco1a5	0	1
5.32E-08	-1.004260865	0.061	0.118	9.23E-04	Bcl2l1	0	1
5.49E-08	-1.218028006	0.038	0.087	9.54E-04	Scel	0	1
5.53E-08	-0.983264353	0.045	0.096	9.60E-04	Twsg1	0	1
5.94E-08	-0.78943819	0.071	0.133	0.00103058	Prkaa1	0	1
6.03E-08	-1.163001681	0.038	0.087	0.001047519	Mettl15	0	1
6.11E-08	-1.154540102	0.038	0.087	0.001060519	Arhgef9	0	1
6.16E-08	-0.912769174	0.056	0.112	0.001069201	Cyp7b1	0	1
6.41E-08	-2.032497029	0.014	0.05	0.001113081	Cd247	0	1
6.97E-08	-2.265627541	0.008	0.04	0.001209599	Gm38256	0	1
7.10E-08	-0.919471291	0.067	0.125	0.001232484	Skap2	0	1
7.11E-08	-0.625921109	0.115	0.187	0.001234166	Gmpr	0	1
7.18E-08	-0.852713213	0.068	0.128	0.001246463	Sacm1l	0	1
7.28E-08	-0.676469327	0.095	0.162	0.001263483	Ttc7b	0	1
7.51E-08	-0.996631577	0.044	0.095	0.001303954	Ube2e1	0	1
7.68E-08	-1.290692878	0.029	0.074	0.001332972	2900076A07Rik	0	1
7.74E-08	-1.285984068	0.024	0.066	0.001343657	Gm47431	0	1
7.79E-08	-0.94057454	0.055	0.11	0.001351805	Ggact	0	1
7.94E-08	-0.930245971	0.16	0.232	0.001377681	Gria3	0	1
7.95E-08	-0.904785861	0.062	0.119	0.001380007	Paip2	0	1
7.97E-08	-1.051242956	0.051	0.104	0.001383285	Cpm	0	1
8.23E-08	-1.308010374	0.025	0.068	0.001429033	Tbccd1	0	1
8.29E-08	-1.035312045	0.047	0.099	0.0014388	Slc30a5	0	1
8.59E-08	-0.849790188	0.079	0.141	0.001490798	Rbfox3	0	1
8.66E-08	-0.655129948	0.121	0.192	0.001503624	Oxct1	0	1
8.72E-08	-1.230092867	0.066	0.123	0.001514029	Nrcam	0	1
9.05E-08	-1.04515083	0.052	0.106	0.001572115	Arnt2	0	1
9.13E-08	-0.995635584	0.044	0.094	0.001584466	Abi2	0	1
9.77E-08	-0.711536805	0.107	0.175	0.001696496	Sel1l3	0	1
1.01E-07	-1.280424543	0.029	0.073	0.001759874	Ppp6c	0	1
1.04E-07	-0.719927282	0.101	0.167	0.001797542	Snx25	0	1
1.05E-07	-1.255068968	0.029	0.073	0.001826534	Cr1l	0	1
1.10E-07	-1.851581244	0.018	0.055	0.00190118	Matn2	0	1
1.10E-07	-0.917288145	0.075	0.135	0.001915933	Septin11	0	1
1.11E-07	-1.010726407	0.045	0.095	0.001921387	Sp4	0	1
1.12E-07	-0.8494455	0.071	0.131	0.001947446	Cdc42se2	0	1
1.16E-07	-0.910991011	0.063	0.119	0.002006975	D630045J12Rik	0	1
1.22E-07	-1.194605174	0.035	0.08	0.002111114	Ube2f	0	1
1.22E-07	-0.929298807	0.06	0.115	0.002122807	Sumo1	0	1
1.26E-07	-0.953062562	0.054	0.107	0.002191006	Sgk3	0	1
1.28E-07	-1.296191859	0.028	0.071	0.002214124	Rbks	0	1
1.28E-07	-1.865387043	0.023	0.063	0.002222467	Gm52969	0	1
1.28E-07	-0.847704766	0.06	0.116	0.002225523	Efr3a	0	1
1.29E-07	-1.10628729	0.032	0.077	0.002233231	Btg3	0	1
1.30E-07	-1.56499211	0.028	0.071	0.002263476	Nmnat2	0	1
1.31E-07	-0.970188772	0.058	0.112	0.002265761	Syt9	0	1
1.32E-07	-1.280424543	0.029	0.072	0.002297332	Dcun1d1	0	1
1.34E-07	-0.730867378	0.075	0.135	0.002328652	Osbpl3	0	1
1.36E-07	-0.729902687	0.088	0.152	0.002369693	Ptpn13	0	1
1.38E-07	-1.038666797	0.031	0.076	0.002393881	Sqor	0	1
1.38E-07	-0.974467405	0.056	0.11	0.002401525	Cpped1	0	1
1.39E-07	-0.961356102	0.049	0.101	0.002421637	Lpar1	0	1
1.40E-07	-2.136034633	0.008	0.039	0.002437768	Gm43713	0	1
1.42E-07	-1.036970506	0.043	0.092	0.00246139	Kcnn2	0	1
1.42E-07	-0.730628896	0.076	0.136	0.002463721	Ywhaz	0	1
1.43E-07	-0.951116917	0.05	0.102	0.002490717	Pkig	0	1
1.44E-07	-1.367078925	0.041	0.088	0.002499255	Foxp2	0	1
1.44E-07	-1.230499317	0.031	0.075	0.002503008	Fam168b	0	1
1.50E-07	-1.499541832	0.019	0.057	0.00260084	Tmigd3	0	1
1.52E-07	-0.734990406	0.075	0.134	0.002639283	Ttc19	0	1
1.53E-07	-1.263616255	0.025	0.067	0.002661202	Gm31432	0	1
1.55E-07	-0.807765012	0.063	0.119	0.0026826	Tbc1d19	0	1
1.55E-07	-0.798096954	0.064	0.12	0.002689591	Aagab	0	1
1.59E-07	-0.770405727	0.1	0.165	0.002765987	Scarb2	0	1
1.62E-07	-1.435267588	0.02	0.058	0.002804727	Phyhipl	0	1
1.62E-07	-0.70204219	0.086	0.149	0.002811044	Ctps2	0	1
1.64E-07	-1.437736548	0.02	0.058	0.002843562	Phactr3	0	1
1.64E-07	-1.098389859	0.031	0.076	0.002855984	Ola1	0	1
1.65E-07	-0.947555585	0.071	0.128	0.002869595	9030622O22Rik	0	1
1.70E-07	-1.253756592	0.028	0.07	0.002943503	ENSMUSG00000121137	0	1
1.73E-07	-0.867929238	0.055	0.108	0.003001604	Rnf141	0	1
1.74E-07	-1.11147138	0.038	0.085	0.003013307	Rab8b	0	1
1.74E-07	-0.89687733	0.059	0.114	0.003014134	Ldah	0	1
1.74E-07	-1.473069621	0.021	0.059	0.003022967	Alg9	0	1
1.75E-07	-0.885851146	0.055	0.108	0.003035504	Clpb	0	1
1.83E-07	-0.854018229	0.061	0.117	0.003182949	Tmem241	0	1
1.94E-07	-1.180888869	0.058	0.11	0.003363373	Dock5	0	1
1.98E-07	-1.496153234	0.023	0.062	0.003444696	Atp11c	0	1
2.24E-07	-0.639154601	0.134	0.205	0.003895184	Slc18a1	0	1
2.27E-07	-1.359412839	0.024	0.063	0.00393757	Tmem165	0	1
2.33E-07	-0.761900027	0.064	0.119	0.00403943	Zfp697	0	1
2.46E-07	-0.934043404	0.06	0.114	0.00426942	Catspere2	0	1
2.53E-07	-0.601653827	0.123	0.192	0.004389546	Rictor	0	1
2.63E-07	-0.694068807	0.098	0.163	0.004574709	Lmx1b	0	1
2.64E-07	-0.993326432	0.056	0.108	0.004584775	Slain1	0	1
2.66E-07	-1.169063434	0.037	0.082	0.004618499	Crppa	0	1
2.67E-07	-0.780047374	0.066	0.122	0.0046283	Wdfy2	0	1
2.77E-07	-0.704232252	0.113	0.179	0.004815051	Upp2	0	1
2.80E-07	-0.758777528	0.084	0.145	0.004855465	Myo5b	0	1
2.86E-07	-1.568226854	0.015	0.049	0.004962242	Timm23	0	1
2.89E-07	-0.594085022	0.136	0.207	0.005018946	Anxa4	0	1
2.92E-07	-0.708841072	0.099	0.163	0.005063368	Syn1	0	1
3.06E-07	-2.183563003	0.008	0.036	0.005314615	4933428C19Rik	0	1
3.16E-07	-0.736104026	0.068	0.125	0.005487047	Xpo4	0	1
3.19E-07	-1.031065074	0.038	0.083	0.005538342	Ica1l	0	1
3.20E-07	-0.922680268	0.048	0.097	0.005551334	Galnt1	0	1
3.31E-07	-0.672050655	0.101	0.165	0.005754457	Ddi2	0	1
3.32E-07	-1.198894657	0.038	0.084	0.005759378	Nceh1	0	1
3.46E-07	-1.420602201	0.029	0.07	0.006014698	Pdzrn4	0	1
3.48E-07	-0.849085231	0.065	0.12	0.006037662	Ap3s2	0	1
3.61E-07	-0.693757736	0.086	0.147	0.006263165	Atf2	0	1
3.85E-07	-0.765623113	0.089	0.149	0.006682588	Oxr1	0	1
3.92E-07	-2.04075413	0.01	0.04	0.006798556	Gm31508	0	1
3.92E-07	-0.972915508	0.045	0.093	0.006802139	Trmt9b	0	1
3.94E-07	-0.993901784	0.05	0.099	0.006834222	Lrrc49	0	1
3.95E-07	-0.988907761	0.071	0.127	0.006860545	Sv2b	0	1
3.95E-07	-0.677640765	0.091	0.152	0.006864943	Armc8	0	1
4.08E-07	-1.460130565	0.021	0.058	0.007087196	Eaf2	0	1
4.08E-07	-0.679921191	0.081	0.141	0.007089709	Map2k1	0	1
4.12E-07	-0.986020876	0.058	0.11	0.007150978	Large1	0	1
4.43E-07	-1.321066527	0.026	0.066	0.00768436	Fbxo36	0	1
4.44E-07	-0.812699717	0.051	0.102	0.007703197	Lrrn2	0	1
4.46E-07	-1.033784575	0.044	0.091	0.007743674	Pdgfrl	0	1
4.52E-07	-0.739081726	0.084	0.143	0.007840147	Atg7	0	1
4.76E-07	-0.956885398	0.046	0.094	0.008255907	Hace1	0	1
4.85E-07	-0.642994622	0.098	0.161	0.008413943	Klf7	0	1
4.93E-07	-1.318559672	0.022	0.06	0.008556139	Gm4791	0	1
4.97E-07	-0.978304929	0.045	0.092	0.008632024	Capza1	0	1
4.98E-07	-0.869728591	0.057	0.108	0.008649043	Slc20a2	0	1
4.99E-07	-1.512597985	0.02	0.056	0.008657648	Bcl11a	0	1
5.21E-07	-0.717488348	0.088	0.148	0.009043565	Nectin1	0	1
5.56E-07	-1.812919624	0.012	0.042	0.00966051	Nbdy	0	1
5.71E-07	-0.900751329	0.051	0.1	0.009914203	Tmtc3	0	1
5.87E-07	-1.246793765	0.02	0.056	0.010190433	Bcl2l13	0	1
5.92E-07	-1.02614806	0.044	0.09	0.010285812	Pcbd2	0	1
5.95E-07	-2.523695694	0.005	0.029	0.010337185	Gm26760	0	1
5.97E-07	-0.709769879	0.089	0.149	0.010371319	Vrk1	0	1
6.01E-07	-0.660400899	0.083	0.142	0.010426129	Frs2	0	1
6.06E-07	-1.684573726	0.014	0.046	0.010521387	Efcab7	0	1
6.16E-07	-1.58349361	0.016	0.05	0.010695759	Dad1	0	1
6.24E-07	-0.619911009	0.127	0.195	0.010840186	Mtus1	0	1
6.27E-07	-0.652775643	0.104	0.167	0.01089402	Tmprss4	0	1
6.40E-07	-0.909168735	0.047	0.094	0.011112277	Ctso	0	1
6.49E-07	-0.678051358	0.095	0.156	0.011266056	Xrcc5	0	1
6.73E-07	-0.833816964	0.061	0.114	0.011676102	Galnt7	0	1
6.87E-07	-1.268928904	0.024	0.061	0.011922707	Clic5	0	1
6.87E-07	-1.619911009	0.015	0.047	0.011923758	Cry1	0	1
7.02E-07	-1.268249829	0.024	0.061	0.012195315	Orc5	0	1
7.26E-07	-0.629043177	0.086	0.146	0.012597743	Slc12a6	0	1
7.35E-07	-1.326228232	0.021	0.057	0.012755849	Ovol2	0	1
7.44E-07	-0.703748653	0.087	0.146	0.012920348	Tjp2	0	1
7.66E-07	-1.058032121	0.041	0.085	0.013302541	4632427E13Rik	0	1
7.69E-07	-0.683780237	0.089	0.148	0.013348668	Cog3	0	1
7.85E-07	-1.040438061	0.041	0.085	0.013627361	Ptp4a2	0	1
7.94E-07	-0.737716877	0.096	0.156	0.013778366	Cd44	0	1
8.01E-07	-0.88279332	0.074	0.128	0.013909649	Slc16a9	0	1
8.09E-07	-1.077528297	0.035	0.077	0.014051665	Yipf5	0	1
8.21E-07	-0.746088115	0.088	0.146	0.014252585	Cul3	0	1
8.22E-07	-1.058032121	0.036	0.079	0.014266282	Klhl2	0	1
8.24E-07	-0.667156673	0.089	0.148	0.014307046	Rars2	0	1
8.48E-07	-0.593241587	0.159	0.228	0.014725167	Tfrc	0	1
8.71E-07	-2.616027574	0.004	0.027	0.015128021	Ammecr1	0	1
8.85E-07	-1.206423961	0.029	0.069	0.015365866	Pbdc1	0	1
8.88E-07	-0.949507665	0.048	0.095	0.015412633	Ranbp17	0	1
9.19E-07	-0.730401667	0.108	0.17	0.015949856	Rgs17	0	1
9.22E-07	-0.827419193	0.064	0.116	0.016014351	Ildr1	0	1
9.49E-07	-1.132579075	0.03	0.07	0.016483082	Sestd1	0	1
9.77E-07	-0.94437534	0.047	0.093	0.016955372	Fbxo16	0	1
9.81E-07	-0.987642793	0.063	0.114	0.017024003	Arid5b	0	1
1.01E-06	-1.100157597	0.032	0.073	0.017492567	Nt5m	0	1
1.05E-06	-0.980553369	0.034	0.075	0.018191146	Sumf1	0	1
1.05E-06	-1.916013116	0.01	0.038	0.018259074	Sgip1	0	1
1.06E-06	-1.004592862	0.04	0.084	0.018389742	Agps	0	1
1.07E-06	-0.925816926	0.077	0.131	0.018529642	Maml2	0	1
1.08E-06	-0.881534466	0.077	0.131	0.018759822	Stpg2	0	1
1.09E-06	-0.671849485	0.094	0.153	0.018852299	Ranbp9	0	1
1.09E-06	-1.441360761	0.015	0.047	0.018906657	Katnbl1	0	1
1.11E-06	-0.636205456	0.1	0.16	0.019193045	Ulk4	0	1
1.16E-06	-1.326228232	0.023	0.059	0.02021998	Tbca	0	1
1.17E-06	-0.642994622	0.068	0.122	0.020340785	Gm17276	0	1
1.17E-06	-1.226429653	0.023	0.059	0.020347538	E2f3	0	1
1.17E-06	-0.723047874	0.078	0.133	0.02035164	Dph6	0	1
1.22E-06	-1.009122521	0.042	0.086	0.0212497	Trp53cor1	0	1
1.24E-06	-1.311318551	0.025	0.061	0.021466214	Cept1	0	1
1.25E-06	-1.130963644	0.034	0.075	0.021623049	Cbfb	0	1
1.26E-06	-0.971523128	0.045	0.09	0.021840678	Reep3	0	1
1.29E-06	-1.297982914	0.025	0.062	0.02238885	Nedd9	0	1
1.30E-06	-0.982743994	0.043	0.087	0.022584497	Fhl1	0	1
1.32E-06	-0.988907761	0.041	0.085	0.022976996	Nup35	0	1
1.33E-06	-1.048754308	0.038	0.08	0.023133745	Acvr1b	0	1
1.34E-06	-1.004592862	0.04	0.083	0.023246174	Mtmr2	0	1
1.38E-06	-0.757799098	0.08	0.135	0.023927204	Sos2	0	1
1.39E-06	-0.621933007	0.109	0.171	0.024187333	Tanc1	0	1
1.40E-06	-0.990468838	0.035	0.077	0.024330364	Ppp3r1	0	1
1.42E-06	-1.170506851	0.025	0.062	0.024681764	Mtm1	0	1
1.43E-06	-0.689250213	0.095	0.154	0.024756922	Kdm2b	0	1
1.43E-06	-0.759746868	0.074	0.127	0.024861674	Gm47392	0	1
1.45E-06	-0.995490655	0.035	0.077	0.025104328	Dner	0	1
1.48E-06	-0.824832945	0.045	0.09	0.025705373	Prep	0	1
1.54E-06	-0.717572744	0.077	0.131	0.026718736	Gm37240	0	1
1.58E-06	-1.139332223	0.034	0.074	0.027418179	Xxylt1	0	1
1.61E-06	-0.692160679	0.091	0.149	0.027877443	Tmed8	0	1
1.61E-06	-0.603466258	0.103	0.164	0.02794939	Tbc1d8	0	1
1.65E-06	-0.854318806	0.059	0.108	0.028652019	Klf9	0	1
1.66E-06	-1.077528297	0.032	0.072	0.02879984	Spink10	0	1
1.66E-06	-1.005564701	0.038	0.079	0.028846231	Rhbdl3	0	1
1.66E-06	-1.268249829	0.025	0.061	0.028898355	Gm14966	0	1
1.68E-06	-0.878326099	0.053	0.1	0.029136246	Nfatc3	0	1
1.69E-06	-0.819347577	0.068	0.119	0.029357428	Spidr	0	1
1.70E-06	-0.586280231	0.099	0.159	0.029561402	Tspan15	0	1
1.77E-06	-2.119432666	0.016	0.047	0.030753492	Kctd16	0	1
1.80E-06	-0.825371365	0.067	0.118	0.031213349	Pphln1	0	1
1.83E-06	-2.173509339	0.007	0.032	0.031841442	Cnr1	0	1
1.95E-06	-0.961816806	0.045	0.09	0.033775314	Tent5c	0	1
1.97E-06	-1.387339747	0.018	0.051	0.034191645	Lrrc28	0	1
2.05E-06	-1.126744871	0.03	0.068	0.035603813	Psmb2	0	1
2.09E-06	-0.614542047	0.111	0.173	0.03635755	Dnajc3	0	1
2.11E-06	-0.755799828	0.069	0.12	0.036660734	Fam171a1	0	1
2.14E-06	-0.649099985	0.092	0.149	0.037218962	Eml4	0	1
2.16E-06	-0.856073292	0.053	0.1	0.037560028	Lclat1	0	1
2.16E-06	-0.801851387	0.06	0.109	0.037580911	Lsm14a	0	1
2.17E-06	-0.611630451	0.084	0.14	0.0376175	Rapgef6	0	1
2.20E-06	-0.831026025	0.062	0.111	0.038143705	Zfat	0	1
2.26E-06	-0.614665899	0.113	0.174	0.039199027	Ttc8	0	1
2.34E-06	-0.62562749	0.091	0.148	0.040630023	Mib1	0	1
2.39E-06	-0.779995552	0.085	0.14	0.041438355	Edem1	0	1
2.39E-06	-1.217812565	0.028	0.064	0.041549925	Tbpl1	0	1
2.42E-06	-0.729409374	0.078	0.132	0.042036023	Wbp1l	0	1
2.54E-06	-1.007406048	0.042	0.085	0.044124975	Tnfrsf21	0	1
2.64E-06	-1.359412839	0.024	0.059	0.045794912	Prim2	0	1
2.65E-06	-1.122162459	0.032	0.071	0.045937307	Ap3s1	0	1
2.66E-06	-1.490991529	0.013	0.042	0.046108818	Gm46218	0	1
2.75E-06	-1.06801621	0.035	0.074	0.04769469	Tgfbr3	0	1
2.79E-06	-0.774239155	0.055	0.101	0.048427624	Edaradd	0	1
2.82E-06	-1.014442853	0.037	0.077	0.048946843	Cabcoco1	0	1
2.83E-06	-1.002537009	0.038	0.078	0.049142036	Gna12	0	1
2.87E-06	-0.850039079	0.051	0.096	0.04988809	Yaf2	0	1
0	2.583657825	0.972	0.577	0	Gm19951	1	0
0	1.686194028	1	0.999	0	Rn18s-rs5	1	0
0	0.929673492	1	1	0	Malat1	1	0
2.41E-259	1.460038668	0.996	0.931	4.18E-255	Cmss1	1	0
1.06E-213	1.142605682	0.999	0.999	1.85E-209	Gphn	1	0
1.66E-212	1.284302184	0.998	0.94	2.88E-208	Lars2	1	0
1.93E-201	1.230287581	0.973	0.82	3.36E-197	Srrm2	1	0
1.65E-170	2.026287494	0.983	0.908	2.87E-166	Cdk8	1	0
2.14E-168	0.977473451	0.995	0.966	3.72E-164	Peg3	1	0
1.87E-160	1.487567344	0.903	0.601	3.25E-156	Camk1d	1	0
5.54E-120	1.415509097	0.798	0.551	9.61E-116	Rbm25	1	0
4.61E-115	1.201160218	0.848	0.657	8.01E-111	Prrc2c	1	0
1.71E-107	1.157821343	0.836	0.653	2.98E-103	Son	1	0
5.26E-96	0.756184128	0.967	0.946	9.13E-92	Dst	1	0
5.50E-89	1.295454042	0.719	0.472	9.54E-85	Prpf4b	1	0
2.63E-86	1.49232767	0.651	0.375	4.56E-82	Luc7l3	1	0
1.33E-82	1.025423288	0.816	0.695	2.31E-78	Golga4	1	0
4.71E-81	0.768873371	0.918	0.821	8.19E-77	Ddx5	1	0
5.39E-80	1.260024605	0.718	0.467	9.36E-76	ENSMUSG00000095041	1	0
6.81E-74	1.236015705	0.686	0.455	1.18E-69	Acin1	1	0
1.74E-69	0.816895504	0.848	0.795	3.02E-65	Nktr	1	0
5.09E-67	0.973696894	0.777	0.636	8.84E-63	Golgb1	1	0
5.74E-65	1.534373363	0.522	0.26	9.97E-61	Prpf38b	1	0
2.53E-58	1.443990031	0.601	0.379	4.39E-54	Hap1	1	0
4.08E-58	1.252714944	0.597	0.375	7.08E-54	Snrnp70	1	0
3.54E-55	1.076480381	0.677	0.52	6.14E-51	Srek1	1	0
4.22E-55	1.0897078	0.693	0.53	7.32E-51	Ppp4r1l-ps.1	1	0
1.16E-52	0.898303217	0.733	0.567	2.01E-48	Vegfa	1	0
7.42E-51	1.250568442	0.563	0.346	1.29E-46	Kif12	1	0
3.05E-49	1.175953752	0.593	0.39	5.29E-45	Srsf11	1	0
2.81E-48	0.897985053	0.71	0.564	4.88E-44	Kmt2a	1	0
7.26E-48	1.572792316	0.4	0.183	1.26E-43	Eif5b	1	0
5.13E-45	0.983190541	0.621	0.425	8.92E-41	Hnrnpu	1	0
7.83E-45	1.092699315	0.59	0.401	1.36E-40	Tcf25	1	0
2.63E-43	1.253656789	0.516	0.316	4.56E-39	Eif3a	1	0
8.95E-40	0.865083702	0.681	0.566	1.55E-35	Ddx17	1	0
1.31E-38	1.171284823	0.459	0.255	2.27E-34	Filip1l	1	0
1.25E-36	0.776844256	0.783	0.688	2.17E-32	Chga	1	0
1.78E-36	0.880977249	0.659	0.526	3.08E-32	Rrbp1	1	0
2.05E-35	1.351310181	0.348	0.166	3.55E-31	Cdk11b	1	0
5.57E-35	0.640474899	0.826	0.751	9.66E-31	Ubr4	1	0
6.05E-35	1.099978401	0.488	0.305	1.05E-30	Kmt2d	1	0
4.89E-34	0.876837223	0.63	0.497	8.48E-30	Akap9	1	0
2.44E-33	0.873911566	0.635	0.504	4.24E-29	Atrx	1	0
3.40E-32	1.206671105	0.391	0.214	5.91E-28	Arglu1	1	0
5.46E-32	0.798862261	0.667	0.539	9.48E-28	Pnisr	1	0
1.21E-31	0.961722113	0.525	0.353	2.10E-27	Pnn	1	0
5.15E-31	0.908875241	0.546	0.374	8.94E-27	Eif4g1	1	0
1.93E-30	2.338027703	0.133	0.027	3.34E-26	Gm48099	1	0
6.60E-30	1.222738649	0.351	0.183	1.15E-25	Prrc2a	1	0
4.27E-29	1.094558269	0.455	0.299	7.41E-25	Sfpq	1	0
2.04E-28	1.17312252	0.381	0.219	3.54E-24	Zc3h13	1	0
2.48E-28	2.406969755	0.122	0.025	4.30E-24	D130009I18Rik	1	0
2.92E-27	1.171213971	0.359	0.2	5.07E-23	Ythdc1	1	0
3.22E-27	1.021465799	0.434	0.273	5.59E-23	Tpr	1	0
7.50E-27	1.335725836	0.293	0.144	1.30E-22	Srrt	1	0
1.91E-26	0.966961276	0.475	0.32	3.31E-22	Safb2	1	0
1.27E-25	0.897331351	0.515	0.37	2.20E-21	Dync1h1	1	0
2.45E-25	1.164911262	0.336	0.184	4.26E-21	Pabpn1	1	0
7.26E-25	1.103301732	0.344	0.193	1.26E-20	Hnrnpdl	1	0
1.56E-24	2.345483508	0.12	0.029	2.70E-20	Hexb	1	0
2.90E-24	1.11603261	0.367	0.219	5.04E-20	Chd3	1	0
3.28E-24	2.021695071	0.14	0.041	5.69E-20	Ptma	1	0
3.83E-24	1.398288228	0.238	0.107	6.66E-20	Shfl	1	0
4.13E-24	1.833261619	0.151	0.047	7.17E-20	Fam133b	1	0
1.22E-23	1.858136288	0.152	0.049	2.12E-19	Pnma8b	1	0
2.31E-23	1.408285883	0.224	0.099	4.01E-19	Rundc3a	1	0
3.86E-23	0.740863094	0.611	0.507	6.70E-19	Kif1a	1	0
4.30E-23	1.503623006	0.198	0.08	7.46E-19	Rexo1	1	0
4.36E-23	1.00755622	0.375	0.227	7.57E-19	Bod1l	1	0
6.24E-23	1.167316919	0.33	0.19	1.08E-18	Rnf20	1	0
6.47E-23	0.70932093	0.661	0.557	1.12E-18	Syne1	1	0
6.55E-22	0.913718402	0.452	0.311	1.14E-17	Chd4	1	0
9.49E-22	1.137718867	0.332	0.196	1.65E-17	Tspyl2	1	0
1.89E-21	0.926655752	0.419	0.275	3.28E-17	Leng8	1	0
2.65E-21	1.078250036	0.32	0.183	4.61E-17	Gripap1	1	0
1.54E-20	0.895017464	0.412	0.273	2.67E-16	Maged1	1	0
4.41E-20	1.912584072	0.104	0.027	7.67E-16	Gcg	1	0
4.53E-20	0.780207819	0.59	0.504	7.87E-16	Ins1	1	0
5.15E-20	0.960152119	0.419	0.288	8.93E-16	Baz1b	1	0
6.64E-20	0.998291485	0.342	0.208	1.15E-15	Ap3d1	1	0
9.66E-20	0.812875884	0.507	0.389	1.68E-15	Sltm	1	0
1.05E-19	0.812524255	0.473	0.349	1.83E-15	Srrm1	1	0
1.26E-19	0.796186223	0.505	0.38	2.18E-15	Upf3b	1	0
1.61E-19	3.281817882	0.065	0.008	2.80E-15	Lingo2	1	0
1.73E-19	1.04437888	0.33	0.2	3.00E-15	Luc7l	1	0
2.08E-19	1.614393221	0.141	0.05	3.61E-15	Mir6236	1	0
2.12E-19	1.009986302	0.341	0.211	3.68E-15	Spen	1	0
2.27E-19	1.695053138	0.134	0.046	3.95E-15	Mybbp1a	1	0
3.93E-19	1.218520609	0.24	0.123	6.82E-15	Kmt2b	1	0
4.52E-19	0.874550117	0.442	0.317	7.86E-15	Smarcc2	1	0
4.99E-19	1.136502347	0.277	0.155	8.66E-15	Ddx46	1	0
8.52E-19	0.905632344	0.4	0.27	1.48E-14	Rbbp6	1	0
1.02E-18	1.669224262	0.128	0.043	1.77E-14	Zfp598	1	0
1.80E-18	1.355944183	0.193	0.088	3.13E-14	Ehmt2	1	0
1.90E-18	4.635454836	0.045	0.002	3.29E-14	Gm41206	1	0
3.97E-18	1.574236094	0.144	0.054	6.89E-14	Nop56	1	0
4.37E-18	1.154961602	0.257	0.14	7.58E-14	Lmtk3	1	0
5.86E-18	0.971715222	0.354	0.231	1.02E-13	Numa1	1	0
1.43E-17	0.880793763	0.386	0.262	2.48E-13	Akap8l	1	0
1.80E-17	1.243504185	0.19	0.088	3.12E-13	Ssb	1	0
1.90E-17	1.064867545	0.272	0.155	3.30E-13	Ncl	1	0
1.92E-17	1.038494802	0.284	0.165	3.34E-13	Zdhhc1	1	0
2.05E-17	0.767244709	0.518	0.427	3.57E-13	Hnrnpa2b1	1	0
2.63E-17	0.855594806	0.41	0.287	4.56E-13	Srsf5	1	0
2.85E-17	0.854866824	0.413	0.293	4.95E-13	Mprip	1	0
3.06E-17	1.165664137	0.229	0.12	5.31E-13	Brd2	1	0
5.69E-17	1.163494077	0.228	0.12	9.88E-13	Sf3b2	1	0
9.64E-17	1.60135522	0.124	0.044	1.67E-12	Htatsf1	1	0
1.67E-16	0.865398745	0.368	0.246	2.90E-12	Zranb2	1	0
2.62E-16	1.308431874	0.19	0.092	4.55E-12	Slc17a9	1	0
2.70E-16	1.331111054	0.156	0.067	4.69E-12	Eef2	1	0
3.35E-16	0.942894763	0.31	0.193	5.82E-12	Baz2a	1	0
8.54E-16	0.85786376	0.368	0.254	1.48E-11	Ktn1	1	0
2.31E-15	1.444468219	0.129	0.051	4.02E-11	Skiv2l	1	0
4.03E-15	2.041834408	0.167	0.082	7.00E-11	Gm24407	1	0
4.40E-15	0.738693659	0.454	0.35	7.64E-11	Thoc2	1	0
4.79E-15	0.834616552	0.366	0.252	8.32E-11	Hnrnph1	1	0
4.86E-15	1.900388775	0.083	0.023	8.44E-11	Fam50a	1	0
7.70E-15	0.939273769	0.304	0.195	1.34E-10	Fbxl16	1	0
1.02E-14	1.406340239	0.133	0.055	1.77E-10	Bag6	1	0
1.19E-14	2.268862226	0.067	0.015	2.06E-10	H2-D1	1	0
1.22E-14	0.660513534	0.54	0.455	2.11E-10	Ankrd11	1	0
1.26E-14	0.974945201	0.273	0.166	2.19E-10	Nars	1	0
1.66E-14	1.180479965	0.182	0.091	2.89E-10	Ubtf	1	0
2.00E-14	1.042600242	0.232	0.132	3.47E-10	Smc1a	1	0
2.11E-14	1.189001806	0.178	0.088	3.67E-10	Mettl1	1	0
2.23E-14	1.654309686	0.1	0.034	3.86E-10	Brd9	1	0
2.74E-14	0.939990229	0.283	0.177	4.75E-10	Upf2	1	0
3.89E-14	1.456157305	0.121	0.048	6.76E-10	Phf1	1	0
4.21E-14	0.658110709	0.517	0.424	7.30E-10	Firre	1	0
4.60E-14	1.026645593	0.221	0.124	7.99E-10	Ubp1	1	0
5.72E-14	1.10312267	0.22	0.124	9.93E-10	Hspa5	1	0
6.27E-14	0.604562447	0.522	0.414	1.09E-09	Gm47283	1	0
6.30E-14	1.300654524	0.145	0.066	1.09E-09	Slc39a7	1	0
8.49E-14	0.657530325	0.49	0.39	1.47E-09	Sf3b1	1	0
8.89E-14	0.817916532	0.322	0.213	1.54E-09	Ccnl2	1	0
1.02E-13	1.708260144	0.09	0.029	1.76E-09	Psmc3	1	0
1.02E-13	1.745764981	0.091	0.03	1.78E-09	Ptms	1	0
1.60E-13	0.778836081	0.4	0.299	2.77E-09	Rsrc2	1	0
1.64E-13	1.426625474	0.091	0.03	2.85E-09	Nkain2	1	0
1.64E-13	1.189392448	0.161	0.078	2.85E-09	Sspn	1	0
2.12E-13	1.206262831	0.154	0.073	3.69E-09	ENSMUSG00000120081	1	0
2.28E-13	0.795697898	0.379	0.276	3.96E-09	Safb	1	0
2.34E-13	0.817562344	0.326	0.22	4.06E-09	Thoc2l	1	0
2.76E-13	0.723967226	0.438	0.338	4.80E-09	Zbed6	1	0
3.04E-13	0.885018138	0.297	0.195	5.27E-09	Hnrnpl	1	0
3.20E-13	1.14398651	0.167	0.083	5.56E-09	Usp19	1	0
3.90E-13	1.558408611	0.098	0.035	6.77E-09	B830017H08Rik	1	0
4.42E-13	0.815175348	0.357	0.253	7.67E-09	Usp35	1	0
4.98E-13	0.927601589	0.263	0.164	8.65E-09	Hook2	1	0
5.01E-13	0.674307964	0.447	0.351	8.70E-09	Bptf	1	0
6.24E-13	1.268397366	0.141	0.065	1.08E-08	Cebpz	1	0
7.66E-13	1.299208454	0.131	0.058	1.33E-08	Pdgfa	1	0
8.14E-13	2.258113621	0.058	0.013	1.41E-08	Chmp2a	1	0
9.88E-13	1.537985568	0.094	0.034	1.72E-08	Gm12183	1	0
9.99E-13	1.223314163	0.15	0.072	1.73E-08	Fbrs	1	0
1.01E-12	1.13265144	0.177	0.093	1.75E-08	Pdcd11	1	0
1.02E-12	1.597319707	0.098	0.036	1.78E-08	Lrrc45	1	0
1.07E-12	1.547991995	0.097	0.036	1.86E-08	Pcyt2	1	0
1.12E-12	1.052249934	0.243	0.149	1.94E-08	Chgb	1	0
1.16E-12	1.11189288	0.17	0.087	2.01E-08	Cic	1	0
1.16E-12	1.148887088	0.16	0.08	2.01E-08	Pwwp3a	1	0
1.21E-12	1.400018267	0.116	0.049	2.10E-08	Wnk4	1	0
1.44E-12	0.946985953	0.236	0.142	2.50E-08	Ddx24	1	0
1.62E-12	1.449762519	0.118	0.051	2.82E-08	Mettl26	1	0
2.58E-12	1.715375469	0.073	0.022	4.48E-08	Gps2	1	0
2.66E-12	0.800548124	0.458	0.372	4.62E-08	Hnf1aos1	1	0
3.22E-12	1.07279306	0.179	0.096	5.58E-08	Mbd6	1	0
5.03E-12	0.870454703	0.244	0.15	8.74E-08	Hnrnpa3	1	0
5.63E-12	0.810463096	0.296	0.198	9.78E-08	Brd8	1	0
5.98E-12	1.240309153	0.126	0.057	1.04E-07	Sbf1	1	0
6.53E-12	0.716180516	0.363	0.26	1.13E-07	Hsp90b1	1	0
6.64E-12	1.249396404	0.131	0.061	1.15E-07	Abcf1	1	0
6.92E-12	1.168947569	0.157	0.08	1.20E-07	Cep170b	1	0
9.99E-12	1.288418293	0.117	0.051	1.73E-07	Hsp90ab1	1	0
1.12E-11	0.955550851	0.172	0.092	1.94E-07	Os9	1	0
1.46E-11	0.876514817	0.283	0.19	2.54E-07	Naa15	1	0
1.57E-11	1.539314104	0.084	0.03	2.73E-07	Ctbp2	1	0
1.57E-11	1.059151418	0.18	0.1	2.73E-07	Med12	1	0
1.69E-11	0.631087611	0.488	0.41	2.93E-07	Ncor2	1	0
1.79E-11	1.04389278	0.173	0.094	3.11E-07	Clasrp	1	0
2.13E-11	0.690345601	0.377	0.283	3.70E-07	Sptan1	1	0
2.42E-11	1.600930961	0.083	0.03	4.20E-07	Rps6kb2	1	0
2.59E-11	0.71686617	0.351	0.253	4.49E-07	Nemf	1	0
2.62E-11	0.774511133	0.311	0.216	4.54E-07	Chd8	1	0
2.76E-11	1.526930379	0.084	0.03	4.80E-07	Ssrp1	1	0
3.09E-11	0.67315112	0.429	0.343	5.36E-07	Mapk8ip3	1	0
4.18E-11	1.689201808	0.069	0.022	7.25E-07	Gm24265	1	0
4.77E-11	1.078726016	0.167	0.091	8.28E-07	Csf2ra	1	0
4.98E-11	0.993895671	0.175	0.097	8.65E-07	Abca7	1	0
5.05E-11	0.88307419	0.225	0.139	8.77E-07	Supt5	1	0
5.12E-11	1.057445096	0.168	0.092	8.89E-07	Setd1b	1	0
5.45E-11	1.247313089	0.119	0.055	9.46E-07	Tspyl4	1	0
6.55E-11	0.99790605	0.189	0.109	1.14E-06	Golga2	1	0
6.60E-11	1.669888333	0.074	0.025	1.15E-06	Aup1	1	0
7.16E-11	0.916342071	0.19	0.11	1.24E-06	Srsf10	1	0
7.73E-11	1.266778482	0.115	0.053	1.34E-06	Ccdc9b	1	0
8.19E-11	0.933700263	0.162	0.087	1.42E-06	Ampd2	1	0
8.41E-11	0.987904163	0.161	0.087	1.46E-06	Sympk	1	0
8.53E-11	1.759591136	0.065	0.02	1.48E-06	Kifc2	1	0
9.00E-11	1.814506969	0.061	0.018	1.56E-06	2510002D24Rik	1	0
1.16E-10	1.102306831	0.15	0.079	2.01E-06	Cherp	1	0
1.16E-10	1.986361998	0.055	0.014	2.01E-06	Tceal9	1	0
1.17E-10	2.279002866	0.045	0.01	2.03E-06	Rps3	1	0
1.22E-10	1.408285883	0.095	0.039	2.12E-06	Tle2	1	0
1.24E-10	1.104588079	0.137	0.069	2.15E-06	Zfp512b	1	0
1.34E-10	0.997310912	0.166	0.091	2.32E-06	Shc1	1	0
1.40E-10	1.326992809	0.102	0.044	2.44E-06	Pdap1	1	0
1.52E-10	0.773241428	0.272	0.183	2.64E-06	Atxn2l	1	0
1.58E-10	1.588330924	0.069	0.023	2.75E-06	Nrbp2	1	0
1.61E-10	1.093514351	0.149	0.079	2.80E-06	Gm15564	1	0
1.67E-10	1.004579856	0.17	0.095	2.91E-06	Tmem214	1	0
1.88E-10	0.940281502	0.19	0.111	3.27E-06	Prpf40b	1	0
1.96E-10	1.26977254	0.112	0.052	3.41E-06	Brpf1	1	0
1.98E-10	1.816436997	0.061	0.019	3.43E-06	Gm26918	1	0
2.16E-10	0.991263175	0.17	0.095	3.74E-06	Dctn1	1	0
2.41E-10	1.093277202	0.151	0.08	4.19E-06	Brd7	1	0
2.52E-10	1.444468219	0.084	0.033	4.37E-06	Ddx41	1	0
2.74E-10	1.02943072	0.144	0.076	4.75E-06	Gabbr1	1	0
2.77E-10	1.996415663	0.051	0.013	4.82E-06	Wbp1	1	0
2.82E-10	1.797019543	0.059	0.018	4.89E-06	Bex3	1	0
2.86E-10	0.653887554	0.401	0.315	4.96E-06	Srcap	1	0
2.95E-10	1.565065508	0.078	0.029	5.12E-06	Ube2q1	1	0
3.33E-10	0.853158612	0.307	0.224	5.77E-06	Carmil3	1	0
3.51E-10	0.88538435	0.257	0.173	6.10E-06	Ppig	1	0
3.72E-10	1.300337969	0.101	0.045	6.46E-06	Noc2l	1	0
3.83E-10	1.042351947	0.159	0.088	6.64E-06	Gas5	1	0
3.91E-10	1.700578467	0.067	0.022	6.79E-06	Atxn7l3	1	0
4.07E-10	2.227370097	0.038	0.007	7.07E-06	Gm5466	1	0
4.12E-10	0.941967879	0.2	0.122	7.15E-06	Gdi1	1	0
4.81E-10	1.603281265	0.068	0.023	8.35E-06	Ftsj3	1	0
5.10E-10	1.339303376	0.096	0.042	8.85E-06	Hirip3	1	0
5.90E-10	1.031550772	0.154	0.084	1.03E-05	Snrnp48	1	0
6.14E-10	0.927069002	0.189	0.113	1.07E-05	Zswim8	1	0
6.50E-10	2.02943072	0.048	0.012	1.13E-05	H1f4	1	0
6.64E-10	1.505556729	0.086	0.035	1.15E-05	Gprasp2	1	0
6.80E-10	1.941967879	0.048	0.012	1.18E-05	Armc5	1	0
6.92E-10	1.738434485	0.061	0.019	1.20E-05	Prss53	1	0
8.26E-10	1.163339645	0.111	0.053	1.43E-05	Rps24	1	0
8.85E-10	1.053298226	0.134	0.07	1.54E-05	Rtl5	1	0
8.96E-10	1.728564241	0.063	0.021	1.56E-05	Rps8	1	0
9.33E-10	1.188514162	0.118	0.058	1.62E-05	Psd	1	0
1.00E-09	0.777157009	0.276	0.191	1.74E-05	Slk	1	0
1.03E-09	0.858698797	0.208	0.13	1.78E-05	Adcy6	1	0
1.09E-09	0.821706868	0.3	0.218	1.89E-05	Rn7sk	1	0
1.13E-09	1.088158231	0.14	0.075	1.95E-05	Ddx55	1	0
1.24E-09	0.945882929	0.168	0.097	2.15E-05	Cc2d1b	1	0
1.32E-09	0.903934747	0.187	0.112	2.29E-05	Cnot3	1	0
1.50E-09	0.817673769	0.237	0.157	2.61E-05	Syngap1	1	0
1.73E-09	0.917076703	0.169	0.098	3.00E-05	Mtif2	1	0
1.88E-09	1.981496243	0.05	0.014	3.26E-05	Bex2	1	0
2.17E-09	1.311201688	0.088	0.037	3.77E-05	H2-K1	1	0
2.22E-09	1.12030512	0.118	0.059	3.85E-05	Neurl4	1	0
2.35E-09	0.743741768	0.302	0.219	4.07E-05	Fnbp4	1	0
2.39E-09	0.911728265	0.194	0.12	4.15E-05	Kpna1	1	0
2.42E-09	1.090290626	0.147	0.082	4.21E-05	Eef1a1	1	0
2.53E-09	0.786878805	0.273	0.192	4.39E-05	U2surp	1	0
2.54E-09	2.370204876	0.038	0.008	4.40E-05	Rfng	1	0
2.60E-09	1.454174037	0.079	0.032	4.51E-05	Serf2	1	0
2.86E-09	2.526930379	0.034	0.006	4.97E-05	Pqbp1	1	0
2.89E-09	2.060362579	0.041	0.01	5.01E-05	Vps4a	1	0
2.91E-09	0.864468311	0.194	0.12	5.05E-05	Akap8	1	0
3.29E-09	1.126689882	0.107	0.051	5.71E-05	Sirt7	1	0
3.29E-09	0.967896344	0.169	0.1	5.71E-05	Setd1a	1	0
3.32E-09	1.13265144	0.115	0.058	5.77E-05	Map9	1	0
4.05E-09	1.040339619	0.125	0.065	7.03E-05	Psmd4	1	0
4.65E-09	2.409573429	0.038	0.008	8.08E-05	Mrgbp	1	0
4.75E-09	1.357005378	0.08	0.033	8.25E-05	Sh3glb2	1	0
5.08E-09	0.846548314	0.199	0.126	8.83E-05	Rbm28	1	0
5.16E-09	0.87573418	0.19	0.118	8.96E-05	Arhgef1	1	0
5.34E-09	0.992951807	0.135	0.073	9.28E-05	Abca2	1	0
5.61E-09	2.174628635	0.035	0.007	9.73E-05	Pgghg	1	0
5.72E-09	0.743823004	0.268	0.186	9.93E-05	Baiap3	1	0
6.28E-09	2.167387993	0.038	0.009	1.09E-04	Pcdhgb6	1	0
6.37E-09	0.859505718	0.197	0.124	1.11E-04	Nap1l1	1	0
7.24E-09	2.714557383	0.029	0.004	1.26E-04	Ifi27	1	0
8.05E-09	1.038992333	0.118	0.06	1.40E-04	Stk11	1	0
8.20E-09	1.311917488	0.078	0.033	1.42E-04	Fkbp2	1	0
8.21E-09	1.188128466	0.097	0.045	1.43E-04	Man2c1	1	0
8.54E-09	1.249396404	0.091	0.042	1.48E-04	Rpl4	1	0
8.84E-09	1.701428111	0.055	0.018	1.54E-04	Fbxw5	1	0
8.99E-09	1.052021424	0.148	0.085	1.56E-04	Eif2s2	1	0
9.54E-09	1.95014181	0.043	0.011	1.66E-04	Gm55594	1	0
1.18E-08	2.159198595	0.041	0.01	2.04E-04	Pcbp1	1	0
1.19E-08	0.931128646	0.149	0.085	2.06E-04	Dtx3	1	0
1.23E-08	0.649102249	0.291	0.209	2.13E-04	Ddx39b	1	0
1.23E-08	0.827903268	0.237	0.162	2.13E-04	Ankrd24	1	0
1.27E-08	1.181601852	0.107	0.053	2.20E-04	Knop1	1	0
1.27E-08	1.307920597	0.084	0.037	2.21E-04	Rogdi	1	0
1.28E-08	2.008057069	0.045	0.012	2.23E-04	Mak16	1	0
1.31E-08	1.309832258	0.081	0.035	2.28E-04	Slc4a3	1	0
1.33E-08	1.276952126	0.081	0.035	2.31E-04	Anp32b	1	0
1.35E-08	1.276952126	0.081	0.035	2.35E-04	ENSMUSG00000121500	1	0
1.38E-08	0.758255925	0.213	0.139	2.40E-04	Brf1	1	0
1.44E-08	1.648920904	0.054	0.018	2.51E-04	Ccdc84	1	0
1.44E-08	0.867612434	0.179	0.11	2.51E-04	Tln1	1	0
1.66E-08	1.591060717	0.062	0.023	2.88E-04	Jtb	1	0
1.72E-08	1.090831265	0.114	0.059	2.99E-04	Atn1	1	0
1.78E-08	1.478020779	0.062	0.023	3.09E-04	Gna11	1	0
2.01E-08	1.295114704	0.078	0.033	3.48E-04	Tbrg1	1	0
2.10E-08	0.8796836	0.179	0.111	3.65E-04	Dap3	1	0
2.11E-08	1.248214351	0.085	0.038	3.65E-04	Ubc	1	0
2.13E-08	0.70577846	0.273	0.197	3.70E-04	Khdc4	1	0
2.17E-08	0.95864662	0.122	0.065	3.77E-04	Zfp646	1	0
2.21E-08	0.794765771	0.195	0.124	3.84E-04	Gigyf1	1	0
2.47E-08	1.02206147	0.124	0.067	4.28E-04	Snapc4	1	0
2.59E-08	1.106821891	0.101	0.05	4.50E-04	Psmc1	1	0
2.62E-08	0.923131237	0.177	0.111	4.54E-04	Map7d1	1	0
2.80E-08	1.809864343	0.049	0.015	4.87E-04	Gm14412	1	0
2.81E-08	0.872926234	0.177	0.11	4.88E-04	Wdr43	1	0
2.96E-08	1.345690065	0.083	0.037	5.14E-04	Dnajb2	1	0
2.98E-08	1.566458744	0.055	0.019	5.18E-04	Psma4	1	0
3.02E-08	1.207173384	0.091	0.043	5.25E-04	Ssbp4	1	0
3.19E-08	1.900388775	0.041	0.011	5.53E-04	Lmntd2	1	0
3.25E-08	1.241175897	0.076	0.033	5.65E-04	Chpf2	1	0
3.31E-08	1.224367609	0.083	0.037	5.75E-04	2210016L21Rik	1	0
3.37E-08	1.131389056	0.102	0.051	5.86E-04	Slc39a13	1	0
3.71E-08	1.886011473	0.042	0.012	6.43E-04	Ccdc97	1	0
3.87E-08	1.173293425	0.097	0.047	6.72E-04	Ccdc174	1	0
4.03E-08	1.170138021	0.096	0.047	7.00E-04	Tars	1	0
4.13E-08	0.796251048	0.184	0.116	7.17E-04	Txlna	1	0
4.14E-08	2.083323728	0.036	0.009	7.19E-04	Nol6	1	0
4.18E-08	0.920361422	0.158	0.095	7.26E-04	Hnrnpul2	1	0
4.25E-08	1.341898486	0.068	0.027	7.37E-04	Eme2	1	0
4.30E-08	1.848858474	0.043	0.012	7.47E-04	Ap1g2	1	0
4.36E-08	1.492164961	0.059	0.022	7.57E-04	Dyrk1b	1	0
4.48E-08	1.475705056	0.059	0.022	7.77E-04	Npdc1	1	0
4.60E-08	1.74265907	0.048	0.015	7.98E-04	Hmg20b	1	0
4.73E-08	1.003744076	0.116	0.062	8.21E-04	Rrp1	1	0
4.97E-08	0.926101473	0.144	0.084	8.62E-04	U2af2	1	0
5.11E-08	1.205002284	0.085	0.039	8.86E-04	Rsl1d1	1	0
5.39E-08	1.448074959	0.063	0.025	9.36E-04	Pa2g4	1	0
5.55E-08	1.79441069	0.045	0.013	9.64E-04	Cryba2	1	0
5.64E-08	1.186590247	0.08	0.036	9.79E-04	Stub1	1	0
5.70E-08	1.617128188	0.049	0.016	9.90E-04	Vars2	1	0
5.80E-08	0.708198067	0.255	0.181	0.001006592	Hip1r	1	0
6.15E-08	2.141640223	0.035	0.008	0.001068332	Gale	1	0
6.29E-08	0.928028688	0.141	0.082	0.001092347	Scaf1	1	0
6.45E-08	1.702780215	0.045	0.014	0.001119502	Ppan	1	0
6.54E-08	1.14360174	0.096	0.047	0.001135594	Ddx18	1	0
6.96E-08	1.473159123	0.058	0.021	0.001207955	Rnf167	1	0
7.60E-08	1.626466053	0.052	0.018	0.001320139	Insm1	1	0
7.96E-08	2.334285301	0.03	0.006	0.001382636	Rpl12	1	0
8.47E-08	1.153115543	0.097	0.049	0.001471195	Kri1	1	0
8.94E-08	1.415285024	0.062	0.025	0.001551667	Tcof1	1	0
9.05E-08	0.684089907	0.268	0.195	0.00157085	Celsr3	1	0
9.61E-08	1.125567817	0.105	0.055	0.001669062	Cep250	1	0
9.74E-08	1.075823625	0.106	0.055	0.001690611	Dnmt1	1	0
9.84E-08	1.488456232	0.055	0.02	0.001707736	ENSMUSG00000121378	1	0
9.95E-08	1.733381257	0.044	0.013	0.001728081	Tmem258	1	0
1.01E-07	1.709133711	0.044	0.013	0.001744977	Gm12990	1	0
1.03E-07	0.788768024	0.158	0.096	0.001782618	Ascc2	1	0
1.05E-07	0.877837541	0.167	0.105	0.001819343	Gpatch1	1	0
1.06E-07	2.252755416	0.031	0.006	0.001832393	Gadd45gip1	1	0
1.06E-07	1.101166473	0.094	0.046	0.001834823	Fam122a	1	0
1.08E-07	1.068500285	0.094	0.047	0.001868856	Maz	1	0
1.10E-07	1.344066322	0.075	0.033	0.001918183	Actr1b	1	0
1.11E-07	1.040102197	0.104	0.054	0.001933579	Mthfsd	1	0
1.12E-07	1.632283379	0.05	0.017	0.001942591	Ffar2	1	0
1.12E-07	1.509652388	0.057	0.021	0.001949014	Gtf2f1	1	0
1.16E-07	0.91459144	0.122	0.068	0.002008948	Calr	1	0
1.16E-07	0.744706173	0.225	0.156	0.002009057	Kdm6b	1	0
1.24E-07	0.740676823	0.204	0.136	0.002149583	Eif4g2	1	0
1.25E-07	1.547991995	0.051	0.018	0.002176111	Gcc1	1	0
1.26E-07	2.986361998	0.022	0.003	0.002187279	Lrrc73	1	0
1.28E-07	0.801205499	0.211	0.144	0.002217769	Hp1bp3	1	0
1.34E-07	0.88879722	0.18	0.116	0.002328101	Pcnt	1	0
1.34E-07	1.735038575	0.046	0.015	0.002330313	Smpd2	1	0
1.45E-07	1.506752497	0.052	0.019	0.002513664	Sgta	1	0
1.51E-07	0.916141891	0.136	0.079	0.002622416	Trim39	1	0
1.54E-07	1.161933563	0.09	0.044	0.002676109	Arrb2	1	0
1.57E-07	1.312191531	0.061	0.025	0.002733139	Rpl13a	1	0
1.59E-07	2.490404503	0.027	0.005	0.002767365	Sox4	1	0
1.65E-07	1.193686971	0.085	0.041	0.002868746	Nolc1	1	0
1.78E-07	1.95014181	0.039	0.011	0.003092169	Arl6ip4	1	0
1.79E-07	1.281817882	0.075	0.034	0.003116029	Irf1	1	0
1.86E-07	0.893202052	0.148	0.09	0.003226867	Rtf1	1	0
1.91E-07	1.00692332	0.107	0.057	0.003319677	Mapk15	1	0
1.92E-07	0.897154031	0.157	0.098	0.003339096	Hnrnpa1	1	0
1.93E-07	1.417305888	0.056	0.021	0.00335632	Rad23a	1	0
1.95E-07	0.990062167	0.147	0.09	0.00338833	Sptbn2	1	0
1.97E-07	1.075234409	0.096	0.049	0.00342107	Arfip2	1	0
2.08E-07	0.860886571	0.174	0.112	0.003606484	Pabpc4	1	0
2.08E-07	1.861349418	0.04	0.012	0.003615187	Drap1	1	0
2.14E-07	1.018783476	0.097	0.05	0.003718765	Ssr4	1	0
2.17E-07	0.61175527	0.365	0.297	0.003769009	Zfc3h1	1	0
2.26E-07	1.338858031	0.058	0.023	0.003927238	Nap1l5	1	0
2.44E-07	0.828958917	0.127	0.072	0.004238448	Ciz1	1	0
2.57E-07	2.896164189	0.022	0.003	0.004459078	Col7a1	1	0
2.70E-07	1.341374726	0.069	0.03	0.004693908	Fasn	1	0
2.79E-07	1.259450068	0.075	0.034	0.004841519	Chkb	1	0
2.84E-07	1.182595871	0.08	0.038	0.004935956	Inppl1	1	0
2.88E-07	1.136345924	0.081	0.039	0.004993732	Ccdc9	1	0
2.90E-07	1.778469146	0.038	0.011	0.005039057	Echs1	1	0
3.15E-07	2.334285301	0.026	0.005	0.005474251	D8Ertd738e	1	0
3.19E-07	1.941967879	0.035	0.009	0.005533745	Ckb	1	0
3.26E-07	1.822386263	0.038	0.011	0.005658551	Selenom	1	0
3.35E-07	1.739924103	0.038	0.011	0.005816896	Bcl2l2	1	0
3.40E-07	1.150962445	0.088	0.044	0.005896164	Cpsf1	1	0
3.40E-07	0.982299973	0.096	0.05	0.005906765	Meis3	1	0
3.75E-07	1.758255925	0.039	0.012	0.006517482	Snhg14	1	0
3.75E-07	1.89371271	0.035	0.01	0.00651797	Jmjd8	1	0
3.85E-07	0.691049759	0.304	0.237	0.006678877	Crocc	1	0
3.90E-07	0.774573478	0.201	0.138	0.006770121	Mphosph8	1	0
4.14E-07	1.848858474	0.032	0.008	0.007181763	C2cd4b	1	0
4.25E-07	1.318343758	0.064	0.027	0.00738613	Ak2	1	0
4.27E-07	1.308750209	0.068	0.03	0.007413216	Scrib	1	0
4.30E-07	1.304537958	0.067	0.029	0.007459849	Hgfac	1	0
4.72E-07	1.249396404	0.07	0.031	0.008200334	Syne4	1	0
4.74E-07	0.963029494	0.111	0.061	0.008236588	Hsp90aa1	1	0
4.76E-07	2.024430039	0.033	0.009	0.008262195	Lin37	1	0
4.83E-07	1.963029494	0.033	0.009	0.008377858	Rfxank	1	0
4.93E-07	0.843263011	0.134	0.079	0.008566218	Zfp335	1	0
5.07E-07	0.802271681	0.171	0.111	0.008806123	Zc3h18	1	0
5.43E-07	1.095214139	0.088	0.044	0.009432183	Atf4	1	0
5.65E-07	0.833591718	0.132	0.078	0.009815699	Med25	1	0
5.80E-07	0.873380793	0.124	0.072	0.010076849	Map2k7	1	0
5.88E-07	1.739924103	0.038	0.011	0.010211336	Trappc14	1	0
5.98E-07	1.483861657	0.048	0.018	0.01038988	Gpr137	1	0
6.05E-07	2.48112669	0.023	0.004	0.010507246	Irf2bpl	1	0
6.06E-07	1.168476408	0.081	0.039	0.010516385	Trmt2a	1	0
6.60E-07	1.281817882	0.06	0.025	0.011456198	Tns2	1	0
6.62E-07	1.731288878	0.038	0.012	0.011487084	Gnl1	1	0
6.68E-07	0.658174913	0.326	0.262	0.011595572	Taok2	1	0
7.06E-07	1.222075798	0.071	0.033	0.012249537	Zcchc9	1	0
7.29E-07	2.018783476	0.031	0.008	0.012655668	Vps28	1	0
8.14E-07	2.276952126	0.026	0.005	0.014127718	ENSMUSG00000119959	1	0
8.41E-07	3.401399497	0.016	0.001	0.014600297	Isyna1	1	0
8.78E-07	1.344066322	0.055	0.022	0.01525244	Myl6	1	0
9.20E-07	0.589488692	0.317	0.249	0.015980491	Adgb	1	0
9.32E-07	0.667709035	0.262	0.196	0.016175401	Ccar1	1	0
9.62E-07	0.811383769	0.133	0.08	0.016704303	Atp6v0b	1	0
9.96E-07	1.158542973	0.076	0.037	0.017288123	Ints1	1	0
1.04E-06	1.465529835	0.048	0.018	0.018098712	Ino80b	1	0
1.06E-06	1.673771768	0.042	0.014	0.018365202	Utp14b	1	0
1.07E-06	1.253365306	0.065	0.029	0.018659456	Rab24	1	0
1.09E-06	1.465529835	0.049	0.019	0.018878332	Adrm1	1	0
1.11E-06	1.156286999	0.071	0.034	0.019186163	Mib2	1	0
1.11E-06	1.214142938	0.068	0.031	0.019296593	Rhot2	1	0
1.13E-06	1.183446141	0.068	0.031	0.019602588	Xpc	1	0
1.15E-06	1.731288878	0.038	0.012	0.019971371	4933439C10Rik	1	0
1.17E-06	2.334285301	0.025	0.005	0.020351362	Cstf2t	1	0
1.19E-06	1.428749985	0.051	0.02	0.020721077	Pnma8a	1	0
1.22E-06	1.833591718	0.034	0.01	0.021134298	Gm50303	1	0
1.22E-06	0.852506251	0.135	0.083	0.021166282	Hnrnpk	1	0
1.24E-06	0.931320634	0.12	0.07	0.021507841	Zgpat	1	0
1.28E-06	0.593679197	0.392	0.337	0.022232207	Smarca4	1	0
1.30E-06	0.826490661	0.162	0.106	0.022514021	Mink1	1	0
1.31E-06	0.910634672	0.114	0.066	0.02276482	Rnf40	1	0
1.32E-06	2.28592228	0.028	0.006	0.022919249	Zfp469	1	0
1.33E-06	2.018783476	0.031	0.008	0.023050859	Ctu2	1	0
1.35E-06	2.11189288	0.028	0.006	0.023434991	Cntnap5b	1	0
1.39E-06	0.95864662	0.086	0.044	0.024142848	Syvn1	1	0
1.41E-06	1.455377118	0.045	0.016	0.024528782	Gm20457	1	0
1.44E-06	1.329484315	0.055	0.022	0.025056936	Tmem259	1	0
1.47E-06	0.811907338	0.144	0.091	0.025607604	Ptbp1	1	0
1.50E-06	0.907752163	0.094	0.051	0.026113491	Mrpl24	1	0
1.58E-06	1.270154964	0.057	0.024	0.027370279	Pbx2	1	0
1.60E-06	1.037125112	0.095	0.052	0.027817503	Scyl1	1	0
1.63E-06	1.274164309	0.065	0.029	0.02827341	Gpr108	1	0
1.64E-06	1.269434157	0.061	0.027	0.028398358	Polr3d	1	0
1.66E-06	1.311201688	0.063	0.028	0.028853469	Elmo3	1	0
1.74E-06	0.683655883	0.214	0.151	0.030201874	Paxbp1	1	0
1.75E-06	0.646770149	0.252	0.188	0.030384445	Taf1	1	0
1.86E-06	1.880567334	0.032	0.009	0.032379439	Il27	1	0
1.91E-06	1.383566204	0.049	0.019	0.033201804	Zfhx2os	1	0
1.92E-06	1.691317197	0.042	0.015	0.033342371	Phb2	1	0
1.94E-06	0.830121912	0.111	0.063	0.033614534	Naga	1	0
1.94E-06	0.627297338	0.238	0.174	0.033653248	Ppfia1	1	0
1.97E-06	1.055106854	0.091	0.049	0.034239805	Rnpepl1	1	0
2.00E-06	2.189895392	0.026	0.006	0.034642348	Rsc1a1	1	0
2.00E-06	0.774090706	0.157	0.102	0.03473007	Mapk8ip2	1	0
2.01E-06	1.731288878	0.037	0.012	0.034832637	Ercc2	1	0
2.02E-06	2.11189288	0.026	0.006	0.035003044	Mpnd	1	0
2.03E-06	1.328991002	0.05	0.02	0.035323752	Mob3c	1	0
2.03E-06	0.818956989	0.132	0.081	0.035329111	Zcchc8	1	0
2.04E-06	1.501839398	0.042	0.015	0.035356029	Kat2a	1	0
2.07E-06	1.41445565	0.051	0.021	0.03588578	Cpt1c	1	0
2.13E-06	1.298661392	0.051	0.02	0.03702531	Ring1	1	0
2.16E-06	1.37883174	0.052	0.021	0.037487832	Dhx38	1	0
2.20E-06	1.38254047	0.053	0.022	0.038110176	Prkcsh	1	0
2.34E-06	2.433820975	0.022	0.004	0.040669129	ENSMUSG00000120224	1	0
2.36E-06	1.430715064	0.044	0.016	0.041026043	Tmem150a	1	0
2.39E-06	0.846750811	0.121	0.072	0.041528636	Stk25	1	0
2.42E-06	1.301863824	0.055	0.023	0.041995092	Gm20605	1	0
2.44E-06	1.309338944	0.059	0.026	0.042342099	Eif2b4	1	0
2.45E-06	1.819712129	0.034	0.01	0.04255915	Zfp526	1	0
2.48E-06	1.281817882	0.058	0.025	0.043071921	Fuz	1	0
2.49E-06	1.848858474	0.03	0.008	0.043182296	Eva1b	1	0
2.54E-06	1.227370097	0.056	0.024	0.044131148	Fem1a	1	0
2.54E-06	1.275391612	0.059	0.026	0.044137639	Pmpca	1	0
2.71E-06	1.142589677	0.068	0.032	0.047026351	Gnb2	1	0
2.72E-06	1.554411116	0.039	0.013	0.047289201	Ddx47	1	0
2.73E-06	0.670084152	0.203	0.142	0.047413662	Preb	1	0
2.80E-06	0.599499005	0.308	0.245	0.048536081	Sbno1	1	0
2.83E-06	0.951683033	0.1	0.056	0.049088551	Cgn	1	0
2.85E-06	0.945534494	0.093	0.051	0.049470615	Ing2	1	0
4.74E-54	0.469877495	0.983	0.986	8.24E-50	Pclo	0	0
1.28E-39	-0.435345471	0.742	0.951	2.23E-35	Rere	0	0
1.24E-34	-0.568608906	0.536	0.765	2.16E-30	Atp8b1	0	0
2.80E-34	-0.532354496	0.549	0.786	4.85E-30	Cmip	0	0
2.39E-29	-0.447439578	0.56	0.775	4.16E-25	Rims2	0	0
1.39E-28	-0.533840946	0.454	0.673	2.42E-24	Gbf1	0	0
4.14E-28	0.578639185	0.802	0.76	7.19E-24	Mlxipl	0	0
1.05E-27	-0.338667556	0.805	0.953	1.83E-23	Rimbp2	0	0
1.76E-25	-0.558582275	0.473	0.65	3.05E-21	Ksr2	0	0
7.55E-25	-0.500745614	0.682	0.813	1.31E-20	Il1r1	0	0
2.02E-24	-0.520375335	0.488	0.676	3.51E-20	Prkag2	0	0
4.77E-23	-0.528482741	0.379	0.58	8.28E-19	Arid1b	0	0
1.18E-22	-0.497470964	0.581	0.744	2.05E-18	Glp1r	0	0
8.17E-22	-0.566777364	0.377	0.553	1.42E-17	Tbc1d1	0	0
4.60E-21	-0.381854544	0.518	0.721	7.98E-17	Myt1l	0	0
7.54E-20	-0.525083006	0.38	0.552	1.31E-15	Farp1	0	0
2.98E-19	-0.519777606	0.362	0.534	5.17E-15	Vwa8	0	0
3.69E-19	-0.294588391	0.78	0.917	6.40E-15	Gnao1	0	0
4.20E-19	-0.497406088	0.387	0.56	7.29E-15	Arfgef3	0	0
5.56E-19	-0.564217509	0.326	0.491	9.66E-15	Sec24d	0	0
6.72E-19	-0.445981047	0.366	0.545	1.17E-14	Dnajc1	0	0
8.05E-19	-0.469038618	0.465	0.623	1.40E-14	St18	0	0
3.44E-18	0.423317078	0.798	0.742	5.96E-14	Neat1	0	0
6.67E-18	-0.527919966	0.459	0.606	1.16E-13	Akap13	0	0
7.41E-18	0.546605743	0.684	0.625	1.29E-13	Ankrd12	0	0
7.67E-18	-0.450138886	0.402	0.571	1.33E-13	Cyfip2	0	0
1.54E-17	-0.211904899	0.968	0.984	2.67E-13	Nav2	0	0
2.38E-17	-0.538678971	0.396	0.542	4.12E-13	Scg3	0	0
2.56E-17	-0.547810201	0.323	0.478	4.45E-13	Usp9x	0	0
5.24E-17	-0.39578362	0.367	0.542	9.09E-13	A330023F24Rik	0	0
7.41E-17	-0.486245009	0.329	0.488	1.29E-12	Map7	0	0
8.72E-17	-0.416318083	0.386	0.552	1.51E-12	Lrba	0	0
1.26E-16	-0.420859687	0.417	0.587	2.18E-12	Mbnl2	0	0
5.96E-16	-0.439994927	0.39	0.55	1.04E-11	Arhgef12	0	0
6.67E-16	-0.51746374	0.307	0.459	1.16E-11	Zcchc7	0	0
3.06E-15	-0.488202924	0.323	0.474	5.32E-11	Cpq	0	0
3.27E-15	-0.556210856	0.296	0.434	5.68E-11	Bcr	0	0
3.52E-15	-0.563101822	0.4	0.532	6.12E-11	Stk32a	0	0
1.22E-14	-0.508187664	0.286	0.427	2.11E-10	Nalcn	0	0
1.54E-14	-0.527146293	0.326	0.466	2.68E-10	Stard13	0	0
1.55E-14	-0.549420507	0.288	0.424	2.69E-10	Aff1	0	0
2.35E-14	-0.566179025	0.269	0.403	4.07E-10	Trerf1	0	0
2.94E-14	-0.465524691	0.534	0.654	5.11E-10	Tshz2	0	0
4.08E-14	-0.445137427	0.629	0.749	7.09E-10	Sphkap	0	0
4.58E-14	-0.535630958	0.25	0.383	7.96E-10	Plxna2	0	0
1.06E-13	-0.46232724	0.477	0.604	1.84E-09	Tacc2	0	0
1.06E-13	-0.566936544	0.227	0.354	1.84E-09	Ralgps1	0	0
1.93E-13	-0.324954073	0.533	0.692	3.35E-09	Rph3al	0	0
2.42E-13	-0.523695694	0.222	0.35	4.19E-09	Ubr3	0	0
2.44E-13	-0.480564157	0.29	0.421	4.24E-09	Tom1l2	0	0
3.28E-13	-0.430615433	0.337	0.473	5.70E-09	Rev3l	0	0
3.31E-13	-0.543263209	0.22	0.344	5.75E-09	Gsk3b	0	0
3.32E-13	-0.584544908	0.218	0.34	5.77E-09	Snx29	0	0
7.53E-13	-0.477797189	0.287	0.418	1.31E-08	Ube4b	0	0
7.68E-13	-0.432129989	0.319	0.455	1.33E-08	Wls	0	0
7.72E-13	-0.545141035	0.273	0.398	1.34E-08	Fam172a	0	0
8.58E-13	-0.455753924	0.285	0.417	1.49E-08	Papola	0	0
8.85E-13	-0.526050912	0.247	0.372	1.54E-08	Ano6	0	0
9.65E-13	-0.549567758	0.296	0.417	1.68E-08	Cux2	0	0
1.08E-12	-0.556344665	0.207	0.325	1.88E-08	Abhd2	0	0
1.09E-12	-0.426869466	0.33	0.464	1.89E-08	Ttc28	0	0
1.19E-12	0.577019327	0.52	0.424	2.07E-08	Ptprn	0	0
1.21E-12	-0.413406699	0.273	0.41	2.09E-08	Fnip1	0	0
1.52E-12	-0.29329865	0.508	0.666	2.65E-08	Inpp4a	0	0
2.42E-12	-0.418378979	0.276	0.408	4.21E-08	Gpatch2	0	0
2.64E-12	-0.48415312	0.247	0.372	4.59E-08	Thada	0	0
3.33E-12	-0.469227554	0.225	0.348	5.77E-08	Nt5c2	0	0
3.78E-12	-0.497259086	0.242	0.365	6.57E-08	Nr3c1	0	0
4.59E-12	-0.380516061	0.375	0.508	7.97E-08	Anks1	0	0
8.65E-12	-0.501083997	0.192	0.306	1.50E-07	Pum1	0	0
8.67E-12	-0.39060746	0.369	0.504	1.50E-07	Slc6a6	0	0
[truncated: 8,637 more rows]
