# Supplementary material for: Med14 phosphorylation shapes genomic response to GLP-1 agonists
Source: Proc Natl Acad Sci U S A. 2026 Mar 4;123(10):e2536772123. doi: 10.1073/pnas.2536772123 (PMC12974444; doi:10.1073/pnas.2536772123)
Supplement: Supplementary file 17 — Dataset S16 (CSV) [file pnas.2536772123.sd16.csv]

p_val	avg_log2FC	pct.1	pct.2	p_val_adj	gene	upreg	dnreg
1.96E-297	-1.569585678	0.787	0.97	3.40E-293	Peg3	0	1
1.78E-292	-0.721836215	0.992	0.995	3.10E-288	Ptprn2	0	1
4.35E-234	-2.055245561	0.261	0.762	7.55E-230	Mlxipl	0	1
4.04E-183	-1.674636218	0.363	0.783	7.02E-179	Sez6l	0	1
2.98E-174	-0.760150116	0.953	0.992	5.18E-170	Rora	0	1
7.97E-162	-1.386020473	0.507	0.824	1.38E-157	Ddx5	0	1
5.00E-148	-1.099291864	0.682	0.928	8.68E-144	A230057D06Rik	0	1
8.44E-142	-2.817540273	0.093	0.444	1.47E-137	Gm34759	0	1
2.77E-137	-1.874479276	0.205	0.575	4.80E-133	Insrr	0	1
1.58E-121	-1.217758965	0.479	0.781	2.75E-117	A330076H08Rik	0	1
1.94E-111	-1.05454306	0.508	0.805	3.37E-107	Rap1gap2	0	1
4.35E-100	-0.851620506	0.685	0.883	7.56E-96	Agbl4	0	1
9.98E-98	-0.653172848	0.862	0.952	1.73E-93	Slc24a2	0	1
3.10E-94	-0.851034863	0.762	0.896	5.39E-90	Slc30a8	0	1
1.13E-85	-1.123441762	0.429	0.694	1.95E-81	Zdhhc2	0	1
5.69E-81	-0.679853729	0.801	0.922	9.89E-77	Hs6st3	0	1
2.87E-78	-2.032629271	0.1	0.345	4.98E-74	Zim1	0	1
3.27E-76	-0.787746704	0.638	0.853	5.67E-72	Tenm2	0	1
1.01E-73	-1.263819982	0.313	0.575	1.76E-69	Vegfa	0	1
2.83E-69	-0.831107068	0.992	0.999	4.91E-65	Gphn	0	1
1.65E-67	-1.543155343	0.229	0.471	2.87E-63	ENSMUSG00000095041	0	1
3.87E-66	-3.428844737	0.017	0.181	6.72E-62	Baiap3	0	1
5.92E-58	-0.898670829	0.432	0.651	1.03E-53	Dennd4c	0	1
1.51E-56	-0.635054854	0.644	0.836	2.63E-52	Epb41l3	0	1
1.91E-54	-0.90357619	0.403	0.629	3.32E-50	Ccdc162	0	1
1.01E-52	-0.79035395	0.586	0.748	1.75E-48	Glp1r	0	1
2.21E-52	-1.632627495	0.163	0.365	3.84E-48	Cryl1	0	1
4.25E-52	-1.457757429	0.124	0.324	7.38E-48	Dcdc2a	0	1
7.90E-52	-1.452770576	0.184	0.394	1.37E-47	Itpr1	0	1
9.28E-52	-1.965463517	0.069	0.244	1.61E-47	Wdr49	0	1
1.02E-49	-0.798063612	0.413	0.645	1.77E-45	Tshz2	0	1
2.92E-49	-1.272227781	0.177	0.384	5.08E-45	Ky	0	1
4.22E-49	-0.890297336	0.914	0.934	7.33E-45	Cmss1	0	1
5.37E-47	-0.960593732	0.4	0.598	9.32E-43	Col6a6	0	1
3.70E-46	-0.669556662	0.563	0.734	6.43E-42	Dnmt3a	0	1
3.72E-43	-0.600993444	0.589	0.768	6.47E-39	Sh3pxd2a	0	1
3.49E-42	-2.498949918	0.029	0.154	6.05E-38	Rorc	0	1
3.04E-41	-0.819570214	0.929	0.944	5.28E-37	Lars2	0	1
2.56E-40	-0.851510417	0.378	0.566	4.44E-36	Kmt2a	0	1
7.53E-40	-1.611671452	0.086	0.241	1.31E-35	Gm30551	0	1
7.95E-39	-0.845970864	0.349	0.54	1.38E-34	Rfx6	0	1
1.86E-38	-1.519919105	0.086	0.239	3.24E-34	Gm45847	0	1
5.05E-37	-0.778155197	0.364	0.55	8.77E-33	Pnisr	0	1
8.27E-37	-1.269424172	0.127	0.291	1.44E-32	Tenm4	0	1
8.42E-36	-1.30776983	0.153	0.317	1.46E-31	Pid1	0	1
3.54E-34	-0.636394017	0.579	0.724	6.14E-30	Slc2a2	0	1
7.46E-34	-1.233047341	0.2	0.367	1.30E-29	Dnm3	0	1
3.40E-33	-0.656456343	0.385	0.57	5.91E-29	Pex5l	0	1
5.63E-33	-0.750383839	0.442	0.592	9.77E-29	Grk5	0	1
2.25E-32	-0.682886813	0.501	0.653	3.91E-28	Son	0	1
1.67E-31	-1.048977834	0.183	0.345	2.90E-27	Csmd2	0	1
2.50E-31	-0.625835285	0.52	0.672	4.34E-27	Gse1	0	1
4.32E-31	-1.852004397	0.049	0.162	7.50E-27	A830019P07Rik	0	1
7.96E-31	-0.69157567	0.39	0.559	1.38E-26	Dnaaf9	0	1
1.24E-30	-0.767160815	0.4	0.555	2.15E-26	Rbm25	0	1
2.94E-30	-0.978755194	0.222	0.382	5.10E-26	Luc7l3	0	1
3.96E-30	-1.185608284	0.145	0.293	6.88E-26	Jade3	0	1
5.56E-30	-0.636793421	0.396	0.564	9.65E-26	Chic1	0	1
6.41E-30	-0.867933449	0.317	0.476	1.11E-25	Kalrn	0	1
6.54E-30	-6.058126623	0.001	0.065	1.13E-25	Cib3	0	1
9.60E-30	-2.505138906	0.019	0.107	1.67E-25	Gm46123	0	1
1.75E-29	-1.371651797	0.09	0.221	3.03E-25	Bmpr1b	0	1
2.97E-29	-0.656622262	0.499	0.633	5.16E-25	Golgb1	0	1
1.21E-28	-2.494247212	0.022	0.11	2.11E-24	mt-Rnr1	0	1
1.55E-28	-0.735485745	0.34	0.499	2.70E-24	Jakmip1	0	1
1.80E-28	-0.964980557	0.21	0.365	3.13E-24	Rbms3	0	1
2.21E-28	-2.72716078	0.014	0.093	3.83E-24	Olfr1322	0	1
2.77E-28	-1.320834229	0.093	0.221	4.81E-24	Tmod1	0	1
2.87E-28	-1.101109852	0.175	0.321	4.99E-24	Hdac6	0	1
4.59E-28	-0.69099649	0.428	0.578	7.96E-24	Pkp4	0	1
7.62E-28	-0.678164965	0.38	0.534	1.32E-23	A330023F24Rik	0	1
9.47E-28	-1.726554223	0.057	0.165	1.64E-23	Vsnl1	0	1
1.02E-27	-1.375428487	0.089	0.213	1.77E-23	Slc12a7	0	1
1.18E-27	-0.895629695	0.241	0.394	2.06E-23	Srsf11	0	1
2.28E-27	-1.800052035	0.044	0.146	3.95E-23	Nuak1	0	1
3.69E-27	-2.347146031	0.024	0.11	6.41E-23	B230303A05Rik	0	1
6.12E-27	-0.956688003	0.201	0.348	1.06E-22	Hepacam2	0	1
2.64E-26	-0.859114581	0.241	0.39	4.58E-22	Sf3b1	0	1
3.37E-26	-0.7584869	0.328	0.477	5.85E-22	Nisch	0	1
3.60E-26	-1.027922667	0.173	0.314	6.25E-22	Itpr2	0	1
4.86E-26	-1.97458275	0.02	0.1	8.44E-22	Th	0	1
5.65E-26	-0.754128686	0.316	0.467	9.81E-22	Kmt2e	0	1
2.64E-25	-0.611539311	0.316	0.48	4.58E-21	Tnr	0	1
3.79E-25	-1.478832873	0.064	0.17	6.57E-21	Rgs11	0	1
3.88E-25	-0.730042705	0.303	0.454	6.75E-21	Ttc3	0	1
5.15E-25	-0.722906655	0.366	0.507	8.94E-21	Atrx	0	1
7.03E-25	-1.304461966	0.106	0.227	1.22E-20	Unc5c	0	1
1.00E-24	-1.663121654	0.044	0.138	1.74E-20	Rbfox3	0	1
1.61E-24	-0.673964565	0.34	0.488	2.79E-20	Myo10	0	1
4.75E-24	-2.752706511	0.013	0.081	8.25E-20	Chd5	0	1
7.64E-24	-1.469486721	0.064	0.166	1.33E-19	Macrod1	0	1
1.05E-23	-0.802249905	0.256	0.397	1.83E-19	Gipr	0	1
1.11E-23	-0.643842933	0.364	0.511	1.93E-19	Tshz3	0	1
4.98E-23	-0.969746239	0.152	0.28	8.64E-19	Il6ra	0	1
6.16E-23	-2.158567827	0.024	0.1	1.07E-18	Sox5	0	1
6.84E-23	-2.087665695	0.027	0.106	1.19E-18	Dpyd	0	1
8.67E-23	-1.078141631	0.118	0.237	1.51E-18	Adgb	0	1
1.04E-22	-0.677124514	0.299	0.444	1.80E-18	Pcdh15	0	1
1.64E-22	-1.707515774	0.039	0.125	2.85E-18	Nlgn2	0	1
2.14E-22	-1.019643703	0.135	0.257	3.72E-18	Akap8l	0	1
3.06E-22	-1.388858812	0.047	0.138	5.31E-18	Lrrc36	0	1
5.56E-22	-1.376685986	0.073	0.173	9.65E-18	Hip1	0	1
7.55E-22	-0.600364597	0.408	0.548	1.31E-17	Syne1	0	1
1.03E-21	-1.746243304	0.033	0.112	1.79E-17	Mreg	0	1
1.90E-21	-1.359427139	0.062	0.156	3.31E-17	Zbtb7c	0	1
2.72E-21	-3.329969487	0.006	0.059	4.72E-17	Gm4791	0	1
2.84E-21	-1.418245737	0.057	0.148	4.93E-17	Crebrf	0	1
3.09E-21	-2.633645877	0.017	0.083	5.36E-17	Gm24407	0	1
5.55E-21	-2.016002677	0.027	0.1	9.64E-17	St6gal1	0	1
1.12E-20	-0.992820655	0.136	0.252	1.94E-16	Ccnd2	0	1
1.84E-20	-2.200372806	0.018	0.083	3.20E-16	Gm32828	0	1
2.49E-20	-0.985049749	0.12	0.233	4.32E-16	Rnf182	0	1
3.11E-20	-1.616929732	0.038	0.117	5.40E-16	Zkscan16	0	1
4.84E-20	-0.646499239	0.369	0.492	8.40E-16	Mboat2	0	1
1.28E-19	-0.737713374	0.255	0.385	2.23E-15	Npas3	0	1
1.41E-19	-1.004869935	0.14	0.252	2.45E-15	Scgn	0	1
1.75E-19	-0.717703305	0.247	0.378	3.03E-15	Hnf1aos1	0	1
1.78E-19	-1.582851176	0.053	0.137	3.08E-15	Stxbp5l	0	1
5.34E-19	-0.717766498	0.233	0.359	9.27E-15	Gtf2i	0	1
5.57E-19	-1.097054168	0.078	0.173	9.68E-15	Gm45846	0	1
6.56E-19	-0.807162671	0.17	0.29	1.14E-14	Cplx2	0	1
9.65E-19	-0.965897079	0.142	0.252	1.68E-14	Hmgn3	0	1
1.23E-18	-1.372369069	0.051	0.133	2.13E-14	Rec8	0	1
1.44E-18	-0.824995533	0.18	0.297	2.50E-14	Tmem131l	0	1
1.60E-18	-1.880680293	0.026	0.092	2.78E-14	Cntfr	0	1
1.77E-18	-2.100738067	0.023	0.087	3.07E-14	Inpp4b	0	1
2.42E-18	-2.271075798	0.017	0.076	4.20E-14	Slco2a1	0	1
2.55E-18	-2.607861851	0.01	0.062	4.43E-14	Lzts2	0	1
2.85E-18	-0.617335182	0.323	0.449	4.96E-14	Sptbn4	0	1
3.23E-18	-0.701633982	0.284	0.403	5.61E-14	Sltm	0	1
3.53E-18	-0.927089013	0.13	0.238	6.13E-14	Syne2	0	1
4.56E-18	-2.239366938	0.017	0.074	7.91E-14	Rhbdl3	0	1
5.66E-18	-1.999052608	0.02	0.081	9.82E-14	Rad51ap2	0	1
6.26E-18	-0.777571075	0.223	0.34	1.09E-13	Appl2	0	1
1.17E-17	-5.09918928	0.001	0.039	2.03E-13	Gm15283	0	1
1.23E-17	-0.92674129	0.143	0.249	2.13E-13	Nipal3	0	1
1.89E-17	-2.113836056	0.025	0.087	3.28E-13	mt-Rnr2	0	1
1.95E-17	-1.63477563	0.036	0.106	3.39E-13	Kcng3	0	1
2.67E-17	-1.283566742	0.055	0.135	4.64E-13	Cyp4f39	0	1
3.81E-17	-1.800625178	0.025	0.086	6.61E-13	Trmt9b	0	1
4.58E-17	-1.001780228	0.12	0.22	7.94E-13	Chd3	0	1
5.04E-17	-1.360820968	0.052	0.129	8.75E-13	Gigyf1	0	1
5.14E-17	-1.632378131	0.032	0.099	8.93E-13	Csf2ra	0	1
5.24E-17	-0.685101234	0.271	0.39	9.09E-13	Zfp704	0	1
5.51E-17	-2.806407531	0.007	0.052	9.56E-13	Shc2	0	1
5.91E-17	-1.103793441	0.08	0.169	1.03E-12	Hook2	0	1
7.71E-17	-2.014300382	0.019	0.076	1.34E-12	Cracdl	0	1
8.47E-17	-2.048683376	0.017	0.072	1.47E-12	Pcsk4	0	1
9.57E-17	-0.807248507	0.156	0.262	1.66E-12	Cc2d2b	0	1
9.75E-17	-2.589698748	0.009	0.056	1.69E-12	Gm31432	0	1
9.84E-17	-0.742277193	0.198	0.311	1.71E-12	Clk1	0	1
1.64E-16	-1.459148146	0.035	0.102	2.85E-12	Trp53cor1	0	1
1.95E-16	-1.168356962	0.075	0.16	3.39E-12	Fam151a	0	1
2.35E-16	-0.834548011	0.188	0.295	4.08E-12	Srsf5	0	1
2.94E-16	-0.9140954	0.116	0.212	5.10E-12	Zscan26	0	1
3.08E-16	-1.095594224	0.08	0.166	5.34E-12	Zdhhc1	0	1
3.13E-16	-1.016493056	0.1	0.192	5.44E-12	Tsga10	0	1
3.90E-16	-2.069441936	0.017	0.069	6.78E-12	Kcnk16	0	1
5.15E-16	-0.949664582	0.041	0.11	8.94E-12	Nrg1	0	1
5.27E-16	-1.399289695	0.048	0.12	9.15E-12	Gm12610	0	1
5.31E-16	-1.716043503	0.036	0.102	9.21E-12	Car8	0	1
5.44E-16	-1.224260045	0.062	0.139	9.45E-12	Adcy6	0	1
5.51E-16	-0.626517479	0.272	0.389	9.57E-12	Pcm1	0	1
5.96E-16	-1.318065899	0.054	0.128	1.03E-11	Marveld3	0	1
6.07E-16	-1.76370308	0.023	0.081	1.05E-11	Gm20754	0	1
8.73E-16	-0.59128311	0.321	0.434	1.52E-11	Firre	0	1
1.03E-15	-3.917438843	0.002	0.038	1.78E-11	Gm43713	0	1
1.28E-15	-1.039321948	0.086	0.171	2.23E-11	Aldh1l2	0	1
1.29E-15	-3.32578169	0.004	0.042	2.24E-11	H2bc6	0	1
1.40E-15	-0.779935319	0.162	0.266	2.43E-11	St6galnac5	0	1
1.47E-15	-0.915602184	0.129	0.225	2.55E-11	Ttc14	0	1
1.59E-15	-4.122553273	0.006	0.046	2.76E-11	Sema6a	0	1
1.63E-15	-1.589915711	0.029	0.09	2.83E-11	Jade2	0	1
1.68E-15	-2.304658398	0.012	0.058	2.92E-11	Dtnbos	0	1
1.94E-15	-0.593413807	0.281	0.396	3.36E-11	Scly	0	1
2.10E-15	-2.613762453	0.009	0.052	3.64E-11	Mapk15	0	1
2.23E-15	-6.091809749	0	0.031	3.87E-11	Defb1	0	1
2.55E-15	-2.271075798	0.012	0.059	4.43E-11	Gramd4	0	1
3.27E-15	-0.604018134	0.241	0.356	5.68E-11	Pitpnm3	0	1
3.35E-15	-2.268750745	0.013	0.06	5.81E-11	Nek5	0	1
4.09E-15	-0.988979908	0.106	0.194	7.10E-11	Fbxl16	0	1
4.47E-15	-2.304658398	0.012	0.057	7.75E-11	Pdgfa	0	1
9.09E-15	-0.818693904	0.148	0.245	1.58E-10	Nkx6-1	0	1
9.47E-15	-0.604131231	0.271	0.382	1.64E-10	Itsn2	0	1
1.05E-14	-1.521137906	0.034	0.094	1.82E-10	Mettl1	0	1
1.15E-14	-0.864057747	0.129	0.222	2.00E-10	Nup210	0	1
1.52E-14	-0.601455557	0.193	0.301	2.64E-10	Dock10	0	1
1.95E-14	-0.746433576	0.157	0.256	3.39E-10	Whrn	0	1
2.29E-14	-0.627582947	0.267	0.373	3.98E-10	Zfp292	0	1
2.51E-14	-0.641156456	0.248	0.354	4.36E-10	Snx29	0	1
3.47E-14	-0.81210989	0.147	0.241	6.03E-10	Adgrl1	0	1
3.53E-14	-0.676757182	0.235	0.338	6.12E-10	Scarna2	0	1
3.75E-14	-1.57911631	0.029	0.085	6.52E-10	Fbxo32	0	1
4.21E-14	-2.008041392	0.017	0.064	7.31E-10	Cpa6	0	1
4.49E-14	-2.74404165	0.006	0.043	7.80E-10	Trp53i13	0	1
4.90E-14	-1.410998838	0.035	0.095	8.51E-10	Lrp5	0	1
6.76E-14	-2.2682218	0.01	0.051	1.17E-09	Klhl24	0	1
7.16E-14	-0.602912996	0.285	0.39	1.24E-09	Filip1	0	1
9.72E-14	-1.418776189	0.036	0.095	1.69E-09	Mllt6	0	1
1.51E-13	-0.859518867	0.115	0.2	2.62E-09	Mtss2	0	1
1.57E-13	-0.709225357	0.211	0.31	2.73E-09	Gad1	0	1
1.86E-13	-0.646841143	0.24	0.34	3.22E-09	Srrm1	0	1
1.95E-13	-1.775156597	0.021	0.069	3.38E-09	Ppil6	0	1
2.30E-13	-1.031967231	0.077	0.151	3.99E-09	Fbxl20	0	1
2.95E-13	-1.437980974	0.024	0.074	5.12E-09	Hdac9	0	1
3.63E-13	-0.836518848	0.129	0.216	6.30E-09	Wnt4	0	1
4.68E-13	-1.120972237	0.052	0.117	8.13E-09	Frzb	0	1
5.09E-13	-1.169872027	0.099	0.176	8.83E-09	Gpi1	0	1
5.39E-13	-5.713298126	0	0.026	9.35E-09	Gm33732	0	1
8.39E-13	-0.701985502	0.16	0.251	1.46E-08	Adarb1	0	1
8.47E-13	-1.806407531	0.018	0.063	1.47E-08	Pts	0	1
8.77E-13	-0.69198762	0.166	0.258	1.52E-08	Taok2	0	1
9.98E-13	-0.72394537	0.156	0.247	1.73E-08	Fam234a	0	1
1.03E-12	-3.262087014	0.003	0.033	1.79E-08	Pear1	0	1
1.04E-12	-1.411547913	0.035	0.091	1.81E-08	Ctdsp2	0	1
1.05E-12	-1.264992745	0.043	0.103	1.82E-08	Emid1	0	1
1.58E-12	-2.264457919	0.009	0.045	2.74E-08	Thra	0	1
1.59E-12	-1.782159984	0.017	0.061	2.77E-08	5530401A14Rik	0	1
1.88E-12	-0.649156359	0.209	0.303	3.26E-08	Lifr	0	1
2.09E-12	-0.916543037	0.088	0.163	3.62E-08	Cxxc4	0	1
2.82E-12	-2.528873555	0.007	0.04	4.90E-08	Inha	0	1
2.96E-12	-2.003554001	0.013	0.053	5.14E-08	Lancl3	0	1
3.48E-12	-0.977519447	0.08	0.151	6.04E-08	Zfp612	0	1
4.34E-12	-3.367122485	0.003	0.031	7.53E-08	Mettl27	0	1
4.39E-12	-1.400358814	0.031	0.083	7.63E-08	Pwwp3a	0	1
4.41E-12	-0.614767465	0.235	0.329	7.65E-08	Chd6	0	1
4.46E-12	-0.840216501	0.094	0.169	7.75E-08	Gm30648	0	1
5.33E-12	-0.719992779	0.164	0.251	9.25E-08	Tacc1	0	1
5.64E-12	-1.179066428	0.047	0.106	9.80E-08	Ccdc62	0	1
6.23E-12	-1.690028347	0.02	0.064	1.08E-07	Psd4	0	1
6.55E-12	-0.93111378	0.08	0.151	1.14E-07	Rab3b	0	1
6.69E-12	-0.750619752	0.112	0.191	1.16E-07	Ociad2	0	1
6.92E-12	-1.241208285	0.042	0.099	1.20E-07	Rps14	0	1
7.30E-12	-0.746494629	0.165	0.25	1.27E-07	Filip1l	0	1
7.60E-12	-2.654404437	0.006	0.037	1.32E-07	Plekha4	0	1
7.61E-12	-1.014043698	0.07	0.136	1.32E-07	Cdh7	0	1
8.17E-12	-1.226983213	0.044	0.101	1.42E-07	Rnf157	0	1
8.99E-12	-1.259044423	0.042	0.098	1.56E-07	Lrrn2	0	1
9.86E-12	-3.04672186	0.004	0.032	1.71E-07	Gm31557	0	1
9.97E-12	-2.022136222	0.015	0.055	1.73E-07	Cd247	0	1
1.00E-11	-2.103389268	0.01	0.045	1.74E-07	Pdk1	0	1
1.06E-11	-1.40095608	0.028	0.077	1.84E-07	Sesn2	0	1
1.07E-11	-0.811505398	0.111	0.188	1.86E-07	Idh2	0	1
1.10E-11	-0.646446915	0.28	0.373	1.91E-07	Tafa1	0	1
1.15E-11	-0.708213899	0.148	0.232	1.99E-07	Ski	0	1
1.18E-11	-0.704824755	0.181	0.269	2.06E-07	Casr	0	1
1.20E-11	-1.069441936	0.056	0.117	2.09E-07	Cds1	0	1
1.25E-11	-1.827469146	0.016	0.057	2.18E-07	Trim7	0	1
1.33E-11	-0.592722583	0.193	0.285	2.30E-07	Heg1	0	1
1.54E-11	-0.788260184	0.132	0.213	2.67E-07	Kcnn3	0	1
1.61E-11	-1.078544143	0.087	0.157	2.79E-07	B3galt1	0	1
1.67E-11	-1.934512356	0.014	0.052	2.89E-07	ENSMUSG00000121456	0	1
1.71E-11	-0.728914715	0.138	0.22	2.96E-07	Anapc5	0	1
1.78E-11	-3.528873555	0.002	0.028	3.09E-07	Tspan2os	0	1
1.84E-11	-1.121638147	0.042	0.098	3.19E-07	Pck2	0	1
1.88E-11	-0.881369588	0.088	0.159	3.27E-07	Arfgap1	0	1
2.01E-11	-1.849051868	0.015	0.054	3.49E-07	Cbx7	0	1
2.06E-11	-1.613762453	0.023	0.068	3.57E-07	Specc1	0	1
2.09E-11	-0.681585415	0.157	0.241	3.63E-07	Fam117a	0	1
2.23E-11	-1.000349413	0.067	0.13	3.88E-07	Fxyd6	0	1
2.36E-11	-0.886134723	0.085	0.155	4.09E-07	Phactr4	0	1
2.40E-11	-1.160589824	0.044	0.099	4.17E-07	Nol4l	0	1
2.49E-11	-5.593003892	0	0.022	4.32E-07	Gm16754	0	1
2.57E-11	-1.345566342	0.032	0.081	4.45E-07	Gabbr1	0	1
2.60E-11	-0.856268045	0.087	0.157	4.51E-07	Kantr	0	1
2.67E-11	-1.528873555	0.026	0.072	4.63E-07	Tgfbr3	0	1
2.70E-11	-0.602963052	0.257	0.346	4.68E-07	Pde5a	0	1
2.74E-11	-1.736866597	0.017	0.057	4.75E-07	Mettl26	0	1
2.87E-11	-0.964088936	0.07	0.134	4.98E-07	Vil1	0	1
3.21E-11	-1.752968272	0.016	0.056	5.57E-07	Thap3	0	1
3.52E-11	-1.845226779	0.016	0.055	6.12E-07	Plp1	0	1
4.02E-11	-2.20694546	0.01	0.043	6.99E-07	Gm44503	0	1
4.22E-11	-1.876796858	0.014	0.051	7.33E-07	Phactr3	0	1
4.26E-11	-1.642020713	0.019	0.06	7.40E-07	Slc29a1	0	1
4.30E-11	-5.561295033	0	0.022	7.47E-07	Gm24265	0	1
4.80E-11	-0.837626261	0.093	0.164	8.34E-07	Syngap1	0	1
4.94E-11	-1.050826258	0.059	0.118	8.58E-07	AI480526	0	1
5.77E-11	-0.817343008	0.088	0.157	1.00E-06	Bmp1	0	1
5.87E-11	-2.411834134	0.007	0.037	1.02E-06	4632428C04Rik	0	1
6.14E-11	-2.184919154	0.01	0.044	1.07E-06	1700086L19Rik	0	1
6.15E-11	-1.980174598	0.012	0.048	1.07E-06	Foxred2	0	1
6.88E-11	-0.808820065	0.116	0.19	1.19E-06	Ppip5k1	0	1
7.35E-11	-0.629529768	0.084	0.153	1.28E-06	Cd44	0	1
7.36E-11	-2.143442518	0.009	0.042	1.28E-06	Calcoco1	0	1
9.06E-11	-1.22892015	0.038	0.089	1.57E-06	Ctso	0	1
9.19E-11	-1.030709542	0.06	0.119	1.59E-06	Pde3a	0	1
9.21E-11	-1.163564114	0.044	0.097	1.60E-06	Cln6	0	1
1.02E-10	-0.731491824	0.118	0.193	1.76E-06	Gmpr	0	1
1.03E-10	-1.860855315	0.012	0.047	1.79E-06	Gcgr	0	1
1.07E-10	-0.682731013	0.347	0.43	1.86E-06	Gm47283	0	1
1.12E-10	-1.976332532	0.012	0.046	1.94E-06	Cfap46	0	1
1.20E-10	-1.628869345	0.019	0.058	2.09E-06	Psd	0	1
1.24E-10	-0.959259019	0.067	0.128	2.16E-06	Camk2n1	0	1
1.45E-10	-1.424284654	0.026	0.069	2.52E-06	Ppt1	0	1
1.54E-10	-1.328828565	0.033	0.08	2.68E-06	Man2a2	0	1
1.55E-10	-1.069441936	0.051	0.106	2.68E-06	Srsf1	0	1
1.61E-10	-1.876796858	0.012	0.047	2.80E-06	Pced1a	0	1
1.63E-10	-2.528873555	0.006	0.034	2.84E-06	Per3	0	1
1.65E-10	-2.506847249	0.006	0.034	2.86E-06	Hgfac	0	1
1.91E-10	-0.801961626	0.094	0.163	3.31E-06	Tgfbr1	0	1
1.91E-10	-2.125295171	0.009	0.041	3.32E-06	ENSMUSG00000121500	0	1
2.02E-10	-1.681625906	0.017	0.055	3.50E-06	Acvr2b	0	1
2.02E-10	-0.725385155	0.129	0.204	3.51E-06	Vwa5b2	0	1
2.04E-10	-0.727721115	0.096	0.164	3.55E-06	Igsf9b	0	1
2.08E-10	-2.773457109	0.008	0.039	3.61E-06	Unc5d	0	1
2.10E-10	-1.121280868	0.037	0.086	3.65E-06	Bcorl1	0	1
2.10E-10	-1.250611695	0.035	0.083	3.65E-06	Sspn	0	1
2.27E-10	-1.076231102	0.045	0.098	3.94E-06	Glul	0	1
2.39E-10	-0.616536252	0.186	0.269	4.15E-06	Trrap	0	1
2.50E-10	-2.332476342	0.007	0.037	4.34E-06	Ypel4	0	1
2.50E-10	-2.332476342	0.007	0.037	4.34E-06	4933428C19Rik	0	1
2.53E-10	-1.759101816	0.015	0.051	4.40E-06	Gm10503	0	1
2.64E-10	-2.349549856	0.007	0.036	4.58E-06	Wbp2	0	1
2.99E-10	-1.513048588	0.025	0.067	5.19E-06	Gm8189	0	1
3.09E-10	-0.819269681	0.1	0.168	5.37E-06	Trpm5	0	1
3.11E-10	-1.285759843	0.034	0.081	5.40E-06	Ldb1	0	1
3.12E-10	-2.088300964	0.009	0.04	5.41E-06	Ap3m2	0	1
3.36E-10	-2.147444448	0.009	0.039	5.84E-06	4930549G23Rik	0	1
3.40E-10	-2.128335625	0.009	0.039	5.90E-06	Ankzf1	0	1
3.52E-10	-1.822349074	0.013	0.047	6.12E-06	Kcnj12	0	1
3.95E-10	-1.755942464	0.015	0.051	6.86E-06	Gm45307	0	1
4.00E-10	-1.432012016	0.024	0.066	6.94E-06	Zfp740	0	1
4.06E-10	-2.036275072	0.01	0.042	7.05E-06	Hlf	0	1
4.08E-10	-1.122740163	0.046	0.098	7.08E-06	Abhd15	0	1
4.44E-10	-2.413396338	0.006	0.034	7.70E-06	Eno3	0	1
4.52E-10	-2.540747655	0.005	0.032	7.86E-06	Gm47824	0	1
4.82E-10	-1.454105787	0.025	0.066	8.37E-06	Pfkfb3	0	1
4.92E-10	-0.983972594	0.054	0.109	8.54E-06	Gm42791	0	1
5.12E-10	-0.880064572	0.114	0.182	8.90E-06	Itpk1	0	1
5.50E-10	-0.75700529	0.128	0.2	9.55E-06	Igfbp7	0	1
5.70E-10	-0.694297164	0.148	0.223	9.90E-06	Gm37459	0	1
6.05E-10	-2.990007469	0.003	0.027	1.05E-05	Fn3k	0	1
6.34E-10	-2.219189056	0.008	0.037	1.10E-05	Axin2	0	1
6.54E-10	-0.816322999	0.084	0.147	1.13E-05	Kcnc3	0	1
6.82E-10	-1.36983687	0.027	0.069	1.18E-05	1810008I18Rik	0	1
7.08E-10	-1.232577772	0.035	0.082	1.23E-05	Slc25a23	0	1
7.42E-10	-0.655865394	0.16	0.237	1.29E-05	Scaf11	0	1
8.01E-10	-0.787810312	0.097	0.162	1.39E-05	Ddx46	0	1
8.73E-10	-1.501158177	0.021	0.06	1.52E-05	Zcchc18	0	1
8.85E-10	-0.854013463	0.076	0.136	1.54E-05	Tmc4	0	1
1.01E-09	-0.932422457	0.069	0.127	1.76E-05	Slc16a9	0	1
1.02E-09	-0.937652064	0.06	0.116	1.77E-05	Ube2b	0	1
1.02E-09	-0.752150252	0.112	0.18	1.77E-05	Mknk1	0	1
1.06E-09	-1.654404437	0.014	0.047	1.84E-05	Togaram2	0	1
1.08E-09	-1.111262112	0.042	0.091	1.88E-05	Plpbp	0	1
1.09E-09	-1.668079374	0.017	0.053	1.90E-05	Mast1	0	1
1.12E-09	-2.797362391	0.004	0.028	1.95E-05	Gm48945	0	1
1.15E-09	-1.092281913	0.046	0.096	2.00E-05	Reep3	0	1
1.16E-09	-0.657859996	0.136	0.209	2.01E-05	Cep70	0	1
1.24E-09	-2.516900913	0.005	0.031	2.16E-05	Msi1	0	1
1.34E-09	-1.828433837	0.013	0.045	2.33E-05	Gm28040	0	1
1.40E-09	-2.128335625	0.009	0.038	2.44E-05	Gm17690	0	1
1.42E-09	-1.218305322	0.034	0.078	2.47E-05	Jph3	0	1
1.42E-09	-0.654404437	0.152	0.226	2.47E-05	Atm	0	1
1.46E-09	-0.607406958	0.146	0.221	2.53E-05	Ikzf2	0	1
1.52E-09	-0.750431325	0.121	0.19	2.63E-05	Gnai2	0	1
1.54E-09	-3.128335625	0.003	0.025	2.68E-05	Cibar2	0	1
1.74E-09	-2.905943204	0.003	0.026	3.02E-05	2310015A10Rik	0	1
1.83E-09	-1.310450036	0.027	0.068	3.18E-05	Mxd4	0	1
1.89E-09	-2.306481134	0.007	0.033	3.28E-05	Tcp11l2	0	1
2.02E-09	-1.159079149	0.038	0.084	3.51E-05	Tef	0	1
2.32E-09	-1.21239989	0.036	0.081	4.03E-05	Polr3gl	0	1
2.33E-09	-1.913791066	0.011	0.041	4.04E-05	Npr1	0	1
2.35E-09	-0.618184249	0.172	0.248	4.08E-05	Stat5b	0	1
2.55E-09	-1.086719928	0.04	0.086	4.42E-05	Guf1	0	1
2.59E-09	-0.770407514	0.104	0.169	4.51E-05	Grik5	0	1
2.62E-09	-3.09918928	0.003	0.024	4.54E-05	Nrbp2	0	1
3.08E-09	-1.077805409	0.042	0.09	5.35E-05	Trub1	0	1
3.17E-09	-0.745653499	0.094	0.157	5.50E-05	Cdkl1	0	1
3.42E-09	-1.020532336	0.052	0.102	5.94E-05	Nfix	0	1
3.44E-09	-2.442900332	0.005	0.03	5.98E-05	Acad12	0	1
3.56E-09	-1.379297199	0.024	0.062	6.18E-05	Cdk4	0	1
3.69E-09	-1.135243995	0.037	0.082	6.41E-05	Flywch1	0	1
4.28E-09	-1.104631365	0.039	0.085	7.43E-05	Bcl7a	0	1
4.45E-09	-0.895674869	0.067	0.121	7.73E-05	Cep112	0	1
4.76E-09	-2.184919154	0.007	0.033	8.26E-05	Plppr2	0	1
5.08E-09	-0.886850523	0.07	0.126	8.81E-05	D3Ertd751e	0	1
5.31E-09	-0.600615117	0.158	0.231	9.21E-05	Crocc	0	1
5.40E-09	-1.22144503	0.031	0.072	9.38E-05	Rassf4	0	1
5.44E-09	-1.445308838	0.021	0.057	9.44E-05	Slc25a27	0	1
5.68E-09	-2.528873555	0.005	0.028	9.87E-05	Gm12183	0	1
5.77E-09	-0.811505398	0.111	0.174	1.00E-04	Gm41804	0	1
5.94E-09	-1.174794937	0.032	0.074	1.03E-04	Dele1	0	1
6.14E-09	-0.665877222	0.149	0.22	1.07E-04	Ccdc148	0	1
6.82E-09	-1.639757661	0.016	0.048	1.18E-04	Wnt5b	0	1
6.93E-09	-1.523398425	0.027	0.066	1.20E-04	Slc35f4	0	1
7.66E-09	-1.367122485	0.024	0.061	1.33E-04	Ggps1	0	1
7.94E-09	-0.662672053	0.099	0.162	1.38E-04	Adamts17	0	1
8.30E-09	-2.069441936	0.009	0.037	1.44E-04	P4ha2	0	1
8.36E-09	-2.876796858	0.003	0.024	1.45E-04	Uox	0	1
8.78E-09	-1.053140124	0.044	0.091	1.53E-04	4833420G17Rik	0	1
9.00E-09	-2.68415178	0.004	0.025	1.56E-04	Abcc2	0	1
9.29E-09	-3.426993941	0.002	0.021	1.61E-04	Zrsr1	0	1
9.32E-09	-2.599956653	0.004	0.027	1.62E-04	Tert	0	1
9.35E-09	-1.27331427	0.028	0.067	1.62E-04	Aplp2	0	1
9.42E-09	-0.732406949	0.095	0.156	1.64E-04	Kdm3b	0	1
9.66E-09	-1.93003888	0.009	0.036	1.68E-04	Foxo6	0	1
1.04E-08	-1.905943204	0.01	0.038	1.81E-04	Prrt1	0	1
1.11E-08	-1.114389342	0.039	0.083	1.93E-04	Rimoc1	0	1
1.17E-08	-0.720292373	0.105	0.168	2.04E-04	Glb1l2	0	1
1.21E-08	-1.495205842	0.024	0.061	2.09E-04	Gm52969	0	1
1.26E-08	-1.638807582	0.015	0.047	2.18E-04	Cabp7	0	1
1.34E-08	-0.892095995	0.064	0.116	2.32E-04	Slc37a1	0	1
1.38E-08	-0.898170509	0.067	0.119	2.40E-04	Ctnnbip1	0	1
1.39E-08	-1.310450036	0.027	0.065	2.41E-04	Zfp318	0	1
1.66E-08	-1.239366938	0.03	0.069	2.87E-04	Prxl2c	0	1
1.77E-08	-0.596189823	0.165	0.235	3.07E-04	Bod1l	0	1
1.79E-08	-0.587147999	0.156	0.225	3.10E-04	Paxip1	0	1
1.83E-08	-1.257645672	0.03	0.069	3.18E-04	Hdac5	0	1
1.84E-08	-1.018815863	0.043	0.087	3.20E-04	Bbs2	0	1
1.88E-08	-1.917438843	0.01	0.037	3.26E-04	Pigv	0	1
2.32E-08	-1.236339245	0.026	0.063	4.03E-04	Hps4	0	1
2.33E-08	-1.064316904	0.058	0.107	4.04E-04	Rit2	0	1
2.40E-08	-0.878557316	0.057	0.106	4.17E-04	4930578M01Rik	0	1
2.45E-08	-2.31736945	0.006	0.029	4.25E-04	Cnr1	0	1
2.47E-08	-0.825023209	0.076	0.13	4.28E-04	Ilf3	0	1
2.47E-08	-2.265839149	0.006	0.029	4.29E-04	T2	0	1
2.52E-08	-2.654404437	0.004	0.024	4.38E-04	Rgs16	0	1
2.52E-08	-1.672106439	0.013	0.042	4.38E-04	Arrb2	0	1
2.53E-08	-2.624030788	0.004	0.024	4.39E-04	Ggnbp1	0	1
2.54E-08	-0.741715997	0.09	0.148	4.42E-04	Zdbf2	0	1
2.59E-08	-2.543373125	0.004	0.025	4.50E-04	Kcnab3	0	1
2.60E-08	-2.514226779	0.004	0.025	4.52E-04	Ccdc159	0	1
2.61E-08	-2.419939183	0.005	0.027	4.53E-04	Pxmp4	0	1
2.67E-08	-1.883429951	0.015	0.046	4.63E-04	Bnip3	0	1
2.68E-08	-0.894868431	0.068	0.119	4.66E-04	Cnot3	0	1
2.70E-08	-0.647043732	0.128	0.192	4.68E-04	U2surp	0	1
2.88E-08	-1.236339245	0.025	0.062	5.00E-04	Klhl3	0	1
2.89E-08	-0.673263464	0.129	0.194	5.02E-04	Cdh22	0	1
2.90E-08	-0.966872203	0.051	0.098	5.04E-04	Zfyve1	0	1
2.98E-08	-2.04672186	0.008	0.032	5.17E-04	Sult1c2	0	1
3.09E-08	-5.069441936	0	0.015	5.36E-04	Fmo2	0	1
3.18E-08	-0.957651111	0.056	0.104	5.52E-04	Mxi1	0	1
3.21E-08	-0.739521051	0.089	0.146	5.58E-04	Ppp4r3a	0	1
3.24E-08	-1.4422512	0.019	0.052	5.63E-04	Ddrgk1	0	1
3.31E-08	-1.444951071	0.018	0.05	5.74E-04	Cnot8	0	1
3.40E-08	-0.668254416	0.139	0.204	5.91E-04	St8sia1	0	1
3.47E-08	-1.729366495	0.012	0.04	6.03E-04	Gprasp2	0	1
3.59E-08	-1.779935319	0.011	0.038	6.23E-04	Rmi1	0	1
3.73E-08	-0.959259019	0.049	0.094	6.47E-04	Plekha7	0	1
3.75E-08	-1.343202749	0.017	0.049	6.51E-04	Kctd16	0	1
4.00E-08	-0.901044405	0.059	0.108	6.94E-04	Otud5	0	1
4.03E-08	-2.275892814	0.006	0.028	6.99E-04	Msln	0	1
4.25E-08	-0.847049515	0.066	0.116	7.38E-04	Gm33989	0	1
4.59E-08	-1.672782966	0.013	0.041	7.97E-04	Tbc1d17	0	1
4.64E-08	-1.138704599	0.029	0.067	8.06E-04	Abca2	0	1
4.67E-08	-1.040475657	0.073	0.125	8.10E-04	Lrmda	0	1
4.67E-08	-0.729467386	0.09	0.147	8.10E-04	Hp1bp3	0	1
4.70E-08	-0.894763405	0.056	0.103	8.16E-04	Tbc1d24	0	1
4.71E-08	-1.2091667	0.028	0.065	8.19E-04	Kcnu1	0	1
4.78E-08	-1.107916084	0.037	0.077	8.30E-04	Zfp523	0	1
4.92E-08	-1.615410305	0.011	0.038	8.55E-04	Flrt1	0	1
5.07E-08	-1.000729186	0.041	0.084	8.81E-04	Atp6v0b	0	1
5.21E-08	-2.116747651	0.007	0.031	9.05E-04	Ltbp3	0	1
5.27E-08	-0.753940111	0.083	0.137	9.16E-04	Slc38a6	0	1
5.38E-08	-0.870341836	0.064	0.113	9.34E-04	Ate1	0	1
5.41E-08	-1.865908542	0.009	0.034	9.40E-04	Gm4419	0	1
5.49E-08	-0.780334019	0.097	0.153	9.53E-04	Vldlr	0	1
5.56E-08	-3.03291606	0.002	0.02	9.65E-04	Rgl2	0	1
5.61E-08	-0.942529824	0.045	0.089	9.74E-04	Usp19	0	1
5.63E-08	-1.035494604	0.042	0.085	9.78E-04	1110002L01Rik	0	1
5.67E-08	-1.300767482	0.022	0.055	9.85E-04	Abca8b	0	1
5.81E-08	-1.489773735	0.017	0.047	0.001009557	Rara	0	1
5.97E-08	-1.3436169	0.02	0.052	0.001036817	Ephb2	0	1
6.12E-08	-1.834976683	0.009	0.033	0.001062303	Tmem255a	0	1
6.14E-08	-0.92210022	0.052	0.097	0.001066188	Tmem63b	0	1
6.56E-08	-0.702967403	0.09	0.146	0.001138255	Srsf6	0	1
6.76E-08	-1.125585014	0.031	0.068	0.00117369	Spata1	0	1
6.98E-08	-1.165657252	0.028	0.065	0.001211516	C87436	0	1
7.12E-08	-0.798139915	0.07	0.12	0.001235843	Tmpo	0	1
7.23E-08	-1.21881956	0.027	0.063	0.001256115	Cyhr1	0	1
7.30E-08	-0.800121268	0.067	0.117	0.001266788	Ift172	0	1
7.69E-08	-0.660636391	0.111	0.17	0.001334486	Dleu2	0	1
7.90E-08	-0.663712179	0.099	0.156	0.001371201	Satb1	0	1
8.21E-08	-1.129983478	0.035	0.074	0.001426046	Gjd2	0	1
8.22E-08	-0.958124914	0.05	0.094	0.001426722	Znfx1	0	1
8.27E-08	-1.324255835	0.022	0.055	0.00143511	Eci2	0	1
8.35E-08	-1.67351326	0.012	0.039	0.001449872	Ssbp4	0	1
8.40E-08	-0.596688939	0.134	0.197	0.00145895	Kdm1a	0	1
8.52E-08	-0.802580751	0.075	0.127	0.001479937	Pacsin1	0	1
8.65E-08	-1.791907961	0.009	0.034	0.001502248	Pfkl	0	1
8.73E-08	-1.473832191	0.017	0.047	0.001514923	Sncb	0	1
8.76E-08	-1.751265976	0.011	0.037	0.001521078	Prkg2	0	1
8.78E-08	-1.463720875	0.017	0.047	0.001524296	Ptprs	0	1
8.95E-08	-0.991905336	0.043	0.085	0.001554552	Acvr1b	0	1
9.26E-08	-5.023638247	0	0.014	0.001608322	Gm973	0	1
9.48E-08	-1.949860321	0.009	0.033	0.001645052	Gm38353	0	1
9.64E-08	-1.899516935	0.009	0.033	0.001674322	Slc25a20	0	1
9.66E-08	-1.100468832	0.034	0.072	0.001676933	N4bp2l1	0	1
9.77E-08	-1.713298126	0.012	0.038	0.001696321	Selenop	0	1
9.93E-08	-0.716465405	0.09	0.145	0.001723443	Prkaa1	0	1
9.93E-08	-1.674303995	0.012	0.038	0.001724468	Capns1	0	1
1.02E-07	-1.329677709	0.021	0.054	0.001766641	Catsper2	0	1
1.05E-07	-1.355746122	0.02	0.052	0.001818608	Slc39a13	0	1
1.10E-07	-1.059388272	0.036	0.075	0.001914854	Amz2	0	1
1.11E-07	-1.012217068	0.044	0.086	0.001918708	Pdgfrl	0	1
1.14E-07	-2.654404437	0.003	0.022	0.001975443	Gm16845	0	1
1.14E-07	-1.300767482	0.023	0.056	0.001987312	Mrln	0	1
1.16E-07	-1.601937017	0.014	0.041	0.002014834	Sema4a	0	1
1.17E-07	-1.267381314	0.025	0.059	0.002027398	Ptpdc1	0	1
1.20E-07	-1.101384829	0.033	0.071	0.002089939	Tafazzin	0	1
1.21E-07	-1.180950252	0.028	0.063	0.002093082	Ing4	0	1
1.22E-07	-0.72895139	0.087	0.141	0.00211353	Gm20400	0	1
1.25E-07	-1.888869691	0.008	0.031	0.002162683	Elmod1	0	1
1.26E-07	-1.528873555	0.016	0.045	0.002185577	Phf1	0	1
1.29E-07	-0.925851083	0.046	0.089	0.002235034	Twsg1	0	1
1.30E-07	-1.635039112	0.012	0.039	0.002254339	Slc4a3	0	1
1.30E-07	-0.679259626	0.105	0.162	0.002257214	Kdm4b	0	1
1.34E-07	-0.592843459	0.183	0.248	0.002330317	Prpf38b	0	1
1.35E-07	-1.257887026	0.02	0.051	0.002341599	Nphp3	0	1
1.37E-07	-1.995441355	0.007	0.03	0.002372457	Snrnp27	0	1
1.43E-07	-0.675905506	0.107	0.164	0.002490652	Nars	0	1
1.54E-07	-1.177245226	0.029	0.064	0.002675177	Mars1	0	1
1.54E-07	-1.536567947	0.016	0.045	0.002677108	Glis1	0	1
1.56E-07	-0.637057194	0.123	0.183	0.002708995	Pds5b	0	1
1.56E-07	-1.108970301	0.021	0.053	0.002709357	Trp53inp1	0	1
1.60E-07	-0.817634786	0.058	0.104	0.002775858	Cpm	0	1
1.61E-07	-4.824329439	0	0.014	0.002786981	Gm32200	0	1
1.61E-07	-0.734651691	0.084	0.136	0.002801783	Zmym5	0	1
1.64E-07	-2.096922673	0.006	0.028	0.002840382	Zfp467	0	1
1.73E-07	-1.080497125	0.032	0.068	0.003003083	Angel2	0	1
1.76E-07	-1.050582909	0.038	0.077	0.003063211	Gm15564	0	1
1.78E-07	-0.848085562	0.057	0.102	0.00309804	Fnbp1	0	1
1.82E-07	-1.117376413	0.032	0.069	0.003152983	Epha7	0	1
1.84E-07	-0.924625384	0.043	0.084	0.003189438	Pamr1	0	1
1.86E-07	-2.224720162	0.005	0.025	0.003230929	Aplp1	0	1
1.89E-07	-0.853308506	0.057	0.102	0.003285915	Zfyve16	0	1
1.95E-07	-1.952084986	0.008	0.03	0.003381057	Kctd15	0	1
1.96E-07	-0.646299387	0.118	0.176	0.003399905	Zfp445	0	1
1.98E-07	-2.391370031	0.004	0.023	0.003431803	Banf2	0	1
2.04E-07	-0.83996009	0.049	0.091	0.003533854	Fhl1	0	1
2.07E-07	-0.640309607	0.187	0.252	0.003587534	Il31ra	0	1
2.08E-07	-1.865908542	0.009	0.033	0.003603675	1810024B03Rik	0	1
2.08E-07	-1.739293335	0.011	0.036	0.003615261	Bbof1	0	1
2.21E-07	-1.158251203	0.03	0.066	0.003833086	Baiap2	0	1
2.25E-07	-1.326599776	0.02	0.051	0.003915032	Armcx1	0	1
2.35E-07	-3.156904778	0.002	0.017	0.004082529	Myo18b	0	1
2.35E-07	-1.338628569	0.019	0.049	0.004088557	Wdr4	0	1
2.39E-07	-0.88053926	0.055	0.099	0.004145513	Dync1li2	0	1
2.41E-07	-1.853713245	0.009	0.032	0.004176609	Letm2	0	1
2.42E-07	-3.927422931	0.001	0.015	0.004209468	Gm50163	0	1
2.63E-07	-2.096922673	0.006	0.027	0.004566664	Col4a1	0	1
2.73E-07	-2.917438843	0.002	0.019	0.004747408	Septin1	0	1
2.74E-07	-1.888869691	0.008	0.031	0.004756202	Cfl2	0	1
2.75E-07	-1.347426684	0.02	0.05	0.004769181	Neil2	0	1
2.75E-07	-1.347426684	0.02	0.05	0.004769181	Mybbp1a	0	1
2.81E-07	-1.502401344	0.015	0.042	0.004878765	1700029J07Rik	0	1
2.87E-07	-0.963831748	0.042	0.082	0.004974413	Fxr2	0	1
2.88E-07	-1.461759359	0.016	0.043	0.004996461	Gin1	0	1
3.04E-07	-2.194972818	0.005	0.025	0.00527961	Vash1	0	1
3.07E-07	-0.915896678	0.051	0.093	0.005328218	Kcnk12	0	1
3.10E-07	-1.927422931	0.008	0.03	0.005377282	Gm16124	0	1
3.16E-07	-0.651857755	0.09	0.143	0.005482313	Ccnl1	0	1
3.26E-07	-3.438675746	0.001	0.016	0.005661323	Gm47141	0	1
3.27E-07	-1.821514423	0.009	0.032	0.005681914	Celsr1	0	1
3.38E-07	-1.943911054	0.004	0.023	0.005863636	Nr1d1	0	1
3.49E-07	-0.60172412	0.121	0.179	0.006060794	Zc3h4	0	1
3.49E-07	-1.943911054	0.007	0.029	0.006066667	Czib	0	1
3.57E-07	-1.83996009	0.007	0.029	0.006194967	Slc6a9	0	1
3.63E-07	-0.831942623	0.053	0.096	0.006293727	Cnnm1	0	1
3.65E-07	-1.163418085	0.025	0.058	0.00633517	Glmn	0	1
3.69E-07	-0.781096442	0.068	0.115	0.006403699	Tmem219	0	1
3.84E-07	-1.597820909	0.013	0.038	0.00667259	R3hdm4	0	1
3.90E-07	-1.632378131	0.01	0.034	0.006767247	Entpd5	0	1
3.94E-07	-0.760337882	0.068	0.115	0.006844502	Iffo1	0	1
4.27E-07	-2.04142756	0.006	0.027	0.007405722	Map1lc3b	0	1
4.27E-07	-2.04142756	0.006	0.027	0.007405722	Lrp8os3	0	1
4.27E-07	-0.773048934	0.069	0.116	0.007407085	Srsf10	0	1
4.28E-07	-0.977519447	0.039	0.077	0.007427614	Kcnh2	0	1
4.29E-07	-1.633342822	0.011	0.036	0.007439807	Jmjd6	0	1
4.31E-07	-1.146063218	0.027	0.06	0.007474716	Fam169a	0	1
4.32E-07	-0.787670968	0.061	0.106	0.007500191	Tada2a	0	1
4.35E-07	-1.419026374	0.015	0.041	0.007544235	Eapp	0	1
4.36E-07	-1.83996009	0.008	0.03	0.007564808	Bet1l	0	1
4.54E-07	-0.780528899	0.067	0.113	0.007879431	Golga5	0	1
4.59E-07	-0.758898605	0.07	0.117	0.00796659	Nxf1	0	1
4.60E-07	-0.720677657	0.078	0.127	0.007994478	Rmdn1	0	1
4.63E-07	-2.917438843	0.002	0.018	0.008046237	Ttc16	0	1
4.74E-07	-0.719057395	0.078	0.127	0.008232405	Ubp1	0	1
4.81E-07	-0.798990059	0.058	0.101	0.008359725	Srsf3	0	1
4.82E-07	-4.876796858	0	0.013	0.008374815	Gpr179	0	1
4.83E-07	-0.912202195	0.045	0.085	0.008383486	Cyb5r3	0	1
4.91E-07	-0.781096442	0.068	0.115	0.008524789	Txlng	0	1
4.91E-07	-1.902331951	0.008	0.029	0.008531736	Mill2	0	1
4.96E-07	-2.164599169	0.005	0.024	0.008610498	Apeh	0	1
4.99E-07	-1.499429777	0.017	0.045	0.008660076	Gys1	0	1
5.08E-07	-1.633342822	0.011	0.034	0.008813715	Dock3	0	1
5.09E-07	-0.926316994	0.044	0.083	0.008843755	Dtx3	0	1
5.30E-07	-1.16728926	0.028	0.062	0.009205849	Csad	0	1
5.36E-07	-2.547489233	0.003	0.02	0.009302998	Tspoap1	0	1
5.43E-07	-2.461759359	0.004	0.021	0.009435139	Zbtb18	0	1
5.50E-07	-0.913987418	0.046	0.086	0.009548167	Jmy	0	1
5.58E-07	-0.634864251	0.104	0.158	0.009681539	Lmx1b	0	1
5.61E-07	-3.391370031	0.001	0.015	0.009745431	Garin5a	0	1
5.61E-07	-3.391370031	0.001	0.015	0.009745431	Gm35721	0	1
5.97E-07	-1.376103275	0.019	0.047	0.010366907	Zfp641	0	1
5.98E-07	-1.782159984	0.009	0.031	0.010388965	Acadm	0	1
6.08E-07	-1.360673234	0.019	0.047	0.010552505	Stpg1	0	1
6.18E-07	-0.939381396	0.043	0.082	0.010737055	Dcun1d5	0	1
6.24E-07	-1.520103345	0.015	0.041	0.010825855	Kl	0	1
6.26E-07	-0.931938413	0.043	0.082	0.010874427	Cep63	0	1
6.36E-07	-0.675162997	0.092	0.144	0.011038936	Terf2	0	1
6.39E-07	-0.859114581	0.064	0.109	0.011095349	Gfod2	0	1
6.58E-07	-0.887381609	0.047	0.087	0.011420399	Cnot7	0	1
6.58E-07	-1.611969171	0.011	0.035	0.011423411	Mrps5	0	1
6.60E-07	-0.860855315	0.052	0.093	0.011458899	Psip1	0	1
6.65E-07	-0.596421253	0.109	0.163	0.01153799	Prpf6	0	1
6.73E-07	-0.624030788	0.106	0.16	0.011676453	Iars	0	1
6.78E-07	-0.716925522	0.065	0.11	0.011762942	Cacna1b	0	1
6.82E-07	-1.876796858	0.008	0.03	0.011844948	Ndst4	0	1
6.82E-07	-0.848085562	0.057	0.099	0.011847686	Susd4	0	1
6.83E-07	-2.04142756	0.006	0.026	0.011857472	6030442K20Rik	0	1
6.84E-07	-0.721518633	0.077	0.125	0.011883877	Brd3	0	1
6.89E-07	-1.724793765	0.01	0.032	0.011963417	Selenoo	0	1
6.92E-07	-1.962526732	0.006	0.026	0.012010622	Cyb5r1	0	1
7.04E-07	-1.575332866	0.012	0.037	0.012215447	E130102H24Rik	0	1
7.49E-07	-1.504378993	0.013	0.038	0.013002407	Dock6	0	1
7.49E-07	-2.069441936	0.006	0.025	0.013012554	Plaat3	0	1
7.63E-07	-0.702967403	0.088	0.138	0.013239867	Synj2	0	1
7.78E-07	-1.632378131	0.011	0.034	0.013507961	Vps51	0	1
7.79E-07	-1.437173721	0.015	0.041	0.013522954	Mapkapk3	0	1
7.83E-07	-1.85080165	0.008	0.029	0.013586503	Arl14ep	0	1
7.85E-07	-1.190748233	0.019	0.048	0.013629666	Sorcs2	0	1
7.94E-07	-1.308907871	0.017	0.045	0.013780136	Ddx18	0	1
8.00E-07	-0.588035627	0.185	0.245	0.013898163	Ptprr	0	1
8.32E-07	-1.246980122	0.021	0.05	0.014451344	Nfs1	0	1
8.37E-07	-4.654404437	0	0.012	0.01453028	Coasy	0	1
8.61E-07	-0.743530328	0.068	0.113	0.014948825	Hnrnph3	0	1
8.74E-07	-0.947186186	0.04	0.077	0.015179832	Mterf3	0	1
8.80E-07	-1.917438843	0.007	0.028	0.015279917	Mul1	0	1
8.90E-07	-2.291834358	0.004	0.022	0.015449962	Klhl17	0	1
8.96E-07	-1.246980122	0.019	0.047	0.015562559	Uap1l1	0	1
9.23E-07	-0.868529242	0.05	0.09	0.016022842	Ganc	0	1
9.30E-07	-1.782159984	0.009	0.03	0.016153643	Sptb	0	1
9.91E-07	-0.97764946	0.035	0.071	0.01721338	Zbed5-ps	0	1
1.03E-06	-1.251048743	0.02	0.049	0.017830522	Cir1	0	1
1.04E-06	-0.746400221	0.081	0.128	0.018000249	Kdm3a	0	1
1.04E-06	-1.323198529	0.019	0.047	0.018096025	Pot1b	0	1
1.06E-06	-0.610856721	0.102	0.154	0.018333818	Grin1	0	1
1.06E-06	-1.575332866	0.012	0.036	0.018435571	D2hgdh	0	1
1.07E-06	-1.701710152	0.01	0.032	0.018544707	Gnb2	0	1
1.09E-06	-0.668904007	0.099	0.15	0.018882458	Tax1bp1	0	1
1.12E-06	-1.180473249	0.024	0.055	0.01937672	Dnajb12	0	1
1.13E-06	-0.936175406	0.041	0.078	0.019540762	Pou6f1	0	1
1.18E-06	-3.023638247	0.002	0.016	0.020407316	Grin2c	0	1
1.22E-06	-0.901714491	0.04	0.076	0.021169896	Slc17a5	0	1
1.25E-06	-0.606382922	0.113	0.166	0.021687442	Fcho2	0	1
1.33E-06	-2.834976683	0.002	0.017	0.023159606	Gm45606	0	1
1.34E-06	-1.342460431	0.018	0.045	0.023315805	Tnks1bp1	0	1
1.35E-06	-1.32578169	0.018	0.045	0.023511956	Cipc	0	1
1.37E-06	-0.991439424	0.037	0.073	0.02380792	Timm44	0	1
1.40E-06	-2.173778596	0.005	0.022	0.024275964	Btf3	0	1
1.40E-06	-1.862991059	0.007	0.027	0.024369275	Atraid	0	1
1.42E-06	-2.036275072	0.005	0.022	0.024635446	Mvb12a	0	1
1.44E-06	-1.571942277	0.01	0.032	0.024941375	Actn2	0	1
1.44E-06	-2.613762453	0.003	0.018	0.025054605	Accs	0	1
1.45E-06	-0.719160645	0.082	0.129	0.025198237	Brd2	0	1
1.45E-06	-4.654404437	0	0.012	0.02521812	B3gat1	0	1
1.45E-06	-4.593003892	0	0.012	0.025220989	Gm7598	0	1
1.46E-06	-2.291834358	0.004	0.021	0.025328122	Ranbp6	0	1
1.46E-06	-1.251048743	0.02	0.048	0.02541437	Maz	0	1
1.46E-06	-2.25706894	0.004	0.021	0.025419506	Gpr137	0	1
1.47E-06	-1.12388972	0.025	0.056	0.025524816	Las1l	0	1
1.48E-06	-1.235451888	0.02	0.048	0.025769635	Agbl5	0	1
1.49E-06	-0.757855786	0.069	0.113	0.025843526	Shfl	0	1
1.54E-06	-1.28174554	0.019	0.047	0.02668083	Stard5	0	1
1.54E-06	-0.836607768	0.052	0.091	0.02681867	Nub1	0	1
1.57E-06	-0.786711729	0.059	0.1	0.027250475	Psap	0	1
1.63E-06	-1.513048588	0.012	0.036	0.028357383	Mpv17	0	1
1.65E-06	-0.996510414	0.035	0.069	0.028661796	Wdr13	0	1
1.66E-06	-3.291834358	0.001	0.014	0.028871343	Gm20186	0	1
1.68E-06	-0.645387564	0.101	0.151	0.029153933	Nectin1	0	1
1.72E-06	-1.400647845	0.015	0.04	0.029849475	Rad51d	0	1
1.72E-06	-1.069441936	0.029	0.06	0.029921035	Hsf2	0	1
1.72E-06	-1.069441936	0.029	0.06	0.029921035	Neurl4	0	1
1.73E-06	-0.782343826	0.066	0.109	0.030055511	Tbc1d9b	0	1
1.83E-06	-1.443837451	0.011	0.033	0.031803295	Pvt1	0	1
1.89E-06	-0.690930313	0.085	0.132	0.032803426	Tmem63a	0	1
1.91E-06	-1.927422931	0.008	0.028	0.033093081	Cited2	0	1
1.92E-06	-0.759757437	0.066	0.109	0.033263386	Prpf40b	0	1
1.93E-06	-2.09918928	0.006	0.024	0.033434356	Stard8	0	1
1.93E-06	-1.571942277	0.012	0.034	0.033502819	Abitram	0	1
1.95E-06	-2.008041392	0.006	0.024	0.03384136	Acrbp	0	1
1.95E-06	-2.008041392	0.006	0.024	0.03384136	Gm47728	0	1
2.08E-06	-2.28243566	0.005	0.023	0.036088908	Gm12296	0	1
2.12E-06	-0.631097064	0.103	0.153	0.03687127	Ccdc191	0	1
2.21E-06	-0.70444512	0.084	0.13	0.038326172	Mras	0	1
2.21E-06	-0.747513841	0.059	0.1	0.038417021	Mlh3	0	1
2.25E-06	-1.75749793	0.009	0.029	0.039074041	Syngr1	0	1
2.26E-06	-0.973581921	0.035	0.068	0.039267235	Wdr48	0	1
2.26E-06	-1.732406949	0.009	0.029	0.039273821	Pomgnt2	0	1
2.26E-06	-2.747513841	0.002	0.016	0.039319483	2310033P09Rik	0	1
2.28E-06	-2.139831264	0.005	0.022	0.039590737	Snx21	0	1
2.32E-06	-0.992037433	0.033	0.066	0.040357005	Wbp4	0	1
2.33E-06	-0.729101804	0.068	0.111	0.040510542	Dap3	0	1
2.35E-06	-1.081825661	0.029	0.06	0.040719174	Actr8	0	1
2.38E-06	-1.484479436	0.011	0.033	0.041305456	Aatk	0	1
2.39E-06	-0.637725696	0.085	0.133	0.041506583	Ppp2r5a	0	1
2.40E-06	-2.25706894	0.004	0.021	0.041593319	Harbi1	0	1
2.40E-06	-0.630398974	0.1	0.149	0.041644757	Wdr35	0	1
2.42E-06	-2.571942277	0.003	0.017	0.042099516	Kat2a	0	1
2.43E-06	-1.231713365	0.021	0.048	0.04218517	Mat1a	0	1
2.45E-06	-0.798990059	0.058	0.099	0.042490018	Sgpl1	0	1
2.50E-06	-1.905943204	0.007	0.025	0.043420683	Ltbp2	0	1
2.52E-06	-4.528873555	0	0.011	0.043804656	Dok7	0	1
2.52E-06	-4.528873555	0	0.011	0.043804656	6330403L08Rik	0	1
2.60E-06	-1.045982964	0.031	0.063	0.04514111	Slc35b4	0	1
2.63E-06	-1.763338809	0.008	0.028	0.045626046	Msh5	0	1
2.63E-06	-0.891799022	0.041	0.076	0.045684822	Zer1	0	1
2.75E-06	-1.156904778	0.024	0.052	0.047812885	Tspyl4	0	1
2.78E-06	-1.142690918	0.024	0.052	0.048289095	Vsig10	0	1
2.78E-06	-1.228139682	0.021	0.049	0.048347726	Irak2	0	1
2.79E-06	-0.721518633	0.087	0.133	0.048424627	Ddx24	0	1
2.79E-06	-1.564206628	0.011	0.032	0.048499342	Otulinl	0	1
2.83E-06	-0.791907961	0.06	0.1	0.049142829	4833439L19Rik	0	1
0	1.910546244	0.953	0.723	0	Igf1r	1	0
0	1.830849022	0.979	0.733	0	Ubr4	1	0
0	1.758654455	0.996	0.752	0	Pde10a	1	0
3.48E-267	1.626012047	0.952	0.747	6.04E-263	Neat1	1	0
1.17E-235	2.701539112	0.699	0.227	2.03E-231	Dgkg	1	0
6.19E-162	0.818559485	0.991	0.991	1.07E-157	Nalf1	1	0
1.65E-137	5.047824116	0.317	0.016	2.86E-133	Gsdma	1	0
2.87E-136	0.941849933	0.932	0.817	4.99E-132	Il1r1	1	0
2.00E-135	1.935664954	0.615	0.27	3.48E-131	Lyst	1	0
5.54E-134	1.118831107	0.87	0.619	9.62E-130	St18	1	0
4.21E-128	0.827789006	0.934	0.832	7.30E-124	Gng12	1	0
3.05E-124	3.504673182	0.337	0.038	5.29E-120	Morrbid	1	0
1.23E-121	0.781758857	0.924	0.725	2.14E-117	Exoc6b	1	0
3.46E-120	1.949686376	0.56	0.218	6.01E-116	Slc23a2	1	0
6.52E-118	1.407126471	0.728	0.428	1.13E-113	Rasgef1b	1	0
8.76E-115	3.67079879	0.339	0.054	1.52E-110	Hgsnat	1	0
6.72E-106	2.502199186	0.433	0.134	1.17E-101	Herc4	1	0
8.23E-104	2.448406368	0.391	0.097	1.43E-99	Arhgap26.1	1	0
5.96E-102	1.541772332	0.657	0.373	1.03E-97	Pde1c	1	0
5.61E-100	0.660791616	0.98	0.938	9.74E-96	Kcnma1	1	0
2.37E-98	1.398706899	0.722	0.477	4.11E-94	Pam	1	0
2.90E-94	2.065682211	0.438	0.149	5.04E-90	Wipi1	1	0
2.17E-93	1.323122883	0.628	0.338	3.76E-89	Septin9	1	0
4.15E-93	0.789401078	0.902	0.773	7.21E-89	Prkcb	1	0
1.90E-87	0.920611521	0.794	0.55	3.30E-83	Gmds	1	0
3.19E-86	2.596587751	0.366	0.108	5.54E-82	Nrcam	1	0
6.05E-85	0.837213865	0.872	0.663	1.05E-80	Cpe	1	0
7.53E-82	4.917619008	0.193	0.006	1.31E-77	Gm33321	1	0
9.97E-81	4.054679375	0.213	0.016	1.73E-76	Rnf152	1	0
1.57E-77	1.208449357	0.715	0.501	2.73E-73	Kcnb2	1	0
2.13E-76	2.18565465	0.356	0.111	3.70E-72	Dusp10	1	0
7.11E-76	0.719359178	0.89	0.796	1.23E-71	Car10	1	0
1.02E-73	1.063288227	0.683	0.446	1.77E-69	G6pc2	1	0
2.21E-72	1.720114485	0.46	0.209	3.84E-68	Kcnj6	1	0
9.11E-72	1.493096675	0.53	0.297	1.58E-67	Mpzl1	1	0
5.41E-71	1.924200568	0.412	0.169	9.40E-67	Rgs17	1	0
6.60E-69	2.693660723	0.326	0.105	1.15E-64	Scn3a	1	0
2.90E-66	1.256851351	0.535	0.285	5.04E-62	2210408F21Rik	1	0
3.62E-66	1.197709213	0.61	0.366	6.29E-62	Sdk1	1	0
1.67E-62	0.588706259	0.946	0.914	2.90E-58	Ptprt	1	0
7.11E-62	3.897990201	0.169	0.014	1.24E-57	Diras2	1	0
1.05E-60	2.184659345	0.387	0.173	1.83E-56	Epb41l4a	1	0
1.45E-60	2.032025703	0.31	0.101	2.51E-56	Npepl1	1	0
8.90E-59	1.416860401	0.397	0.167	1.54E-54	Ell2	1	0
8.01E-57	1.431683577	0.766	0.701	1.39E-52	Ank	1	0
4.89E-56	0.683739244	0.758	0.566	8.48E-52	Fndc3b	1	0
6.65E-56	1.654040428	0.367	0.154	1.15E-51	E230016M11Rik	1	0
6.29E-55	0.713995961	0.776	0.604	1.09E-50	Ptprm	1	0
2.73E-54	5.132904543	0.131	0.004	4.73E-50	Dnah10	1	0
7.99E-54	1.633172153	0.326	0.122	1.39E-49	St8sia5	1	0
8.43E-54	2.412512699	0.218	0.049	1.46E-49	Col27a1	1	0
3.34E-53	2.000947392	0.321	0.124	5.79E-49	Tmtc1	1	0
4.26E-53	0.67909405	0.781	0.597	7.39E-49	Daam1	1	0
9.47E-51	0.859830353	0.718	0.547	1.64E-46	Gpd2	1	0
8.22E-50	1.466951664	0.345	0.145	1.43E-45	Abhd17c	1	0
2.02E-49	1.254621903	0.407	0.198	3.50E-45	Rap1b	1	0
1.36E-48	1.368192175	0.386	0.18	2.37E-44	Sorl1	1	0
1.77E-47	3.368679176	0.142	0.016	3.08E-43	Ttyh1	1	0
3.16E-47	1.431514589	0.354	0.159	5.49E-43	Scarb2	1	0
3.23E-47	2.034666467	0.237	0.071	5.61E-43	Dapp1	1	0
1.97E-46	0.899390046	0.576	0.363	3.43E-42	Gcnt2	1	0
2.93E-46	1.55706701	0.309	0.124	5.09E-42	Ppp4r4	1	0
2.59E-45	2.112052454	0.221	0.063	4.50E-41	Fmn1	1	0
5.79E-45	0.715430715	0.699	0.514	1.00E-40	Scg5	1	0
3.35E-44	0.961200746	0.94	0.905	5.82E-40	Cdk8	1	0
3.88E-43	0.942762203	0.536	0.337	6.74E-39	Lmo7	1	0
9.85E-43	1.047246685	0.486	0.294	1.71E-38	Dip2b	1	0
2.95E-42	0.871654638	0.844	0.822	5.12E-38	Lncpint	1	0
3.01E-42	1.004664256	0.501	0.308	5.23E-38	Castor2	1	0
1.33E-41	1.077399452	0.393	0.198	2.32E-37	Fh1	1	0
1.79E-41	1.432125527	0.316	0.139	3.11E-37	Ppp6r1	1	0
6.04E-41	1.072629491	0.407	0.215	1.05E-36	Ap3b2	1	0
6.76E-41	0.911680053	0.562	0.376	1.17E-36	Pcsk1	1	0
7.53E-41	0.860487881	0.528	0.332	1.31E-36	Asap1	1	0
1.28E-40	6.448883371	0.093	0.001	2.22E-36	Klhl1	1	0
1.04E-39	0.842361106	0.557	0.369	1.80E-35	Pik3r1	1	0
1.16E-39	1.145246425	0.6	0.436	2.02E-35	Prom1	1	0
1.52E-38	2.02063187	0.337	0.172	2.64E-34	Dlg2	1	0
2.40E-38	2.072577069	0.191	0.055	4.17E-34	Dcx	1	0
9.53E-38	1.203956265	0.366	0.19	1.65E-33	Inpp5f	1	0
1.23E-37	0.681352811	0.627	0.435	2.14E-33	Ptprn	1	0
2.46E-37	1.210939713	0.323	0.151	4.27E-33	6430548M08Rik	1	0
3.12E-37	1.128713123	0.407	0.225	5.42E-33	Kcnh1	1	0
4.19E-37	1.150465222	0.446	0.273	7.28E-33	Alcam	1	0
4.86E-37	1.21311192	0.357	0.183	8.43E-33	Camk2d	1	0
4.43E-35	1.985676962	0.209	0.072	7.69E-31	Clstn2	1	0
5.09E-35	4.523015101	0.087	0.004	8.83E-31	Gm15991	1	0
8.45E-35	2.089461659	0.153	0.036	1.47E-30	9630014M24Rik	1	0
1.78E-34	1.286067862	0.414	0.256	3.10E-30	Pkhd1	1	0
2.67E-34	1.442271582	0.389	0.226	4.63E-30	Wdr25	1	0
1.06E-33	1.346177178	0.316	0.16	1.85E-29	Prkar1a	1	0
1.16E-32	1.674066504	0.195	0.066	2.01E-28	Gm379	1	0
1.51E-32	1.18988215	0.304	0.148	2.62E-28	Wars	1	0
9.65E-32	1.072829619	0.334	0.174	1.67E-27	Trpc1	1	0
2.69E-31	0.964641914	0.548	0.387	4.67E-27	Ern1	1	0
8.14E-31	1.35029235	0.29	0.142	1.41E-26	4933432K03Rik	1	0
1.50E-30	1.07503957	0.34	0.182	2.61E-26	Mcu	1	0
1.64E-30	1.55247832	0.217	0.086	2.85E-26	Igsf5	1	0
1.80E-30	2.533899094	0.113	0.02	3.13E-26	Rad18	1	0
3.33E-30	1.617647751	0.25	0.113	5.78E-26	Dlgap2	1	0
3.44E-30	1.00748088	0.666	0.589	5.97E-26	Gabbr2	1	0
3.69E-30	3.309429955	0.189	0.075	6.41E-26	Peak1	1	0
6.32E-30	0.748335703	0.499	0.332	1.10E-25	Hdac4	1	0
1.70E-29	0.740552868	0.564	0.415	2.95E-25	Trak1	1	0
2.57E-29	4.399327547	0.073	0.003	4.46E-25	Gm31218	1	0
4.35E-29	0.925204829	0.48	0.329	7.56E-25	Slc16a12	1	0
4.62E-29	5.215960282	0.067	0.001	8.02E-25	Tafa4	1	0
5.08E-29	0.657280218	0.599	0.45	8.82E-25	Stard13	1	0
5.65E-29	0.91515797	0.537	0.4	9.82E-25	Ror2	1	0
7.24E-29	5.720634994	0.067	0.001	1.26E-24	Plat	1	0
8.51E-29	0.65907948	0.61	0.457	1.48E-24	Ntrk2	1	0
9.12E-29	0.756327058	0.496	0.336	1.58E-24	Ptbp3	1	0
3.61E-28	2.463053144	0.142	0.041	6.27E-24	Brinp2	1	0
8.50E-28	0.927868976	0.408	0.256	1.48E-23	Erich3	1	0
1.27E-27	2.717154426	0.121	0.029	2.21E-23	Crybb3	1	0
2.91E-27	1.113530135	0.299	0.157	5.06E-23	Ldlr	1	0
5.45E-27	2.564886642	0.341	0.228	9.46E-23	Gnas	1	0
7.63E-27	1.357425406	0.202	0.081	1.32E-22	Scel	1	0
7.67E-27	2.061802597	0.126	0.032	1.33E-22	Slc25a40	1	0
7.69E-27	0.652639421	0.468	0.298	1.33E-22	Entpd3	1	0
9.24E-27	2.388328548	0.129	0.034	1.60E-22	Pdyn	1	0
4.63E-26	1.373905959	0.203	0.084	8.04E-22	Stx12	1	0
8.71E-26	0.803924625	0.425	0.276	1.51E-21	Dlg1	1	0
1.37E-25	1.592277763	0.321	0.183	2.39E-21	Rnls	1	0
5.13E-25	1.808074057	0.135	0.041	8.91E-21	Pld1	1	0
6.07E-25	1.810362143	0.265	0.143	1.05E-20	Chgb	1	0
8.94E-24	0.952800474	0.299	0.165	1.55E-19	Slc39a11	1	0
1.80E-23	1.558349536	0.187	0.08	3.13E-19	Kcnn2	1	0
5.03E-23	2.16321882	0.103	0.025	8.74E-19	Gm1604a	1	0
1.03E-22	0.63439796	0.456	0.306	1.79E-18	Cyth1	1	0
3.24E-22	1.072060745	0.253	0.133	5.63E-18	Shroom2	1	0
3.42E-22	0.796510099	0.338	0.2	5.94E-18	Slc30a7	1	0
5.34E-22	1.76195846	0.116	0.034	9.27E-18	Tnfrsf23	1	0
1.30E-21	0.792240148	0.352	0.217	2.26E-17	Abca3	1	0
1.38E-21	0.64579747	0.507	0.371	2.40E-17	Mthfd1l	1	0
1.48E-21	0.878021158	0.364	0.231	2.57E-17	Gria3	1	0
1.55E-21	1.574414253	0.156	0.061	2.70E-17	Etv1	1	0
1.75E-21	1.409829747	0.18	0.078	3.04E-17	Fbxl5	1	0
2.97E-21	1.367491058	0.196	0.092	5.16E-17	Irs2	1	0
3.42E-21	1.69042406	0.121	0.038	5.94E-17	Slc16a6	1	0
3.48E-21	1.405467019	0.192	0.088	6.03E-17	Tnfrsf21	1	0
6.33E-21	0.628282026	0.586	0.461	1.10E-16	Pde4d	1	0
7.03E-21	3.16321882	0.063	0.007	1.22E-16	Zfp185	1	0
1.16E-20	1.057214205	0.24	0.126	2.02E-16	Gtdc1	1	0
1.23E-20	1.349215879	0.204	0.099	2.14E-16	Zswim6	1	0
1.24E-20	1.893140534	0.195	0.094	2.16E-16	Pappa2	1	0
1.47E-20	2.31631777	0.122	0.041	2.55E-16	Errfi1	1	0
1.91E-20	2.880517381	0.075	0.013	3.31E-16	Plcl1	1	0
4.81E-20	3.667523658	0.055	0.004	8.36E-16	Fbp1	1	0
7.31E-20	4.974952183	0.047	0.002	1.27E-15	Tacr3	1	0
8.13E-20	0.663197732	0.427	0.292	1.41E-15	Dop1b	1	0
9.96E-20	0.623252905	0.524	0.4	1.73E-15	Ptprd	1	0
3.26E-19	0.928638309	0.303	0.187	5.67E-15	ENSMUSG00000120042	1	0
3.34E-19	1.450565123	0.172	0.078	5.81E-15	Dner	1	0
4.09E-19	3.007373661	0.06	0.007	7.10E-15	Dclk1	1	0
5.58E-19	1.311462878	0.159	0.068	9.69E-15	Tle1	1	0
1.06E-18	0.983199543	0.26	0.148	1.84E-14	Btbd7	1	0
1.46E-18	2.351824527	0.22	0.126	2.54E-14	Mctp1	1	0
2.31E-18	1.216416904	0.173	0.08	4.01E-14	Gm40438	1	0
3.51E-18	2.35604235	0.082	0.02	6.09E-14	Sntg2	1	0
4.08E-18	0.815761845	0.292	0.176	7.09E-14	Pgap1	1	0
4.23E-18	2.069622101	0.083	0.021	7.34E-14	Gm38413	1	0
9.24E-18	1.259993695	0.139	0.057	1.60E-13	Optn	1	0
9.30E-18	0.620261397	0.404	0.278	1.61E-13	Mpp7	1	0
1.40E-17	2.618614057	0.068	0.013	2.43E-13	A430010J10Rik	1	0
3.85E-17	2.367963376	0.064	0.012	6.69E-13	Angpt2	1	0
4.81E-17	2.810976448	0.062	0.011	8.35E-13	Scn2a	1	0
6.46E-17	0.710916253	0.308	0.191	1.12E-12	Erp44	1	0
6.59E-17	2.05186436	0.094	0.03	1.14E-12	Mat2a	1	0
8.01E-17	3.737912986	0.047	0.004	1.39E-12	Gna14	1	0
1.32E-16	3.46107278	0.046	0.004	2.29E-12	Gm49164	1	0
1.53E-16	0.687462505	0.354	0.239	2.66E-12	Nmnat3	1	0
2.38E-16	0.921077011	0.21	0.113	4.14E-12	Myh9	1	0
2.55E-16	4.869157519	0.038	0.001	4.43E-12	Lama3	1	0
2.88E-16	1.342282829	0.134	0.057	5.01E-12	Noct	1	0
2.99E-16	1.744144939	0.098	0.033	5.19E-12	Nr4a2	1	0
3.89E-16	1.017212446	0.201	0.107	6.75E-12	Gm30173	1	0
4.65E-16	1.78333211	0.097	0.032	8.08E-12	Bag3	1	0
6.88E-16	0.801412912	0.266	0.161	1.20E-11	Fam174b	1	0
7.73E-16	0.980842576	0.278	0.173	1.34E-11	Rai2	1	0
7.98E-16	0.617988721	0.376	0.259	1.39E-11	Sytl5	1	0
1.26E-15	6.018020905	0.033	0	2.19E-11	Stom	1	0
1.27E-15	1.145700746	0.167	0.083	2.21E-11	Stk35	1	0
1.58E-15	1.475836863	0.111	0.042	2.74E-11	Gm49948	1	0
1.73E-15	0.932913485	0.254	0.154	3.00E-11	Creb1	1	0
2.06E-15	0.682546278	0.343	0.232	3.58E-11	Acyp2	1	0
3.35E-15	2.225178813	0.065	0.015	5.82E-11	Odc1	1	0
4.22E-15	1.022587202	0.17	0.086	7.33E-11	Acsl5	1	0
4.41E-15	0.832017695	0.369	0.266	7.65E-11	Egfr	1	0
4.60E-15	0.870891974	0.316	0.213	7.98E-11	Nek10	1	0
4.89E-15	0.781694678	0.273	0.171	8.48E-11	Sh3rf1	1	0
4.94E-15	0.60886944	0.417	0.305	8.57E-11	Tspan7	1	0
5.57E-15	2.395226331	0.059	0.012	9.67E-11	Ttc39c	1	0
5.79E-15	1.262026926	0.169	0.087	1.01E-10	Rasgrf2	1	0
7.43E-15	0.604102555	0.441	0.329	1.29E-10	Abhd2	1	0
8.79E-15	0.930558064	0.22	0.128	1.53E-10	Bcl2l1	1	0
3.48E-14	0.60174839	0.503	0.406	6.05E-10	Foxo1	1	0
3.53E-14	0.632015556	0.32	0.214	6.14E-10	Acap2	1	0
4.57E-14	0.828240362	0.212	0.121	7.93E-10	Macroh2a2	1	0
5.36E-14	1.371130655	0.121	0.053	9.31E-10	Myo1e	1	0
5.44E-14	2.336550423	0.052	0.01	9.44E-10	Gnasas1	1	0
5.49E-14	1.249626504	0.115	0.048	9.53E-10	Tent5a	1	0
6.12E-14	1.217080822	0.135	0.063	1.06E-09	Spink10	1	0
7.13E-14	1.445332716	0.243	0.157	1.24E-09	Ttr	1	0
8.37E-14	0.698285912	0.3	0.198	1.45E-09	Ptges	1	0
9.33E-14	0.992019449	0.32	0.228	1.62E-09	Atp1a1	1	0
9.71E-14	1.837448659	0.066	0.017	1.69E-09	Styk1	1	0
1.13E-13	0.732365337	0.264	0.167	1.96E-09	Zwint	1	0
1.14E-13	5.996647254	0.029	0	1.97E-09	Nptx2	1	0
1.20E-13	0.646520054	0.347	0.245	2.08E-09	Stxbp5	1	0
1.30E-13	0.845669166	0.211	0.122	2.26E-09	Cyth3	1	0
1.74E-13	1.343860512	0.118	0.052	3.03E-09	Cep128	1	0
1.94E-13	0.805299825	0.31	0.215	3.36E-09	Susd6	1	0
2.48E-13	0.596936687	0.353	0.248	4.31E-09	Stx18	1	0
2.65E-13	0.706218948	0.255	0.161	4.60E-09	Stt3a	1	0
2.78E-13	0.768286635	0.232	0.141	4.83E-09	Srbd1	1	0
4.61E-13	0.728676295	0.239	0.147	8.00E-09	Vmp1	1	0
4.64E-13	2.821328994	0.04	0.005	8.05E-09	Plekhg1	1	0
5.52E-13	1.786822586	0.084	0.03	9.58E-09	Pdk3	1	0
5.77E-13	0.692906879	0.424	0.335	1.00E-08	B830012L14Rik	1	0
5.79E-13	1.073097177	0.137	0.067	1.01E-08	Gpr45	1	0
5.90E-13	0.675872239	0.289	0.193	1.03E-08	Aox1	1	0
6.66E-13	1.896610732	0.068	0.02	1.16E-08	Rgs4	1	0
7.05E-13	0.90192591	0.198	0.116	1.22E-08	Txnrd1	1	0
7.94E-13	0.789822862	0.375	0.282	1.38E-08	Cpeb4	1	0
8.19E-13	5.018020905	0.028	0.001	1.42E-08	2610203C22Rik	1	0
8.35E-13	5.711917777	0.027	0	1.45E-08	5330439B14Rik	1	0
9.54E-13	1.179817091	0.122	0.057	1.66E-08	Ovol2	1	0
1.48E-12	0.585760861	0.321	0.223	2.57E-08	Ergic1	1	0
2.02E-12	1.147214115	0.12	0.056	3.51E-08	Tmem212	1	0
2.97E-12	0.837448659	0.248	0.162	5.16E-08	Adam10	1	0
3.11E-12	0.592113882	0.38	0.281	5.39E-08	Gfpt1	1	0
3.63E-12	0.591415413	0.421	0.324	6.30E-08	Tpd52	1	0
4.19E-12	0.870657358	0.179	0.102	7.28E-08	Stk26	1	0
4.39E-12	1.287627965	0.093	0.038	7.63E-08	4933440M02Rik	1	0
5.42E-12	1.506750355	0.079	0.029	9.41E-08	Enpep	1	0
5.50E-12	0.827600873	0.174	0.098	9.55E-08	Edrf1	1	0
5.64E-12	0.815694107	0.176	0.1	9.79E-08	Ppp2r2d	1	0
6.14E-12	5.630997782	0.025	0	1.07E-07	Glyat	1	0
6.17E-12	2.230314778	0.283	0.211	1.07E-07	Rn7sk	1	0
6.43E-12	0.665660914	0.244	0.155	1.12E-07	Itfg1	1	0
6.47E-12	0.728924202	0.214	0.13	1.12E-07	Hid1	1	0
6.67E-12	0.954274133	0.158	0.086	1.16E-07	St3gal1	1	0
6.69E-12	1.571015677	0.094	0.039	1.16E-07	Synpo2	1	0
7.08E-12	2.533899094	0.049	0.011	1.23E-07	Chsy3	1	0
7.20E-12	0.859881318	0.203	0.123	1.25E-07	Gm37899	1	0
8.29E-12	0.798813809	0.213	0.131	1.44E-07	Cask	1	0
1.11E-11	2.630997782	0.042	0.008	1.93E-07	Tc2n	1	0
1.43E-11	0.655351449	0.4	0.312	2.49E-07	Ctnna2	1	0
1.81E-11	3.345595563	0.029	0.002	3.14E-07	Gm16351	1	0
2.24E-11	0.599085281	0.307	0.217	3.89E-07	Abi1	1	0
2.30E-11	0.620217943	0.255	0.166	3.99E-07	Coro7	1	0
2.90E-11	0.601016785	0.328	0.238	5.03E-07	Fbxw7	1	0
3.63E-11	0.585154752	0.261	0.173	6.31E-07	Bicdl1	1	0
4.47E-11	1.82364286	0.058	0.017	7.76E-07	Rapgef5	1	0
4.89E-11	0.863113543	0.278	0.198	8.48E-07	Anxa4	1	0
6.93E-11	2.406291495	0.04	0.008	1.20E-06	Ryr3	1	0
7.92E-11	0.731707836	0.194	0.118	1.38E-06	Txlna	1	0
9.33E-11	0.702723557	0.251	0.169	1.62E-06	Ireb2	1	0
1.03E-10	0.697634975	0.215	0.136	1.78E-06	Usp6nl	1	0
1.03E-10	0.757289619	0.198	0.122	1.79E-06	Papss1	1	0
1.11E-10	1.115913106	0.125	0.065	1.93E-06	Pard6g	1	0
1.16E-10	1.651842036	0.06	0.019	2.02E-06	Rnaset2a	1	0
1.25E-10	3.717154426	0.027	0.002	2.16E-06	Gm16223	1	0
1.44E-10	1.429363921	0.065	0.022	2.49E-06	Eaf1	1	0
1.57E-10	2.201411974	0.045	0.011	2.73E-06	Blnk	1	0
1.73E-10	2.309069687	0.038	0.007	3.00E-06	Gzmk	1	0
1.79E-10	0.767406927	0.248	0.169	3.11E-06	Srsf7	1	0
2.16E-10	0.74812479	0.325	0.242	3.75E-06	Nt5c3	1	0
2.27E-10	0.947392502	0.179	0.109	3.95E-06	Pde4b	1	0
2.28E-10	0.992230174	0.355	0.283	3.96E-06	Spock1	1	0
2.76E-10	0.964735179	0.137	0.075	4.79E-06	Arhgap18	1	0
2.77E-10	1.290454009	0.075	0.03	4.81E-06	Rbm20	1	0
3.33E-10	1.392288798	0.075	0.03	5.78E-06	Gm13483	1	0
3.43E-10	0.636915672	0.317	0.234	5.96E-06	Gab2	1	0
3.54E-10	0.615133489	0.262	0.18	6.14E-06	Syn3	1	0
4.15E-10	0.633941057	0.252	0.172	7.20E-06	Cdan1	1	0
4.99E-10	1.659256042	0.053	0.016	8.66E-06	1700111N16Rik	1	0
5.02E-10	2.913280072	0.043	0.011	8.71E-06	Slc35f3	1	0
5.29E-10	0.851803952	0.148	0.084	9.18E-06	Slc25a25	1	0
6.84E-10	1.69609281	0.058	0.02	1.19E-05	Bcl2	1	0
7.11E-10	0.701893763	0.211	0.136	1.23E-05	Dach2	1	0
7.21E-10	0.691126557	0.213	0.138	1.25E-05	Stx16	1	0
7.94E-10	1.799973954	0.046	0.013	1.38E-05	Dusp4	1	0
8.81E-10	4.356822818	0.021	0.001	1.53E-05	Gm34068	1	0
8.86E-10	0.76932169	0.434	0.37	1.54E-05	Hap1	1	0
9.81E-10	2.193592469	0.04	0.01	1.70E-05	Nkain3	1	0
1.02E-09	1.12016055	0.091	0.042	1.78E-05	A330040F15Rik	1	0
1.37E-09	1.261474942	0.078	0.033	2.38E-05	Actr1b	1	0
1.39E-09	0.746133492	0.171	0.104	2.42E-05	Pdia6	1	0
1.48E-09	5.45412002	0.019	0	2.57E-05	Gm16152	1	0
1.49E-09	0.857556233	0.135	0.075	2.58E-05	Etv5	1	0
1.60E-09	1.010285256	0.165	0.101	2.78E-05	Fam163a	1	0
1.60E-09	0.890200326	0.129	0.071	2.79E-05	Lyzl4	1	0
1.65E-09	2.197344604	0.037	0.008	2.86E-05	Ugt1a8	1	0
1.80E-09	1.771860318	0.053	0.017	3.12E-05	5330439M10Rik	1	0
1.89E-09	0.749985818	0.198	0.128	3.29E-05	Sv2b	1	0
2.11E-09	0.672132911	0.196	0.125	3.66E-05	Tbc1d9	1	0
2.25E-09	0.78393315	0.172	0.106	3.90E-05	Dync1i1	1	0
2.31E-09	0.694628888	0.186	0.117	4.01E-05	Sec23b	1	0
2.32E-09	0.919751309	0.116	0.061	4.03E-05	Dock4	1	0
2.35E-09	1.190879941	0.275	0.212	4.08E-05	Dcdc5	1	0
2.43E-09	5.178485577	0.019	0	4.23E-05	Gm19689	1	0
2.49E-09	0.930558064	0.139	0.08	4.32E-05	Gpsm1	1	0
3.19E-09	0.944771923	0.101	0.05	5.54E-05	Trim11	1	0
3.29E-09	0.77171754	0.184	0.117	5.72E-05	Gls	1	0
3.32E-09	0.769495631	0.17	0.105	5.77E-05	Fer1l6	1	0
3.44E-09	3.228238612	0.032	0.006	5.97E-05	Sorcs1	1	0
3.87E-09	3.252486159	0.024	0.002	6.71E-05	Cfap58	1	0
4.01E-09	5.140011429	0.018	0	6.96E-05	Fam124a	1	0
4.08E-09	0.925804534	0.133	0.076	7.08E-05	Exoc6	1	0
5.14E-09	0.832525981	0.127	0.071	8.93E-05	Erp29	1	0
5.26E-09	0.762613426	0.327	0.252	9.14E-05	Abcc4	1	0
6.14E-09	0.766064026	0.181	0.116	1.07E-04	Hpgds	1	0
6.15E-09	0.730620493	0.196	0.128	1.07E-04	Jade1	1	0
6.23E-09	0.693229372	0.201	0.132	1.08E-04	Rell1	1	0
7.07E-09	1.618614057	0.05	0.016	1.23E-04	Zfand2a	1	0
7.40E-09	0.643459953	0.206	0.136	1.28E-04	Gm12962	1	0
7.44E-09	0.776606698	0.178	0.114	1.29E-04	Nxpe4	1	0
8.17E-09	0.836775917	0.128	0.072	1.42E-04	Wdr90	1	0
8.63E-09	1.699232518	0.044	0.013	1.50E-04	Nek6	1	0
9.06E-09	0.896069687	0.115	0.062	1.57E-04	Plk3	1	0
1.08E-08	0.663650649	0.257	0.185	1.88E-04	Zfp236	1	0
1.09E-08	5.100483065	0.017	0	1.89E-04	Fbp2	1	0
1.14E-08	0.745470337	0.31	0.239	1.98E-04	Tfrc	1	0
1.41E-08	0.605223367	0.204	0.135	2.44E-04	Pdcd6ip	1	0
1.50E-08	0.701076218	0.149	0.09	2.61E-04	Nceh1	1	0
1.54E-08	0.6780929	0.249	0.179	2.67E-04	Akap6	1	0
1.58E-08	0.598509929	0.357	0.287	2.74E-04	Mirg	1	0
1.65E-08	0.830031188	0.135	0.079	2.87E-04	Sybu	1	0
1.66E-08	1.014950251	0.087	0.042	2.88E-04	Fam210a	1	0
1.76E-08	1.52959575	0.051	0.017	3.06E-04	Spred3	1	0
1.81E-08	0.769885375	0.162	0.102	3.14E-04	Spc25	1	0
1.84E-08	0.942287356	0.169	0.109	3.20E-04	Arid5b	1	0
2.33E-08	2.152950485	0.033	0.007	4.05E-04	Ngef	1	0
2.83E-08	1.078838071	0.094	0.048	4.91E-04	Prickle2	1	0
3.24E-08	1.694117868	0.056	0.022	5.62E-04	Nostrin	1	0
3.64E-08	0.944363863	0.102	0.054	6.32E-04	Fam83g	1	0
3.64E-08	0.944104595	0.102	0.054	6.33E-04	Crybg1	1	0
3.96E-08	0.74725085	0.148	0.091	6.88E-04	Ppp1r21	1	0
4.61E-08	1.289639157	0.059	0.024	8.01E-04	Impg2	1	0
5.78E-08	2.077399452	0.031	0.007	0.001003096	Col6a3	1	0
7.58E-08	0.624931781	0.23	0.164	0.001315361	Tspan15	1	0
8.07E-08	0.781414624	0.199	0.138	0.001400952	Ctnnal1	1	0
8.13E-08	0.605831335	0.195	0.131	0.001411068	Rimkla	1	0
9.24E-08	3.215960282	0.019	0.002	0.001604123	Ednra	1	0
9.95E-08	0.823128988	0.147	0.092	0.001726669	Arhgap6	1	0
9.96E-08	2.82364286	0.023	0.003	0.001729489	Marchf11	1	0
1.20E-07	0.590583513	0.232	0.166	0.002078722	Eya1	1	0
1.29E-07	2.059841081	0.032	0.008	0.002240295	Shc4	1	0
1.33E-07	0.82867845	0.116	0.067	0.002304892	Amotl1	1	0
1.49E-07	0.889639409	0.255	0.191	0.002588798	Scg2	1	0
1.55E-07	0.697014955	0.131	0.078	0.002690641	Niban1	1	0
1.56E-07	0.680151266	0.15	0.094	0.002715225	Armc10	1	0
1.61E-07	0.762550265	0.123	0.073	0.002802633	Aldh5a1	1	0
1.71E-07	1.825860685	0.033	0.009	0.002976109	Astn2	1	0
1.78E-07	1.068061587	0.082	0.042	0.003094495	Mylip	1	0
1.89E-07	0.83363992	0.143	0.09	0.00327308	Shc1	1	0
2.12E-07	1.295130496	0.051	0.02	0.003676482	Il13ra1	1	0
2.15E-07	2.203576558	0.027	0.006	0.00372762	Chn2	1	0
2.18E-07	0.705997806	0.253	0.188	0.003782494	Ntm	1	0
2.27E-07	0.652839612	0.175	0.117	0.003934209	Cc2d2a	1	0
2.38E-07	1.304016459	0.055	0.023	0.004126613	Adam23	1	0
2.63E-07	1.994688401	0.022	0.003	0.004563725	Slc12a3	1	0
2.78E-07	0.671760651	0.158	0.103	0.004831769	P4hb	1	0
3.05E-07	1.737912986	0.046	0.017	0.00529088	Astn1	1	0
3.06E-07	1.004982905	0.084	0.044	0.005307319	Rab20	1	0
3.12E-07	2.630997782	0.019	0.002	0.005420098	Cebpd	1	0
3.25E-07	0.683545676	0.154	0.1	0.005635157	Gm12524	1	0
3.37E-07	1.079784072	0.08	0.041	0.005852734	Stambpl1	1	0
3.74E-07	0.760633062	0.118	0.07	0.006489492	Ngly1	1	0
3.85E-07	1.360545904	0.048	0.019	0.006677589	Gm49896	1	0
4.88E-07	2.345595563	0.023	0.004	0.008476812	Tmem179	1	0
4.91E-07	1.930558064	0.029	0.007	0.008526969	Gm34544	1	0
5.19E-07	1.371130655	0.052	0.021	0.0090035	Baiap2l2	1	0
5.91E-07	1.121699551	0.065	0.031	0.01025987	Iqck	1	0
5.92E-07	4.737912986	0.013	0	0.010276474	4933411E02Rik	1	0
5.92E-07	4.685445566	0.013	0	0.010278266	Acot12	1	0
6.27E-07	0.970086428	0.086	0.046	0.010878617	Ids	1	0
6.83E-07	2.100483065	0.021	0.003	0.011852872	Vav3	1	0
7.16E-07	1.309069687	0.05	0.02	0.012427687	Scd2	1	0
7.78E-07	1.981184137	0.028	0.007	0.013507069	Mir99ahg	1	0
8.09E-07	0.623982231	0.165	0.11	0.014038021	Sgk3	1	0
8.23E-07	0.586946142	0.179	0.122	0.01428041	Zbtb38	1	0
8.97E-07	1.252486159	0.05	0.021	0.015568804	Tmem86b	1	0
1.16E-06	2.356822818	0.021	0.004	0.020067897	Oxtr	1	0
1.20E-06	1.152950485	0.07	0.035	0.020795731	Dusp5	1	0
1.22E-06	2.284195018	0.022	0.004	0.021133863	Ros1	1	0
1.24E-06	2.100483065	0.022	0.004	0.021538096	4833422C13Rik	1	0
1.32E-06	0.702606117	0.108	0.064	0.022952167	Trmt61b	1	0
1.33E-06	3.515520564	0.015	0.001	0.023107159	Slc1a1	1	0
1.33E-06	3.630997782	0.015	0.001	0.023107162	Samd5	1	0
1.51E-06	0.607596149	0.211	0.154	0.026256959	Ldlrad3	1	0
1.53E-06	0.958392272	0.075	0.039	0.026626742	Platr25	1	0
1.61E-06	4.574414253	0.012	0	0.028012753	Gm15407	1	0
1.71E-06	0.745415317	0.116	0.071	0.029603715	Sqor	1	0
1.71E-06	1.345595563	0.033	0.011	0.029645843	Tph2	1	0
2.04E-06	2.050852297	0.034	0.011	0.035466779	Col25a1	1	0
2.15E-06	1.364960888	0.045	0.019	0.037379484	Gm14546	1	0
2.17E-06	0.767059331	0.1	0.058	0.03765884	Clptm1l	1	0
2.19E-06	0.605157777	0.16	0.108	0.037943206	Efl1	1	0
2.23E-06	0.765498817	0.1	0.058	0.038780165	Kpnb1	1	0
2.42E-06	1.072577069	0.062	0.03	0.042001067	Ezr	1	0
2.57E-06	0.930558064	0.072	0.038	0.044637782	Emilin1	1	0
2.67E-06	5.515520564	0.012	0	0.046277768	Ccdc33	1	0
1.90E-88	0.26399917	1	1	3.31E-84	Malat1	0	0
2.40E-60	0.362609781	0.984	0.98	4.17E-56	Nav2	0	0
4.05E-57	-0.46911381	0.931	0.947	7.03E-53	Zbtb20	0	0
2.99E-55	0.54955973	0.918	0.861	5.19E-51	Ero1b	0	0
4.40E-52	-0.535308134	0.805	0.905	7.65E-48	Prkn	0	0
2.89E-47	0.559723908	0.881	0.801	5.02E-43	Sorbs2	0	0
1.17E-46	-0.448160591	0.884	0.957	2.04E-42	Auts2	0	0
5.59E-35	-0.571587152	0.731	0.809	9.70E-31	Srrm2	0	0
4.24E-34	-0.479758571	0.771	0.864	7.37E-30	Tspan5	0	0
5.39E-34	-0.467127705	0.75	0.85	9.36E-30	Tjp1	0	0
6.91E-34	0.501229119	0.766	0.606	1.20E-29	Arhgap26	0	0
8.29E-33	0.419620646	0.847	0.701	1.44E-28	Ica1	0	0
1.52E-31	-0.510051987	0.657	0.767	2.64E-27	Rps6ka2	0	0
2.13E-28	0.56066272	0.638	0.482	3.69E-24	Sec24d	0	0
3.27E-28	-0.421987076	0.811	0.859	5.67E-24	Glis3	0	0
1.91E-27	-0.354149358	0.862	0.912	3.31E-23	Kcnmb2	0	0
1.53E-26	-0.559389485	0.492	0.636	2.65E-22	Ankrd12	0	0
2.23E-25	0.493991668	0.737	0.62	3.88E-21	Frmd5	0	0
2.66E-25	-0.425158345	0.628	0.745	4.62E-21	Mast4	0	0
1.19E-24	-0.400276327	0.748	0.812	2.06E-20	Foxp1	0	0
1.46E-24	-0.431131518	0.532	0.691	2.53E-20	Rph3al	0	0
1.74E-24	0.421792793	0.715	0.578	3.02E-20	Arfgef3	0	0
2.57E-24	-0.480229963	0.576	0.707	4.46E-20	Nol4	0	0
1.59E-23	-0.434465419	0.685	0.782	2.76E-19	Smyd3	0	0
3.82E-23	-0.444206602	0.645	0.743	6.63E-19	Utrn	0	0
7.89E-23	-0.576401925	0.411	0.558	1.37E-18	Tox3	0	0
8.15E-23	-0.559366647	0.381	0.532	1.42E-18	Fras1	0	0
8.88E-23	-0.286765036	0.925	0.966	1.54E-18	Kcnip1	0	0
1.53E-22	-0.477116644	0.532	0.656	2.66E-18	Inpp4a	0	0
2.14E-22	-0.470137116	0.55	0.671	3.71E-18	Unc80	0	0
2.63E-22	-0.267555703	0.958	0.978	4.56E-18	Cadps	0	0
3.23E-22	-0.523727806	0.562	0.668	5.60E-18	Prrc2c	0	0
3.67E-22	-0.449037614	0.607	0.713	6.38E-18	Zmynd8	0	0
5.55E-22	-0.530870511	0.489	0.61	9.63E-18	Slc9a7	0	0
9.53E-22	0.489418462	0.722	0.623	1.66E-17	Snap25	0	0
3.39E-21	-0.569012946	0.346	0.495	5.88E-17	Fhod3	0	0
4.38E-21	-0.364944595	0.803	0.863	7.60E-17	Ccser1	0	0
9.40E-21	-0.433010421	0.468	0.618	1.63E-16	Ppm1h	0	0
3.72E-20	-0.373022666	0.756	0.822	6.46E-16	Trio	0	0
5.72E-20	-0.434767223	0.38	0.533	9.94E-16	Magi2	0	0
6.15E-20	-0.579873551	0.41	0.536	1.07E-15	Srek1	0	0
7.87E-20	0.412194419	0.758	0.661	1.37E-15	Slc8a1	0	0
8.28E-20	-0.236509096	0.938	0.94	1.44E-15	Cacna1d	0	0
9.88E-20	-0.456501893	0.655	0.741	1.72E-15	Erc2	0	0
2.32E-19	0.461534147	0.522	0.375	4.02E-15	Stat3	0	0
2.47E-19	0.225966238	0.979	0.941	4.29E-15	Dst	0	0
2.50E-19	-0.485123352	0.41	0.55	4.35E-15	Syt7	0	0
8.06E-19	0.297530335	0.881	0.806	1.40E-14	Fbxl17	0	0
9.25E-19	-0.58416307	0.405	0.523	1.61E-14	Ppp4r1l-ps.1	0	0
3.10E-18	-0.569668214	0.387	0.507	5.38E-14	Tnrc6b	0	0
5.19E-18	0.555084668	0.569	0.458	9.01E-14	Nfasc	0	0
6.53E-18	0.547602744	0.535	0.418	1.13E-13	Dock9	0	0
6.65E-18	-0.553142019	0.366	0.493	1.15E-13	Prrc2b	0	0
7.21E-18	0.581483827	0.458	0.331	1.25E-13	Zfp462	0	0
1.90E-17	0.528905505	0.469	0.336	3.30E-13	Mapk8ip3	0	0
2.89E-17	-0.342270644	0.679	0.756	5.01E-13	Baz2b	0	0
3.63E-17	-0.314246377	1	1	6.30E-13	Rn18s-rs5	0	0
4.45E-17	-0.395565948	0.534	0.647	7.72E-13	Ksr2	0	0
4.53E-17	-0.202708467	0.977	0.986	7.87E-13	Pclo	0	0
7.26E-17	0.535488981	0.636	0.534	1.26E-12	Stk32a	0	0
9.85E-17	0.254544049	0.85	0.74	1.71E-12	Exoc4	0	0
1.08E-16	0.343669952	0.758	0.655	1.87E-12	Tmem108	0	0
1.46E-16	-0.206282244	0.833	0.913	2.54E-12	Nrxn1	0	0
1.53E-16	-0.308680029	0.561	0.708	2.66E-12	Esrrg	0	0
1.80E-16	-0.405504315	0.586	0.674	3.13E-12	Ncor1	0	0
2.06E-16	-0.538460615	0.325	0.451	3.58E-12	Nedd4l	0	0
2.30E-16	-0.498895125	0.422	0.534	4.00E-12	Rsrp1	0	0
3.80E-16	0.545101555	0.559	0.449	6.59E-12	Ext1	0	0
3.91E-16	-0.354400044	0.757	0.809	6.78E-12	Nktr	0	0
4.08E-16	0.26979835	0.933	0.865	7.08E-12	Tmem163	0	0
4.20E-16	-0.276452703	0.901	0.917	7.30E-12	Prkca	0	0
7.08E-16	0.521587415	0.666	0.589	1.23E-11	Ece1	0	0
1.19E-15	0.552160034	0.408	0.287	2.07E-11	Ssh2	0	0
3.16E-15	-0.430414279	0.557	0.654	5.48E-11	Dlgap1	0	0
3.52E-15	-0.424075862	0.461	0.581	6.11E-11	Cyfip2	0	0
3.65E-15	-0.499967679	0.358	0.477	6.34E-11	Cpq	0	0
4.85E-15	0.500582607	0.471	0.352	8.42E-11	Lcorl	0	0
1.00E-14	-0.360435192	0.494	0.606	1.74E-10	Fnip2	0	0
1.01E-14	-0.296192956	0.386	0.511	1.75E-10	Tenm3	0	0
1.10E-14	0.327607794	0.991	0.994	1.90E-10	Pcsk2	0	0
1.16E-14	0.579889383	0.368	0.257	2.02E-10	Ctnnbl1	0	0
1.23E-14	-0.216374753	0.891	0.928	2.13E-10	Msi2	0	0
1.35E-14	0.549467896	0.481	0.379	2.34E-10	Upf3b	0	0
1.88E-14	0.505232258	0.518	0.42	3.26E-10	Scfd2	0	0
2.04E-14	0.417522126	0.596	0.491	3.55E-10	Ldlrad4	0	0
2.29E-14	0.237384719	0.866	0.791	3.98E-10	Mcc	0	0
2.55E-14	0.498384652	0.438	0.322	4.43E-10	Zfp407	0	0
2.85E-14	-0.560724459	0.246	0.356	4.94E-10	Ssbp3	0	0
2.87E-14	0.406740106	0.65	0.549	4.99E-10	Farp1	0	0
3.56E-14	0.551574277	0.437	0.326	6.18E-10	Parva	0	0
3.79E-14	-0.155192106	0.987	0.986	6.57E-10	Cacna1c	0	0
4.18E-14	-0.503015387	0.314	0.427	7.25E-10	Fnip1	0	0
4.49E-14	-0.579694043	0.244	0.354	7.79E-10	Nt5c2	0	0
4.66E-14	0.388399059	0.647	0.557	8.09E-10	Lrba	0	0
5.09E-14	-0.426932098	0.503	0.591	8.84E-10	Tnrc6a	0	0
5.21E-14	0.526297963	0.491	0.386	9.05E-10	Slco3a1	0	0
6.14E-14	0.480612293	0.453	0.338	1.07E-09	Mapre2	0	0
1.05E-13	-0.546639239	0.286	0.393	1.82E-09	Plekha5	0	0
1.05E-13	-0.507834832	0.403	0.503	1.83E-09	Ins1	0	0
1.54E-13	-0.536449426	0.318	0.425	2.67E-09	Scnn1b	0	0
2.28E-13	0.193168833	0.946	0.902	3.95E-09	Snd1	0	0
2.84E-13	0.475671052	0.474	0.366	4.93E-09	Efcab1	0	0
2.97E-13	-0.433066232	0.448	0.548	5.16E-09	Ncoa1	0	0
3.85E-13	-0.332099216	0.608	0.699	6.69E-09	0610040J01Rik	0	0
4.39E-13	0.382635114	0.674	0.601	7.62E-09	Akap13	0	0
5.16E-13	-0.536318367	0.293	0.396	8.95E-09	Rbm5	0	0
5.17E-13	-0.306042425	0.581	0.694	8.98E-09	Rcan2	0	0
5.27E-13	-0.582719469	0.233	0.336	9.16E-09	Bcas3	0	0
7.40E-13	0.466416369	0.443	0.332	1.28E-08	Plch1	0	0
8.57E-13	-0.549260933	0.294	0.395	1.49E-08	Wdfy3	0	0
1.11E-12	0.207272735	0.94	0.907	1.93E-08	Sdk2	0	0
1.29E-12	-0.394752671	0.613	0.673	2.24E-08	Fmn2	0	0
2.04E-12	-0.340880261	0.584	0.666	3.54E-08	Phf21a	0	0
2.11E-12	0.450027265	0.512	0.411	3.66E-08	Syn2	0	0
2.11E-12	-0.399807664	0.459	0.552	3.67E-08	Huwe1	0	0
2.75E-12	-0.55937783	0.232	0.331	4.77E-08	Vps13a	0	0
5.34E-12	-0.477240227	0.417	0.507	9.26E-08	Akap9	0	0
5.53E-12	0.525677179	0.461	0.367	9.60E-08	5330434G04Rik	0	0
6.37E-12	-0.400291726	0.415	0.515	1.11E-07	Setd5	0	0
7.63E-12	-0.229933765	0.824	0.841	1.33E-07	Macf1	0	0
7.67E-12	0.243981439	0.829	0.752	1.33E-07	Atp8b1	0	0
8.40E-12	0.420732066	0.771	0.773	1.46E-07	Sgcz	0	0
9.83E-12	-0.359063799	0.489	0.582	1.71E-07	Kmt2c	0	0
1.02E-11	0.572664471	0.316	0.221	1.76E-07	Rgs9	0	0
1.30E-11	0.550391024	0.585	0.517	2.25E-07	Clasp2	0	0
1.99E-11	-0.480041736	0.342	0.433	3.45E-07	Hnrnpu	0	0
2.17E-11	-0.331162839	0.552	0.636	3.76E-07	Rbm39	0	0
2.25E-11	-0.208308033	0.811	0.89	3.90E-07	Sntg1	0	0
2.71E-11	-0.438675746	0.372	0.468	4.70E-07	Scaper	0	0
2.88E-11	-0.483931195	0.301	0.398	5.00E-07	Agpat3	0	0
3.33E-11	0.579650902	0.319	0.227	5.79E-07	Slc10a7	0	0
3.79E-11	0.318438148	0.608	0.506	6.59E-07	Anks1	0	0
4.58E-11	-0.451085089	0.321	0.423	7.94E-07	Usp29	0	0
6.04E-11	-0.536093543	0.217	0.309	1.05E-06	Npepps	0	0
6.38E-11	-0.576881067	0.214	0.304	1.11E-06	Sfpq	0	0
6.62E-11	0.458607018	0.498	0.404	1.15E-06	Cpeb3	0	0
7.46E-11	-0.516900913	0.281	0.372	1.30E-06	Ap1s2	0	0
8.02E-11	0.506278412	0.344	0.25	1.39E-06	Txndc11	0	0
1.07E-10	-0.234720573	0.268	0.371	1.86E-06	Slco1a6	0	0
1.08E-10	-0.382683202	0.466	0.554	1.87E-06	Atrnl1	0	0
1.25E-10	-0.552174654	0.221	0.311	2.17E-06	Enox1	0	0
1.51E-10	-0.371356242	0.327	0.427	2.63E-06	Zmiz1	0	0
1.65E-10	-0.411504588	0.299	0.397	2.86E-06	Zfhx3	0	0
1.72E-10	-0.548882468	0.3	0.385	2.99E-06	Rnf217	0	0
1.87E-10	0.483923719	0.448	0.357	3.25E-06	Frmd4a	0	0
2.37E-10	0.371802457	0.619	0.548	4.12E-06	Rgs7	0	0
2.40E-10	0.447485475	0.442	0.353	4.18E-06	Gng4	0	0
2.48E-10	0.394818078	0.493	0.405	4.31E-06	Unc13b	0	0
2.54E-10	0.418527085	0.438	0.345	4.42E-06	Wdpcp	0	0
2.88E-10	-0.395545707	0.346	0.44	5.01E-06	Pcbp3	0	0
3.62E-10	0.258174631	0.879	0.852	6.28E-06	Cacna1a	0	0
3.81E-10	0.565969587	0.338	0.254	6.62E-06	Etv6	0	0
3.86E-10	0.552609883	0.258	0.175	6.70E-06	Lrp8	0	0
3.97E-10	0.408081297	0.418	0.321	6.89E-06	Arhgap21	0	0
4.07E-10	0.217483501	0.982	0.99	7.06E-06	Meg3	0	0
4.39E-10	-0.37396965	0.458	0.541	7.62E-06	Kidins220	0	0
4.63E-10	0.530470906	0.372	0.286	8.04E-06	Itgav	0	0
5.48E-10	0.556102375	0.298	0.213	9.51E-06	Lrpprc	0	0
6.31E-10	-0.582723529	0.219	0.301	1.10E-05	Gstz1	0	0
7.52E-10	0.553928626	0.266	0.183	1.31E-05	Actn1	0	0
7.53E-10	-0.378156933	0.468	0.549	1.31E-05	Itpkb	0	0
8.41E-10	-0.346603212	0.455	0.543	1.46E-05	Scg3	0	0
8.42E-10	0.511212723	0.352	0.266	1.46E-05	Rasal2	0	0
8.90E-10	0.478045859	0.32	0.232	1.54E-05	Tasp1	0	0
9.24E-10	-0.544569885	0.217	0.301	1.60E-05	Arhgef28	0	0
1.00E-09	-0.249178425	0.616	0.699	1.74E-05	Setbp1	0	0
1.17E-09	-0.333105104	0.434	0.523	2.03E-05	Mtss1	0	0
1.42E-09	-0.305404596	0.485	0.575	2.46E-05	Rbpms	0	0
1.54E-09	-0.464461542	0.293	0.378	2.67E-05	Rock1	0	0
1.59E-09	-0.208974282	0.864	0.863	2.76E-05	Klhl32	0	0
1.61E-09	-0.428336358	0.304	0.391	2.80E-05	Asxl2	0	0
1.78E-09	-0.443009268	0.305	0.393	3.09E-05	Myo18a	0	0
2.53E-09	-0.49686316	0.271	0.354	4.38E-05	Pnn	0	0
2.61E-09	0.574568133	0.258	0.181	4.52E-05	Glt1d1	0	0
2.68E-09	-0.429736471	0.323	0.409	4.65E-05	Papola	0	0
3.10E-09	0.460424597	0.399	0.316	5.37E-05	Lrrfip2	0	0
3.22E-09	0.504746093	0.296	0.214	5.59E-05	Kif5c	0	0
3.62E-09	0.298031938	0.526	0.428	6.29E-05	Tcf12	0	0
3.72E-09	-0.543373125	0.163	0.239	6.46E-05	Gm1043	0	0
3.72E-09	-0.474390618	0.259	0.342	6.46E-05	Akt3	0	0
3.95E-09	-0.535704759	0.228	0.308	6.85E-05	Casz1	0	0
4.24E-09	0.475847257	0.349	0.266	7.35E-05	Rapgef2	0	0
4.82E-09	0.419032482	0.357	0.27	8.37E-05	Atp8a1	0	0
4.87E-09	-0.516678258	0.208	0.287	8.46E-05	Glg1	0	0
4.95E-09	0.454371909	0.318	0.235	8.59E-05	Fgd4	0	0
6.57E-09	0.540010234	0.232	0.159	1.14E-04	Hyou1	0	0
7.09E-09	0.266886633	0.785	0.712	1.23E-04	Myt1l	0	0
7.34E-09	0.547429812	0.226	0.152	1.27E-04	Gdap2	0	0
8.47E-09	-0.47004597	0.557	0.61	1.47E-04	Camk1d	0	0
8.51E-09	0.577208871	0.463	0.392	1.48E-04	Nup93	0	0
9.75E-09	-0.314983984	0.56	0.635	1.69E-04	Tmem178b	0	0
1.06E-08	-0.441195338	0.285	0.366	1.84E-04	Specc1l	0	0
1.26E-08	-0.399877813	0.361	0.445	2.19E-04	Adk	0	0
1.29E-08	-0.511786782	0.225	0.302	2.24E-04	Ttll7	0	0
1.38E-08	-0.229172786	0.726	0.785	2.39E-04	Gm6999	0	0
1.49E-08	-0.511300926	0.2	0.276	2.59E-04	Abcd3	0	0
1.57E-08	-0.359993228	0.347	0.431	2.73E-04	Braf	0	0
1.59E-08	0.530180871	0.245	0.171	2.76E-04	Baiap2l1	0	0
1.60E-08	-0.522749453	0.268	0.343	2.77E-04	Thoc2	0	0
1.60E-08	-0.502059513	0.217	0.293	2.78E-04	Baz1b	0	0
1.63E-08	-0.528582718	0.212	0.287	2.84E-04	Prkar1b	0	0
1.64E-08	0.334350806	0.494	0.411	2.85E-04	Camkmt	0	0
1.82E-08	0.246809147	0.617	0.539	3.16E-04	Fam219a	0	0
1.86E-08	0.331171628	0.528	0.453	3.24E-04	Ablim1	0	0
2.04E-08	-0.553786472	0.173	0.245	3.54E-04	Nectin3	0	0
2.06E-08	-0.254081618	0.681	0.734	3.58E-04	Cacna2d1	0	0
2.12E-08	0.477354151	0.327	0.249	3.67E-04	Dnajc6	0	0
2.21E-08	-0.457102997	0.25	0.329	3.83E-04	Rabep1	0	0
2.25E-08	-0.553236448	0.186	0.258	3.90E-04	Hnrnph1	0	0
2.25E-08	0.374072267	0.655	0.608	3.91E-04	Cdh8	0	0
2.26E-08	-0.477985674	0.243	0.32	3.93E-04	Ewsr1	0	0
2.27E-08	-0.526356076	0.176	0.249	3.94E-04	Mdm4	0	0
2.32E-08	0.343730411	0.557	0.491	4.03E-04	Dtnb	0	0
2.32E-08	0.571764675	0.23	0.159	4.03E-04	Rbm47	0	0
2.36E-08	0.557584624	0.243	0.171	4.10E-04	Gnai3	0	0
2.46E-08	-0.556863503	0.193	0.264	4.28E-04	Rbbp6	0	0
2.70E-08	0.325009001	0.539	0.46	4.69E-04	Atp2a3	0	0
2.99E-08	-0.278773524	0.562	0.628	5.19E-04	Ctdspl	0	0
3.02E-08	0.385483964	0.425	0.343	5.24E-04	Umad1	0	0
3.07E-08	0.503807144	0.259	0.186	5.33E-04	Map3k2	0	0
3.16E-08	0.468859126	0.343	0.268	5.48E-04	Dgkh	0	0
3.16E-08	0.36549512	0.409	0.324	5.49E-04	Arfgap3	0	0
3.41E-08	-0.425081522	0.297	0.374	5.92E-04	Crebbp	0	0
3.62E-08	0.420192445	0.592	0.547	6.28E-04	Chst11	0	0
3.80E-08	-0.456300902	0.241	0.318	6.60E-04	Smarcc2	0	0
3.97E-08	-0.322577881	0.431	0.508	6.90E-04	Nsd1	0	0
4.04E-08	0.253646348	0.589	0.495	7.01E-04	Rbfox2	0	0
4.10E-08	-0.398362105	0.397	0.471	7.11E-04	Prpf4b	0	0
4.17E-08	-0.389224759	0.293	0.373	7.24E-04	Ano6	0	0
4.81E-08	-0.388960663	0.385	0.457	8.35E-04	Nipbl	0	0
5.38E-08	-0.253381486	0.729	0.77	9.33E-04	Atxn1	0	0
6.38E-08	-0.364530282	0.312	0.395	0.001108252	Hadh	0	0
6.87E-08	-0.349730024	0.423	0.495	0.001192581	Btrc	0	0
7.06E-08	-0.518852479	0.192	0.262	0.001225894	Rlf	0	0
7.09E-08	-0.58448042	0.153	0.218	0.001230869	Arglu1	0	0
7.56E-08	0.467280066	0.287	0.213	0.001312444	Ppat	0	0
7.69E-08	0.370398954	0.315	0.235	0.001334567	Unc13a	0	0
7.72E-08	-0.309251411	0.295	0.38	0.001339891	Atp2b2	0	0
7.91E-08	0.340320621	0.436	0.352	0.00137266	2900026A02Rik	0	0
8.09E-08	-0.445966528	0.226	0.301	0.001405383	D630024D03Rik	0	0
8.16E-08	-0.469858253	0.25	0.324	0.0014159	Adgrb3	0	0
8.70E-08	-0.392321991	0.271	0.349	0.001509779	Jak1	0	0
9.11E-08	-0.395353545	0.303	0.38	0.001581642	Csnk1a1	0	0
9.11E-08	-0.321040133	0.414	0.49	0.001582237	Vps13c	0	0
9.15E-08	0.336196865	0.366	0.282	0.001588602	Iqgap1	0	0
9.27E-08	-0.438048405	0.321	0.391	0.001609289	Eif4g1	0	0
9.27E-08	0.570918803	0.205	0.14	0.001609727	Susd1	0	0
9.68E-08	0.21435103	0.778	0.718	0.001680441	Syt13	0	0
1.02E-07	-0.520510082	0.162	0.229	0.001764851	Sirpa	0	0
1.05E-07	0.219792551	0.645	0.554	0.001825127	Tbc1d1	0	0
1.10E-07	0.210312632	0.579	0.48	0.001902471	Fam135a	0	0
1.12E-07	-0.459533079	0.248	0.32	0.001940798	Fbrsl1	0	0
1.21E-07	-0.271581934	0.731	0.757	0.002105547	Ins2	0	0
1.23E-07	0.371633424	0.465	0.389	0.002141194	Diaph2	0	0
1.27E-07	-0.372578001	0.313	0.39	0.002207925	Nfat5	0	0
1.31E-07	-0.576401925	0.163	0.228	0.002280325	Mapt	0	0
1.35E-07	0.538121993	0.253	0.186	0.002344295	Crybg3	0	0
1.39E-07	0.295116011	0.489	0.406	0.002408764	Pik3c2a	0	0
1.43E-07	-0.293759235	0.669	0.704	0.002485115	Golga4	0	0
1.44E-07	-0.560428289	0.142	0.206	0.002491886	Tsc1	0	0
1.46E-07	-0.333207006	0.404	0.482	0.002538796	Zfhx2	0	0
1.48E-07	-0.342389462	0.316	0.394	0.002570905	Vps13d	0	0
1.51E-07	-0.489119823	0.183	0.252	0.002614695	Rabl6	0	0
1.55E-07	-0.333721655	0.421	0.492	0.002692418	Slc6a6	0	0
1.58E-07	-0.486881926	0.215	0.284	0.002744206	Ylpm1	0	0
1.62E-07	-0.357225932	0.374	0.444	0.00281982	Prune2	0	0
1.67E-07	-0.515067755	0.241	0.309	0.002898035	Chd4	0	0
1.67E-07	-0.285540616	0.405	0.488	0.002904634	Kif1a	0	0
1.68E-07	-0.425983786	0.221	0.294	0.002922341	Ppp1r12a	0	0
1.73E-07	0.568988119	0.211	0.147	0.003002834	Glce	0	0
1.81E-07	-0.513787268	0.196	0.264	0.003140803	Vps37a	0	0
2.01E-07	-0.522281468	0.162	0.227	0.00349135	Mthfd1	0	0
2.27E-07	-0.124048267	0.556	0.643	0.003943146	Slc16a10	0	0
2.37E-07	0.476661481	0.27	0.2	0.004110836	Bckdhb	0	0
2.37E-07	0.372592295	0.38	0.303	0.004117896	Ncald	0	0
2.42E-07	-0.561295033	0.121	0.18	0.004203399	Rif1	0	0
2.58E-07	0.415060383	0.327	0.253	0.004480769	Ror1	0	0
2.65E-07	0.351943529	0.383	0.305	0.004608157	Gpr39	0	0
2.66E-07	0.405327563	0.409	0.338	0.004615634	Kif21a	0	0
2.66E-07	-0.477526675	0.201	0.269	0.004625349	Rsf1	0	0
3.00E-07	0.458489619	0.256	0.188	0.005213214	Oxct1	0	0
3.44E-07	0.564659967	0.206	0.145	0.005973596	Rcor3	0	0
3.61E-07	0.507471015	0.348	0.283	0.006267242	Stxbp6	0	0
3.66E-07	0.583826578	0.168	0.111	0.006354113	Siah2	0	0
3.91E-07	0.463253255	0.237	0.171	0.006784012	Arhgef17	0	0
3.93E-07	-0.575177746	0.127	0.186	0.006827972	Bicral	0	0
4.02E-07	0.243946669	0.569	0.485	0.006971218	Trappc9	0	0
4.44E-07	0.46338776	0.288	0.219	0.007705787	Zfp568	0	0
4.51E-07	-0.347342652	0.38	0.448	0.007836368	Wls	0	0
4.72E-07	-0.281633989	0.388	0.468	0.008191082	Psd3	0	0
4.88E-07	0.182001285	0.752	0.685	0.008468483	Gbf1	0	0
5.03E-07	-0.370764827	0.32	0.392	0.008732542	Elavl4	0	0
5.26E-07	0.429056474	0.247	0.18	0.009139772	Rpn2	0	0
5.51E-07	-0.35675434	0.291	0.366	0.009565944	Mical2	0	0
5.65E-07	-0.480289206	0.2	0.265	0.009802236	Uaca	0	0
6.01E-07	-0.364982767	0.298	0.37	0.010434405	Pcnx	0	0
6.33E-07	0.515520564	0.234	0.171	0.010993423	Crtc3	0	0
6.36E-07	-0.282382519	0.553	0.609	0.011038075	Sobp	0	0
6.37E-07	-0.429585789	0.256	0.323	0.011059769	Fus	0	0
6.60E-07	0.187031025	0.719	0.635	0.011462255	Unc79	0	0
6.88E-07	0.433943982	0.296	0.227	0.0119375	Kif16b	0	0
7.35E-07	0.408996345	0.293	0.224	0.0127588	Rhbdd1	0	0
8.00E-07	-0.584015109	0.12	0.176	0.013897173	Mbtd1	0	0
8.22E-07	-0.342401556	0.354	0.431	0.014273739	Nav1	0	0
8.31E-07	-0.413028912	0.284	0.351	0.014433152	Dmxl2	0	0
8.56E-07	-0.05330984	0.532	0.629	0.014855244	Galnt18	0	0
9.05E-07	0.462571684	0.242	0.178	0.015712257	Spred2	0	0
9.49E-07	0.435392233	0.354	0.284	0.016467926	Zc3h3	0	0
9.80E-07	0.309192579	0.455	0.379	0.017008619	Plxna2	0	0
1.00E-06	0.526491682	0.191	0.133	0.017381284	Sugp1	0	0
1.01E-06	0.478693908	0.39	0.326	0.017471385	Limch1	0	0
1.01E-06	-0.393570939	0.297	0.364	0.017520709	Klhl7	0	0
1.04E-06	-0.518674356	0.239	0.303	0.018095875	Dapk1	0	0
1.04E-06	-0.496256603	0.149	0.208	0.018100806	Araf	0	0
1.04E-06	-0.497583023	0.201	0.264	0.018137093	Zmynd11	0	0
1.09E-06	0.328940304	0.458	0.392	0.018925997	Creb3l2	0	0
1.09E-06	-0.477034623	0.164	0.226	0.01893866	Dnajc24	0	0
1.13E-06	-0.422113555	0.252	0.318	0.019639956	Pkd1	0	0
1.15E-06	0.488312606	0.234	0.172	0.019918545	Sec24b	0	0
1.18E-06	-0.418320562	0.283	0.347	0.020542143	5033421B08Rik	0	0
1.24E-06	0.279420724	0.481	0.403	0.021477152	Cobll1	0	0
1.25E-06	0.207557841	0.584	0.506	0.021710885	Nsd3	0	0
1.26E-06	0.554894803	0.187	0.13	0.021852461	Nck1	0	0
1.29E-06	0.569860399	0.192	0.135	0.022432677	Eda	0	0
1.30E-06	0.442567964	0.232	0.17	0.022529071	Edem3	0	0
1.38E-06	-0.505297907	0.121	0.177	0.024001153	P2rx4	0	0
1.45E-06	-0.414639811	0.226	0.293	0.025150959	Tet3	0	0
1.51E-06	0.486624419	0.236	0.175	0.026180462	Rap1gds1	0	0
1.52E-06	-0.559326115	0.129	0.185	0.026392414	Pik3r3	0	0
1.54E-06	0.341626661	0.359	0.286	0.026808761	Ush1c	0	0
1.57E-06	0.226751785	0.802	0.768	0.027292917	Pip5k1b	0	0
1.59E-06	0.515520564	0.195	0.138	0.027541549	Cdc42se2	0	0
1.61E-06	0.277046087	0.476	0.405	0.02788226	Zfp148	0	0
1.65E-06	-0.280770691	0.376	0.45	0.028575489	Fam135b	0	0
1.67E-06	-0.469411988	0.18	0.242	0.028971275	Dennd4a	0	0
1.70E-06	-0.388203525	0.333	0.397	0.029584317	Chd2	0	0
1.76E-06	-0.288107665	0.317	0.389	0.030605317	Tmem132b	0	0
1.85E-06	-0.353467239	0.394	0.454	0.032075405	Dync2h1	0	0
1.90E-06	-0.468668921	0.172	0.233	0.032968514	Cuedc1	0	0
1.93E-06	-0.044130848	0.577	0.68	0.03343034	Chga	0	0
1.98E-06	0.467407624	0.27	0.207	0.034351641	Fam20c	0	0
2.00E-06	-0.520821283	0.144	0.2	0.034731909	Luc7l	0	0
2.00E-06	-0.171218243	0.854	0.869	0.034753669	Rhobtb1	0	0
2.01E-06	-0.320980703	0.397	0.463	0.034920666	Ppm1b	0	0
2.11E-06	-0.32260765	0.317	0.388	0.036616201	Gpatch8	0	0
2.16E-06	0.493025927	0.173	0.118	0.037515952	Rab1a	0	0
2.23E-06	0.583225423	0.168	0.116	0.03869991	Tpp2	0	0
2.26E-06	-0.566228626	0.127	0.181	0.039312601	Rc3h1	0	0
2.35E-06	-0.387778045	0.259	0.326	0.04085888	Tut4	0	0
2.38E-06	0.494611575	0.199	0.142	0.041347003	Ap1g1	0	0
2.45E-06	-0.448874233	0.237	0.299	0.042541172	Zfp638	0	0
2.54E-06	-0.48238097	0.165	0.224	0.044168302	Fnbp4	0	0
2.57E-06	-0.286540058	0.411	0.481	0.044674631	Nedd4	0	0
2.58E-06	0.511518634	0.227	0.169	0.044855081	Dok5	0	0
2.64E-06	-0.501090398	0.179	0.238	0.045902923	Zranb2	0	0
2.66E-06	0.57279537	0.163	0.111	0.046259163	Dennd11	0	0
2.69E-06	0.550785894	0.168	0.116	0.046741802	Pdia3	0	0
2.77E-06	0.427549642	0.239	0.177	0.048069285	Uba5	0	0
2.82E-06	-0.409670848	0.228	0.292	0.04889208	Rbm33	0	0
2.88E-06	-0.811945714	0.052	0.091	0.050026093	Fbxo3	0	0
2.88E-06	0.496706254	0.194	0.138	0.050054158	Edem1	0	0
2.89E-06	-1.106916642	0.028	0.059	0.050115964	H2-DMa	0	0
2.92E-06	-1.274556366	0.018	0.043	0.050610787	Inpp5k	0	0
2.99E-06	-1.321829098	0.017	0.042	0.051860419	Traf6	0	0
2.99E-06	-1.1752366	0.023	0.051	0.051973633	Ilf2	0	0
3.02E-06	-0.395857422	0.293	0.356	0.05236784	Ccdc88a	0	0
3.04E-06	-1.280008922	0.017	0.042	0.052864148	Tle2	0	0
3.05E-06	-0.627736487	0.09	0.138	0.052907781	Depdc5	0	0
3.05E-06	-1.769881655	0.008	0.027	0.053000113	Gm47962	0	0
3.10E-06	-0.870133128	0.046	0.083	0.053778598	Gm10563	0	0
3.13E-06	-1.976332532	0.006	0.023	0.054376964	ENSMUSG00000121378	0	0
3.14E-06	0.210643478	0.801	0.763	0.054589039	Prlr	0	0
3.16E-06	-1.344064316	0.015	0.039	0.054909698	Gm31166	0	0
3.25E-06	0.552312596	0.189	0.134	0.056418595	Crem	0	0
3.29E-06	-0.414524589	0.273	0.336	0.057057949	Mtmr3	0	0
3.29E-06	0.800335486	0.117	0.073	0.057092606	Pola1	0	0
3.31E-06	1.303367328	0.046	0.02	0.057451341	Gm6225	0	0
3.32E-06	-1.584015109	0.01	0.031	0.057678204	Clns1a	0	0
3.33E-06	-0.474322821	0.183	0.243	0.057869795	Tle3	0	0
3.35E-06	-1.140995197	0.029	0.06	0.05819909	BC051142	0	0
3.40E-06	-2.133572274	0.005	0.022	0.058967597	L3mbtl2	0	0
3.41E-06	-0.313860664	0.315	0.383	0.059178317	Cdc42bpa	0	0
3.42E-06	-0.488301147	0.186	0.245	0.059319706	Dicer1	0	0
3.43E-06	-2.927422931	0.002	0.015	0.05951446	Ckb	0	0
3.43E-06	-2.036275072	0.005	0.022	0.059624202	Radil	0	0
3.46E-06	0.525716331	0.173	0.12	0.060145372	Nploc4	0	0
3.47E-06	-0.919301587	0.039	0.074	0.060260101	Gria2	0	0
3.51E-06	1.725738272	0.029	0.008	0.060857914	Dusp14	0	0
3.53E-06	-1.680876648	0.009	0.029	0.06136234	Ankra2	0	0
3.54E-06	-0.96091748	0.034	0.066	0.061442604	Slc12a5	0	0
3.55E-06	-1.713298126	0.007	0.026	0.061679055	Lysmd2	0	0
3.56E-06	-0.651910582	0.094	0.142	0.061864093	Itpr3	0	0
3.63E-06	-0.279922037	0.398	0.467	0.063083968	Slc22a23	0	0
3.63E-06	0.869157519	0.077	0.042	0.063096768	Hirip3	0	0
3.66E-06	-0.48536534	0.193	0.252	0.063542912	Gprasp1	0	0
3.71E-06	-0.622961389	0.1	0.148	0.064327234	Ints3	0	0
3.71E-06	1.483408379	0.067	0.034	0.064384586	Lrrtm4	0	0
3.71E-06	-1.177501682	0.022	0.05	0.064470154	Xntrpc	0	0
3.75E-06	-0.654404437	0.083	0.128	0.065127192	Avl9	0	0
3.76E-06	-1.420914307	0.014	0.038	0.065274583	Zfp90	0	0
3.77E-06	-3.654404437	0.001	0.012	0.065481189	Gm44511	0	0
3.79E-06	-1.4012855	0.014	0.038	0.065735917	Vps72	0	0
3.79E-06	-1.344064316	0.015	0.039	0.065771745	Zfp956	0	0
3.79E-06	-0.915529253	0.042	0.077	0.065819145	Rmnd5a	0	0
3.82E-06	0.366924072	0.281	0.215	0.066292044	Pcdhga10	0	0
3.88E-06	-0.967080219	0.036	0.069	0.067354163	4930555F03Rik	0	0
3.90E-06	-0.718534775	0.065	0.106	0.067736432	Ddhd2	0	0
3.91E-06	0.877446727	0.076	0.041	0.067900268	4930404H11Rik	0	0
3.94E-06	-2.184919154	0.004	0.02	0.068398123	Gm37607	0	0
3.94E-06	-0.85221122	0.046	0.082	0.068399472	Nod1	0	0
3.95E-06	-0.252122945	0.424	0.501	0.068582498	Zfp608	0	0
3.98E-06	1.630997782	0.031	0.01	0.069028015	Arrdc4	0	0
4.06E-06	-0.53178515	0.129	0.182	0.070532797	Ythdc1	0	0
4.07E-06	-2.354844155	0.004	0.019	0.070690839	Insyn2a	0	0
4.09E-06	-1.193430654	0.019	0.045	0.070993998	Epo	0	0
4.10E-06	-2.278895302	0.004	0.019	0.071097906	Cmpk2	0	0
4.11E-06	-0.406016807	0.186	0.247	0.071432694	Trpm7	0	0
4.12E-06	-0.648668068	0.084	0.13	0.071548914	Zfp664	0	0
4.13E-06	-1.335722002	0.018	0.043	0.071623453	Mrps6	0	0
4.15E-06	-2.391370031	0.003	0.018	0.072017709	H2az2	0	0
4.16E-06	-0.788889769	0.056	0.094	0.072248477	Wnk2	0	0
4.20E-06	-0.9642597	0.031	0.063	0.072880363	Tyw1	0	0
4.26E-06	-0.891799022	0.04	0.075	0.073916698	Gsn	0	0
4.31E-06	-1.219684572	0.02	0.047	0.074805351	Stat5a	0	0
4.31E-06	1.103889667	0.053	0.024	0.074835493	Slc66a2	0	0
4.32E-06	-1.15517181	0.024	0.052	0.075075211	Khnyn	0	0
4.35E-06	-1.196553854	0.018	0.043	0.075444959	Noc2l	0	0
4.37E-06	-1.297710924	0.017	0.041	0.075933294	ENSMUSG00000121277	0	0
4.56E-06	0.526871489	0.156	0.106	0.079173155	Ssr1	0	0
4.58E-06	3.059841081	0.015	0.002	0.079509698	Plpp1	0	0
4.61E-06	-1.463007905	0.043	0.077	0.080070276	Hsph1	0	0
4.65E-06	-1.628869345	0.009	0.029	0.080745173	Wdr81	0	0
4.71E-06	-1.149169129	0.022	0.049	0.081816006	Rps24	0	0
4.80E-06	0.438577244	0.24	0.18	0.083418904	Cstf3	0	0
4.81E-06	-0.153982525	0.345	0.424	0.083486245	Synpr	0	0
4.84E-06	-0.550740878	0.125	0.177	0.083963322	Clk4	0	0
4.92E-06	-3.239366938	0.001	0.013	0.085412529	Dnajc4	0	0
4.92E-06	-3.239366938	0.001	0.013	0.085412529	Angptl6	0	0
5.18E-06	0.711917777	0.108	0.066	0.089921831	Pabpc1	0	0
5.19E-06	-0.755333346	0.063	0.103	0.09017867	Pcsk6	0	0
5.20E-06	-0.550331983	0.135	0.188	0.090305306	Brd8	0	0
5.31E-06	-1.54587998	0.011	0.032	0.09212459	Cln3	0	0
5.34E-06	-0.980632669	0.033	0.064	0.092723171	1700112D23Rik	0	0
5.38E-06	-0.685700568	0.075	0.118	0.09343851	Ddx3y	0	0
5.45E-06	-0.255356669	0.539	0.592	0.094611402	Fto	0	0
5.52E-06	-2.036275072	0.005	0.022	0.095762439	Arhgap29	0	0
5.59E-06	0.352116899	0.345	0.282	0.097122981	Stim1	0	0
5.61E-06	-0.819035139	0.044	0.079	0.097436705	Trim3	0	0
5.63E-06	-0.551232479	0.109	0.158	0.09771152	Yars	0	0
5.72E-06	-0.106436144	0.665	0.758	0.099269996	Sphkap	0	0
5.81E-06	0.940682281	0.067	0.035	0.100863943	Ctsb	0	0
5.82E-06	-3.069441936	0.002	0.014	0.101122954	Hectd2os	0	0
5.84E-06	1.849939603	0.031	0.01	0.101429746	Sema3e	0	0
5.87E-06	-0.511584666	0.14	0.194	0.101867068	Hnrnpdl	0	0
5.90E-06	0.517531289	0.175	0.123	0.102435777	Sec23ip	0	0
5.91E-06	-0.425287802	0.203	0.262	0.102686715	Rtn4rl1	0	0
5.99E-06	0.475321736	0.307	0.248	0.104028405	Sh3kbp1	0	0
6.01E-06	-0.734574786	0.068	0.109	0.104280479	Esyt1	0	0
6.04E-06	-0.637330924	0.083	0.127	0.104889161	Aftph	0	0
6.11E-06	-1.216283325	0.02	0.046	0.106152155	Dzip1	0	0
6.12E-06	0.407717275	0.244	0.185	0.106273922	Tbc1d15	0	0
6.22E-06	0.432878976	0.28	0.22	0.108011595	Ift57	0	0
6.33E-06	0.13439868	0.917	0.901	0.109833614	Cntnap2	0	0
6.40E-06	-1.682418813	0.008	0.027	0.111183993	Atg14	0	0
6.42E-06	-2.184919154	0.004	0.02	0.111458532	Hcn3	0	0
6.44E-06	-2.147444448	0.004	0.02	0.111836118	Rsph9	0	0
6.48E-06	-2.654404437	0.002	0.015	0.112534157	Ech1	0	0
6.52E-06	0.596984665	0.272	0.216	0.11319925	Scn9a	0	0
6.54E-06	-3.593003892	0.001	0.012	0.113502067	Ndufs7	0	0
6.54E-06	-3.593003892	0.001	0.012	0.113502067	Samd1	0	0
6.59E-06	-0.564206628	0.108	0.157	0.114370098	Ccdc50	0	0
6.63E-06	0.818912708	0.084	0.048	0.115125013	Sdcbp	0	0
6.70E-06	-0.642627269	0.081	0.125	0.11624468	Epn2	0	0
6.73E-06	-1.193430654	0.019	0.045	0.116906211	Mir6236	0	0
6.74E-06	-0.707767663	0.054	0.091	0.117069332	Cntrob	0	0
6.80E-06	0.196574904	0.532	0.449	0.118106994	Zfand3	0	0
6.80E-06	-2.528873555	0.003	0.016	0.118109491	Pdlim7	0	0
6.80E-06	0.811913567	0.108	0.067	0.118124556	Hopx	0	0
6.81E-06	0.209940464	0.487	0.404	0.118218862	Chchd3	0	0
6.82E-06	-1.435091409	0.013	0.034	0.118344702	1700030K09Rik	0	0
6.82E-06	-2.484479436	0.003	0.016	0.118384045	Lrp3	0	0
6.84E-06	1.129337928	0.05	0.023	0.118757655	Tmem71	0	0
6.87E-06	-2.391370031	0.003	0.017	0.119318709	Slc25a5-ps	0	0
6.87E-06	-2.391370031	0.003	0.017	0.119318709	1810034E14Rik	0	0
6.89E-06	-2.349549856	0.003	0.017	0.119639492	Ctsf	0	0
6.97E-06	-1.121280868	0.019	0.045	0.120969105	Snx15	0	0
7.04E-06	-0.306525248	0.445	0.5	0.122234633	Ash1l	0	0
7.10E-06	-1.628869345	0.009	0.029	0.123323521	Hemk1	0	0
7.14E-06	-1.860855315	0.006	0.023	0.1240224	Enpp5	0	0
7.14E-06	-1.860855315	0.006	0.023	0.1240224	Haghl	0	0
7.15E-06	-1.069441936	0.025	0.052	0.124219796	Qtrt1	0	0
7.27E-06	-0.383615191	0.225	0.286	0.126155525	Strbp	0	0
7.29E-06	4.389989682	0.011	0	0.126538571	Gm13373	0	0
7.30E-06	-0.860495046	0.044	0.079	0.126690595	Strada	0	0
7.38E-06	-1.769881655	0.008	0.026	0.128186766	Pex6	0	0
7.40E-06	-0.734257745	0.061	0.1	0.128450525	Tmf1	0	0
7.42E-06	2.223339813	0.02	0.004	0.128777258	Morc1	0	0
7.49E-06	0.890368974	0.081	0.046	0.129979982	Stimate	0	0
7.62E-06	-0.94206263	0.035	0.066	0.132287964	Nfe2l1	0	0
7.63E-06	-4.391370031	0	0.01	0.132432434	Gm8234	0	0
7.64E-06	-0.284541865	0.503	0.557	0.132717412	Arhgef12	0	0
7.73E-06	0.504713809	0.189	0.137	0.13412532	Ndufs4	0	0
7.85E-06	-0.786854733	0.052	0.088	0.13633269	Uhrf1bp1	0	0
7.98E-06	1.36549512	0.036	0.014	0.138595932	Gm14532	0	0
8.02E-06	-1.91074419	0.006	0.022	0.139296755	Ulk3	0	0
8.05E-06	-0.208783559	0.329	0.405	0.139677606	Cux2	0	0
8.07E-06	0.719053958	0.093	0.055	0.140166463	Pals2	0	0
8.11E-06	-1.476617318	0.011	0.032	0.140851353	Camk1g	0	0
8.17E-06	-0.797637321	0.05	0.085	0.141763137	Rexo1	0	0
8.17E-06	-0.504161802	0.129	0.181	0.141877836	Arid4a	0	0
8.17E-06	-1.150971822	0.021	0.047	0.141904705	Zfp945	0	0
8.23E-06	-1.415216773	0.011	0.032	0.142928129	Klhl42	0	0
8.28E-06	0.617882282	0.108	0.067	0.143733566	Eif1a	0	0
8.34E-06	-1.425585747	0.012	0.033	0.144717046	Ubqln4	0	0
8.36E-06	-0.609457031	0.079	0.122	0.145077383	Stk38	0	0
8.39E-06	-0.750912418	0.052	0.088	0.145718374	R74862	0	0
8.42E-06	-0.422750446	0.183	0.241	0.146142601	Dock7	0	0
8.43E-06	-0.256665141	0.462	0.524	0.1463744	Apbb2	0	0
8.45E-06	-1.130842481	0.023	0.049	0.146673337	Zfp362	0	0
8.48E-06	-0.34213944	0.284	0.348	0.147250695	Cep350	0	0
8.51E-06	1.244218543	0.042	0.017	0.147775849	Tmem116	0	0
8.55E-06	-1.284454827	0.012	0.033	0.148428314	Kif17	0	0
8.62E-06	-0.921343297	0.027	0.055	0.149599375	Chst9	0	0
8.62E-06	-0.9244936	0.032	0.062	0.149641705	Adh1	0	0
8.66E-06	0.364145959	0.269	0.208	0.150415119	Apex2	0	0
8.84E-06	-0.620134535	0.067	0.108	0.153396478	Kdm7a	0	0
8.85E-06	0.460728092	0.22	0.165	0.153710612	Setd3	0	0
8.90E-06	1.47945131	0.035	0.013	0.154584724	Insig1	0	0
8.91E-06	-1.967562322	0.005	0.021	0.154654498	Gm4673	0	0
9.00E-06	-0.764587355	0.061	0.1	0.15623276	Acss2	0	0
9.07E-06	-0.644656461	0.088	0.133	0.15739876	P4ha1	0	0
9.11E-06	-0.301787138	0.307	0.374	0.158151174	Smg1	0	0
9.24E-06	-0.398333979	0.223	0.282	0.160431144	Enah	0	0
9.25E-06	-0.393344973	0.25	0.311	0.160516875	Isl1	0	0
9.30E-06	-1.248765636	0.017	0.04	0.161438056	Lacc1	0	0
9.35E-06	-0.985610346	0.031	0.06	0.162398981	Faah	0	0
9.38E-06	0.538838154	0.438	0.396	0.162834629	Nav3	0	0
9.40E-06	0.521069398	0.22	0.166	0.16317668	Rras2	0	0
9.44E-06	-0.169303882	0.608	0.674	0.163913406	Negr1	0	0
9.50E-06	-1.101150796	0.022	0.048	0.164919825	Pde4c	0	0
9.56E-06	-0.607291841	0.081	0.125	0.165916417	Hadha	0	0
9.58E-06	-0.928843606	0.034	0.065	0.166253522	Fbxo44	0	0
9.68E-06	0.370284847	0.288	0.227	0.168130122	Eps15l1	0	0
9.75E-06	-2.03291606	0.005	0.02	0.169363656	Mrps21	0	0
9.76E-06	-1.492653367	0.011	0.031	0.16942732	Slc22a17	0	0
9.80E-06	-1.654404437	0.008	0.027	0.170075147	Slc26a8	0	0
9.88E-06	-1.816675866	0.007	0.024	0.171479219	Arfrp1	0	0
9.93E-06	-1.054335044	0.023	0.05	0.172371924	Pnma8b	0	0
9.95E-06	-1.484479436	0.012	0.032	0.172826631	Igsf21	0	0
9.96E-06	-2.876796858	0.002	0.014	0.17290127	Gm45083	0	0
9.99E-06	-0.737297445	0.062	0.101	0.173471764	Mapk8ip2	0	0
1.00E-05	-0.678550524	0.078	0.12	0.174317318	Gtpbp2	0	0
1.01E-05	-0.557796113	0.104	0.151	0.174578118	Ppp1r37	0	0
1.01E-05	-0.786854733	0.052	0.087	0.175140206	Msl1	0	0
1.01E-05	-1.438675746	0.012	0.032	0.175205868	Unc93b1	0	0
1.01E-05	-1.413396338	0.013	0.034	0.176093645	Ctbp2	0	0
1.03E-05	-0.528873555	0.129	0.18	0.179009026	C2cd3	0	0
1.04E-05	0.239735636	0.454	0.381	0.179927425	Faf1	0	0
1.04E-05	0.502920528	0.159	0.11	0.179960993	Snx12	0	0
1.05E-05	-0.583403668	0.115	0.163	0.181717311	Atf7ip	0	0
1.05E-05	-0.70989955	0.065	0.104	0.182422343	Trpm2	0	0
1.05E-05	-2.108970301	0.004	0.019	0.18243685	Scnn1g	0	0
1.05E-05	-2.108970301	0.004	0.019	0.18243685	Tha1	0	0
1.05E-05	-2.108970301	0.004	0.019	0.18243685	Mfap1a	0	0
1.06E-05	-0.957549056	0.031	0.061	0.183302195	Galnt9	0	0
1.06E-05	0.503294262	0.201	0.148	0.183321128	Msra	0	0
1.06E-05	-0.401797403	0.183	0.24	0.184179027	D5Ertd579e	0	0
1.07E-05	-0.766049793	0.058	0.095	0.18642175	Tmem94	0	0
1.08E-05	-0.945867251	0.033	0.064	0.187575766	Zfp512b	0	0
1.09E-05	-0.876796858	0.035	0.066	0.189346574	Dusp16	0	0
1.09E-05	-0.710711878	0.066	0.105	0.189855705	Ncapd3	0	0
1.09E-05	1.133649929	0.049	0.022	0.189991564	Gm37728	0	0
1.09E-05	-2.605494837	0.002	0.015	0.19007112	Kcnmb1	0	0
1.10E-05	-0.384604743	0.312	0.37	0.190174868	Dis3l2	0	0
1.10E-05	-0.576979465	0.087	0.131	0.190648511	Zfyve9	0	0
1.11E-05	2.837448659	0.019	0.004	0.193055103	Star	0	0
1.11E-05	-0.453430999	0.174	0.23	0.193070299	Xpr1	0	0
1.13E-05	-1.860855315	0.006	0.023	0.195623543	Ring1	0	0
1.13E-05	-1.828433837	0.006	0.023	0.196512419	Dyrk1b	0	0
1.13E-05	-3.593003892	0.001	0.011	0.196721672	4930581F22Rik	0	0
1.13E-05	-3.528873555	0.001	0.011	0.196840531	Fam221a	0	0
1.13E-05	-0.754568599	0.05	0.085	0.196870754	Zcchc8	0	0
1.14E-05	-0.758654399	0.061	0.099	0.197407606	Peds1	0	0
1.14E-05	-0.582564435	0.097	0.143	0.197466732	Tom1	0	0
1.14E-05	1.667523658	0.023	0.006	0.19768119	Dock2	0	0
1.14E-05	-0.734257745	0.061	0.099	0.197901073	Akap7	0	0
1.14E-05	0.245181358	0.438	0.367	0.198386511	Rab3gap2	0	0
1.16E-05	-0.436058849	0.173	0.229	0.201993048	Mta3	0	0
1.16E-05	0.29185334	0.366	0.3	0.202047176	Ddx50	0	0
1.17E-05	-1.510014528	0.01	0.03	0.203318489	Paf1	0	0
1.18E-05	0.67202505	0.105	0.065	0.204615316	Btbd8	0	0
1.20E-05	0.952697041	0.08	0.046	0.208078313	Cpeb2	0	0
1.20E-05	-0.443120406	0.168	0.223	0.208532957	Arid2	0	0
1.20E-05	-0.950294671	0.04	0.072	0.208982338	Egln1	0	0
1.21E-05	4.788539059	0.01	0	0.209444727	Loxhd1	0	0
1.21E-05	0.544751276	0.163	0.115	0.21074336	Entpd7	0	0
1.21E-05	-1.340743958	0.014	0.036	0.210809875	Bckdha	0	0
1.22E-05	0.751852177	0.09	0.054	0.21267778	Paip2b	0	0
1.23E-05	-1.425585747	0.012	0.033	0.21408116	Tsacc	0	0
1.24E-05	-0.286364417	0.517	0.56	0.214636779	Ddx17	0	0
1.27E-05	-0.741387739	0.059	0.097	0.220413576	Thoc1	0	0
1.27E-05	-0.16709813	0.377	0.455	0.221141989	Adgrl3	0	0
1.28E-05	-0.351522098	0.387	0.439	0.222107421	Acin1	0	0
1.29E-05	-1.677124514	0.009	0.027	0.223722098	Pdzrn3	0	0
1.29E-05	-0.497614838	0.122	0.172	0.224344695	Gm49542	0	0
1.30E-05	-1.599956653	0.009	0.027	0.225342124	Aga	0	0
1.32E-05	-0.485709879	0.141	0.193	0.229476015	Celsr3	0	0
1.33E-05	-4.31736945	0	0.01	0.23056747	Slc25a21	0	0
1.33E-05	-4.31736945	0	0.01	0.23056747	1700001G01Rik	0	0
1.33E-05	-0.787670968	0.046	0.081	0.231760156	Polb	0	0
1.35E-05	-1.717140192	0.007	0.024	0.234293768	Gm16023	0	0
1.37E-05	-0.583243408	0.092	0.137	0.237143936	Nprl3	0	0
1.37E-05	-0.50699423	0.149	0.2	0.237346906	Hnrnpl	0	0
1.39E-05	-1.580403856	0.01	0.029	0.24051811	Cables1	0	0
1.39E-05	-0.549434877	0.113	0.161	0.241439583	Rab12	0	0
1.39E-05	0.364369229	0.274	0.215	0.241686481	Xpo6	0	0
1.39E-05	-1.554868764	0.01	0.029	0.24178332	Glb1l	0	0
1.40E-05	-1.278895302	0.016	0.038	0.242322736	Tspan33	0	0
1.40E-05	-1.278895302	0.016	0.038	0.242322736	Adprm	0	0
1.40E-05	-1.528873555	0.01	0.029	0.243346045	Mib2	0	0
1.40E-05	-1.528873555	0.01	0.029	0.243346045	Gtf3c2	0	0
1.42E-05	-0.89697474	0.035	0.065	0.246437976	Ubxn2a	0	0
1.42E-05	-1.152857945	0.021	0.046	0.246765578	Zkscan7	0	0
1.43E-05	-1.931938413	0.005	0.021	0.248070078	Gm26918	0	0
1.43E-05	-1.47154038	0.014	0.035	0.248089914	Rflna	0	0
1.45E-05	-0.851441284	0.041	0.073	0.252081031	Suds3	0	0
1.45E-05	-0.855317131	0.043	0.076	0.252556664	Fam227a	0	0
1.46E-05	-3.069441936	0.001	0.012	0.25317074	Nme5	0	0
1.46E-05	-3.069441936	0.001	0.012	0.25317074	C920006O11Rik.1	0	0
1.46E-05	-1.1026088	0.021	0.046	0.253512665	Rad9b	0	0
1.46E-05	-1.492653367	0.011	0.03	0.253625645	Clip4	0	0
1.47E-05	-1.181916666	0.018	0.042	0.255681706	Cdk2ap1	0	0
1.49E-05	-0.509456101	0.135	0.186	0.259257214	Zdhhc17	0	0
1.50E-05	-0.633940335	0.068	0.108	0.260238457	Flcn	0	0
1.51E-05	-0.908379504	0.035	0.066	0.261341013	Cfap97	0	0
1.52E-05	-1.654404437	0.008	0.026	0.264458109	Caps2	0	0
1.53E-05	-0.445199448	0.234	0.29	0.265585395	Rsrc2	0	0
1.54E-05	-1.173778596	0.02	0.044	0.268007916	Mcrip1	0	0
1.57E-05	-2.03291606	0.005	0.02	0.272572614	Tmsb15l	0	0
1.57E-05	3.837448659	0.016	0.003	0.272908003	Cfap299	0	0
1.57E-05	-1.139831264	0.02	0.044	0.2734282	Zdhhc8	0	0
1.58E-05	-1.057760131	0.03	0.059	0.274658583	Bsg	0	0
1.59E-05	0.441519983	0.193	0.141	0.275661452	Dhdds	0	0
1.59E-05	-0.355701524	0.299	0.358	0.275734999	Golim4	0	0
1.60E-05	-0.637953916	0.073	0.113	0.277053557	Clk2	0	0
1.60E-05	-0.362978431	0.254	0.313	0.277352909	Kmt2d	0	0
1.60E-05	-0.917438843	0.034	0.064	0.277729497	Zfp646	0	0
1.61E-05	0.644850157	0.177	0.129	0.278851989	9030622O22Rik	0	0
1.63E-05	-0.667887666	0.071	0.11	0.282817258	Eml1	0	0
1.64E-05	-0.76068923	0.054	0.089	0.284516525	Foxk1	0	0
1.66E-05	1.227539801	0.041	0.017	0.289009869	Sowahc	0	0
1.67E-05	-0.508726982	0.144	0.194	0.290744223	Tmem150c	0	0
1.70E-05	0.679300826	0.101	0.063	0.294914118	Sec11c	0	0
1.70E-05	-2.769881655	0.002	0.013	0.295080894	Grm5	0	0
1.70E-05	-2.769881655	0.002	0.013	0.295080894	Gm13166	0	0
1.71E-05	-2.069441936	0.004	0.019	0.29687538	Psma4	0	0
1.71E-05	-2.069441936	0.004	0.019	0.29687538	Eif4e3	0	0
1.71E-05	-0.560830322	0.103	0.148	0.297195169	Gga2	0	0
1.73E-05	-1.264992745	0.015	0.037	0.300970443	Lonrf1	0	0
1.75E-05	-0.668276612	0.068	0.107	0.303821438	Mau2	0	0
1.76E-05	-1.154833428	0.02	0.045	0.30604878	Ro60	0	0
1.77E-05	-0.21976572	0.66	0.695	0.307160188	Hivep3	0	0
1.77E-05	-1.484479436	0.01	0.029	0.307386068	Gm5577	0	0
1.78E-05	-0.879617377	0.036	0.067	0.309097418	2900005J15Rik	0	0
1.78E-05	-1.713298126	0.008	0.025	0.309386328	Mob3c	0	0
1.79E-05	-0.727522366	0.054	0.09	0.310744626	Evi5l	0	0
1.79E-05	-1.68415178	0.008	0.025	0.310762049	Tmem259	0	0
1.79E-05	-0.415053655	0.277	0.332	0.310999581	Zbed6	0	0
1.79E-05	-0.635295614	0.075	0.115	0.311034931	Ttf1	0	0
1.80E-05	0.240012795	0.494	0.429	0.311706387	4932438A13Rik	0	0
1.80E-05	0.398860713	0.223	0.168	0.31210525	Stim2	0	0
1.82E-05	-2.156904778	0.004	0.017	0.315985597	Ubxn6	0	0
1.83E-05	-1.336922247	0.013	0.034	0.31836998	Cd276	0	0
1.84E-05	0.621013693	0.115	0.074	0.319464191	Med14	0	0
1.84E-05	0.290422413	0.35	0.285	0.319866567	Gigyf2	0	0
1.85E-05	-2.554868764	0.002	0.014	0.320645588	St6galnac6	0	0
1.85E-05	-2.554868764	0.002	0.014	0.320645588	Wdr45	0	0
1.86E-05	1.061261755	0.057	0.029	0.323295011	Msmo1	0	0
1.89E-05	-2.262087014	0.003	0.016	0.328306273	Aars2	0	0
1.90E-05	0.983997323	0.055	0.028	0.329927098	Zfp948	0	0
1.92E-05	-1.229906609	0.017	0.039	0.332803957	Hdac11	0	0
1.92E-05	0.505772588	0.147	0.101	0.332871103	ENSMUSG00000121485	0	0
1.92E-05	-2.216283325	0.003	0.015	0.333999195	Peli2	0	0
1.94E-05	-1.210797786	0.017	0.039	0.33613544	Grsf1	0	0
1.95E-05	-0.577829912	0.091	0.134	0.338418408	2610507B11Rik	0	0
1.95E-05	-1.188086433	0.017	0.039	0.338480386	Sbds	0	0
1.97E-05	-3.461759359	0.001	0.011	0.341568298	Glmp	0	0
1.97E-05	-3.461759359	0.001	0.011	0.341568298	Trim34a	0	0
1.97E-05	-3.461759359	0.001	0.011	0.341568298	Tcp11	0	0
1.97E-05	-1.627437389	0.009	0.027	0.341742998	H2-Q4	0	0
1.97E-05	-0.919694817	0.035	0.065	0.342154606	Prkaca	0	0
1.99E-05	-1.571942277	0.009	0.027	0.34538719	Zfp174	0	0
1.99E-05	-0.739293335	0.066	0.103	0.346246048	Vdac1	0	0
2.00E-05	4.252486159	0.01	0	0.346982309	Pcnx2	0	0
2.02E-05	-1.91074419	0.006	0.021	0.350105397	Pias3	0	0
2.04E-05	0.613700958	0.108	0.069	0.354902935	Ston2	0	0
2.06E-05	-0.33176583	0.311	0.371	0.356896465	Ralgps1	0	0
2.07E-05	-0.366827847	0.145	0.196	0.359257504	Polr2a	0	0
2.07E-05	-0.796423442	0.043	0.076	0.359901886	Zfr2	0	0
2.08E-05	-1.777261185	0.007	0.024	0.361708383	Lrfn2	0	0
2.09E-05	0.277086785	0.441	0.378	0.362021126	Prkd1	0	0
2.09E-05	0.288965269	0.36	0.295	0.362124056	H13	0	0
2.11E-05	0.785360148	0.083	0.049	0.366392401	Cep43	0	0
2.11E-05	-1.054335044	0.024	0.049	0.366518875	Ppp5c	0	0
2.11E-05	-1.026373214	0.025	0.051	0.36682191	Patz1	0	0
2.14E-05	-1.039068287	0.024	0.049	0.3715247	Cdhr1	0	0
2.22E-05	-1.369002218	0.013	0.033	0.385920083	Acaa1a	0	0
2.23E-05	-1.415216773	0.012	0.031	0.387092084	Rarg	0	0
2.23E-05	-1.255855061	0.014	0.034	0.387316684	B830017H08Rik	0	0
2.23E-05	-1.413396338	0.011	0.03	0.387517046	Gm12239	0	0
2.24E-05	-1.346282142	0.013	0.033	0.388952458	Ptov1	0	0
2.25E-05	-0.320561863	0.31	0.371	0.390031734	Jmjd1c	0	0
2.25E-05	-0.929717173	0.032	0.061	0.390348969	Ccdc122	0	0
2.29E-05	-0.381477227	0.212	0.268	0.396751619	Ep400	0	0
2.29E-05	-0.291834358	0.4	0.456	0.397122614	Nfatc2	0	0
2.29E-05	-0.731025719	0.054	0.089	0.398235273	Resf1	0	0
2.30E-05	-2.048068286	0.005	0.02	0.398847546	Opcml	0	0
2.30E-05	3.193592469	0.015	0.002	0.398867745	Gm32461	0	0
2.30E-05	0.267867197	0.454	0.389	0.399467596	Hdlbp	0	0
2.31E-05	-0.903431985	0.034	0.064	0.401550092	Ndor1	0	0
2.32E-05	-1.085038791	0.023	0.048	0.402657857	Ulk1	0	0
2.32E-05	-0.36919324	0.224	0.282	0.402731948	Ubxn4	0	0
2.34E-05	-1.054644934	0.024	0.05	0.405460441	Gatm	0	0
2.34E-05	0.564581383	0.15	0.104	0.40585453	Tfdp2	0	0
2.34E-05	-0.712285353	0.057	0.093	0.406090771	Prr12	0	0
2.34E-05	-0.546344691	0.093	0.137	0.4068896	BC005537	0	0
2.36E-05	0.602983406	0.125	0.084	0.408998266	Lasp1	0	0
2.37E-05	-0.472797631	0.174	0.226	0.410817084	Zc3h13	0	0
2.37E-05	-1.179066428	0.019	0.042	0.411522059	Acad10	0	0
2.40E-05	-0.522668405	0.116	0.162	0.416359325	Stx7	0	0
2.42E-05	-0.328152038	0.374	0.428	0.419556867	Foxn3	0	0
2.43E-05	0.515520564	0.158	0.111	0.421345302	Lrrc20	0	0
2.43E-05	-1.753940111	0.007	0.023	0.421965739	Pklr	0	0
2.43E-05	-1.12388972	0.019	0.042	0.4219932	Fam122a	0	0
2.44E-05	-1.721518633	0.007	0.023	0.423931329	Tjp3	0	0
2.47E-05	-0.907690866	0.033	0.062	0.428777875	Hbp1	0	0
2.47E-05	-1.285170627	0.015	0.037	0.429590377	Nova2	0	0
2.50E-05	-0.42632987	0.201	0.256	0.433526394	Bcl9	0	0
2.51E-05	-3.069441936	0.001	0.012	0.435122546	Plod1	0	0
2.51E-05	-0.737365886	0.053	0.087	0.435305446	Kifc3	0	0
2.51E-05	-3.008041392	0.001	0.012	0.435577488	Caskin1	0	0
2.51E-05	-1.244528643	0.015	0.037	0.436510732	Cibar1	0	0
2.51E-05	-1.244528643	0.015	0.037	0.436510732	Mks1	0	0
2.54E-05	-1.956967207	0.005	0.019	0.440592041	Hyi	0	0
2.55E-05	-0.619866018	0.077	0.117	0.442750803	Cpsf7	0	0
2.56E-05	-0.398439605	0.246	0.303	0.44396283	Slc7a8	0	0
2.56E-05	-0.654404437	0.067	0.104	0.445209079	Fyttd1	0	0
2.57E-05	-0.512713116	0.125	0.173	0.446219278	Kdm5b	0	0
2.57E-05	-1.876796858	0.005	0.019	0.447013771	Lin7a	0	0
2.58E-05	0.266131017	0.455	0.394	0.448806737	Mcf2l	0	0
2.64E-05	-1.244528643	0.014	0.035	0.459156178	Mt1	0	0
2.67E-05	-1.458484227	0.01	0.029	0.463091077	Zfp606	0	0
2.67E-05	-1.458484227	0.01	0.029	0.463091077	Oaz1	0	0
2.70E-05	-0.711548344	0.066	0.103	0.468126785	Abca7	0	0
2.71E-05	0.376357817	0.23	0.176	0.471098094	Tram1	0	0
2.72E-05	-0.319828966	0.361	0.418	0.471570753	Tcf25	0	0
2.72E-05	-0.444530056	0.165	0.217	0.471850769	Pkia	0	0
2.72E-05	-0.860855315	0.037	0.067	0.473007684	Atf5	0	0
2.73E-05	-0.676430743	0.065	0.102	0.473265435	Llgl2	0	0
2.73E-05	-1.356323084	0.012	0.032	0.474678583	Usp11	0	0
2.73E-05	-1.356323084	0.012	0.032	0.474678583	8430429K09Rik	0	0
2.74E-05	-0.661898974	0.061	0.098	0.475076234	Nbeal2	0	0
2.77E-05	-1.654404437	0.008	0.024	0.480343945	Lix1l	0	0
2.77E-05	0.848095903	0.067	0.037	0.481685257	Cs	0	0
2.78E-05	-2.028799952	0.004	0.018	0.481836666	Ckap4	0	0
2.78E-05	-2.028799952	0.004	0.018	0.481836666	Sphk2	0	0
2.78E-05	-1.624030788	0.008	0.024	0.482827977	Coro1b	0	0
2.79E-05	0.517887579	0.151	0.106	0.484554134	Ibtk	0	0
2.81E-05	-0.385587679	0.072	0.111	0.488510204	App	0	0
2.83E-05	-0.703314038	0.057	0.092	0.490828136	Ubtf	0	0
2.85E-05	-0.579636669	0.097	0.139	0.494869367	Osbpl2	0	0
2.88E-05	-0.658070754	0.065	0.102	0.500825706	Fam114a2	0	0
2.89E-05	-0.811016784	0.042	0.074	0.501002585	Syt16	0	0
2.89E-05	-2.713298126	0.002	0.013	0.502463665	Gm37090	0	0
2.91E-05	-1.011726439	0.025	0.051	0.505722001	Cbx3	0	0
2.96E-05	-0.827624016	0.04	0.071	0.513519759	Pick1	0	0
2.98E-05	-2.113836056	0.004	0.017	0.5171341	Pcdhgb4	0	0
3.02E-05	1.791155007	0.028	0.01	0.525134732	Fosl2	0	0
3.04E-05	0.704790916	0.089	0.055	0.52801382	Acad11	0	0
3.05E-05	-0.941434324	0.025	0.051	0.529797269	Ccdc9b	0	0
3.07E-05	-0.700947023	0.061	0.097	0.532692385	Tor1aip1	0	0
3.07E-05	-1.271075798	0.015	0.036	0.532721715	Bend5	0	0
3.08E-05	0.51314966	0.149	0.104	0.535396769	Ecd	0	0
3.10E-05	-1.244528643	0.015	0.036	0.537553562	Espnl	0	0
3.10E-05	-0.219573923	0.371	0.438	0.539039687	Klf12	0	0
3.11E-05	-2.554868764	0.002	0.014	0.53922699	Slc44a2	0	0
3.11E-05	-2.502401344	0.002	0.014	0.540214659	Tma16	0	0
3.11E-05	-2.502401344	0.002	0.014	0.540214659	St8sia3	0	0
3.11E-05	-2.502401344	0.002	0.014	0.540214659	ENSMUSG00000120162	0	0
3.11E-05	-2.262087014	0.003	0.016	0.540795447	Dnm1	0	0
3.11E-05	-2.262087014	0.003	0.016	0.540795447	4933439K11Rik	0	0
3.12E-05	-2.216283325	0.003	0.016	0.542161882	Gm15860	0	0
3.13E-05	-0.271075798	0.262	0.326	0.543270113	Dpp4	0	0
3.14E-05	-0.706871857	0.058	0.093	0.545233705	Mindy4	0	0
3.15E-05	-0.94813564	0.031	0.058	0.54608098	Cbx1	0	0
3.17E-05	-2.391370031	0.003	0.015	0.550530253	Cacybp	0	0
3.19E-05	-1.502401344	0.01	0.028	0.554320231	Ppox	0	0
3.21E-05	-2.16897761	0.003	0.015	0.556680629	Tmem140	0	0
3.21E-05	-1.475434296	0.01	0.028	0.557742361	Mboat7	0	0
3.21E-05	0.298430455	0.301	0.24	0.557940558	Cblb	0	0
3.22E-05	-1.16897761	0.017	0.039	0.558326479	4930481A15Rik	0	0
3.22E-05	-0.948587541	0.027	0.054	0.55853725	Wiz	0	0
3.23E-05	0.665660914	0.117	0.077	0.560806832	9530052E02Rik	0	0
3.23E-05	-0.484479436	0.122	0.169	0.561142138	Crtc1	0	0
3.24E-05	0.96504644	0.059	0.031	0.562404818	Efr3b	0	0
3.25E-05	-0.934512356	0.027	0.054	0.564109695	Npc1	0	0
3.25E-05	-0.196690517	0.571	0.621	0.565060003	Cspp1	0	0
3.26E-05	-1.654404437	0.007	0.023	0.566824363	Shank1	0	0
3.26E-05	-1.654404437	0.007	0.023	0.566824363	Leng1	0	0
3.30E-05	-0.570243989	0.1	0.143	0.572414075	Rpgr	0	0
3.32E-05	0.384276031	0.217	0.164	0.57601716	Hnrnpc	0	0
3.33E-05	0.812163363	0.111	0.073	0.577289119	Nmnat2	0	0
3.33E-05	-1.367122485	0.012	0.031	0.578627268	Dmwd	0	0
3.34E-05	-0.809922015	0.041	0.072	0.580010412	Ago1	0	0
3.39E-05	-0.669590841	0.061	0.097	0.588952069	Cfap54	0	0
3.42E-05	1.677791993	0.023	0.007	0.593633974	Panx1	0	0
3.58E-05	-1.625835285	0.008	0.025	0.621380362	Ing5	0	0
3.61E-05	-1.566941596	0.008	0.025	0.62755567	Ciao3	0	0
3.61E-05	-1.566941596	0.008	0.025	0.62755567	Dph7	0	0
3.64E-05	-0.464301554	0.133	0.181	0.631725172	Ip6k2	0	0
3.64E-05	-1.857937831	0.005	0.02	0.632636486	Cacnb3	0	0
3.64E-05	-1.857937831	0.005	0.02	0.632636486	Agtrap	0	0
3.64E-05	-1.857937831	0.005	0.02	0.632636486	Selenow	0	0
3.66E-05	-0.352415189	0.234	0.29	0.635148723	Mprip	0	0
3.66E-05	-0.30803923	0.25	0.308	0.635799182	Pitpnm2	0	0
3.68E-05	-1.419939183	0.008	0.025	0.638354274	Camk4	0	0
3.68E-05	-1.022647725	0.023	0.048	0.63929561	Tapbp	0	0
3.69E-05	0.299415212	0.431	0.372	0.640927463	Pcx	0	0
3.72E-05	-0.515067755	0.104	0.147	0.646029817	Pura	0	0
3.72E-05	-0.821514423	0.037	0.067	0.646440513	Laptm4a	0	0
3.73E-05	-0.588315247	0.096	0.138	0.647732909	Rap1gap	0	0
3.78E-05	0.332371868	0.249	0.192	0.656208236	Traf3	0	0
3.78E-05	-0.825772855	0.033	0.062	0.656871743	Dclk2	0	0
3.79E-05	-1.721518633	0.007	0.022	0.658624408	Poglut1	0	0
3.81E-05	-1.255855061	0.014	0.034	0.661177931	Pom121	0	0
3.81E-05	-0.689169855	0.06	0.095	0.661245728	Cers5	0	0
3.86E-05	0.538240641	0.141	0.098	0.669932993	Snx14	0	0
3.90E-05	-1.105967812	0.019	0.042	0.676827343	Htatsf1	0	0
3.91E-05	-0.67677225	0.064	0.1	0.678880466	Rab11fip2	0	0
3.95E-05	-1.291834358	0.013	0.033	0.685048508	Cdkn1b	0	0
3.95E-05	-0.864622144	0.034	0.062	0.685476086	Pcnx3	0	0
3.96E-05	-1.484479436	0.01	0.028	0.687130751	Jkamp	0	0
3.98E-05	-0.868744586	0.038	0.068	0.691325398	Dyrk2	0	0
4.00E-05	0.320848901	0.275	0.217	0.694254797	Arnt	0	0
4.01E-05	-0.763633507	0.044	0.076	0.695449628	Mtch2	0	0
4.01E-05	-1.056502881	0.027	0.053	0.696628952	Fam162a	0	0
4.09E-05	1.396221636	0.028	0.01	0.710013083	Cthrc1	0	0
4.11E-05	-0.954983212	0.029	0.055	0.713252219	Crebl2	0	0
4.15E-05	-1.228139682	0.021	0.045	0.720666796	Txnip	0	0
4.18E-05	-0.761319641	0.045	0.076	0.724948381	Sox13	0	0
4.18E-05	-0.496705738	0.114	0.159	0.726284605	Uimc1	0	0
4.23E-05	-0.654404437	0.072	0.109	0.735228631	Dnajc21	0	0
4.26E-05	-0.855735243	0.034	0.063	0.739241695	Kansl2	0	0
4.28E-05	-1.593003892	0.008	0.024	0.743578843	Fgd2	0	0
4.28E-05	-1.593003892	0.008	0.024	0.743578843	Cnppd1	0	0
4.32E-05	-2.943911054	0.001	0.011	0.749337711	Klf11	0	0
4.32E-05	-2.943911054	0.001	0.011	0.749337711	Eva1b	0	0
4.32E-05	-2.943911054	0.001	0.011	0.749337711	Chrac1	0	0
4.32E-05	-2.943911054	0.001	0.011	0.749337711	4833418N02Rik	0	0
4.34E-05	-1.505541051	0.008	0.024	0.752842706	Antkmt	0	0
4.37E-05	-0.946293706	0.027	0.053	0.758245768	Rnf114	0	0
4.37E-05	-0.130219098	0.533	0.615	0.758476727	Airn	0	0
4.39E-05	-0.799352773	0.041	0.071	0.761663236	Clcn4	0	0
4.40E-05	-1.761319641	0.006	0.021	0.763866158	Hcn2	0	0
4.41E-05	-0.220618372	0.437	0.497	0.766301211	Adam22	0	0
4.48E-05	0.522033871	0.155	0.111	0.778352694	Cdk19	0	0
4.49E-05	-1.986979776	0.004	0.017	0.77985917	Pcdhga11	0	0
4.52E-05	-0.570988429	0.086	0.127	0.784853177	Cep164	0	0
4.53E-05	-1.052568118	0.021	0.045	0.786465761	BC005624	0	0
4.54E-05	0.381626209	0.225	0.173	0.787924079	Dlg5	0	0
4.57E-05	0.782459425	0.074	0.043	0.793622734	Ssr3	0	0
4.65E-05	0.547229424	0.135	0.093	0.807863959	Psmd14	0	0
4.67E-05	0.130310028	0.834	0.774	0.810039043	Rapgef4	0	0
4.68E-05	-0.383257385	0.208	0.261	0.812646668	Cnot1	0	0
4.77E-05	-0.816675866	0.042	0.072	0.82870415	Rbmx	0	0
4.81E-05	-1.475434296	0.01	0.027	0.834741789	Narf	0	0
4.81E-05	-0.136556132	0.449	0.523	0.834824881	Fgf12	0	0
4.83E-05	-0.631633129	0.073	0.111	0.839007642	Slain1	0	0
4.84E-05	-1.44795356	0.01	0.027	0.839776325	Yipf3	0	0
[truncated: 7,999 more rows]
