# Supplementary material for: Med14 phosphorylation shapes genomic response to GLP-1 agonists
Source: Proc Natl Acad Sci U S A. 2026 Mar 4;123(10):e2536772123. doi: 10.1073/pnas.2536772123 (PMC12974444; doi:10.1073/pnas.2536772123)
Supplement: Supplementary file 18 — Dataset S17 (CSV) [file pnas.2536772123.sd17.csv]

p_val	avg_log2FC	pct.1	pct.2	p_val_adj	gene
0	2.7600020510163876	0.955	0.552	0	Igf1r
0	2.318633818192632	0.995	0.748	0	Pde10a
0	-2.2143832756950523	1	1	0	Rn18s-rs5
0	-1.9590829278900126	0.855	0.992	0	Peg3
7.973244098631504e-306	-1.9183236082025195	0.985	1	1.3843146404044018e-301	Gphn
2.2669354067552828e-291	-2.6914854297139783	0.458	0.963	3.935853253208522e-287	Gm19951
4.298991435974696e-289	-1.9802404325634955	0.9	0.995	7.463908931139267e-285	Lars2
1.7876160308844802e-255	-2.174429313997283	0.495	0.909	3.1036589528216346e-251	Ddx5
6.707860209769274e-240	1.7830618674047993	0.975	0.679	1.1646186896201413e-235	Kcnma1
4.6135597315214405e-237	-1.5242482813567313	0.877	0.997	8.010062405867525e-233	Cmss1
3.499332113250722e-234	1.48001167510751	0.99	0.87	6.075540415025904e-230	Nalf1
1.317906905500145e-226	2.7186858135694583	0.807	0.242	2.2881499693293517e-222	Gmds
5.953415694044004e-221	-1.5697318607480422	0.73	0.964	1.03363203279992e-216	Srrm2
1.325398755637563e-200	1.9657821687696666	0.892	0.546	2.3011573195379366e-196	Gng12
7.00285557084675e-198	-2.37088300977879	0.291	0.797	1.2158357842104126e-193	Mlxipl
4.949446767102288e-196	-1.989387302263624	0.504	0.907	8.593229477042992e-192	Camk1d
1.115267076727271e-193	2.534468592417767	0.798	0.298	1.936326698613888e-189	Pam
1.3566418796969536e-190	1.5949292147755296	0.935	0.688	2.355401631529851e-186	Il1r1
4.795254029064811e-188	-2.605424802270784	0.25	0.742	8.325520045262324e-184	ENSMUSG00000095041
1.731846392520547e-179	1.573809118398715	0.934	0.578	3.006831706694174e-175	Tmem163
1.447970080301822e-176	1.745880605343247	0.882	0.498	2.5139656534200232e-172	Prkcb
2.2130780014430985e-172	1.387824404440765	0.962	0.798	3.8423460261055077e-168	Neat1
7.160294383768106e-166	2.9656557610246104	0.662	0.18	1.2431703109098184e-161	Dgkg
5.677865133790061e-165	1.7731308112711943	0.867	0.495	9.857909445286304e-161	Sorbs2
1.5438821991099676e-162	-2.181745582960408	0.293	0.743	2.680488274094726e-158	Vegfa
1.5083188575512026e-161	1.9389258250125798	0.867	0.49	2.618743200480398e-157	Lncpint
5.6179506700706254e-155	2.0342491884888783	0.752	0.279	9.75388595337662e-151	Snap25
7.047841161458774e-155	1.3705864617282653	0.897	0.485	1.2236461824524722e-150	Exoc6b
4.74139366019274e-151	2.635917430533416	0.656	0.193	8.232007672826635e-147	G6pc2
5.830487992221548e-149	1.8027249878688258	0.836	0.549	1.0122893252095052e-144	Car10
4.377008854617534e-145	1.6698208537590273	0.849	0.451	7.599362773386964e-141	Cpe
2.4532567711711042e-144	1.4915292513098737	0.847	0.426	4.259344406107271e-140	Fbxl17
1.2664052301680362e-142	1.5830540906498456	0.852	0.478	2.1987327606177444e-138	St18
3.537232679093618e-142	-1.8297666926116811	0.434	0.781	6.141343377442339e-138	Rbm25
1.0677084855015842e-140	1.3213267138285167	0.891	0.528	1.8537554725278504e-136	Ctnnd2
3.0246826218644933e-140	-1.655157626837855	0.484	0.812	5.251453968081133e-136	Son
2.679494524451679e-139	1.736199209817967	0.87	0.654	4.652138393353005e-135	Ero1b
3.2022915735610434e-139	1.689708831221234	0.794	0.386	5.559818630016684e-135	Ptprm
4.498574800328792e-139	2.6610716257665485	0.673	0.252	7.810425568330848e-135	Rasgef1b
3.6703783161947534e-134	1.6577005259035178	0.802	0.409	6.372510832577331e-130	Slc8a1
4.672822727636735e-130	1.628220720105062	0.88	0.721	8.112954819722899e-126	Cntnap2
6.945210861752313e-128	-2.184378974404888	0.243	0.647	1.2058275098174366e-123	Luc7l3
3.5885619282350798e-127	1.2021455508093188	0.987	0.98	6.230461219801745e-123	Pcsk2
6.599238897855058e-127	2.755515798337469	0.544	0.12	1.1457598574455951e-122	Slc23a2
2.0240844067524889e-125	1.2370315816167081	0.916	0.649	3.514215347003671e-121	Ghr
4.663220469721722e-122	1.5182984101570167	0.767	0.356	8.096283379530853e-118	Arhgap26
1.448737559901534e-118	0.9414895590592223	0.992	0.961	2.515298151501043e-114	Phactr1
1.741955163723055e-117	0.9595777141344786	0.945	0.741	3.024382555255968e-113	Sdk2
4.1466116147211264e-116	-1.2717629398425043	0.624	0.843	7.19934708547882e-112	Prrc2c
4.266697756662596e-115	0.8562289238379511	0.977	0.759	7.4078406451176e-111	Maml3
4.272565230533963e-111	-1.5814779111439283	0.516	0.775	7.418027753253066e-107	Golgb1
1.5884737428255634e-110	2.141880715147303	0.591	0.189	2.7579081122937434e-106	Rfx3
3.138322723261061e-107	1.9929862263961171	0.63	0.238	5.448755912125854e-103	Sdk1
1.1311754679182377e-104	-1.2439389105691956	0.669	0.833	1.9639468473996444e-100	Golga4
1.8477366167336463e-104	1.5018647395426592	0.755	0.407	3.208040313972957e-100	Tmem108
2.2636041390184163e-102	1.5335896293039524	0.785	0.496	3.9300695061637744e-98	Prlr
2.0060196864233672e-101	2.072246505973027	0.638	0.307	3.4828513795682503e-97	Cdh8
2.5753185042411353e-101	1.3684307289217768	0.74	0.355	4.4712679870634593e-97	Fndc3b
3.003251428152531e-101	3.4868512722838925	0.39	0.05	5.214245129558425e-97	Arhgap26.1
3.8040824799455554e-101	1.7715256519148657	0.697	0.353	6.604648001681473e-97	Frmd5
1.5917687037930716e-99	1.4872799142516093	0.696	0.31	2.763628823525531e-95	Scg5
6.015930390139594e-99	4.19442532571615	0.348	0.028	1.0444858343360363e-94	Gsdma
7.176301197152263e-99	2.380645410515191	0.549	0.187	1.245949413849576e-94	Ror2
1.1180704456975664e-97	1.3774838103954772	0.774	0.437	1.941193907820115e-93	Pip5k1b
5.022918102386779e-97	2.4538432246797157	0.486	0.125	8.720790409363926e-93	Wipi1
6.483387455685855e-97	-1.5903962604744222	0.384	0.691	1.1256457300561781e-92	Kmt2a
2.637357635111071e-96	-0.3719033324797989	1	1	4.5789803260798415e-92	Malat1
8.489676671043115e-96	2.047457312090988	0.644	0.32	1.4739776636265057e-91	Kcnb2
6.124819338000912e-93	2.066291320044524	0.724	0.423	1.0633911334637184e-88	Ank
1.8241378211123344e-92	2.1175013791836466	0.52	0.163	3.167068085015235e-88	Pbx3
8.12500937105345e-92	-1.4461527587192182	0.854	0.981	1.4106641270023001e-87	Cdk8
1.0458407803963519e-91	0.9946605528104853	0.919	0.751	1.8157887629241463e-87	Chrm3
1.2868343484990376e-91	2.0241476365680415	0.527	0.168	2.234201795864029e-87	Ptbp3
1.3171827394236302e-91	2.9578630861869586	0.427	0.091	2.2868926721873067e-87	Herc4
2.608243389713327e-91	0.8516483678076728	0.909	0.601	4.528432173220278e-87	Snd1
1.7178557580990414e-90	1.7891364751291654	0.62	0.27	2.9825411672115556e-86	Gpd2
2.3233350365604425e-90	-1.7761329128141388	0.269	0.606	4.03377429047624e-86	Srsf11
2.635239297573606e-90	1.2276093821942013	0.787	0.495	4.575302468447295e-86	Mcc
7.6346001844831765e-90	1.8454361297820416	0.692	0.453	1.325519284029969e-85	Iapp
1.0290266283412586e-89	-1.5812707930579533	0.369	0.673	1.7865960321260932e-85	Acin1
1.385126236532272e-89	2.6655121207905874	0.448	0.11	2.4048561718673308e-85	Rgs17
1.8652840727590077e-89	1.7562159227349645	0.718	0.443	3.2385062071241894e-85	Gabbr2
1.1268813576713874e-88	0.796771325568699	0.957	0.763	1.9564914131890629e-84	Cacnb2
3.441499563996976e-88	-1.5528960532168905	0.396	0.677	5.9751315430115495e-84	Srek1
1.438888575281025e-86	1.3016847907460163	0.819	0.611	2.4981983444029154e-82	Nell1
2.261750293525691e-86	1.6703477668110653	0.618	0.269	3.9268508596193046e-82	Rgs7
2.9258265073566415e-86	1.5208059108822987	0.708	0.377	5.079819982072601e-82	Stk32a
2.9850606887752556e-86	1.5522275711118718	0.656	0.312	5.182662367851599e-82	Grip1
1.4435363669509714e-84	0.9566403071979808	0.851	0.543	2.5062678403002767e-80	Atp8b1
5.1867539131038175e-84	2.5349410659513247	0.418	0.096	9.005242143930847e-80	Sorl1
7.122139444303968e-84	1.4416384666963178	0.715	0.4	1.236545850320055e-79	Bace2
1.0423468064805626e-83	-1.4791525882391525	0.407	0.688	1.8097225254115527e-79	Ppp4r1l-ps.1
4.7083134520495665e-83	1.4164274540857467	0.658	0.305	8.174573815448457e-79	Septin9
7.538756372261129e-83	1.4859231956736378	0.676	0.348	1.3088788813519773e-78	Gramd3
2.0740132742487285e-82	-1.4746383394022724	0.365	0.668	3.6009018467506423e-78	Pnisr
3.797815714973573e-82	0.9880614092502185	0.827	0.471	6.593767644337117e-78	Ica1
4.479579081067231e-82	2.2635307743371897	0.438	0.113	7.777445200548926e-78	Prkd1
3.474942499095049e-81	3.287952246133619	0.33	0.043	6.033195166928824e-77	Morrbid
3.515278013085733e-81	1.135463284934556	0.776	0.451	6.10322568631945e-77	Glis3
4.265805211385898e-81	2.2985683881049495	0.458	0.132	7.406291008008197e-77	Kcnh1
2.3551442661036627e-80	0.9417973226018885	0.843	0.533	4.089001474809179e-76	Rapgef4
2.5975767451843417e-80	3.3736422556269567	0.361	0.067	4.509912744989054e-76	Tmtc1
9.664584653589866e-80	0.9742741151349277	0.818	0.475	1.6779651875562727e-75	Exoc4
4.7385302768470635e-79	-1.2511996817208397	0.465	0.738	8.227036266661872e-75	Prpf4b
6.128053471943675e-78	1.5442158869926705	0.559	0.213	1.0639526437988608e-73	Babam2
6.156978381680892e-78	-2.85992554783243	0.067	0.348	1.0689745866274365e-73	Gm34759
2.071551584021421e-77	1.066199615554226	0.845	0.606	3.596627860177991e-73	Rhobtb1
1.066942678034721e-76	1.8842524882993357	0.592	0.28	1.8524258776038824e-72	Prom1
2.16231496895929e-76	1.802381821507968	0.533	0.211	3.754211249107119e-72	Lyst
2.311552713779095e-76	-1.5107446830261628	0.374	0.648	4.0133178216632647e-72	Atrx
2.3183031630245833e-76	1.1452578096170112	0.838	0.612	4.0250379516432814e-72	Nrxn1
4.6241222320411263e-76	1.346305832657785	0.676	0.367	8.028401019269803e-72	Mapk10
8.288748662844792e-76	1.7807865344792613	0.573	0.244	1.4390925428431128e-71	Ern1
9.091414443169441e-76	1.367808260015173	0.604	0.255	1.5784513756230783e-71	Rnf130
1.9117241310127985e-75	0.9736559230743185	0.851	0.582	3.3191354362644207e-71	Meis2
2.7813072816957644e-75	1.4408332754687319	0.677	0.38	4.828905702480186e-71	Skap1
7.155939492254836e-75	-0.9256825205919288	0.779	0.841	1.2424142146452845e-70	Nktr
8.438135711568074e-75	1.5830222087247086	0.575	0.25	1.465029122242449e-70	Ntrk2
1.7209846508917864e-74	0.8358175366270426	0.893	0.644	2.98797355087832e-70	Zbtb20
1.8352746114839004e-74	0.9994749914406371	0.906	0.827	3.186403780458348e-70	Ptprt
2.0718071867202407e-74	2.81966659072221	0.415	0.118	3.5970716375836816e-70	Wdr25
2.2130500464811545e-74	1.6559602119489492	0.536	0.207	3.8422974907005804e-70	Gcnt2
1.3111466516925117e-73	1.4700459501908503	0.634	0.317	2.2764128166685388e-69	Chst11
1.0165207773714957e-72	2.3055998407494	0.419	0.122	1.7648833736723908e-68	5330434G04Rik
1.7342698735820992e-72	1.8430984649372468	0.485	0.169	3.0110393545132405e-68	Syn2
2.358956573850831e-72	1.7562117276162277	0.571	0.269	4.0956204035198135e-68	Elmo1
2.5774592018864797e-72	-1.2165227933447422	0.368	0.686	4.474984666315306e-68	Sez6l
3.968720159723393e-72	2.0736850787716175	0.403	0.102	6.890491941311755e-68	Ell2
1.1970698394037522e-71	1.775542001914979	0.522	0.208	2.0783526551727947e-67	Pcsk1
4.4646151727376e-71	2.7610917090545017	0.355	0.077	7.751464862907022e-67	Dusp10
1.1874146601991293e-69	2.2456088663399276	0.397	0.107	2.0615893330377283e-65	Tspan7
2.6201867071241215e-69	1.6202963950968967	0.485	0.168	4.5491681609088996e-65	Nlk
2.7637891225425745e-69	-1.4226227161451572	0.401	0.67	4.798490674558418e-65	Syne1
1.2384439969781255e-68	4.881197440131052	0.233	0.009	2.1501864675534215e-64	Rnf152
1.814536668135519e-68	1.1144798549451407	0.692	0.358	3.150398563216888e-64	Cacna2d1
2.0793491385841667e-68	-0.5877608469284485	0.981	0.978	3.61016597440983e-64	Pclo
3.920219451541224e-68	1.1352803908997389	0.794	0.578	6.806285011765873e-64	Robo2
6.770992553072637e-68	1.624120489593657	0.51	0.2	1.1755797270644712e-63	2210408F21Rik
2.3828207954545163e-67	1.3446455964167736	0.673	0.403	4.1370534650681314e-63	Dach1
9.948077388454535e-67	1.197768909570284	0.68	0.384	1.7271851961834764e-62	Smyd3
1.0913888249723697e-66	1.421983118758479	0.551	0.233	1.8948692779170284e-62	Ablim1
4.404880882754886e-66	0.9635321579863683	0.794	0.499	7.647754188639033e-62	Myt1l
6.809056536196293e-66	-1.3146687701982505	0.416	0.657	1.1821883958144003e-61	Akap9
7.702964416581728e-66	2.081044663838438	0.383	0.101	1.3373886820069197e-61	Rap1b
1.0943855183942287e-65	1.804734644196857	0.688	0.506	1.9000721370360598e-61	Sgcz
1.2474310382263119e-65	1.3000566503623041	0.571	0.245	2.1657897685685226e-61	Gnaq
1.2560670020696361e-65	1.4396991541089548	0.752	0.558	2.1807835289933024e-61	Kcnip4
1.363706295827926e-65	-0.9483301842725366	0.594	0.813	2.367666870816445e-61	Chga
1.7552156150854084e-65	1.576944414482988	0.512	0.206	3.047405350911286e-61	Lmo7
1.9500808055632317e-65	1.7167514675039215	0.489	0.193	3.385730294618883e-61	Cpeb3
9.878114355019225e-65	1.5235681020166139	0.602	0.313	1.7150382143184378e-60	Pde1c
3.6019303304828935e-64	1.889199097031792	0.437	0.149	6.253671439784399e-60	Inpp5f
4.043577827371845e-64	-1.6649762128263328	0.251	0.526	7.020459823882997e-60	Prpf38b
4.710719210502931e-64	2.1314378464206163	0.365	0.091	8.178750693275189e-60	St8sia5
4.827384260089856e-64	1.6427789510799842	0.54	0.248	8.381304552368008e-60	Plcxd3
5.328454548718027e-64	0.7246857403806954	0.943	0.82	9.251262787484238e-60	Cadps
5.8445603020064245e-64	0.745026397307905	0.911	0.753	1.0147325596343553e-59	Gpr158
6.129342486466175e-64	1.6218066237554107	0.516	0.216	1.0641764425002574e-59	Robo1
6.576731176962137e-64	1.0088088989380588	0.707	0.393	1.1418520669441662e-59	Arfgef3
8.104162841773134e-64	1.1437822448473367	0.686	0.373	1.4070447525886514e-59	Farp1
1.9753406343432985e-63	1.2753562097339795	0.598	0.286	3.429586409346835e-59	Ldlrad4
1.9899550340763427e-63	1.5578867911935703	0.504	0.207	3.454959930163346e-59	Mthfd1l
2.6344346687550956e-63	1.0066199344727846	0.79	0.516	4.573905471892597e-59	Aopep
3.6323102984277703e-63	2.016685606602726	0.454	0.173	6.306417140130295e-59	Mpzl1
8.331680316499733e-63	-1.7686518267852422	0.189	0.467	1.4465463365506835e-58	Insrr
1.6267640059524902e-62	1.0356539032774505	0.767	0.514	2.8243876671347135e-58	Papss2
1.7519603542069503e-62	1.3056022848705215	0.622	0.329	3.041753566974107e-58	Cdk14
1.7777919505688226e-62	0.495975010883841	0.982	0.971	3.0866023845775897e-58	Nav2
4.613416441043542e-62	1.1378084935534525	0.621	0.306	8.009813624939798e-58	Sec24d
6.215587622791367e-62	1.4623934572029555	0.498	0.194	1.0791503230690372e-57	Asap1
9.097631227912673e-62	0.7821371262708128	0.826	0.557	1.5795307337901983e-57	Klhl32
1.649451837872331e-61	-3.5720143911715034	0.025	0.232	2.863778280913941e-57	Baiap3
2.3555001111387462e-61	0.8190494971658642	0.788	0.463	4.0896192929590914e-57	Sik3
2.6545021654192822e-61	-1.3056943230299973	0.334	0.602	4.608746659600958e-57	Hnrnpu
2.581431322146451e-60	2.3837428008671595	0.348	0.091	4.481881061510668e-56	Susd6
2.8559481631913697e-60	1.0293662511913113	0.736	0.468	4.958497200932856e-56	Daam1
1.452471419160322e-59	1.2090829903148135	0.557	0.253	2.5217808779461512e-55	Fam135a
1.6915968615773132e-59	1.0110861931474298	0.695	0.409	2.9369504710705313e-55	Ppm1l
1.7255657229708512e-59	-1.4122087651567434	0.296	0.563	2.995927208221992e-55	Kif12
6.34951469782515e-59	2.870099731247721	0.321	0.077	1.1024027418364026e-54	Rnls
1.4306747641290467e-58	2.38398815348546	0.433	0.172	2.483937525480851e-54	Dlg2
2.0705686219889194e-58	1.1790576734313212	0.616	0.317	3.594921241497162e-54	Stard13
4.593817967565102e-58	1.8989461091255373	0.445	0.176	7.97578675528653e-54	Alcam
5.323380080470413e-58	1.5427960533750706	0.504	0.216	9.242452495712731e-54	Ext1
6.341111349628679e-58	-1.348624433886862	0.335	0.585	1.1009437525225313e-53	Tcf25
1.0265993920087322e-57	1.994012334933197	0.405	0.14	1.7823818644055608e-53	Kcnj6
1.955275208792988e-57	0.972006866008014	0.864	0.697	3.394748817506386e-53	Ank2
3.355353282301119e-57	3.0034079639232996	0.301	0.069	5.825564368731203e-53	Nrcam
3.3902205262870485e-57	1.495964138102975	0.577	0.296	5.886100877739574e-53	Clasp2
7.903885377406987e-57	3.392607470932732	0.237	0.028	1.3722725792254011e-52	Ttyh1
8.787003507201511e-57	1.8715986353211385	0.421	0.156	1.5255995489203263e-52	Pkhd1
1.377237949451807e-56	1.862831730783682	0.4	0.136	2.3911605278382273e-52	Lpgat1
2.447263701102082e-56	2.142231126494619	0.35	0.1	4.248939237853435e-52	Scarb2
3.313307455784729e-56	-1.5929102312749033	0.228	0.488	5.752564404733446e-52	Srrm1
3.7678399415150714e-56	2.435270085843502	0.323	0.082	6.541723706458467e-52	Nek10
5.433092726400112e-56	1.2326698106324292	0.5	0.204	9.432935591575874e-52	Tcf12
9.402633531628995e-56	4.373603187316322	0.201	0.012	1.632485233761426e-51	Diras2
1.164059729454393e-55	1.5494546022438318	0.451	0.176	2.021040502278717e-51	Camkmt
2.453382622472367e-55	1.3686848925984298	0.528	0.252	4.259562909136524e-51	Pik3r1
3.6016211115142305e-55	2.101873388878478	0.323	0.081	6.253134573811006e-51	Abhd17c
4.639551094022895e-55	2.0734278909572472	0.328	0.084	8.055188609442551e-51	Trpc1
9.499208069255017e-55	-1.0718412311775236	0.505	0.692	1.649252504984056e-50	Ddx17
1.1319361489429451e-54	1.4551829444352398	0.486	0.21	1.9652675417947413e-50	Scfd2
1.7419501761297765e-54	3.585458869224552	0.215	0.02	3.024373895796518e-50	Gm37899
2.4174579360719148e-54	-1.4059809103117953	0.262	0.522	4.1971904686080583e-50	Sf3b1
3.807957629615765e-54	-2.0136831378080498	0.12	0.362	6.611376036538891e-50	Chd3
3.9981965286405474e-54	1.121228000292164	0.595	0.31	6.941668813025718e-50	Trak1
5.219324993640446e-54	-1.5661512348376783	0.201	0.458	9.061792053958543e-50	Srsf5
1.0106500614088504e-53	1.1345137164750836	0.637	0.372	1.754690636618046e-49	Plcb1
1.123238630843358e-53	2.7469134380141744	0.328	0.094	1.950166910870238e-49	Scn3a
1.2093992704228384e-53	1.8997601997378903	0.406	0.152	2.0997590133081323e-49	B830012L14Rik
1.9467437982993374e-53	1.2814705111030547	0.609	0.354	3.3799365826073098e-49	Pde4d
2.16319300744809e-53	0.8401680435172039	0.747	0.459	3.755735699531373e-49	Foxp1
1.3898846072406998e-52	0.743073693389199	0.961	0.826	2.4131176550913028e-48	Ubr4
1.4747523404899356e-52	1.541683533937729	0.427	0.162	2.5604650135586262e-48	Pde3b
2.2576504792559558e-52	1.5859489983411699	0.411	0.151	3.9197327620841904e-48	Lcorl
3.595810784080147e-52	0.9944509449394691	0.675	0.408	6.243046683319951e-48	Nbas
5.260105111767979e-52	2.082958528695369	0.343	0.103	9.132594495051565e-48	Egfr
7.131435127165872e-52	1.9030133797297228	0.435	0.182	1.2381597667785388e-47	Rnf150
8.5676922919126e-52	1.7897857522145837	0.438	0.188	1.4875227357218655e-47	Immp2l
9.77095974327246e-52	-1.519013070729144	0.24	0.489	1.6964340306269647e-47	Kmt2d
1.531146541527081e-51	1.1895652831925887	0.587	0.32	2.658376625399318e-47	Magi1
3.016140433624178e-51	1.1085246697375135	0.714	0.488	5.236623020858298e-47	Rian
3.08571083893451e-51	1.5476584956681665	0.445	0.186	5.357411158558096e-47	Foxo1
3.894651735651475e-51	1.8259694651020748	0.435	0.187	6.761894343438091e-47	Ctnna2
4.8696836290486574e-51	1.385255840613877	0.465	0.197	8.454744716754279e-47	Slco3a1
8.144692788698117e-51	2.9680748908110193	0.245	0.042	1.414081561973767e-46	Fmn1
2.2329308497360297e-50	1.1396707671278088	0.701	0.497	3.8768145413116945e-46	Fhit
3.9597711843690697e-50	1.462990184892889	0.456	0.195	6.8749547303015785e-46	Marchf4
4.475505309632022e-50	0.7478005759895746	0.741	0.443	7.770372318583116e-46	Gbf1
9.96276707442505e-50	1.9415118038842478	0.333	0.101	1.729735619461677e-45	Stxbp6
1.057179983843995e-49	1.4997215769997185	0.447	0.184	1.8354758879499443e-45	Cpeb4
1.170458024669147e-49	1.5262900798143528	0.427	0.172	2.032149222430573e-45	Mpp7
1.3462061555041419e-49	-1.6915750254734756	0.17	0.409	2.337283127186291e-45	Arglu1
2.0710581624308348e-49	1.4155338677822398	0.415	0.157	3.595771181612415e-45	Ssh2
6.6236310979572235e-49	1.7615297226314324	0.438	0.197	1.1499948312273332e-44	Nav3
6.697216101964922e-49	2.348620534442772	0.291	0.074	1.1627706596231498e-44	E230016M11Rik
8.30806196260326e-49	1.1492354446265525	0.502	0.231	1.442445717947178e-44	Zfand3
8.360649592744725e-49	1.8709856355069916	0.321	0.092	1.451575982292339e-44	Fh1
1.2142629647146768e-48	0.8980218162810983	0.636	0.345	2.108203359337622e-44	Fgfr2
1.5236459107907504e-48	0.8450917847997956	0.756	0.507	2.6453540303149006e-44	Ank3
6.523098174575385e-48	-1.3577321636960833	0.302	0.532	1.1325403050697783e-43	Eif3a
1.2710661964233108e-47	1.241827225797501	0.576	0.329	2.2068251302301524e-43	Pard3b
1.286571743257003e-47	1.8420123075977979	0.336	0.106	2.233745860642809e-43	Sh3kbp1
1.4020178822258504e-47	-1.3538532040763436	0.286	0.52	2.4341834471205214e-43	Pnn
1.631144209674666e-47	1.228382452229331	0.481	0.217	2.831992576837155e-43	Entpd3
1.6488919962483857e-47	1.9160281430414237	0.312	0.089	2.8628062838864472e-43	Mcu
2.314123163290828e-47	2.6888907449838957	0.311	0.098	4.017780636105536e-43	Epb41l4a
2.7133385368409444e-47	1.4685801021438742	0.426	0.178	4.710898367663248e-43	Parva
7.0461439052277605e-47	1.0850298787150638	0.546	0.283	1.2233515048256438e-42	Dtnb
1.47330688486813e-46	0.8836235131987398	0.703	0.467	2.5579554135080473e-42	Tsc22d1
1.7045344190426956e-46	1.3696135354847416	0.432	0.18	2.959412658341928e-42	Mapre2
3.8296922496184034e-46	-1.7278815036415962	0.151	0.378	6.649111683787471e-42	Akap8l
1.7391361621308983e-45	4.788992263309685	0.16	0.007	3.0194882046916656e-41	Dnah10
2.3231148688234637e-45	2.061076434184851	0.29	0.08	4.0333920352512975e-41	Ppp4r4
2.7137699686517516e-45	1.2807094442281866	0.431	0.18	4.711647419573171e-41	Faf1
6.243362638147786e-45	0.5079895604567901	0.966	0.891	1.0839726212352188e-40	Cacna1c
6.695918369027237e-45	-1.2394998713039702	0.215	0.46	1.1625453472305089e-40	Filip1l
7.127599638002162e-45	-1.1563011989533039	0.39	0.608	1.2374938491499354e-40	Ins1
8.313189954221356e-45	1.5299537784191335	0.38	0.145	1.4433360398519118e-40	Plch1
2.1662377916996535e-44	2.0853852660899093	0.333	0.118	3.761022053948939e-40	Efna5
2.2428392379772203e-44	-1.2573995548569084	0.284	0.513	3.89401748497605e-40	Dync1h1
3.2271698889758764e-44	1.3145562200574186	0.435	0.19	5.603012361239917e-40	Eps8
4.956746007971919e-44	3.3961685429153086	0.209	0.034	8.605902419040846e-40	Clstn2
6.007971365557017e-44	1.6172771940333865	0.359	0.132	1.0431039884880093e-39	Marchf3
6.818084300619969e-44	-1.9855894523718614	0.091	0.294	1.1837557962736391e-39	Zdhhc1
1.313090774010687e-43	-1.5540924831742413	0.198	0.421	2.279788201837355e-39	Gipr
1.3974345567805163e-43	1.1489547549050338	0.458	0.205	2.4262258774823325e-39	Efcab1
1.887947290531874e-43	0.9441479790896948	0.669	0.427	3.277854085821439e-39	Fmnl2
2.093240953158345e-43	1.257416472968115	0.432	0.186	3.634284942873519e-39	Nsmce2
2.4711066946827608e-43	0.6381881450121172	0.862	0.649	4.290335443308209e-39	Prkca
4.3637937361587704e-43	4.158037645489876	0.157	0.009	7.576418684718858e-39	Gm33321
6.055422649049179e-43	2.511130439798251	0.321	0.117	1.0513424803279185e-38	Dcdc5
2.511858405927843e-42	1.426972540517087	0.444	0.211	4.361088564371921e-38	Slc16a12
2.596566346971808e-42	-1.2958451085338318	0.288	0.507	4.508158491612453e-38	Sltm
2.98616159086252e-42	1.5543615724795565	0.359	0.135	5.184573754055508e-38	Atp8a1
3.0133645977462396e-42	1.4268847921187677	0.372	0.142	5.231803614607021e-38	Wars
3.589714131157547e-42	-0.983814350326137	0.488	0.659	6.232461674515733e-38	Ankrd12
4.1911111211665716e-42	1.328260046517875	0.437	0.2	7.276607128569401e-38	Pacrg
5.0589141250028874e-42	-1.3041683722403719	0.286	0.503	8.783286703830013e-38	Firre
6.26560521447228e-42	1.1682340224107213	0.476	0.228	1.0878343773366773e-37	Castor2
8.748741166564026e-42	1.334046831007511	0.41	0.176	1.5189564413388464e-37	Lrrfip2
9.033711478181846e-42	0.7834301088278911	0.674	0.416	1.568432986841932e-37	Fndc3a
1.7341084563103263e-41	1.3009612829253094	0.444	0.211	3.0107591018459886e-37	Pcx
1.8361812836831606e-41	1.1955292546847582	0.509	0.272	3.1879779447307035e-37	Cdh2
3.368144912591994e-41	0.769080566521476	0.657	0.388	5.84777319724222e-37	Lrba
4.2008148561721994e-41	1.8552334212953527	0.281	0.081	7.293454753286173e-37	Rhbdd1
4.92060359723153e-41	1.4280927722566092	0.426	0.197	8.543151965513382e-37	Sgms1
5.058612067921218e-41	0.8369786094542219	0.633	0.378	8.782762272324818e-37	Lpp
9.015241443693231e-41	1.1723990193861509	0.425	0.187	1.5652262194540188e-36	Umad1
1.242565592214345e-40	0.8946369704471407	0.713	0.508	2.1573423812025458e-36	Phldb2
1.3687007227068956e-40	2.6698986788569674	0.209	0.039	2.3763381947637122e-36	Tnfrsf21
2.1366078423743778e-40	-1.0713529756540854	0.417	0.608	3.709578535930395e-36	Kif1a
2.401542307515096e-40	0.9657074446843498	0.555	0.3	4.16955775430771e-36	Cerkl
3.312049826245617e-40	0.7594882689996012	0.663	0.395	5.75038090832764e-36	Unc79
5.109049296337276e-40	1.4004742838487223	0.429	0.207	8.870331388300779e-36	Frmd4a
5.8846402325351624e-40	1.41782204437751	0.366	0.146	1.0216912371727549e-35	Stim1
3.2376824718301495e-39	-1.4310138221356405	0.206	0.417	5.621264307591506e-35	Rbbp6
3.3441288222953296e-39	0.632215927430173	0.857	0.697	5.806076461269152e-35	Sntg1
5.941428453797807e-39	1.6492268302459836	0.357	0.144	1.0315508081483753e-34	Abcc4
6.120649513107451e-39	0.7396732506732984	0.752	0.538	1.0626671684657156e-34	Tspan5
6.866419546665262e-39	1.4989498759698772	0.329	0.119	1.1921477616920229e-34	Tasp1
1.9103928488745238e-38	5.2568361217631825	0.134	0.005	3.316824064215948e-34	Klhl1
3.510484483029943e-38	0.7101383526169034	0.761	0.553	6.094903159436587e-34	Ccser1
4.888004809797934e-38	1.7652799068093645	0.268	0.079	8.486553950771171e-34	Hmgcll1
5.020705532045201e-38	1.4393806097366078	0.395	0.179	8.716948944736879e-34	Pax6os1
8.580615575477157e-38	1.6530016095807862	0.29	0.094	1.489766476214344e-33	Slc30a7
1.740013716125383e-37	1.7492038162090937	0.298	0.102	3.0210118139368898e-33	Camk2d
1.7851475995476822e-37	1.5269642521394737	0.427	0.214	3.099373262334686e-33	Aff2
1.9179125339421403e-37	-1.0438977508550573	0.401	0.587	3.329879741430344e-33	Snrnp70
2.0232260101464376e-37	0.7057709634945468	0.798	0.601	3.512724998816245e-33	Slc7a14
2.277276961034544e-37	1.8558507755094413	0.255	0.072	3.953808259748175e-33	Gnai3
2.278276722503996e-37	-1.3269699099253964	0.232	0.441	3.955544045611438e-33	Smarcc2
2.3482526907443517e-37	2.0541343321054693	0.345	0.149	4.0770363216703436e-33	Spock1
2.4192769271314484e-37	1.8919013556650157	0.33	0.132	4.200348600885621e-33	Mid1
4.264176865756372e-37	-1.3843844654335826	0.242	0.444	7.403463874326213e-33	Chd4
4.685832431883604e-37	1.134142192350819	0.447	0.222	8.135542268236314e-33	Dip2b
4.815547420479284e-37	0.9037557136650458	0.518	0.278	8.360753431436132e-33	Aak1
6.792498479547816e-37	0.44651634066516166	0.929	0.742	1.1793135860190919e-32	Cacna1d
1.1001637468490744e-36	2.413951097419549	0.454	0.281	1.910104297279363e-32	Gnas
1.5795759092429522e-36	2.3379728844885874	0.259	0.08	2.742459693627614e-32	Rai2
1.7261389530352534e-36	-1.1899760103430022	0.301	0.498	2.996922450259807e-32	Nisch
2.3430722734073138e-36	1.6238051808740352	0.319	0.122	4.0680420810897784e-32	Gabrb3
4.422310746546731e-36	1.1258586819078684	0.427	0.205	7.678015918154434e-32	Creb3l2
9.063364492004744e-36	-3.2089569971255534	0.018	0.146	1.5735813431018636e-31	Gm48099
1.0560053404605567e-35	-1.7073425608556414	0.119	0.306	1.8334364721076187e-31	Crocc
1.0753589877901839e-35	-1.5403537617208385	0.142	0.336	1.8670382746013174e-31	Taok2
1.3166475105493362e-35	-1.0811787669345168	0.335	0.526	2.2859634078157575e-31	Hnrnpa2b1
1.693218831351976e-35	3.0497398875232453	0.165	0.024	2.939766534993301e-31	Nr4a2
1.8204835508167025e-35	1.8442032326488502	0.298	0.11	3.1607235409279587e-31	Nt5c3
1.848250664218687e-35	-1.3351948103975606	0.236	0.434	3.208932803216484e-31	Sfpq
2.1552871243786514e-35	-1.502003972025787	0.158	0.354	3.7420095053462146e-31	Rnf20
2.5824860224362097e-35	1.6444543321161855	0.275	0.091	4.483712232153747e-31	Erp44
3.187297006582293e-35	1.4174409335468987	0.365	0.16	5.533785062828177e-31	Meis1
6.120764505056585e-35	0.8566187252819331	0.541	0.308	1.0626871333679242e-30	Wdr7
1.608733288466157e-34	1.885754282330392	0.248	0.075	2.7930827354349417e-30	Reps2
1.6743889843727544e-34	-1.4237458216716008	0.157	0.352	2.907074154667976e-30	Hnrnpdl
1.851714056340406e-34	1.3716679824106075	0.371	0.168	3.214945944618213e-30	Runx1t1
2.0164236364719785e-34	1.2188419567771422	0.42	0.206	3.500914717642649e-30	Ube3c
2.099333381099968e-34	-1.159294255805203	0.3	0.492	3.6448626162657646e-30	Kmt2e
2.2743754894362406e-34	2.451513164887807	0.229	0.066	3.948770724759201e-30	Hgsnat
5.9623729992130935e-34	1.6407859432579284	0.278	0.097	1.0351872001233773e-29	Akap6
6.740280259998979e-34	2.267976679368382	0.206	0.05	1.1702474587410227e-29	Dync1i1
6.807194090792349e-34	1.3524865152320098	0.42	0.217	1.1818650380433677e-29	Tenm3
8.101683630052494e-34	4.229742460880907	0.125	0.007	1.4066143118497138e-29	Gm1604a
8.778257626096842e-34	-1.5521107589053753	0.115	0.297	1.524081089042934e-29	Ddx46
9.5681691723078e-34	1.3149825693805897	0.334	0.136	1.6612255316960803e-29	Stx18
1.3016139985627648e-33	-1.405056881432058	0.171	0.364	2.259862224304672e-29	Numa1
1.9507074100061526e-33	1.5075630062745855	0.297	0.111	3.386818205252682e-29	Arl15
2.7365009695889826e-33	1.6532254255015701	0.271	0.093	4.7511129834003916e-29	Btbd7
3.281922984661685e-33	1.6831738482883485	0.265	0.088	5.698074685969617e-29	Syn3
3.634801719178773e-33	-1.1119196326197867	0.282	0.482	6.310742744838186e-29	Safb2
4.535168668980793e-33	1.0743951689290423	0.414	0.204	7.873959843084453e-29	Cobll1
5.30620943681454e-33	1.04007234088846	0.599	0.409	9.212640824197404e-29	Esrrg
5.5570790757392845e-33	1.4063883852331875	0.328	0.136	9.648200691298545e-29	Acyp2
6.405428702502884e-33	0.8404191530174308	0.532	0.307	1.1121105313285508e-28	Trappc9
6.764434604641932e-33	1.8004752287501207	0.665	0.553	1.1744411360579321e-28	Trpm3
7.127136372333704e-33	1.059772177819002	0.412	0.2	1.2374134169645776e-28	Nr6a1
9.944638931768311e-33	-1.3599505389883422	0.153	0.342	1.7265882113336143e-28	Prrc2a
1.619596733059872e-32	1.9233954000658393	0.211	0.054	2.81194384793855e-28	Ubl3
1.6940033108750702e-32	1.008328358261812	0.423	0.207	2.941128548341297e-28	Wdpcp
2.151572856832459e-32	1.3835101163112429	0.477	0.291	3.7355607940325154e-28	Fgf12
2.2501865393799974e-32	1.536215350204703	0.277	0.099	3.9067738696715513e-28	Nars2
2.3140696763256842e-32	1.514448893854927	0.289	0.108	4.0176877720366527e-28	Atg10
2.4177451452945036e-32	-1.4454720993345727	0.15	0.334	4.197689121260317e-28	Luc7l
2.6561254919154444e-32	-0.4259177597988364	0.985	0.961	4.611565079063595e-28	Dst
3.561393047098809e-32	3.411886090767096	0.151	0.022	6.183290608372953e-28	Errfi1
4.157247336943167e-32	-0.9119324106465525	0.507	0.649	7.217812826400726e-28	Rrbp1
4.640723503056642e-32	2.9085738790623568	0.146	0.019	8.0572241460069414e-28	9630014M24Rik
5.080699225949413e-32	1.3721927336839383	0.335	0.146	8.82110999609337e-28	Ldlr
5.734007337258395e-32	2.3755069739106633	0.195	0.047	9.955383538948026e-28	Dapp1
6.845651175312511e-32	0.5158017479658369	0.822	0.585	1.188541957057758e-27	Prkce
8.290316263554937e-32	-1.4243957575045951	0.166	0.35	1.4393647096784081e-27	Bod1l
8.443785617837346e-32	-1.3829805667814867	0.139	0.323	1.46601005896892e-27	Zim1
8.531323468985056e-32	1.3451445398908417	0.301	0.117	1.4812083806851854e-27	Ppp2r5e
8.939065916776674e-32	1.6913355696899115	0.259	0.088	1.5520006244707662e-27	Plcxd2
9.244350960986917e-32	0.6684057890768795	0.602	0.358	1.6050042138465484e-27	Tbc1d1
9.493116250563276e-32	-1.1823181446967919	0.235	0.43	1.648194843422796e-27	Mprip
1.1372918057731814e-31	1.6219847452496663	0.319	0.138	1.9745660331833976e-27	Anxa4
1.3303019352219028e-31	1.7357121807196425	0.242	0.077	2.3096702199322677e-27	Trps1
1.6675864757745972e-31	1.2700398832107442	0.398	0.2	2.8952636392398558e-27	Tox
2.238948048903059e-31	0.7829367954221991	0.574	0.356	3.887261602505492e-27	Adcy9
3.025409236666772e-31	1.171864786815377	0.402	0.2	5.252715516700849e-27	Tpd52
3.6801850506946494e-31	0.9071637921660924	0.481	0.265	6.3895372850160504e-27	Elp4
3.7827273528138012e-31	1.4097282461010339	0.295	0.115	6.567571229955321e-27	Slc10a7
3.8290799521853256e-31	-1.085573237447077	0.355	0.54	6.648048612984163e-27	Gm47283
4.050859862794596e-31	0.8923271415896	0.477	0.255	7.033102893783977e-27	Rbfox2
4.718037562080869e-31	-0.7919111719210743	0.578	0.684	8.191456815284805e-27	Ncor1
5.947341033950143e-31	1.3723133391831175	0.318	0.135	1.0325773503144239e-26	Ahcyl2
7.251647058112685e-31	1.1272365507761577	0.371	0.173	1.2590309622295244e-26	Dlg1
7.750925708847955e-31	1.2867689672159393	0.323	0.136	1.345715721570182e-26	Fam110b
7.847794282795844e-31	1.2741780185366982	0.352	0.163	1.3625340433790144e-26	2210408I21Rik
1.1471827472358579e-30	0.5588197441261809	0.67	0.429	1.9917386857508963e-26	Mbnl2
1.1825734180975383e-30	1.1185868264583152	0.444	0.247	2.053183968500946e-26	Tshz1
1.2392952362871527e-30	1.851770532766916	0.271	0.104	2.1516643892417546e-26	Plppr1
1.4890733343712681e-30	1.38837645334909	0.275	0.1	2.585329123135396e-26	Map3k2
2.0602613406431963e-30	-2.27211429691348	0.04	0.172	3.577025739624717e-26	Gm15564
2.46990201935927e-30	1.996380260031164	0.203	0.055	4.2882438860115645e-26	Igsf5
2.690390378903709e-30	1.4155338677822398	0.315	0.134	4.6710557758526196e-26	Itgav
2.8748303617265668e-30	1.1073294915140803	0.381	0.184	4.9912804740296656e-26	Med12l
3.9941819470205875e-30	1.2684927570132658	0.297	0.117	6.934698696417144e-26	Strn3
4.092008756745692e-30	1.227369748054885	0.317	0.132	7.10454560346187e-26	Arnt
4.578627192029865e-30	1.4477326901703882	0.311	0.132	7.949412530802252e-26	Npepl1
4.8200828420662676e-30	-2.003418681499987	0.061	0.204	8.368627830395454e-26	Adcy6
5.316920349867084e-30	1.618748187434823	0.246	0.084	9.231237111439232e-26	Cyth3
6.395298897105932e-30	1.1234805684769082	0.353	0.16	1.110351794515532e-25	Tnks
7.113572539981735e-30	0.9505082326717194	0.417	0.211	1.2350584643916288e-25	Ap3b2
7.532622813132009e-30	1.2725040934029876	0.354	0.166	1.3078139728159794e-25	Gm20275
7.5927722881528e-30	0.8054178898327453	0.472	0.253	1.3182571246690893e-25	Ambra1
7.635344601022621e-30	1.0323733843053913	0.445	0.245	1.3256485296295474e-25	Ralgapa2
8.376473330335941e-30	1.5335896293039522	0.253	0.087	1.454323299612926e-25	Fam174b
1.3046875002861862e-29	0.5895632675572887	0.861	0.727	2.2651984379968766e-25	Kcnmb2
1.570719881148616e-29	-1.0335743075862962	0.35	0.524	2.727083857650227e-25	Eif4g1
1.749652037310535e-29	1.1426851721214901	0.348	0.159	3.037745867178551e-25	Fbxw7
1.78626525001546e-29	1.548332750330138	0.241	0.08	3.101313727076842e-25	Tpk1
1.799339729763427e-29	2.4356715133533156	0.2	0.057	3.124013638815262e-25	Rasgrf2
1.857767955577274e-29	0.4379977611970566	0.813	0.57	3.225456724473263e-25	Rims2
1.869373331511207e-29	0.9942373780317137	0.39	0.19	3.2456059781697575e-25	Lrrc8d
2.4679329159346054e-29	1.5563964036220892	0.279	0.111	4.284825128645662e-25	Ror1
2.524783452037917e-29	1.0024034342680548	0.419	0.22	4.383529029428232e-25	Syt14
3.122305458875432e-29	1.4170743858580221	0.389	0.202	5.420946737699526e-25	Nup93
3.6250604206939615e-29	0.863286942204462	0.478	0.269	6.293829902408856e-25	Parp8
3.6533636110188105e-29	1.7816617665801375	0.24	0.083	6.342969901450859e-25	Man1a
3.7561201918955277e-29	2.7132144164229253	0.144	0.023	6.521375877169015e-25	Slc16a6
3.97344864118211e-29	1.2277875892526828	0.328	0.145	6.898701530820379e-25	Rasal2
4.1375653278094393e-29	-1.2774358225572824	0.171	0.349	7.183640922142749e-25	Cdk11b
4.6245322202240143e-29	1.1729635645081615	0.33	0.144	8.029112840752934e-25	Txndc11
5.724535180871562e-29	1.0131411768019833	0.464	0.262	9.938937981029207e-25	Pbx1
5.742829422524585e-29	1.3995215497936087	0.273	0.104	9.970700443387185e-25	Ago3
6.271768200597738e-29	1.0801273884559917	0.34	0.151	1.0889043949877792e-24	Arih1
6.426233641384541e-29	1.1793920363378334	0.383	0.196	1.1157226848171841e-24	Atp7a
7.073222155754386e-29	1.061754036708805	0.432	0.235	1.2280528306820766e-24	Chka
7.24697874666743e-29	-1.320961716592909	0.198	0.373	1.2582204499963993e-24	Hdac6
7.891602244538623e-29	-2.313818542274091	0.037	0.162	1.3701399816967957e-24	Csf2ra
7.912217872707671e-29	1.9289750711220779	0.205	0.06	1.3737192670595059e-24	Gm379
8.967737403948077e-29	1.5544319736039276	0.297	0.127	1.556978568073465e-24	Cers6
1.0857474732513449e-28	0.7125292275000161	0.635	0.437	1.885074763058985e-24	Pard3
1.091652447354506e-28	0.5530801260229401	0.727	0.502	1.8953269790968936e-24	Dip2c
1.1419483548409661e-28	2.5285428296114265	0.159	0.033	1.9826507336748856e-24	Zswim6
1.2103054416813961e-28	1.9243535133817007	0.186	0.047	2.1013323078472398e-24	Vkorc1l1
1.3224482460551202e-28	1.475315096107657	0.347	0.168	2.2960346448008997e-24	Thrb
1.714478254718565e-28	1.4045627499612365	0.252	0.09	2.9766771458423723e-24	Zfp654
1.926073868708535e-28	2.652070471438958	0.199	0.06	3.344049450851759e-24	Ttr
1.9389537829958002e-28	-0.7525502567471781	0.615	0.707	3.3664115580373084e-24	Utrn
1.942913774275489e-28	1.6005952498065852	0.265	0.101	3.373286894897104e-24	Tspan15
2.0182385637293602e-28	0.8780015110982943	0.444	0.239	3.504065794346915e-24	Chchd3
2.7074850676467366e-28	0.5359132137409657	0.793	0.586	4.7007355744482644e-24	Syt13
2.950499728141021e-28	0.9239428652021984	0.423	0.224	5.12265762799844e-24	Hdac4
3.0685544403440053e-28	-1.4524474132268652	0.153	0.32	5.327624219325262e-24	Ythdc1
3.119048287769598e-28	1.2558101791907421	0.323	0.146	5.415291637225576e-24	Gab2
3.2671269838416503e-28	1.7894140423043239	0.198	0.056	5.6723858693458734e-24	Cdc42se2
3.5018369131168333e-28	-2.8271474760953863	0.019	0.126	6.079889248553446e-24	Pdgfa
3.5305975207147194e-28	1.5269551504506627	0.259	0.098	6.1298234154648954e-24	Creb1
4.062451569255191e-28	0.5552111286693358	0.76	0.563	7.053228414540863e-24	Map2
4.971199082541811e-28	1.0741283983955738	0.411	0.218	8.630995847109093e-24	Ptprj
5.82150375517511e-28	1.2020989757862612	0.331	0.152	1.0107294819735025e-23	Aig1
6.277985437341488e-28	1.1465583621006608	0.372	0.188	1.089983831631229e-23	Tmem65
6.43181923766083e-28	1.3079539805824254	0.284	0.115	1.1166924560426733e-23	Smim14
6.8987017927717345e-28	0.9804195758024599	0.451	0.259	1.1977526052610286e-23	Elapor2
7.291288114922912e-28	1.0536970514582409	0.373	0.186	1.265913442512916e-23	Abca3
8.681200398098453e-28	0.8549555256880428	0.429	0.228	1.5072300131178534e-23	Zfp148
1.001056371623668e-27	1.6094136013762748	0.255	0.098	1.7380340724130124e-23	Samd12
1.2087206384405005e-27	0.3717548015885711	0.948	0.735	2.098580772460397e-23	Rere
1.2138139535396944e-27	1.1498976667601661	0.329	0.149	2.1074237861356174e-23	Stxbp5
1.5376204037362739e-27	-1.2680148526609667	0.156	0.327	2.6696165449669186e-23	Itpr1
1.5923617776017691e-27	1.2354130992340393	0.323	0.148	2.764658518272192e-23	Hnf4g
1.7214842839989816e-27	0.9626749030684287	0.385	0.193	2.988841013879032e-23	Mkln1
1.8590235910801588e-27	-1.2353003043550572	0.251	0.42	3.227636758833372e-23	Baz1b
2.1519481352196097e-27	1.001070804123523	0.377	0.187	3.736212352368286e-23	Cdkal1
2.173196775796321e-27	1.277254492956393	0.29	0.121	3.773104242137573e-23	Nmnat3
2.1948493351081956e-27	5.4004269753920315	0.093	0.002	3.810697415614849e-23	Plat
2.197655367362436e-27	2.2523980320025663	0.164	0.038	3.8155692488146615e-23	Glce
2.31137539136284e-27	2.788751191366457	0.14	0.025	4.013009954484163e-23	Dcx
2.465998296848204e-27	1.949215863559703	0.18	0.047	4.2814662429878516e-23	Gtdc1
2.861231481152933e-27	-2.8865857460249424	0.022	0.128	4.9676700975777227e-23	Chd5
2.9171115540708927e-27	1.2853937324457911	0.325	0.151	5.064689080177884e-23	Dgkh
3.02047053652162e-27	1.1375208984724603	0.321	0.144	5.244140945508837e-23	Ergic1
3.1924472029937613e-27	-1.2180088133839782	0.222	0.393	5.542726833837769e-23	Zc3h13
3.218931674133276e-27	1.3923109109649432	0.279	0.115	5.588709172630194e-23	Megf9
3.5451259763858175e-27	0.5939284601186905	0.668	0.46	6.155047720201056e-23	Atxn1
4.188235560774148e-27	-1.724017484616554	0.085	0.231	7.271614580616076e-23	Shfl
5.1312263339275085e-27	-0.8032004390288168	0.52	0.631	8.90883516096494e-23	Unc80
5.4505161117713235e-27	2.3364622967910407	0.156	0.033	9.463186073257372e-23	Dner
5.4855923015122534e-27	2.303324364196215	0.16	0.036	9.524085353885575e-23	Tent5a
5.718776518552865e-27	0.6856104325686861	0.655	0.462	9.928939791511483e-23	Akap13
5.751191811215576e-27	0.8526282879342806	0.426	0.227	9.985219222632484e-23	Mbd5
6.0393792783344914e-27	0.4992666052634236	0.776	0.56	1.0485570303044343e-22	Cmip
8.639763691603494e-27	3.152499461948446	0.119	0.015	1.5000357721361987e-22	Slc25a40
9.269978091885207e-27	2.1545299971758167	0.227	0.082	1.6094535963131096e-22	Ntm
9.771171788342932e-27	-1.4777141198676105	0.109	0.264	1.6964708458921e-22	Hook2
1.0529927777863625e-26	-1.412922852377065	0.134	0.294	1.8282060607926825e-22	Carmil3
1.1902233189154792e-26	1.3178371938951063	0.28	0.115	2.066465726301055e-22	Ireb2
1.2309259487467337e-26	-2.025519221540203	0.053	0.181	2.1371336322140793e-22	Slc12a7
1.2407526464149719e-26	0.4285797541788822	0.877	0.652	2.154194744705674e-22	Msi2
1.3831592323352695e-26	2.9803184865657664	0.125	0.018	2.401441059180495e-22	Bag3
1.4688924017280066e-26	0.993366517256919	0.375	0.191	2.550290987880165e-22	Rgl1
1.5200843518147516e-26	0.884692305807733	0.408	0.216	2.6391704516207715e-22	Nf1
2.1599173686412205e-26	1.6193505598635476	0.245	0.094	3.750048535434887e-22	Adam10
3.0223177234150515e-26	1.6223294340676695	0.21	0.068	5.247348031393213e-22	Rap1a
3.4736870896699376e-26	-1.8340083017234408	0.063	0.195	6.031015525084945e-22	Ehmt2
3.5997137022918814e-26	2.033286303621065	0.167	0.042	6.249822929919164e-22	Gm49797
3.7950508767913436e-26	1.6857859278972795	0.249	0.098	6.588967332285131e-22	Gpc4
4.004147800147595e-26	1.1533762137474677	0.379	0.204	6.952001410616255e-22	Abhd2
4.7717007042634845e-26	-2.0174255394938663	0.041	0.159	8.284626762742262e-22	mt-Rnr1
6.346450700382861e-26	1.066001311500276	0.368	0.189	1.1018707706004724e-21	Tcf4
6.807364467565812e-26	0.4070938116769942	0.992	0.984	1.1818946188587763e-21	Meg3
7.195901545553403e-26	0.9305451502542624	0.452	0.265	1.2493524263389818e-21	Slc9a9
8.282777665431192e-26	0.9575011584379965	0.584	0.419	1.4380558582721636e-21	Ush2a
8.327434660549518e-26	1.171135605907303	0.526	0.363	1.4458092057646073e-21	Galnt18
8.333607437259435e-26	-1.7503099568482552	0.078	0.217	1.446880923256983e-21	Rgs11
9.191201259542946e-26	0.7646321638350724	0.522	0.323	1.5957763626818462e-21	Stat3
1.0140636651139128e-25	1.366463261214313	0.35	0.182	1.7606173353707755e-21	Kctd8
1.3089466214299137e-25	1.1565576785227996	0.312	0.143	2.272593124126616e-21	Pced1b
1.3288442514959957e-25	1.024281033693447	0.347	0.171	2.3071393894473477e-21	Rapgef2
1.5892696416331399e-25	1.726735556076544	0.204	0.067	2.7592899518034576e-21	Stx12
1.685101899819661e-25	-1.0324091538306264	0.269	0.436	2.9256739184668956e-21	Zbed6
1.7236919746710336e-25	1.1910399238005043	0.325	0.156	2.9926740064238484e-21	Gpr39
1.7280613799854122e-25	-1.5018745997402783	0.107	0.256	3.0002601679306725e-21	Ddx24
1.9058406207644664e-25	0.9083735186647167	0.413	0.225	3.3089204857712666e-21	Otud7a
2.2781571956243284e-25	-1.316895964603289	0.142	0.3	3.955336523042959e-21	Adgrl1
2.3235589063229695e-25	1.652723291046768	0.209	0.07	4.034162973157939e-21	Susd1
2.412760773165778e-25	0.8892314023703747	0.484	0.3	4.189035254370423e-21	Tnik
3.0164996298071906e-25	-0.5832157309401766	0.811	0.792	5.237246657271244e-21	Macf1
3.077929730085449e-25	0.8124565725014792	0.513	0.324	5.343901597374357e-21	Fnip2
3.221412359047895e-25	1.6705309545506153	0.212	0.073	5.593016137778955e-21	Bcl2l1
3.3499468481959923e-25	1.585458869224552	0.222	0.08	5.816177717837882e-21	Lyrm4
3.4552113039247457e-25	-0.7064180121166015	0.617	0.719	5.998937865874143e-21	Ins2
3.689486818959616e-25	0.9364164546910074	0.372	0.19	6.4056870150776854e-21	Tlk1
4.547705804736596e-25	1.7147230383745637	0.193	0.06	7.895726818183677e-21	Memo1
4.864748777379502e-25	0.7322593063249343	0.477	0.279	8.446176827286291e-21	Dennd1a
4.9325601478065995e-25	1.3342337656803915	0.253	0.101	8.563910928621817e-21	Ric8b
5.118504873554103e-25	1.036447351099548	0.337	0.163	8.886748161464634e-21	Pag1
5.993778207901006e-25	0.9291069053616223	0.458	0.278	1.0406397724557727e-20	Ncam1
6.615353793530199e-25	1.1375125775920893	0.386	0.21	1.1485577256327132e-20	Klf12
7.794115268443013e-25	1.135916577752842	0.301	0.136	1.3532142929070759e-20	Pcgf5
8.631110361538233e-25	-2.2961857752248553	0.033	0.142	1.498533380970268e-20	Pnma8b
9.909700924796646e-25	0.7756383098761233	0.538	0.35	1.7205222745631938e-20	Ankrd44
1.3422066990173948e-24	1.3534121558744427	0.276	0.121	2.3303392708340008e-20	Slc4a10
1.3828244412405543e-24	0.881645551655353	0.394	0.211	2.4008597948818502e-20	Fars2
1.570617592538977e-24	0.8160067393045436	0.449	0.261	2.726906264166172e-20	Xkr6
1.6046105053869447e-24	-0.9002156521759983	0.387	0.538	2.785924759452813e-20	Zfhx2
1.7982331780353365e-24	1.098560654837642	0.317	0.151	3.122092443704951e-20	Acap2
1.9233025911134274e-24	1.324048704435334	0.301	0.143	3.3392379586911327e-20	Nr3c2
2.1687795117106227e-24	1.8305713670610837	0.184	0.057	3.7654349882319834e-20	Spc25
2.8955745089593724e-24	1.2933619977882957	0.313	0.153	5.027296462455262e-20	Ust
2.9491398245234946e-24	-2.607549745330801	0.021	0.117	5.1202965633376913e-20	Phf1
3.303592547121794e-24	0.5715032960122977	0.745	0.546	5.735697380312859e-20	Agap1
3.459660460452211e-24	-1.899339469571172	0.054	0.174	6.006662491437129e-20	Nlgn2
3.829906791176035e-24	-1.3908839350213107	0.142	0.293	6.649484170839831e-20	Adgb
4.066404575293015e-24	0.6729764253716798	0.511	0.313	7.060091623623734e-20	Vti1a
4.34079311420615e-24	2.2456088663399276	0.15	0.036	7.536485004884718e-20	Gucy2c
4.9473074927666454e-24	2.163770574283466	0.151	0.037	8.58951526894145e-20	Gm33228
5.140590157583532e-24	1.2526636238738778	0.252	0.102	8.925092631596528e-20	Rbm47
5.291222543685848e-24	0.814643361933349	0.529	0.352	9.186620580347369e-20	Tmtc2
5.3921627453305725e-24	1.2803064870880165	0.286	0.131	9.36187295844294e-20	Sgpp2
5.780181182078614e-24	1.0161270202171606	0.299	0.135	1.003555056832489e-19	Rab2a
5.962630490277013e-24	1.281440972194957	0.267	0.115	1.035231905721895e-19	Ift57
6.227833809615748e-24	1.7186029354182861	0.184	0.057	1.0812765060254861e-19	Ube2w
6.506625367831913e-24	0.6974688875622489	0.61	0.432	1.1296802963629768e-19	Setbp1
6.5239747414347515e-24	1.7586784485792974	0.173	0.05	1.1326924946079017e-19	Snx12
6.746716393211538e-24	1.2260081316840232	0.275	0.12	1.1713649001893873e-19	Focad
6.819021671697007e-24	1.2011814002794974	0.268	0.114	1.1839185426400343e-19	Cblb
9.356623289143372e-24	1.9825744605061333	0.169	0.049	1.6244969354610722e-19	Eda
1.1272027671348834e-23	0.7688203559696396	0.632	0.488	1.9570494442995845e-19	Wwox
1.1633259508407901e-23	0.933382172644859	0.349	0.176	2.0197665158497796e-19	Dym
1.212687541828269e-23	1.1266208301228404	0.341	0.176	2.1054681101222408e-19	Prkar1a
1.356357173933361e-23	0.8766856428661853	0.581	0.414	2.3549073253831013e-19	Dlgap1
1.4650309349292172e-23	1.8726131378780098	0.195	0.067	2.543586709224107e-19	Arid5b
1.4853648987212e-23	0.8116132093571994	0.417	0.235	2.578890537159748e-19	Rab27a
1.4925511468523466e-23	-1.2822366635828681	0.273	0.42	2.591367301165044e-19	Hnf1aos1
1.503824415256186e-23	0.9961574327790585	0.338	0.17	2.61093994976779e-19	Ncald
1.518806389735851e-23	1.111627180532918	0.278	0.122	2.6369516538593844e-19	Oxct1
1.6533640214703182e-23	1.3798298061005612	0.247	0.102	2.8705706140767664e-19	Nfia
2.2161796465679483e-23	1.6565419672860342	0.182	0.057	3.847731102371272e-19	Rab10
2.2253238100160213e-23	2.0025766789444432	0.229	0.095	3.863607198949816e-19	Prkg1
2.3556948353848807e-23	1.0778814206018608	0.321	0.159	4.08995737319523e-19	Prickle1
2.5040198859392663e-23	1.2068764718512126	0.251	0.104	4.347479325967754e-19	Dennd1b
3.1442097747838655e-23	1.0852261072789042	0.337	0.172	5.458977010979747e-19	Gfpt1
3.284153071976338e-23	1.8914536092081056	0.153	0.039	5.701946563565318e-19	4930502A04Rik
3.525864395104876e-23	1.4284729234897382	0.214	0.078	6.121605762781086e-19	Eya3
3.620080881582283e-23	1.008205060543589	0.449	0.276	6.28518442660316e-19	Ypel2
3.6873614837790366e-23	-1.0380224441009798	0.258	0.415	6.401997008137164e-19	Itsn2
3.820891342310843e-23	1.21654082375736	0.351	0.191	6.633831548520085e-19	Mllt3
3.951480448734262e-23	1.0424596616070871	0.328	0.165	6.860560355092426e-19	Etv6
4.8953449433272477e-23	-2.4341318591333283	0.023	0.118	8.499297890604767e-19	D130009I18Rik
5.49201039867367e-23	-1.1673837069538917	0.228	0.381	9.535228454177226e-19	Chd6
5.495791204090436e-23	1.0012023607077898	0.318	0.155	9.541792688541814e-19	Uty
6.224392976482426e-23	0.5628960315197765	0.587	0.388	1.0806791085768789e-18	Btbd9
7.717831736715767e-23	1.37746582694872	0.229	0.091	1.3399699461285915e-18	Dok5
8.911187377086424e-23	1.9274329063136726	0.153	0.04	1.5471603524097448e-18	Psmd14
9.476998314884864e-23	0.7098898846386205	0.474	0.289	1.6453964474303101e-18	Rabgap1l
9.593727151171875e-23	-2.0162287787111053	0.045	0.155	1.665662907986461e-18	Nop56
1.0589792605022465e-22	1.8613336208317701	0.154	0.041	1.8385997920840003e-18	Rybp
1.1333822618022073e-22	1.4214954260209567	0.229	0.091	1.9677782829409924e-18	Col27a1
1.1385764015511088e-22	-1.1694286329389165	0.2	0.352	1.976796348373035e-18	Ap3d1
1.1672211565844806e-22	0.576980401936875	0.571	0.377	2.026529372061975e-18	Anks1
1.239840911496913e-22	-1.0397933525223209	0.268	0.423	2.1526117905409406e-18	Tpr
1.2755652205018983e-22	0.9263871544748843	0.312	0.149	2.2146363358353956e-18	Slc44a1
1.2799872424389734e-22	1.306186471593879	0.235	0.095	2.2223138503225455e-18	Neo1
1.4022960495686189e-22	-1.4399575753196345	0.106	0.243	2.434666401261036e-18	Kmt2b
1.575785266921795e-22	0.9967980966989467	0.306	0.146	2.7358783804296204e-18	Ttyh2
1.7756782150770663e-22	1.3832796687776132	0.279	0.131	3.0829325170168024e-18	Maob
2.0517950863436428e-22	0.99103603925433	0.339	0.174	3.562326628909833e-18	Apba1
2.196479193217009e-22	-1.4560084659722465	0.105	0.24	3.813527175263371e-18	Ubp1
2.415683056379683e-22	-1.9841255303376886	0.038	0.142	4.194108922486406e-18	Dtx3
2.57300762206833e-22	1.6101812986357835	0.19	0.065	4.467255833435035e-18	Crem
2.6133930271065166e-22	0.9596789696899621	0.318	0.157	4.5373729736623344e-18	Ctnnbl1
2.689397118591884e-22	-1.1505421735922825	0.217	0.367	4.669331277299229e-18	Ktn1
2.7539304199147764e-22	-1.5244285494319276	0.092	0.222	4.781373995056035e-18	Syngap1
2.9164867133536694e-22	2.159042307815218	0.135	0.031	5.063604231724641e-18	Gm40438
2.9285870381866773e-22	1.464836787524316	0.246	0.107	5.084612815699709e-18	Slc2a13
3.0201521030134824e-22	1.2762590791801118	0.259	0.115	5.2435880812520085e-18	Fam120c
3.563512067272807e-22	1.2976973774883818	0.231	0.093	6.1869696511990474e-18	Ints6
4.2284406255250946e-22	1.2566078652891848	0.239	0.098	7.341418614036669e-18	Osbpl10
4.273287983756761e-22	2.2900029856983815	0.134	0.031	7.419282597398488e-18	Nyap2
4.307792442569312e-22	0.9167670189098929	0.35	0.184	7.479189238788839e-18	Pcca
4.915709117889661e-22	0.9830770541502654	0.348	0.185	8.53465417048003e-18	Sh3d19
4.986023452979241e-22	1.088639520001528	0.287	0.135	8.656733919062558e-18	Cog5
5.86127487620275e-22	0.7631434395407932	0.62	0.464	1.0176345440063215e-17	Ece1
6.619160927194151e-22	0.9698869425973529	0.296	0.141	1.1492187201794484e-17	Abi1
6.75209340614897e-22	0.778103947166948	0.53	0.356	1.1722984571755841e-17	Slc4a7
7.4932063455945275e-22	-1.4038938865759394	0.123	0.259	1.3009704857221219e-17	Fbxl16
8.869108285103018e-22	2.705040484977225	0.209	0.085	1.5398545804595862e-17	Mctp1
9.309497963755035e-22	0.9716636862956833	0.306	0.15	1.6163150364671492e-17	Mtmr7
9.659338239912305e-22	-0.912296552863304	0.379	0.515	1.6770543052135744e-17	Ankrd11
1.0145098033509085e-21	-1.5046128245285455	0.085	0.212	1.7613919205778475e-17	Akap8
1.0343218098539005e-21	1.6578947053512838	0.18	0.06	1.795789526268342e-17	Shroom2
1.0629186148824604e-21	-1.0765639397753797	0.231	0.382	1.8454392991589277e-17	Eif5b
1.0945652533693167e-21	-1.0185230633512012	0.264	0.416	1.9003841928998077e-17	Rsrc2
1.098546888434542e-21	0.6197331723527182	0.554	0.37	1.9072971077000516e-17	Eml6
1.1882234584254818e-21	-1.5902717538989661	0.083	0.208	2.0629935685183217e-17	Gigyf1
1.2456935000084054e-21	1.1163548982133509	0.281	0.132	2.1627730547145935e-17	Cnnm2
1.257030973794501e-21	1.7644821766033107	0.159	0.046	2.1824571767020127e-17	Fbxl5
1.6105710141510242e-21	1.9114913624446515	0.154	0.044	2.796273394769008e-17	St3gal1
1.8328576984063504e-21	1.148811274918332	0.306	0.156	3.182207535973106e-17	Amph
1.8877029394401165e-21	1.5259114155553375	0.205	0.078	3.27742984345593e-17	Rras2
1.9124380627311092e-21	0.7543652893292898	0.413	0.238	3.320374964513752e-17	Zfp407
2.1613769681754016e-21	1.0924090121121166	0.287	0.139	3.752582692146132e-17	Tbl1x
3.496171033519582e-21	1.0549441525257723	0.29	0.141	6.070052148396698e-17	Pcdhga10
3.712730121602498e-21	1.1305846855200052	0.281	0.133	6.446042037126256e-17	Tmem164
3.80904350218466e-21	1.05500293367113	0.286	0.137	6.613261328493006e-17	Zwint
3.823438437479684e-21	-0.9584284086657078	0.272	0.425	6.638253815152227e-17	Sptbn4
5.0515774931069704e-21	1.5162278674017124	0.179	0.06	8.770548843532322e-17	Rab28
5.51577433182569e-21	0.7262821635395345	0.417	0.244	9.576487394915762e-17	Kansl1
6.409655905892976e-21	1.7686689281351766	0.203	0.08	1.1128444583811385e-16	2610035D17Rik
6.702486129797851e-21	3.115973585923332	0.098	0.014	1.163685641855503e-16	Kyat3
6.844719641910665e-21	-1.8426183166718078	0.041	0.142	1.1883802242285296e-16	mt-Rnr2
6.895122031287416e-21	-1.1961185110236476	0.153	0.295	1.1971310870721212e-16	Srrt
7.061292028112682e-21	-2.2398179608303144	0.03	0.124	1.2259815219209238e-16	Psd
7.305757872353643e-21	-0.9413870472508841	0.366	0.502	1.2684256817980395e-16	Col6a6
8.449218157358006e-21	-4.454830851801164	0.003	0.068	1.466953256480497e-16	Lingo2
9.58582406108995e-21	1.5640563924923274	0.169	0.055	1.6642907734864372e-16	Msra
9.923720928261968e-21	0.8204613394162426	0.398	0.233	1.7229564275648427e-16	Gng4
1.0058740849489614e-20	2.6709665508826954	0.123	0.028	1.7463985862883867e-16	Brinp2
1.0921127552417299e-20	1.449008572333328	0.226	0.096	1.8961261656506913e-16	Irs2
1.1620154637106947e-20	0.6836392631634555	0.514	0.334	2.0174912480945083e-16	Rev3l
1.1697121713041098e-20	2.29968553909572	0.136	0.035	2.0308542718181953e-16	Gclc
1.6024158871044996e-20	1.0102773892959815	0.268	0.125	2.7821144631908324e-16	6430548M08Rik
1.6953053351431103e-20	-0.7435959306605783	0.485	0.597	2.943389122875468e-16	Gse1
1.7173114814998796e-20	1.262682379698869	0.213	0.084	2.981596194180091e-16	Lmbr1
1.7926414152237437e-20	-2.6445135158876987	0.017	0.097	3.1123840251114635e-16	Mapk15
1.892997949833117e-20	-3.2075637618256874	0.009	0.08	3.2866230405002577e-16	Gm12183
1.988401831777352e-20	-0.98777226547949	0.224	0.372	3.4522632603318386e-16	Zranb2
2.108504799039625e-20	-1.4870437349551957	0.081	0.2	3.660786032092597e-16	Cntrl
2.196374704650446e-20	-1.4202367364394508	0.103	0.229	3.8133457622141044e-16	Paxbp1
2.237669556867919e-20	1.0603812599600144	0.278	0.134	3.885041884634081e-16	Agfg1
2.369297987993201e-20	-0.8262667036123346	0.46	0.565	4.113575166753796e-16	Rsrp1
2.421969173233181e-20	1.7863715631505483	0.139	0.037	4.2050228785674485e-16	Scel
2.587963586962169e-20	1.2166297993681616	0.225	0.094	4.493222379683717e-16	Tram1
2.6811138633717548e-20	1.7648169215773695	0.184	0.067	4.654949889586041e-16	Dach2
2.8795542424987323e-20	-1.1694286329389163	0.158	0.299	4.999482075826299e-16	Brd8
2.9236812797743154e-20	1.059950218713638	0.283	0.138	5.076095437944167e-16	Celf2
2.9575130426992834e-20	-1.8874526634516626	0.047	0.149	5.134834144734496e-16	Ptma
3.4053311468054e-20	1.021821413428974	0.279	0.135	5.912335937083536e-16	Ogdh
3.4219192395479685e-20	2.335806675311505	0.111	0.022	5.941136183703183e-16	Serpini1
3.4356979539399964e-20	-1.1470222198906366	0.182	0.324	5.965058787630622e-16	Tspyl2
3.524601352402861e-20	1.1788336097619088	0.242	0.108	6.1194128680418475e-16	Tmem135
3.8866496938440546e-20	0.8189272760798989	0.365	0.204	6.748001198452048e-16	Cpeb1
4.084294865023575e-20	1.5518553389950203	0.161	0.051	7.091152744653931e-16	Hsd17b12
4.2143173428887545e-20	1.257104505177757	0.213	0.086	7.316897770723456e-16	Spred2
4.2432692079518234e-20	-1.7066943916287762	0.054	0.16	7.367163998845956e-16	Pwwp3a
4.2715400780589346e-20	1.474427556835808	0.198	0.077	7.416247883525922e-16	Adamts6
4.728233291933071e-20	4.232669810632429	0.073	0.004	8.209158641454198e-16	Tc2n
5.356410443316119e-20	2.474427556835809	0.129	0.033	9.299799811685446e-16	Btbd11
5.3825644726363475e-20	2.3045025553934955	0.117	0.026	9.345208437391227e-16	Ovol2
5.585333206885487e-20	1.2812327760706488	0.209	0.084	9.697255513794583e-16	Marchf6
6.568215899785466e-20	1.182556695804626	0.242	0.108	1.1403736445207526e-15	Picalm
6.912166017975804e-20	0.7654763388391985	0.365	0.2	1.200090264040959e-15	Dyrk1a
6.931533446419987e-20	1.896238284710079	0.188	0.072	1.2034528369674382e-15	9030622O22Rik
7.936853965818902e-20	-1.0164767101003174	0.205	0.351	1.377996585545478e-15	Ccnl2
8.099606380078391e-20	1.0203959259411008	0.273	0.131	1.4062536597092101e-15	Atxn10
1.1083816598026702e-19	1.2220541383610308	0.305	0.163	1.924372237749396e-15	Gch1
1.190238130941571e-19	-0.9570489731494414	0.218	0.364	2.0664914429407554e-15	Hnrnph1
1.2317601779398245e-19	0.9859759507646841	0.304	0.156	2.1385820209391233e-15	Nfkb1
1.2829688831226826e-19	-1.2810739887678255	0.117	0.245	2.2274905748776017e-15	Zc3h4
1.4471152509989066e-19	0.7171004337139252	0.468	0.302	2.5124814987843017e-15	Dock9
1.6247064965327105e-19	1.4834379322840432	0.171	0.059	2.8208154192800922e-15	Ywhaq
1.7059519652469837e-19	1.0867193873096377	0.257	0.122	2.961873802061813e-15	Cd47
1.7468351356124488e-19	1.4488203056229134	0.381	0.243	3.0328551624503335e-15	Chgb
1.8584637082341532e-19	0.4140815249133123	0.914	0.875	3.2266646902361366e-15	Kcnip1
1.921439607236645e-19	1.0943713314381207	0.242	0.109	3.3360034460842632e-15	Cstf3
1.971067045084947e-19	1.7132144164229253	0.149	0.046	3.422166603676485e-15	Tle1
1.9860452869315556e-19	1.032205228230734	0.266	0.126	3.4481718271705668e-15	Spata5
2.071566670525333e-19	1.4054802031183171	0.185	0.069	3.596654053366083e-15	Immp1l
2.263742483546368e-19	1.376539736166376	0.215	0.091	3.930309699933204e-15	Mrps28
2.5962605113867486e-19	1.2997575532241143	0.21	0.087	4.507627499869673e-15	Lyzl4
2.65837773506716e-19	0.7715813409876209	0.356	0.197	4.615475423623603e-15	Stx8
2.875587581070542e-19	-1.9243161351023845	0.038	0.132	4.992595158254675e-15	Cdc42bpg
2.899881138051146e-19	1.2983503284119011	0.221	0.095	5.034773631884399e-15	Sh3rf1
2.9006813519515024e-19	0.6932633172008711	0.406	0.241	5.036162963258199e-15	Prune2
2.951012336279232e-19	-0.908599340321415	0.312	0.449	5.123547618248002e-15	Thoc2
3.144030437691517e-19	0.7350674475292196	0.553	0.407	5.4586656459200114e-15	Negr1
3.3555914789340256e-19	3.380768449621563	0.084	0.01	5.8259779257252555e-15	Sgip1
3.4586933908515758e-19	0.730294138602612	0.405	0.241	6.004983465196506e-15	Zfp462
3.5390424770214274e-19	1.5657096081762831	0.167	0.058	6.144485548604603e-15	Siah2
3.6433211417532565e-19	1.1752868267599568	0.35	0.211	6.3255341663120036e-15	Thsd4
3.9406280736269934e-19	-0.8318825772366844	0.439	0.539	6.841718461431186e-15	Huwe1
4.518714007480324e-19	1.0836043807373785	0.266	0.13	7.84539125978734e-15	Slc39a11
4.548945577602259e-19	1.4655745502818354	0.172	0.061	7.897879311833041e-15	Atp6v1b2
5.0829114311909925e-19	-1.1411143513445021	0.182	0.319	8.824950826833802e-15	Trrap
5.372907659753718e-19	0.9131858951088132	0.322	0.176	9.328442278864404e-15	Map3k5
5.517810736395109e-19	1.175100890885579	0.229	0.101	9.58002300052919e-15	Bckdhb
5.537210187969881e-19	-0.7109116239450429	0.365	0.515	9.613704328353307e-15	Tshz2
6.085322953871499e-19	1.6503633923569105	0.15	0.047	1.0565337712511696e-14	Lims1
6.99179513901063e-19	0.6909446714181786	0.402	0.237	1.2139154720350257e-14	Stag1
7.321212169231605e-19	2.26353077433719	0.14	0.043	1.2711088568219913e-14	Cadm1
7.656902280655305e-19	0.5482640309321595	0.551	0.376	1.329391373967374e-14	Dnajc1
8.387145352569266e-19	-1.323379998173488	0.132	0.259	1.456176176113076e-14	Syne2
8.737215979563658e-19	3.2342935531120935	0.078	0.008	1.5169554383718423e-14	Dclk1
9.260418003766722e-19	1.8030906306389767	0.134	0.038	1.6077937738139782e-14	Wars2
1.00593577386704e-18	1.0064212024605013	0.242	0.11	1.746505690587955e-14	Ppp1cb
1.0579304069031164e-18	-0.9496474250590066	0.253	0.395	1.8367787724651906e-14	Leng8
1.0695522998946814e-18	-1.2442826276231296	0.109	0.233	1.856956703077146e-14	Rundc3a
1.0892107134667661e-18	0.9660863377175646	0.274	0.135	1.8910876407209995e-14	Rtn3
1.1270261915533432e-18	1.0428071733613602	0.286	0.148	1.9567428737749144e-14	Hdac8
1.1288278462632663e-18	1.4663382384537313	0.179	0.067	1.9598709066822828e-14	Catspere2
1.147530183390959e-18	1.6309623413689232	0.173	0.064	1.992341904403383e-14	Nxpe4
1.1666401490735216e-18	-1.9624993289902726	0.036	0.127	2.025520626821448e-14	Mir6236
1.1930764152105788e-18	-1.5205939490513753	0.084	0.197	2.071419272088607e-14	Rexo1
1.2597591506922552e-18	-1.3003595027653652	0.129	0.254	2.1871938374318933e-14	Nars
1.2718000379884488e-18	0.969132197594061	0.31	0.167	2.208099225955545e-14	Scarna2
1.2929848381649534e-18	0.6181217489722142	0.462	0.293	2.244880276021992e-14	Diaph2
1.4066293594144863e-18	-1.193079901003562	0.151	0.283	2.4421898938154312e-14	U2surp
1.4679106969736059e-18	-1.7543911336600728	0.044	0.139	2.5485865520855744e-14	Zfp512b
1.4862430371741404e-18	0.7941539684254633	0.375	0.221	2.5804151611417425e-14	Plcl2
1.5291729624548277e-18	0.9811932301077733	0.284	0.146	2.654950097414072e-14	Vmp1
1.6595491156631203e-18	0.4387768682943151	0.743	0.565	2.8813091746143094e-14	Kcnq1ot1
1.7153618582377483e-18	-4.832393645661346	0.001	0.056	2.978211258272379e-14	Gm24265
1.779150241710733e-18	1.4449776456747214	0.172	0.063	3.0889606496581745e-14	Hpgds
2.0102874264693625e-18	1.11336614794466	0.429	0.297	3.490261029836107e-14	Ptprd
2.109123800935625e-18	1.508643272173721	0.159	0.054	3.661860743184432e-14	Slc33a1
2.181354054123844e-18	1.1482499889470885	0.213	0.091	3.7872669087698184e-14	Rassf3
2.1897485406739104e-18	-1.2891678772130117	0.16	0.289	3.8018414163180435e-14	Rn7sk
2.33711749197228e-18	1.2840830141545632	0.198	0.08	4.057703389562272e-14	Fbxw11
2.370952883548798e-18	1.9135607317321148	0.156	0.054	4.116448396417423e-14	Fam163a
2.7182640718989013e-18	1.0400247326900334	0.241	0.111	4.7194500816308724e-14	Med27
2.7345166108490708e-18	-1.0969161331545483	0.191	0.324	4.747667739756157e-14	Spen
2.8556895161911346e-18	2.3207361132379885	0.142	0.045	4.958048138011048e-14	Crybb3
3.006300558187757e-18	1.0072809730705057	0.242	0.111	5.219539029125584e-14	Gorasp2
3.1665147434518596e-18	1.0325301961431093	0.266	0.133	5.4977028975811185e-14	Hlcs
3.3148559221302785e-18	0.5796668911462923	0.566	0.406	5.75525285200259e-14	0610040J01Rik
3.526728675274668e-18	-3.1554894419810426	0.008	0.072	6.123106326011878e-14	Eno3
4.018363336577542e-18	1.2472181192015843	0.189	0.074	6.976682424965929e-14	Hs2st1
4.16092005073413e-18	1.450180010589131	0.179	0.069	7.224189392084596e-14	C1galt1
4.164145872550595e-18	2.843395407418667	0.097	0.019	7.229790063922344e-14	Synpo2
4.370585779838729e-18	1.2601571749090827	0.193	0.078	7.588211030956001e-14	Usp6nl
4.4100452939724e-18	6.2399623031987845	0.056	0	7.65672063939488e-14	Gzmk
4.424378418552306e-18	6.415533867782239	0.056	0	7.681605810290514e-14	Tafa4
4.908299024302466e-18	1.5974742453813935	0.142	0.044	8.521788765993941e-14	Slco1a5
5.18431406853039e-18	1.0341047611462157	0.239	0.111	9.001006085782463e-14	Apex2
5.416493099337541e-18	1.0650366206981063	0.251	0.122	9.40411531906984e-14	Tbc1d30
5.665050935574199e-18	-1.3291722580329937	0.107	0.225	9.835661434343924e-14	Zscan26
6.315525885215069e-18	1.096074028485627	0.224	0.101	1.0965016041910403e-13	Itfg1
6.6524697002073234e-18	-2.207902780753552	0.024	0.103	1.1550017893499954e-13	BC051142
6.7362472878266955e-18	1.1288204654789353	0.248	0.12	1.169547254112471e-13	Khdrbs3
6.8869771561527005e-18	1.1419302202382586	0.22	0.098	1.1957169738512319e-13	Ube2k
7.101373957062011e-18	3.443014604204347	0.078	0.009	1.2329405464251063e-13	Plcl1
7.313602995517736e-18	-1.2361547467397291	0.104	0.222	1.2697877520817893e-13	Kdm6b
7.569813120860183e-18	1.9041524994421906	0.119	0.031	1.314270954043745e-13	Aven
7.993290352211037e-18	0.7672971922103651	0.324	0.176	1.3877950709508802e-13	Larp4b
8.118384801945909e-18	1.068502493318249	0.345	0.204	1.4095139693138487e-13	Xkr4
8.261858777860773e-18	-0.8427662070248327	0.278	0.418	1.4344239210121875e-13	Maged1
8.452663092625038e-18	1.0750433218684503	0.251	0.122	1.467551366141559e-13	Ppat
8.669513938513236e-18	-1.2276432468842118	0.111	0.231	1.505201010004668e-13	Sf3b2
8.897712959554386e-18	0.8877667686426267	0.328	0.186	1.5448209240378325e-13	Sil1
9.444533634895468e-18	1.6379262891186883	0.149	0.05	1.6397599296905513e-13	Ggact
1.0276056562476464e-17	2.398003943224664	0.2	0.092	1.7841289403771638e-13	Dpp10
1.106991008830375e-17	-1.1801550395319746	0.129	0.252	1.921957789531297e-13	Lmtk3
1.3041858322965454e-17	-1.1357455066826276	0.167	0.294	2.2643274420332622e-13	Golga3
1.3941583126665245e-17	0.4141473275112773	0.572	0.385	2.4205376624516197e-13	Nsd3
1.485058077158337e-17	1.5568897170277811	0.149	0.05	2.5783578335623047e-13	Lrrc20
1.504401503206129e-17	1.3621844431893062	0.178	0.069	2.611941889866481e-13	Eya1
1.671151739734136e-17	-0.9241932950460386	0.275	0.405	2.901453650526407e-13	Srcap
1.7415791317686236e-17	-1.184441203793941	0.141	0.265	3.0237296885766843e-13	Ncl
1.7800236204959085e-17	-0.9723376499653285	0.204	0.339	3.0904770099049963e-13	Clk1
1.9115741239886155e-17	2.659459450668329	0.085	0.013	3.3188749940690346e-13	Pdk3
1.9461618600129806e-17	-1.0181346547899757	0.122	0.243	3.378926221354537e-13	Hspa5
1.9594843471494532e-17	1.3191493313578975	0.18	0.071	3.402056723520881e-13	Derl1
2.0783753835743092e-17	0.5050854527605321	0.535	0.361	3.608475340961716e-13	Vwa8
2.6293210416933252e-17	0.8683480178640399	0.309	0.17	4.565027192587951e-13	Sec24a
2.6324710284669025e-17	1.4155338677822402	0.166	0.062	4.570496199624237e-13	Zswim5
2.6845013074646712e-17	-1.5826247853935929	0.065	0.166	4.660831170020163e-13	Mettl1
2.8509848867632716e-17	1.9236807714525654	0.12	0.033	4.949879960398392e-13	St7
2.8935418781985956e-17	1.5948575672268017	0.145	0.048	5.023767408928402e-13	Elovl6
3.2241296599065566e-17	-0.5443957384730929	0.449	0.598	5.597733915529764e-13	Hap1
3.390142696195484e-17	1.0648623716441006	0.264	0.135	5.885965749134599e-13	Itga6
3.48612855025518e-17	1.903820349091722	0.16	0.06	6.052616388953044e-13	Cpne4
3.491424658563326e-17	0.48925220427923194	0.618	0.448	6.061811492197647e-13	Nfasc
3.910665501976038e-17	0.48808992062444934	0.609	0.434	6.789697444530797e-13	Hivep3
3.938847069102503e-17	0.2840156724484393	0.948	0.81	6.838626281375765e-13	Rimbp2
4.05053598750985e-17	0.9653399230897799	0.298	0.163	7.032540581514602e-13	Dnajc6
4.113758522391978e-17	-1.664193324688494	0.052	0.146	7.142307546576952e-13	Guf1
4.2706739921580795e-17	0.3903849187940302	0.774	0.632	7.414744185184858e-13	Prkn
4.334549867979242e-17	-2.21382275229737	0.021	0.095	7.52564548078556e-13	Arrb2
4.3789765301576123e-17	-1.5982719317427905	0.051	0.145	7.602779051659646e-13	Prr12
4.425231761419021e-17	-1.0257442324646342	0.171	0.3	7.683087384175705e-13	Hnrnpl
4.677305312019012e-17	1.2913009570327962	0.177	0.07	8.120737482727409e-13	Gpcpd1
4.888676243271508e-17	-1.3936437898821823	0.074	0.179	8.487719693567992e-13	Srsf6
4.997467876087772e-17	-2.0639355040916025	0.026	0.104	8.676603726463589e-13	Brd9
5.112352570701513e-17	0.6394011862049447	0.421	0.264	8.876066533251967e-13	Fam172a
5.183786228655038e-17	-0.8584597500414204	0.288	0.418	9.000089650190877e-13	Rbm5
6.504151162334104e-17	0.6916675344296772	0.502	0.361	1.1292507248044472e-12	Rcan2
6.768693659137779e-17	-0.8998215731816364	0.265	0.394	1.1751805930995012e-12	Safb
6.830518748504222e-17	1.1462585219743007	0.213	0.097	1.185914665115303e-12	Znrf3
7.177647772465882e-17	0.9033277094963981	0.273	0.141	1.2461832062555264e-12	Pdpk1
7.706699742898494e-17	1.2561781080501149	0.182	0.074	1.3380372093620365e-12	Rars2
7.740827948925146e-17	1.1184678333736546	0.233	0.113	1.3439625484923839e-12	Phlpp1
8.929261732398088e-17	0.895454218645938	0.304	0.168	1.550298421978956e-12	ENSMUSG00000120042
9.466467406689824e-17	1.2163930785470725	0.18	0.073	1.6435680711494871e-12	Stim2
9.827763087448171e-17	1.9374865709775957	0.111	0.029	1.7062962272427515e-12	Trmt61b
1.0431393938289501e-16	-1.6369335521118957	0.054	0.148	1.8110986155658232e-12	Fbrs
1.0963603093467797e-16	-0.843277854516473	0.328	0.453	1.903500769087879e-12	Myo18a
1.1596940888442296e-16	-1.0417601077896628	0.2	0.324	2.0134608770513513e-12	Thoc2l
1.2466647168730406e-16	-1.7982454232494995	0.036	0.12	2.164459281434973e-12	Rps24
1.262605443915771e-16	-1.1343558660252904	0.147	0.269	2.192135571726562e-12	Upf2
1.3218219871969365e-16	1.5383906155677733	0.169	0.067	2.294947334171321e-12	Tm4sf4
1.3236260992725602e-16	0.9105706891263035	0.294	0.162	2.298079633557019e-12	Smap2
1.3255698158470523e-16	1.0571637769268176	0.223	0.104	2.3014543142736523e-12	Tbc1d15
1.3411059113551576e-16	1.3019803606236682	0.263	0.139	2.3284280832948247e-12	Tmcc3
1.543025166802073e-16	1.2326698106324292	0.187	0.078	2.679000294601759e-12	5031425E22Rik
1.583906309271769e-16	-0.9395433674051532	0.233	0.363	2.749978134157645e-12	Usp35
1.5927469000494797e-16	2.1644015510047376	0.195	0.089	2.7653271678659068e-12	Pappa2
1.609785528925328e-16	0.537955970677572	0.49	0.328	2.794909635320154e-12	Fto
1.610000215771498e-16	2.989769961910338	0.075	0.01	2.795282374622475e-12	1700111N16Rik
1.6899499106612234e-16	0.9211089134746862	0.262	0.134	2.934091034890016e-12	Celf1
1.8471544130570258e-16	0.8591405192578545	0.284	0.152	3.207029491949608e-12	Atp2c1
1.847673653267163e-16	0.8660360477158873	0.285	0.153	3.2079309968024483e-12	Acaca
1.9057634896385644e-16	-1.852693207271876	0.035	0.117	3.3087865707104757e-12	Bag6
1.9447614423771068e-16	0.8533426747197417	0.285	0.152	3.376494816255133e-12	Gm21992
2.0051708255361854e-16	1.4935363797835133	0.14	0.047	3.481377587295925e-12	Dcaf10
2.013332641197622e-16	6.531011085202175	0.051	0	3.495548131647311e-12	Tacr3
2.2279801309107356e-16	1.1524994619484463	0.357	0.23	3.8682191032872195e-12	Atp1a1
2.250401420799143e-16	1.3121042781268342	0.187	0.08	3.907146946791472e-12	Nfyc
2.2819960393287715e-16	1.8758953575705744	0.114	0.031	3.9620015234826135e-12	Pld1
2.33173823016421e-16	0.7087828866630416	0.407	0.264	4.0483639152111016e-12	Atrnl1
2.5705339853015155e-16	1.0149959381985112	0.248	0.125	4.462961105280491e-12	Reps1
2.5740366814844217e-16	1.4283011638561178	0.141	0.048	4.469042486393253e-12	Pparg
2.8223411934905407e-16	0.6687492125855878	0.371	0.223	4.900148780138277e-12	Gsk3b
2.833822006986747e-16	1.2041786398437957	0.316	0.192	4.920081768530391e-12	Pak3
2.914442989188211e-16	-2.0250387236037413	0.028	0.104	5.060055917828572e-12	Pcsk4
2.927720994138456e-16	-1.0802881307503807	0.154	0.276	5.083109190023187e-12	Slk
2.929932423833632e-16	1.126027250587255	0.206	0.094	5.086948674259952e-12	Gdap2
2.969545912960982e-16	0.7324531113817307	0.35	0.208	5.155725614082857e-12	Snx24
3.007063825184291e-16	0.5331095510861736	0.528	0.368	5.220864213284966e-12	Tmem178b
3.045467483643215e-16	2.536840164004373	0.081	0.013	5.28754064510135e-12	Mblac2
3.1756859171295146e-16	2.0123218039001856	0.123	0.038	5.513625889320263e-12	Kcnn2
3.176076765381473e-16	3.811119004394911	0.074	0.01	5.514304480055313e-12	Slc35f3
3.384804829665234e-16	0.9657987477553067	0.239	0.117	5.876698145264779e-12	Vapb
3.4379319699009784e-16	1.3839637887813696	0.151	0.055	5.968937486142079e-12	Ildr1
3.472879462450058e-16	1.0520751557603267	0.285	0.157	6.029613322705791e-12	Emb
3.61406944829622e-16	1.7880109048330373	0.111	0.03	6.2747473761318975e-12	Ola1
3.9361619973224436e-16	0.47858603831754154	0.514	0.351	6.8339644597512266e-12	Bicd1
4.0543664656927124e-16	1.0084891592569267	0.228	0.11	7.039191057735687e-12	Nipal1
4.0933998381466516e-16	0.8699200345369091	0.276	0.147	7.106960798990216e-12	Galk2
4.352804005335154e-16	-1.2369354522971931	0.11	0.221	7.557338314062894e-12	Ppip5k1
4.39334476756088e-16	0.8845398504010153	0.286	0.156	7.6277251854392e-12	Nsf
4.914094341179942e-16	2.3100407389349256	0.089	0.018	8.531850595156616e-12	Stambpl1
5.036579009436575e-16	1.1331341370815151	0.224	0.108	8.74450847618378e-12	Suclg2
5.230525277459925e-16	2.2175944901703306	0.09	0.019	9.081237986725922e-12	Rad18
5.437462307893796e-16	1.4914827210155384	0.151	0.056	9.440522058965209e-12	Slc25a25
5.454688385043223e-16	2.4275065094483157	0.081	0.014	9.470429974112043e-12	Dad1
5.461718833099699e-16	-1.986121419575857	0.028	0.104	9.482636238027697e-12	Maz
5.686917956847105e-16	1.2475260693342185	0.168	0.067	9.873626956677944e-12	Sec23b
5.782513390402938e-16	-1.241321551420702	0.088	0.193	1.0039599748417582e-11	Dctn1
5.982113885455474e-16	1.287526255406168	0.181	0.077	1.0386146127927794e-11	Gm12524
6.034052282338759e-16	0.8625142595638378	0.266	0.139	1.0476321572596553e-11	Tbck
6.055570650357914e-16	0.7559583062869917	0.296	0.162	1.051368176315141e-11	Atxn7
6.244987938639539e-16	0.9296511407690862	0.27	0.145	1.0842548059065968e-11	Fgd4
6.790567967832699e-16	-1.7982454232494995	0.036	0.116	1.1789784105751132e-11	Ccdc9b
7.092095488311602e-16	2.9349080268758194	0.074	0.011	1.2313296186806604e-11	Ttc39c
7.239880333341617e-16	1.5921225995055632	0.136	0.046	1.2569880234747714e-11	Tfdp2
7.523493787845686e-16	0.8673768080596309	0.363	0.228	1.306228991445768e-11	Vat1l
7.801964060413738e-16	0.9618159003393361	0.229	0.111	1.3545770001690333e-11	Rap1gds1
7.969283659716415e-16	0.6778974086697952	0.436	0.293	1.383627028999964e-11	Jazf1
8.536933949043941e-16	1.9644271137958738	0.103	0.026	1.482182472233009e-11	Btbd1
8.58259472491937e-16	1.261910678669028	0.172	0.07	1.490110096140501e-11	Ndufs4
9.378560454878986e-16	1.4427553365172647	0.141	0.05	1.6283056661760896e-11	Atp6v1h
9.381282965039077e-16	1.303823480285223	0.153	0.057	1.6287783483900845e-11	Tsc22d2
9.734743996719591e-16	-2.1694286329389167	0.021	0.091	1.6901462527104555e-11	Fkbp8
9.745125092884422e-16	0.9224228943988209	0.299	0.17	1.6919486186265935e-11	Ankrd10
1.0511434317475818e-15	0.6653842846254343	0.365	0.222	1.8249952262001517e-11	Ctif
1.056003030377398e-15	1.1500312063576965	0.181	0.077	1.8334324613412383e-11	3110082I17Rik
1.090182896221033e-15	1.3435226228668515	0.162	0.064	1.8927755444189574e-11	Gpr45
1.1186631507999852e-15	0.5435414801583113	0.454	0.296	1.9422229624189343e-11	Zcchc7
1.2792846603712345e-15	1.0305089375698357	0.222	0.108	2.2210940273365372e-11	Pten
1.311936546879678e-15	-0.9434748791574106	0.217	0.34	2.277784232692497e-11	Pabpn1
1.3332066659268154e-15	0.719764581175149	0.303	0.167	2.314713413382137e-11	Pum1
1.3467801362755419e-15	6.1159735859233315	0.048	0	2.3382796726015958e-11	5330439B14Rik
1.3587127151621538e-15	0.5812804623921779	0.398	0.245	2.3589970160645314e-11	Uvrag
1.5137354849702257e-15	0.6155584760902333	0.344	0.202	2.6281475490053057e-11	H13
1.590456315409218e-15	-1.400754179045372	0.076	0.174	2.7613502548134843e-11	Ubtf
1.6058180289374403e-15	0.6460471313150786	0.357	0.214	2.788021261841184e-11	Ppp6r3
1.668227801767891e-15	0.5878212326816449	0.429	0.28	2.8963771094294123e-11	Plxna2
1.6815553228206951e-15	1.1629538195856122	0.183	0.079	2.919516351481291e-11	Cnot2
1.7012745730233342e-15	1.541945247324549	0.154	0.06	2.953752913683113e-11	Sgcd
1.7022805351978099e-15	-1.7629531471634965	0.037	0.117	2.9554994652104377e-11	Ddx18
1.7107536052696835e-15	0.7651953582090598	0.34	0.205	2.970210409469225e-11	Pcbp3
1.8064356110646714e-15	0.8003672972173945	0.341	0.207	3.1363335079304825e-11	Limch1
1.815789492561769e-15	2.044350658092823	0.1	0.026	3.152573716985743e-11	Dock4
1.893309828154616e-15	1.2167540036677424	0.174	0.073	3.2871645236420444e-11	Naa20
1.9898461479919637e-15	1.9774127553903549	0.1	0.026	3.454770882143647e-11	Tmem212
2.031454408034301e-15	-2.2689643064898304	0.019	0.084	3.527011143229153e-11	Ptms
2.094462793210917e-15	1.6738458633736304	0.121	0.038	3.6364063015727945e-11	Lin52
2.2179514304007116e-15	1.1481210214378716	0.202	0.094	3.8508072734617153e-11	Stx16
2.271418185932338e-15	0.5248926238187961	0.648	0.528	3.943636254415725e-11	Gm6999
2.3578663242418815e-15	0.7016235098436996	0.311	0.176	4.0937275121487545e-11	Rabgap1
2.3989377834292705e-15	-1.2479620354856058	0.092	0.195	4.165035779589899e-11	Rap1gap
2.4369531605699675e-15	-2.0819657916885768	0.022	0.091	4.231038077381577e-11	Slc4a3
2.4695716610602966e-15	1.4294060423637975	0.138	0.049	4.287670317932887e-11	Nceh1
2.567329890223013e-15	-1.6588134736778413	0.053	0.14	4.457398155405195e-11	Scaf1
2.5980083811891724e-15	0.793921766063475	0.322	0.189	4.510662151420641e-11	Tead1
2.64853225247465e-15	1.6268427899896714	0.169	0.072	4.598381696746487e-11	Dlgap2
2.6963478187823957e-15	0.841089238975083	0.257	0.134	4.681399082969995e-11	Pdss2
2.6999511390656126e-15	2.5675369612272894	0.077	0.013	4.687655167645717e-11	Gnasas1
2.7158665926978234e-15	1.112141724332305	0.186	0.081	4.7152875782419607e-11	Nck1
2.834772830136503e-15	1.123930309751675	0.213	0.103	4.9217325876829963e-11	Aox1
2.8597791197879422e-15	-1.641733332890611	0.048	0.133	4.965148507775825e-11	Ldb1
3.060217745479571e-15	0.9385686193601943	0.28	0.157	5.313150049701631e-11	Upb1
3.1563971974830504e-15	1.216579817728395	0.285	0.168	5.480136814270072e-11	Fam135b
3.4190173757801154e-15	1.7111992778560001	0.148	0.057	5.936097967829436e-11	4933432K03Rik
3.500286316738119e-15	2.844377166586114	0.069	0.009	6.077197103120722e-11	Impg2
3.761516819959439e-15	-1.2799870080866151	0.069	0.164	6.530745502813579e-11	Sspn
3.771589113416143e-15	-1.2143760389928913	0.103	0.209	6.548233018713107e-11	Brd2
3.824577429604072e-15	0.7580588672767155	0.363	0.229	6.64023133327859e-11	Mirg
4.102216691301257e-15	0.7653979080560165	0.454	0.32	7.122268619437243e-11	Abca1
4.136737847016104e-15	-1.8475005380515537	0.036	0.113	7.182204249989361e-11	Mllt6
4.233200106330995e-15	1.3610860837598633	0.14	0.05	7.349682024611873e-11	Mettl9
4.272018642874489e-15	0.8459030208170744	0.28	0.155	7.417078767758688e-11	Mbnl1
4.353378688351258e-15	0.834595623619879	0.23	0.113	7.558336078715454e-11	Eif2ak3
4.415724837711576e-15	1.1765672219102759	0.179	0.077	7.666581463234838e-11	Tmem39a
4.452306210345576e-15	1.176896116255913	0.2	0.094	7.73009404240199e-11	Rab22a
4.49519266118204e-15	0.9715449948072665	0.215	0.103	7.804553498344258e-11	Magt1
4.654867835297369e-15	-1.3748977512388958	0.064	0.156	8.081781535643292e-11	Cebpz
4.732980796598262e-15	-3.6840018057686743	0.004	0.053	8.217401259053903e-11	Zrsr1
4.778972715991369e-15	0.5042999822674719	0.437	0.28	8.297252429504215e-11	Nalcn
5.5059779861116336e-15	0.8788513820898001	0.248	0.128	9.559478979487018e-11	Vps8
5.550002773364268e-15	1.626212868554897	0.12	0.038	9.635914815115042e-11	Tmem167
5.59038333807421e-15	6.000496368503396	0.046	0	9.706023551564444e-11	Stom
5.606523313710168e-15	0.5566486450845536	0.407	0.259	9.734045777263593e-11	Btrc
5.67336721638764e-15	-2.801696848438429	0.01	0.065	9.85010016109222e-11	Prrt1
5.706130140751878e-15	-1.4775509283012482	0.054	0.142	9.90698315037341e-11	Timm44
5.9678363931740625e-15	-0.9915965496420078	0.161	0.279	1.0361357545828808e-10	Ppig
6.01519688085365e-15	-1.6395707316582144	0.041	0.122	1.0443584824538107e-10	Naga
6.2138441739820145e-15	1.8173959783133502	0.125	0.042	1.0788476254867574e-10	Spink10
6.4722709170352465e-15	-1.674422828956657	0.044	0.125	1.1237156766156595e-10	Rorc
6.4973469522231665e-15	-1.3733009663045666	0.075	0.17	1.1280693778449862e-10	Kdm4a
6.5522039322203385e-15	-1.2062654011192881	0.116	0.222	1.1375936467120952e-10	Rbm10
6.595722300524243e-15	-1.0997782013714237	0.154	0.269	1.1451493058170191e-10	Nkx6-1
6.753746574095719e-15	1.5800279054104869	0.136	0.049	1.1725854801944987e-10	Arhgap18
7.058263282696437e-15	-1.563707572050963	0.045	0.128	1.2254556711417555e-10	Mettl26
7.265191142544138e-15	1.5290628134126538	0.122	0.039	1.2613824861685132e-10	Clcn5
8.149933316551158e-15	1.0830780609909665	0.215	0.105	1.414991422419612e-10	Jade1
8.386963356405792e-15	1.0036360760339633	0.215	0.104	1.4561445779391736e-10	Smad1
8.744173456863205e-15	-1.8746853673777841	0.03	0.103	1.5181633955805896e-10	Htatsf1
9.127525229539515e-15	1.4092748773105575	0.142	0.053	1.5847209303526507e-10	E130307A14Rik
9.63921322919721e-15	-0.93909126492457	0.228	0.344	1.6735602008532196e-10	Ewsr1
9.756894504678005e-15	0.8821252779924034	0.429	0.312	1.6939920239021953e-10	Macrod2
1.0212471612564211e-14	0.5069725191892079	0.466	0.315	1.7730893213733983e-10	Unc13b
1.0845039973137689e-14	3.1159735859233324	0.065	0.009	1.8829158401361654e-10	Fbp1
1.2631070724426398e-14	0.8885187162703634	0.244	0.128	2.1930064991749112e-10	Ccny
1.3426551628728604e-14	1.1872648801091223	0.191	0.089	2.33111789377986e-10	Syn1
1.3464934671972905e-14	1.0004963685033958	0.206	0.098	2.337781957747936e-10	Slc25a12
1.3514453824131606e-14	-2.2062654011192873	0.019	0.083	2.3463794729457294e-10	Ctbp2
1.3836656242715815e-14	-1.273765292753652	0.078	0.173	2.40232025686032e-10	Hnrnpul2
1.434926233703539e-14	0.5370348728299459	0.445	0.295	2.491318926956084e-10	Apbb2
1.452610719802601e-14	-1.00436938666842	0.167	0.282	2.522022731721276e-10	Scaf11
1.5881566175045994e-14	0.8955268089018533	0.267	0.148	2.7573575193114854e-10	Rtn4
1.665555006733461e-14	0.9392126270649082	0.233	0.12	2.8917366026906346e-10	Lrpprc
1.768524795883575e-14	-1.8872854041574176	0.024	0.091	3.070512750613063e-10	Gm44503
1.8140280153574276e-14	0.5153691353620345	0.471	0.322	3.1495154402635655e-10	Tbc1d5
1.9102170194532808e-14	-0.8342906808339434	0.296	0.41	3.316518789174786e-10	Pcm1
1.956001036179772e-14	0.6914856070592874	0.456	0.323	3.3960089990153203e-10	Rasgrf1
2.075394000940922e-14	2.2666704818677568	0.094	0.024	3.603299064433629e-10	Odc1
2.0941347068645642e-14	1.03492986556727	0.217	0.109	3.6358366780582563e-10	Galr1
2.100548474823979e-14	-1.7452889265528198	0.034	0.108	3.6469722619893924e-10	Tspyl4
2.1037805182593925e-14	0.6335873533943506	0.33	0.195	3.652583735801957e-10	Sytl5
2.25001518082845e-14	2.1106792862538195	0.094	0.024	3.906476356954355e-10	Itgb8
2.4979407493794843e-14	0.8864246017946011	0.316	0.193	4.336924729072661e-10	Tmem132b
2.5130891299950914e-14	2.0252187979146274	0.107	0.033	4.3632253474974775e-10	Klhl29
2.5443070785890503e-14	-0.7755853559291959	0.278	0.399	4.4174259498463093e-10	Ttc3
2.6150193834598894e-14	-1.2998252701945914	0.073	0.166	4.54019665356306e-10	Cic
2.688054532134293e-14	2.5961061134240606	0.067	0.01	4.667000278691559e-10	Gm37728
2.7250607567687256e-14	0.5491098636806515	0.436	0.29	4.731250485901861e-10	Tnpo1
2.737599905939247e-14	-1.2031774242934563	0.111	0.214	4.753020956691721e-10	Smc1a
2.74794595043782e-14	-3.5319987123236247	0.004	0.05	4.770983759150143e-10	Per3
2.7766487101666724e-14	1.17957899600473	0.16	0.067	4.820817490591377e-10	Csnk2a2
3.079943340102425e-14	1.4924026311665104	0.131	0.047	5.347397627085831e-10	Npas2
3.154276361624011e-14	0.607614400602625	0.399	0.26	5.476454619051607e-10	Trerf1
3.354566161727906e-14	1.1133497081932924	0.194	0.092	5.82419776999199e-10	Hbs1l
3.4584863935699056e-14	1.0377292747023712	0.206	0.101	6.00462407651607e-10	Stt3a
3.5275534319980996e-14	-1.9714892553270071	0.025	0.091	6.124538268635101e-10	Fkbp2
3.52824090488721e-14	1.317269851467374	0.148	0.059	6.125731859065175e-10	Abhd18
3.6888303206364666e-14	-1.8026463022672936	0.032	0.103	6.404547202689033e-10	Stk11
3.8984839620363934e-14	1.060053213183851	0.2	0.097	6.768547854887586e-10	Upp2
3.933433877381115e-14	1.6938350302693443	0.112	0.036	6.829227897909092e-10	Mtmr1
4.0187036634427613e-14	-2.2371732395747506	0.017	0.077	6.977273300469322e-10	Aup1
4.031493913491543e-14	-0.8495197056882062	0.228	0.346	6.999479732604017e-10	Klc1
4.052449496132957e-14	1.2519732822960288	0.297	0.183	7.03586281518604e-10	Gria3
4.1298677198117124e-14	1.2022898286599775	0.188	0.088	7.170276335137095e-10	Pcdha10
4.3705268720725674e-14	1.4966322930764782	0.154	0.064	7.588108755292391e-10	Sugct
4.440803226692742e-14	-1.4337019354060687	0.065	0.153	7.710122562183938e-10	Hnrnpk
4.798004389194553e-14	1.4696896378291453	0.12	0.04	8.330295220519583e-10	Gm49948
4.97660866477173e-14	-0.7789333179228641	0.33	0.443	8.640387963776678e-10	Rock1
5.032969051098297e-14	1.0291791232074807	0.221	0.114	8.738240866516863e-10	Enox2
5.186364793935757e-14	1.2057828858467392	0.165	0.071	9.004566555231262e-10	Eefsec
5.194683854546423e-14	-0.8615210083664886	0.196	0.314	9.0190101082635e-10	Sbno1
5.301715350053183e-14	-0.678858502492715	0.493	0.558	9.204838190762336e-10	Kmt2c
5.4650142614945695e-14	1.305173420339734	0.151	0.061	9.488357760806872e-10	Retreg3
5.6344822598462995e-14	1.6738458633736304	0.116	0.039	9.782588099545145e-10	Ndfip2
5.657437193158486e-14	1.6421262776479737	0.113	0.036	9.822442454761763e-10	Pbdc1
5.694175635796651e-14	-1.2368279182245026	0.072	0.163	9.886227738870145e-10	Nxf1
5.839235516938304e-14	3.773085872400324	0.054	0.005	1.0138080704508284e-9	Gna14
5.982462800566608e-14	1.8030906306389765	0.159	0.07	1.0386751914343745e-9	Cped1
6.049304909536015e-14	-2.7727696629749268	0.008	0.059	1.050280318393643e-9	Ino80b
6.197336608136181e-14	0.9483587451682207	0.286	0.169	1.0759815819046039e-9	Nckap5
6.483455146949528e-14	-2.1569376887557192	0.019	0.08	1.125657482613377e-9	Ypel4
6.550427529707195e-14	1.4803850121322073	0.119	0.04	1.1372852277077632e-9	Tes
6.596808424834879e-14	-1.3247068584168273	0.072	0.162	1.1453378787198317e-9	Usp19
6.681836628099926e-14	1.4628395825605964	0.12	0.041	1.1601004753707092e-9	Frk
6.685850927928882e-14	0.8802672692149549	0.263	0.147	1.1607974381070126e-9	Cnot6l
7.233417754238412e-14	0.57822004299442	0.327	0.194	1.2558659904908732e-9	Nckap1
7.663942256410936e-14	1.4636281559832849	0.116	0.039	1.3306136545580668e-9	Tmc7
7.664237230166674e-14	1.5924116298663193	0.105	0.032	1.330664867901538e-9	Sqor
7.901843040934059e-14	0.8891235494161962	0.225	0.115	1.3719179887669712e-9	Xpo7
7.942569643542815e-14	-2.5897604318872727	0.011	0.064	1.3789889415119034e-9	Nrbp2
8.072344116297543e-14	-1.2421849753742307	0.096	0.193	1.4015203854715795e-9	Hp1bp3
8.270093349986354e-14	0.9580153843422687	0.217	0.11	1.4358536074246308e-9	Elovl5
8.271398335327533e-14	-0.9115192592829902	0.178	0.293	1.4360801789795663e-9	Baz2a
8.876359682277375e-14	1.0400247326900334	0.174	0.077	1.5411135680369979e-9	Atf2
8.936688008756796e-14	1.431744094963499	0.121	0.042	1.551587772080355e-9	Rnf185
8.993661506395713e-14	1.094783964092159	0.164	0.07	1.5614795107404238e-9	Gnb1
9.302025722756271e-14	0.8255532922944593	0.3	0.18	1.6150177059849437e-9	Srgap1
9.508119608909055e-14	-1.8886922253716638	0.028	0.094	1.65079972649879e-9	Lrrc45
1.0114986104502559e-13	0.921719255119279	0.195	0.093	1.7561638874637342e-9	Nr2c2
1.0769273174042129e-13	0.6375727307194451	0.471	0.337	1.869761208477194e-9	Adam22
1.1488458180302868e-13	1.6874464249624865	0.107	0.033	1.994626109264184e-9	Fam189a1
1.1587277695765048e-13	0.82718077786031	0.26	0.145	2.0117831535387275e-9	Ttc39b
1.2473719276876611e-13	-1.5077511660769476	0.046	0.124	2.165687140851317e-9	Neurl4
1.2672119339663497e-13	2.1624149308135285	0.085	0.021	2.2001333597523765e-9	A330040F15Rik
1.2675863524352187e-13	1.002752342443764	0.198	0.096	2.200783425098027e-9	Fggy
1.2786186572323334e-13	1.7832656522827266	0.119	0.042	2.2199377126867774e-9	Arhgap6
1.2796614851326453e-13	1.431744094963499	0.118	0.04	2.2217482704872988e-9	Pcsk2os2
1.2983352961830857e-13	0.45145344203718263	0.44	0.289	2.2541697412330736e-9	Rptor
1.3711692032191619e-13	-1.4664103706960483	0.039	0.112	2.380623970629109e-9	Hsp90aa1
1.5074441642257096e-13	0.8621069404941903	0.241	0.13	2.617224557928677e-9	Elp3
1.5383312824912488e-13	0.7556093093798615	0.284	0.165	2.670850772661306e-9	AU040320
1.551521056161045e-13	0.6134565596050389	0.685	0.574	2.693750857706806e-9	Atp2a2
1.7084632558629397e-13	1.5675369612272902	0.109	0.035	2.966233904829236e-9	Ap3s1
1.7758211123625987e-13	1.0031218379102191	0.181	0.084	3.083180615283944e-9	Ccdc149
1.9174045537319098e-13	1.253782797785628	0.149	0.062	3.3289977861893417e-9	Gm12962
1.9214723677720483e-13	0.8957890265075643	0.224	0.116	3.3360603249258303e-9	Macroh2a2
1.9496554911304007e-13	1.1301316489199915	0.176	0.081	3.3849918637006017e-9	6030443J06Rik
1.9936876286584724e-13	-0.34325105694302604	0.637	0.752	3.4614404608768395e-9	A230057D06Rik
1.9942999735611343e-13	3.3063047980274813	0.054	0.005	3.4625036140968413e-9	Blnk
2.0301690692730912e-13	1.5675369612272898	0.125	0.046	3.5247795380719408e-9	Pard6g
2.0637979150832267e-13	0.6790836138754477	0.33	0.204	3.583165940167498e-9	Cwc27
2.1628019471411058e-13	1.507032222267736	0.116	0.039	3.755056740626388e-9	Ube2g1
2.1722803007471791e-13	0.7083380750777998	0.54	0.432	3.7715130581572524e-9	Galnt14
2.1744175101031247e-13	-1.216734347717273	0.1	0.197	3.775223681041045e-9	Golga2
2.2106254726726756e-13	-1.1973346295088012	0.085	0.178	3.838087945654299e-9	Ate1
2.2450615727312038e-13	1.1374972986091996	0.261	0.155	3.897875902575916e-9	Adgrl3
2.280331840735261e-13	0.9280878729753459	0.202	0.1	3.95911214188456e-9	Foxj3
2.319127333393433e-13	2.5208868679284686	0.073	0.015	4.026468876237678e-9	Lhfpl3
2.3837953804018764e-13	1.5150695413331543	0.118	0.041	4.138745539453738e-9	Rnf115
2.4681041455865647e-13	5.980318486565765	0.041	0	4.285122417567394e-9	Nptx2
2.5906257175448415e-13	1.5932879556181547	0.211	0.112	4.497844370801354e-9	Alk
2.66282631052881e-13	1.222888789839844	0.16	0.07	4.62319904034012e-9	Snx10
2.6929795284101386e-13	1.5977371990029887	0.11	0.036	4.675551057225682e-9	Mylip
2.840934220880296e-13	1.4397814140289174	0.121	0.043	4.93242999429237e-9	Hace1
2.86670868363878e-13	1.085060663761869	0.187	0.09	4.9771796165336495e-9	Cask
2.9036122675979054e-13	0.7883431316717859	0.255	0.141	5.041251619003483e-9	Phkb
2.9191698790712726e-13	0.4893117939217877	0.417	0.272	5.068262744043543e-9	Uggt1
2.95635711279772e-13	-1.988856387297095	0.023	0.084	5.132827219239402e-9	Lzts2
2.991530677245884e-13	1.5268949767299436	0.115	0.039	5.193895561834304e-9	Crppa
3.07387853280825e-13	-2.665854459058415	0.009	0.058	5.336867908661683e-9	Dyrk1b
3.376038126968572e-13	1.0181983702368549	0.217	0.113	5.8614773960428344e-9	Zfand6
3.5202609809925975e-13	1.0799308359978008	0.167	0.075	6.111877115199348e-9	Ttc19
3.6576548237236356e-13	-1.6876650198592595	0.039	0.11	6.350420304948976e-9	Mxd4
3.6807477284325267e-13	-0.6908951709937357	0.395	0.494	6.390514206104553e-9	Ncor2
3.723730392323332e-13	0.9630216630847332	0.189	0.091	6.4651407071517685e-9	Pdcd6ip
3.7516017130695647e-13	1.6066753551342479	0.092	0.026	6.513530894231378e-9	Nme7
3.821509639210534e-13	-1.200234679720091	0.094	0.188	6.6349050355973296e-9	Srsf10
3.8605183244545916e-13	1.2851372305265647	0.137	0.054	6.7026319149180616e-09	Igsf11
3.997987413682388e-13	1.0656748401470857	0.173	0.08	6.941305747635362e-9	Arhgap32
4.612112391998544e-13	1.0936057728948776	0.169	0.077	8.007549534987872e-9	Vps50
4.679429747511048e-13	0.7488875694673756	0.257	0.144	8.124425927628682e-9	Abcg1
5.040034275055351e-13	-2.3393536343812285	0.013	0.066	8.7505075083511e-9	Gcgr
5.107372734211598e-13	0.690899075526753	0.28	0.162	8.867420541138178e-9	Kdm4c
5.14981265718665e-13	-1.3058478311655115	0.079	0.167	8.941104735407462e-9	Map7d1
5.184440000494216e-13	0.8735235122456309	0.235	0.128	9.001224728858058e-9	Sec24b
5.327098810560188e-13	-1.2308291776030598	0.09	0.182	9.248908954894599e-9	Pcnt
5.47951783048042e-13	1.5714841457439528	0.126	0.048	9.513538857280105e-9	Nebl
5.506728108735543e-13	-1.4648845164650872	0.052	0.129	9.56078134238665e-9	Gabbr1
6.000539556002264e-13	1.4379016808106946	0.12	0.043	1.0418136777131131e-8	Tnfrsf23
6.432455183099166e-13	1.2827786589304688	0.153	0.067	1.1168028688896773e-8	Sergef
6.68407280657402e-13	1.1584982025698891	0.157	0.069	1.1604887206773813e-8	Ankrd28
6.712216785401132e-13	1.5211440557428388	0.133	0.053	1.1653750782813445e-8	Etv1
6.752841955489484e-13	0.36007554033672545	0.582	0.43	1.1724284203120843e-8	Ascc3
6.764278285707164e-13	1.7949474573303625	0.097	0.029	1.1744139959644779e-8	Sim1
6.865910151243928e-13	-2.1272003975496188	0.017	0.072	1.1920593204589708e-8	H2-D1
6.953616710927175e-13	-1.273765292753652	0.081	0.17	1.2072869333511761e-8	Clasrp
6.988715704965123e-13	-2.0481223367167827	0.02	0.078	1.2133808206960447e-8	Gnb2
6.994725427985754e-13	0.8744741889378986	0.225	0.12	1.2144242288068867e-8	Mef2a
7.178563685142493e-13	-2.4913567278262785	0.011	0.061	1.2463422270144398e-8	Cabp7
7.393237817649918e-13	0.8819705195677279	0.242	0.135	1.2836139499003788e-8	Sh3gl2
7.714335428437894e-13	-1.129900268752279	0.118	0.216	1.3393629170853873e-8	Usp36
7.920666474698819e-13	0.7267355560765438	0.257	0.144	1.3751861133372089e-8	Csnk1g1
8.057825792997047e-13	0.8305713670610837	0.272	0.16	1.3989997141801474e-8	Pcdhgb2
8.115991889721276e-13	-1.0593750874740027	0.11	0.207	1.4090985118934079e-8	Dot1l
8.235690916543123e-13	-1.1987725945210608	0.096	0.189	1.429880656930217e-8	Mtss2
8.57322500589575e-13	-1.474283214467337	0.045	0.118	1.48848332552362e-8	Abca2
9.105967067956921e-13	-1.8674000954892591	0.03	0.095	1.5809780023386808e-8	Slc39a13
9.513342585087873e-13	1.1120585359199486	0.17	0.079	1.6517065396229564e-8	Ldlrad3
9.514714609858491e-13	1.040418535078418	0.224	0.122	1.6519447505636312e-8	Npas3
9.856587040644884e-13	1.0839123766910332	0.177	0.084	1.7113006419967648e-8	Cop1
1.0072320013546747e-12	1.7213422973063257	0.103	0.033	1.7487562007519863e-8	Mat2a
1.0210774965235714e-12	-0.9981572057890871	0.179	0.284	1.772794749464225e-8	Prpf39
1.0940414938459308e-12	1.230318995315332	0.144	0.06	1.8994748416153052e-8	Sec11a
1.0956755984698374e-12	1.066384304159853	0.161	0.072	1.9023119740633316e-8	Lnx1
1.1501574079840916e-12	3.7213422973063253	0.048	0.004	1.99690329174198e-8	Gm16223
1.1824430262766409e-12	1.1757068531097712	0.125	0.047	2.052957582221504e-8	Znrf2
1.2620686285596495e-12	-2.11498084891654	0.018	0.074	2.1912035529052636e-8	Tmem259
1.3023457202148433e-12	0.8875272518731592	0.206	0.106	2.261132639437011e-8	Mnat1
1.326422102832844e-12	0.9608593962660517	0.211	0.111	2.3029340549383836e-8	Myo1d
1.4012093007836018e-12	0.4275756940535015	0.442	0.3	2.4327795880204894e-8	Ncoa1
1.4033654668454858e-12	1.2164625206804107	0.129	0.05	2.4365231235371326e-8	Arf4
1.4155674727965827e-12	1.1824150398527338	0.163	0.075	2.4577082462694267e-8	Rps6ka3
1.4169240561075245e-12	1.535115483534912	0.111	0.039	2.460063546213884e-8	Etv5
1.4268298665717412e-12	1.8648412691458298	0.105	0.036	2.477262014341857e-8	Foxp2
1.5096629476048355e-12	1.0608689864828778	0.163	0.074	2.6210768096315155e-8	Dcun1d3
1.6039171169198001e-12	1.4323095805330661	0.153	0.068	2.784720898396157e-8	Sv2b
1.6193425579693843e-12	-1.8199794752876497	0.029	0.092	2.811502549146445e-8	H2-K1
1.6293433894608465e-12	1.4070722890340437	0.112	0.039	2.8288659927819217e-8	Noct
1.6726626158479713e-12	1.7024150155704012	0.109	0.038	2.9040768336352476e-8	Cemip2
1.7244844380463185e-12	-1.1128451045725485	0.094	0.186	2.994049881336018e-8	Plxnb2
1.7668558975108533e-12	-1.218897309203216	0.087	0.175	3.067615209258343e-8	Prpf40b
1.7924759467672202e-12	-1.4324630387727098	0.051	0.126	3.1120967387772475e-8	Sbf1
1.834243307729166e-12	-0.8615399913208626	0.189	0.296	3.184613230879378e-8	Fnbp4
1.8424904770208402e-12	1.8914536092081056	0.081	0.021	3.1989319662035825e-8	Acer3
2.044238057651393e-12	1.0149959381985107	0.195	0.1	3.5492061156943486e-8	Ssbp2
2.1877368839154354e-12	-1.1278495291875172	0.112	0.207	3.798348777853979e-8	Washc2
2.2006314246357648e-12	1.162647417324529	0.144	0.061	3.8207362794526145e-8	Acvr1
2.2748836980646024e-12	1.4080001950968328	0.12	0.046	3.9496530765797626e-8	Slc7a1
2.2977490733027876e-12	1.1200779842560684	0.158	0.071	3.9893519410683e-8	Papss1
2.4134595281995037e-12	-1.0959664709978956	0.092	0.182	4.1902484328599784e-8	Ssb
2.4470460990141695e-12	-1.075306455574366	0.123	0.219	4.248561437108401e-8	Itpr3
2.467943993812665e-12	0.8233758656568795	0.247	0.141	4.284844362057549e-8	Mcph1
2.5154100119904435e-12	3.0784988805046694	0.052	0.006	4.367254862817808e-8	Gm34544
2.5729529803423665e-12	1.0392498539456567	0.2	0.104	4.467160964470417e-8	Bicc1
2.5864614219461823e-12	-0.8916161717338436	0.206	0.313	4.490614320782962e-8	Ylpm1
2.6539310602366343e-12	-2.1694286329389163	0.015	0.067	4.607755106782844e-8	Ankzf1
2.6581743147792318e-12	1.4571129715336388	0.112	0.04	4.615122245319702e-8	Snap91
2.6622557254737604e-12	4.2228887898398435	0.041	0.002	4.6222083905675426e-8	Cfap58
2.7111788950042002e-12	1.2613629376544795	0.187	0.096	4.707148797506292e-8	Cntn1
2.7839086148788034e-12	2.41553386778224	0.063	0.012	4.8334221371525785e-8	Rnf128
2.854529252790667e-12	-3.3620737108813117	0.004	0.044	4.956033688695156e-8	Col11a2
2.8610263505001594e-12	1.3586715308265638	0.128	0.051	4.967313949738377e-8	Sybu
2.903278697286704e-12	-2.0122453003881864	0.075	0.155	5.040672474229175e-8	Gm24407
2.912952431130961e-12	0.32915250712294075	0.604	0.454	5.057468010929575e-8	Fam219a
3.0030569865579372e-12	0.977559557226237	0.29	0.183	5.2139075400618905e-8	Zfp804b
3.177437596906236e-12	-0.5613549224521958	0.546	0.601	5.516667155748607e-8	Dnmt3a
3.273546909841008e-12	-1.0917492691170407	0.066	0.148	5.683532144865958e-8	Wdr49
3.320912422042238e-12	1.0711319110964563	0.172	0.083	5.7657681471497337e-8	Adora3
3.3509031494718363e-12	0.7243561607521372	0.315	0.199	5.817838048113002e-8	Elavl4
3.3616411231494185e-12	-0.8443879261842184	0.189	0.295	5.83648131801202e-8	Gtf2i
3.4597835837564484e-12	1.273514862909812	0.149	0.067	6.006876258117946e-8	Ppm1e
3.5337887785930106e-12	1.2686212123775527	0.233	0.135	6.135364077393185e-8	Tafa1
3.7751825588035346e-12	1.1558121959892818	0.142	0.061	6.554471958594696e-8	Ubac2
3.7972493739151884e-12	-1.5875720430855815	0.036	0.103	6.59278436299155e-8	Noc2l
3.821501719362102e-12	-1.7909170096851863	0.025	0.085	6.634891285156482e-8	Stx4a
3.840494494433883e-12	-2.052914624212491	0.019	0.074	6.667866541236108e-8	Agbl5
3.861355785153371e-12	1.2167540036677424	0.156	0.071	6.704085914183282e-8	Nxn
3.9110199359402916e-12	1.9838176273567654	0.08	0.021	6.790312812779534e-8	4930593A02Rik
4.010860493958641e-12	3.000496368503396	0.056	0.009	6.963655989610992e-8	Chsy3
4.067960968275305e-12	-1.4954149444006322	0.047	0.118	7.062793833119585e-8	Tmem63b
4.111562860445054e-12	-2.4362151736338182	0.01	0.057	7.138495438304703e-8	Cep131
4.129505311941141e-12	0.5641060558270163	0.387	0.262	7.16964712259221e-8	Slc44a3
4.13761014871854e-12	1.0546946764766476	0.172	0.083	7.18371874020513e-8	Chchd6
4.1379056918926696e-12	0.6518379080015119	0.45	0.334	7.184231862264053e-8	Grk5
4.20811876192376e-12	1.40110679714696	0.118	0.045	7.306135794452032e-8	Klf8
4.242156194232648e-12	-1.6214172683906516	0.035	0.101	7.365231584426725e-8	Zfp263
4.47749193195871e-12	1.0590128330703368	0.158	0.072	7.773821492266713e-8	Bmpr1a
4.5545849936762335e-12	1.2790318678773778	0.147	0.065	7.907670466020677e-8	Arhgef3
4.595127044392953e-12	1.2935433434036292	0.131	0.053	7.978059574475045e-8	Wdfy2
4.6518921804898846e-12	0.3464776941895173	0.73	0.596	8.076615203766538e-8	Tjp1
4.742272979927711e-12	1.2599641593169975	0.133	0.055	8.233534347750491e-8	Pou2f1
4.910115507507207e-12	-1.5815545367978565	0.042	0.111	8.524942544134013e-8	Zfp318
4.955851725758127e-12	0.9605299611857512	0.178	0.087	8.60434976626126e-8	Cyrib
5.111470564684281e-12	1.4155338677822398	0.109	0.039	8.87453519440485e-8	Cab39
5.334770412931366e-12	1.0339305962349292	0.162	0.075	9.262228390931438e-8	Acsl5
5.344214034610836e-12	-0.9739831108155654	0.145	0.243	9.278624406891334e-8	Sf1
5.398219296116817e-12	-1.0968248839820767	0.107	0.199	9.372388341918017e-8	Grik5
5.456717282696351e-12	1.0923124558733575	0.142	0.061	9.473952546217405e-8	Fhip1a
5.56336524497012e-12	-1.210455901198971	0.067	0.148	9.659114738317123e-8	Ppil4
5.56919958302766e-12	2.846873179390184	0.054	0.008	9.669244316052624e-8	Atp10a
6.17478451407657e-12	0.648194624572515	0.321	0.204	1.0720660873339741e-7	Larp1b
6.544005836427467e-12	2.8025569908914867	0.056	0.009	1.1361702933205367e-7	A430010J10Rik
6.713658034046521e-12	5.980318486565765	0.036	0	1.165625307871157e-7	Rorb
6.983039951143611e-12	0.9366997179224268	0.185	0.093	1.2123953963175538e-7	Cflar
7.166311283185629e-12	-1.3069321566888514	0.056	0.132	1.244214964986689e-7	Rec8
7.299765925955266e-12	-1.391821054275364	0.052	0.125	1.2673853600643532e-7	Skiv2l
7.483176906931693e-12	-1.0638184449783172	0.112	0.204	1.2992291745814806e-7	Brf1
7.648760835348766e-12	1.0838577963433154	0.156	0.072	1.3279778562332528e-7	Dennd11
7.820151697090065e-12	0.8668674962840734	0.208	0.111	1.3577347376487772e-7	Cyb5b
7.84946251513976e-12	1.0405445291434638	0.193	0.101	1.3628236818785652e-7	Tmem117
8.03734560618083e-12	-1.0738509729566852	0.104	0.194	1.3954439441451158e-7	Kcnc3
8.083342466117354e-12	-2.3308920556330324	0.012	0.06	1.403429918967295e-7	Chmp2a
8.135142050548452e-12	0.7587806839930731	0.243	0.139	1.4124233628162222e-7	Pgap1
8.158382134325117e-12	-2.3477658741974285	0.012	0.06	1.416458306161527e-7	Slc22a17
8.192110461105179e-12	0.9836506970654724	0.191	0.098	1.4223142182570812e-7	Plekhm3
8.3958350833664e-12	-0.8802350666382683	0.162	0.264	1.4576848871740745e-7	Celsr3
8.636249116401602e-12	0.7873039131569146	0.26	0.154	1.4994255715896462e-7	Xpo6
8.727040869776806e-12	0.6834360809870916	0.292	0.18	1.515188835810649e-7	Sepsecs
8.79379450206186e-12	0.7514427172765443	0.222	0.121	1.5267786014479801e-7	Rpn2
8.922592470145196e-12	0.8708352372748105	0.204	0.108	1.549140504666609e-7	Arntl
9.129169966266517e-12	0.6498248723652571	0.292	0.179	1.5850064895431927e-7	Ehbp1
9.39091691491582e-12	1.458602589674126	0.111	0.041	1.6304509947676846e-7	Cdkl5
9.493827540416669e-12	0.8869538369586025	0.19	0.097	1.648318337567142e-7	Pik3ca
9.667308114207325e-12	2.8205177023971606	0.061	0.012	1.678438034788676e-7	Ppargc1a
1.0111984998227187e-11	0.25278289922766334	0.66	0.484	1.7556428353922042e-7	Luc7l2
1.0220196512405394e-11	1.9612750587056769	0.073	0.018	1.7744305184838244e-7	5330439M10Rik
1.0491409905469512e-11	1.1842083216757842	0.137	0.059	1.8215185877876168e-7	Uqcc1
1.0577892710613584e-11	-1.2859426416653412	0.071	0.15	1.8365337324167304e-7	Cluh
1.0838364529937058e-11	0.590161110665874	0.322	0.204	1.881756849687672e-7	Adk
1.0944794937898839e-11	1.5778052966811167	0.095	0.031	1.9002352971179963e-7	Podn
1.1372914307108085e-11	-1.0470546340422402	0.111	0.202	1.9745653820001056e-7	Arhgef1
1.1513821966002535e-11	-2.3232339690179518	0.013	0.061	1.99902976973736e-7	ENSMUSG00000121378
1.226273084301844e-11	-1.889320713746181	0.022	0.077	2.1290553289648616e-7	Fuz
1.2518742958875174e-11	-1.1694286329389163	0.09	0.175	2.1735041525199076e-7	Cep164
1.2522463195151218e-11	1.059195742109046	0.149	0.067	2.1741500599421547e-7	Rell1
1.339560027426839e-11	0.5831902255387753	0.332	0.213	2.325744119618478e-7	Bbx
1.3916129917622572e-11	0.5573908358104598	0.365	0.242	2.416118476297631e-7	Atf6
1.4152129764487192e-11	0.3012814408523614	0.829	0.728	2.457092769710266e-7	Auts2
1.4516782689233888e-11	-1.0123276718541876	0.122	0.215	2.5204038105047875e-7	Rbm28
1.4550867652542153e-11	1.0165833526710322	0.164	0.079	2.5263216418343686e-7	Mib1
1.4720788434067183e-11	-0.8394632189861355	0.136	0.235	2.5558232879227443e-7	Il31ra
1.5379835048245188e-11	-1.97678355499652	0.017	0.067	2.6702469610763296e-7	Wdr81
1.541779872328393e-11	-1.529324578025299	0.041	0.107	2.6768382143365563e-7	Zfp598
1.6611002476460545e-11	0.6731471491878886	0.27	0.161	2.88400224996308e-7	Pan3
1.695384652111221e-11	-2.206903338357579	0.012	0.058	2.9435268329955016e-7	Myl6
1.7055375612032692e-11	-3.100165970501803	0.005	0.043	2.961154313761116e-7	Gm41206
1.7712635110603947e-11	-0.8383901196068406	0.177	0.278	3.075267707903057e-7	Ccar1
1.7839484945954038e-11	5.0203959259411	0.036	0.001	3.09729137631654e-7	2610203C22Rik
1.8335061029692156e-11	1.5372791401346086	0.103	0.036	3.183333295975152e-7	Hopx
1.8337053735685447e-11	0.9396930894411959	0.185	0.095	3.1836792695897074e-7	Sel1l3
1.9202042343455635e-11	0.5023602301705192	0.403	0.277	3.3338585916707673e-7	Dop1b
1.9273396247106134e-11	2.0064212024605013	0.076	0.02	3.346247056422567e-7	Prickle2
1.928216455675038e-11	0.48978424492240547	0.376	0.248	3.347769410343001e-7	Scfd1
1.9550744389086767e-11	-1.130359068260324	0.085	0.169	3.3944002408332444e-7	Ilf3
1.9717617243239947e-11	0.6026194203827351	0.33	0.214	3.4233727057713196e-7	AW554918
1.973172117480863e-11	-1.7307398655954271	0.026	0.084	3.4258214303702744e-7	Cntfr
2.0189550342778378e-11	-1.780154229725154	0.025	0.081	3.505309730513182e-7	Ssrp1
2.103958036722942e-11	0.8218188930521202	0.277	0.173	3.652891943358372e-7	Srsf7
2.105877904688305e-11	-2.3487523323834782	0.01	0.055	3.6562252181198347e-7	Fbxw5
2.1742968436083782e-11	1.2132911460671991	0.132	0.057	3.775014179872866e-7	Gprin3
2.2768833638087132e-11	-1.2987116498838827	0.063	0.138	3.953124896244688e-7	Abcf1
2.308809456612171e-11	1.819600249240081	0.083	0.025	4.0085549785700515e-7	Prim2
2.3174092959468415e-11	1.6429443638853125	0.092	0.03	4.0234860196229063e-7	Ctsb
2.4293775464165714e-11	0.7990603943158661	0.201	0.107	4.2178852960884514e-7	Rundc3b
2.4324789149686576e-11	2.4710289803739434	0.061	0.012	4.2232698921685836e-7	Luzp2
2.4510434007218378e-11	-1.6085402671966174	0.035	0.098	4.2555015523332547e-7	Cyhr1
2.5104165600936734e-11	0.3981629221903329	0.842	0.768	4.3585852316346357e-7	Hs6st3
2.636448103079439e-11	0.6547215316616661	0.317	0.206	4.577401196566522e-7	Mboat2
2.6730113345715883e-11	0.9760018065826475	0.182	0.094	4.6408822790831917e-07	Nrf1
2.676424307620639e-11	0.7110642726049947	0.262	0.156	4.646807882890953e-7	Kif16b
2.755173921859851e-11	5.611931080585743	0.034	0	4.783532963133074e-7	Gm31218
2.8219990327509628e-11	0.6800116904857025	0.319	0.207	4.899554720662221e-7	Shb
2.95701423231913e-11	-0.908285046564363	0.2	0.298	5.133968110152473e-7	Appl2
2.9670413042732905e-11	-0.656978632002128	0.397	0.484	5.151377112479287e-7	Prrc2b
2.970400559751133e-11	0.838791873866052	0.217	0.122	5.157209451839917e-7	Bicdl1
3.024719645896867e-11	1.4935363797835128	0.161	0.081	5.25151824920614e-7	Nxph1
3.192819547355158e-11	-1.1169612130447808	0.082	0.163	5.543373298118025e-7	ENSMUSG00000120081
3.2486727583717596e-11	-1.6116509615439907	0.029	0.087	5.640345643085049e-7	Gps2
3.2719515063329525e-11	0.9486271285827961	0.181	0.093	5.680762205295272e-7	Ppp2r2d
3.2931851094823745e-11	1.51069110082258	0.094	0.032	5.717627987083298e-7	Mapk8
3.417758883363612e-11	-1.3097499213363313	0.062	0.136	5.933912973295904e-7	Srsf3
3.434775031852113e-11	-2.2050525426696375	0.013	0.06	5.963456410301639e-7	Bex2
3.4517292838281365e-11	-1.0689887318178877	0.114	0.203	5.99289238258241e-7	Uimc1
3.470819054932537e-11	-1.7543911336600724	0.028	0.086	6.026036043173871e-7	Gprasp2
3.6790878216691444e-11	-0.7660729387077077	0.232	0.333	6.387632275981968e-7	Supt6
3.759172175544758e-11	0.7709618779229284	0.24	0.139	6.526674731180809e-7	Ddx31
3.8617735041207724e-11	-1.6407343518645057	0.027	0.084	6.704811157854485e-7	ENSMUSG00000121500
3.8914941500099815e-11	0.4214264357054408	0.533	0.405	6.75641214324733e-7	Sobp
3.953269018053894e-11	2.232669810632429	0.073	0.019	6.863665669145171e-7	Sntg2
4.105622959891886e-11	1.719867902654864	0.092	0.031	7.128182582964293e-7	Gm13791
4.1504530709610495e-11	-1.017425539493866	0.118	0.207	7.206016621802574e-7	Gdi1
4.2076861359722336e-11	-1.6966756358037847	0.034	0.095	7.305384669274992e-7	Scyl1
4.3014952785687654e-11	1.7993204330766441	0.08	0.023	7.468256102651091e-7	Gtf2b
4.330260843374189e-11	1.4527667739812147	0.103	0.038	7.518198876266267e-7	Acsl4
4.360634307591052e-11	0.9808140026416958	0.177	0.091	7.570933284839585e-7	Afg1l
4.366036856032199e-11	1.4619267732666907	0.1	0.036	7.580313189443103e-7	Tspan13
4.4114232795722556e-11	0.4771322994285039	0.381	0.255	7.65911309799335e-7	Iqgap1
4.593684159656996e-11	2.090438493816194	0.062	0.013	7.975554437996476e-7	5330406M23Rik
4.712242076486668e-11	3.860318710455136	0.043	0.004	8.181394693196154e-7	Lama3
4.746021342138655e-11	1.1562418636342624	0.129	0.055	8.240042254221133e-7	Tm9sf2
4.7929990132225063e-11	-1.4682731147132375	0.042	0.107	8.321604886756915e-7	Brpf3
4.839590854221994e-11	-1.2232955049176524	0.06	0.133	8.402497641100226e-7	Stk25
4.872914970025802e-11	0.5470728586675742	0.372	0.255	8.460354970958797e-7	Ube2e2
4.880735918433852e-11	2.0381667864694513	0.065	0.015	8.473933701584854e-7	Enpep
4.919994104571422e-11	1.200409446909831	0.127	0.054	8.542093764356903e-7	Gm30173
4.9310643640824684e-11	-1.0895753252497018	0.087	0.17	8.561313948919981e-7	Mbd6
4.972778608918254e-11	1.3711397484237864	0.107	0.04	8.633738220803873e-7	Rsu1
4.984786011241324e-11	1.2689413701705514	0.12	0.05	8.654585472717186e-7	Cdk19
5.043787000456935e-11	-0.8001948232731975	0.22	0.321	8.757022990193331e-7	Afdn
5.099277282214829e-11	-1.8445889426316504	0.021	0.073	8.853365217381386e-7	Rad51ap2
5.196021441299646e-11	-2.05395141551898	0.017	0.067	9.021332426384446e-7	Gm26918
5.388672760575656e-11	0.9488913342498448	0.17	0.085	9.355813646911455e-7	Cog3
5.5281702166273664e-11	-1.2376001355804958	0.063	0.136	9.598009130108434e-7	Slc39a7
5.531519174354993e-11	0.7241651400561442	0.248	0.148	9.603823590515138e-7	Crtc3
5.602944243829794e-11	1.6876134132190406	0.1	0.036	9.727831796137288e-7	Tnfaip8
5.721461286909592e-11	-2.2398179608303144	0.013	0.059	9.933601086332433e-7	Tchp
5.731742201165747e-11	0.6395741420001699	0.27	0.163	9.951450809663969e-7	Cstpp1
5.851419214942188e-11	-1.2878233337411462	0.048	0.116	1.0159234040982627e-6	Camta2
5.87305241609016e-11	1.3045025553934964	0.139	0.063	1.0196793604815736e-6	Stk35
5.925992233540037e-11	0.4145316481928629	0.607	0.479	1.0288707715872212e-6	Mast4
5.960354013146754e-11	-1.6719289734680993	0.028	0.085	1.0348366637625394e-6	Atf5
6.007398270865415e-11	-0.681142151629434	0.425	0.498	1.0430044877876535e-6	Nsd1
6.261582057059763e-11	1.517263754746066	0.125	0.054	1.0871358767467161e-6	Shisal2b
6.591961161824321e-11	0.6362497113113037	0.272	0.166	1.1444962969159386e-6	Ppp2r5c
6.644112639387647e-11	-1.5679780094291913	0.042	0.106	1.1535508364504833e-6	Hexb
6.664817357529751e-11	-2.4324630387727106	0.01	0.052	1.1571455896143153e-6	Med16
6.860333942873422e-11	-2.119387950439321	0.014	0.061	1.1910911791616836e-6	Trp53i13
7.007362545924864e-11	0.9555839466278218	0.169	0.085	1.216618285223475e-6	Gm28047
7.041074270946263e-11	0.5136749592614014	0.323	0.207	1.2224713149216903e-6	Esrp1
7.27222730290769e-11	-1.0862873976386704	0.082	0.162	1.2626041043308331e-6	Brd3
7.290462554577615e-11	0.8580521034831907	0.175	0.089	1.2657701087257656e-6	Slx4ip
7.593863391718631e-11	1.2314508033432685	0.114	0.046	1.3184465620701886e-6	Hacd2
7.846481694228954e-11	-1.3482317857276813	0.049	0.116	1.3623061517520308e-6	Fxr2
8.407799718080127e-11	-1.545804511848655	0.034	0.094	1.4597621870530716e-6	Hdac5
8.674984981913466e-11	2.5805931140527365	0.05	0.008	1.506150892559816e-6	Minpp1
8.931882918318983e-11	-3.2200547060088844	0.004	0.039	1.5507535122785419e-6	Cib3
8.966753037791863e-11	3.866195276791805	0.04	0.003	1.5568076624214232e-6	Morc1
8.977426095832407e-11	0.9487527934093976	0.173	0.088	1.5586607187584225e-6	Sppl3
9.090806283152838e-11	1.1050105361671267	0.155	0.076	1.5783457868809959e-6	St3gal5
9.139463904093691e-11	1.089957995879733	0.147	0.069	1.5867937230287466e-6	Ints2
9.22023656206207e-11	0.7689427102862765	0.281	0.181	1.6008174719052166e-6	Hivep2
9.306115014600379e-11	1.284602997955791	0.123	0.053	1.615727688834918e-6	Clic4
9.443684713616845e-11	0.36142182847650295	0.509	0.373	1.6396125399781566e-6	Arhgef12
9.478154467043064e-11	0.8966605575188562	0.172	0.087	1.6455971785680168e-6	Elf1
9.552299409402327e-11	-1.0639355040916025	0.105	0.189	1.658470223460432e-6	Nap1l1
9.988956646182163e-11	-1.8501501164655032	0.023	0.075	1.734282652910147e-6	Elmo3
1.0314632332155596e-10	0.9264313824685999	0.177	0.092	1.7908264655088547e-6	Gas2
1.0475444586016982e-10	1.6101812986357835	0.107	0.042	1.8187466890242685e-6	Rgs4
1.0492286424528695e-10	-1.5699665625226449	0.034	0.093	1.821670769026672e-6	Fam122a
1.0816469017189663e-10	1.2643280636865164	0.118	0.049	1.8779553507644693e-6	Ap1s3
1.1052023868128902e-10	0.6534300268195363	0.26	0.157	1.91885238398454e-6	Sik2
1.1161056655214627e-10	1.0164379123724177	0.257	0.163	1.9377826564783636e-6	Tfrc
1.1251065647915892e-10	0.7251220684773536	0.253	0.153	1.953410017791157e-6	Desi1
1.1541405758176529e-10	-2.119387950439321	0.014	0.06	2.003818867734609e-6	Celsr2
1.1567371548804404e-10	-1.9447223457642218	0.014	0.06	2.0083270483034205e-6	Th
1.1731040519926435e-10	1.8025569908914867	0.069	0.018	2.0367432550696276e-6	Gm20732
1.2693505719935705e-10	-1.0616724525830334	0.089	0.17	2.203846463095237e-6	Atp13a1
1.3015266650184098e-10	-1.0552576130196054	0.092	0.173	2.259710595804963e-6	Dap3
1.3096888879165483e-10	0.8570435784222745	0.2	0.11	2.273881847200711e-6	Map6
1.3128625558047985e-10	-1.0734017451651403	0.085	0.165	2.279391969388291e-6	Zc3h18
1.3214170686099902e-10	-1.8299421666672488	0.021	0.071	2.2942443145206652e-6	Mat1a
1.3366009055377128e-10	-1.4913567278262785	0.036	0.097	2.320606492194577e-6	Dnajc8
1.3448007994983636e-10	-1.373787131445103	0.045	0.109	2.334843148089059e-6	Mybbp1a
1.3652522439331596e-10	0.7565707856173067	0.211	0.118	2.370350945916752e-6	Tbcd
1.392425183051307e-10	1.7009360866444885	0.078	0.023	2.417528602813679e-6	Cs
1.4100302568343248e-10	1.0509013219406387	0.147	0.07	2.448094531915755e-6	Tango6
1.440276727391478e-10	1.0125117446602379	0.142	0.066	2.500608454097084e-6	Lactb2
1.4673121867896852e-10	1.253782797785628	0.115	0.047	2.5475474187042516e-6	Prmt3
1.4784335309261985e-10	0.5432894149806127	0.323	0.211	2.5668562963940658e-6	Dgkd
1.4844463566248417e-10	0.9091404194351935	0.185	0.099	2.57729576437205e-6	Ttc8
1.4947865493888073e-10	-1.561746055717676	0.038	0.098	2.5952484070488472e-6	Ctdsp2
1.499416828151515e-10	1.2900029856983806	0.119	0.05	2.6032874970366604e-6	Klf9
1.5226250036960006e-10	0.8072639935690149	0.2	0.11	2.6435815314169964e-6	Dcaf5
1.5280856022082133e-10	-2.8998215731816366	0.007	0.045	2.6530622225539e-6	Pcbp1
1.5380871359781722e-10	-1.591661633621964	0.034	0.092	2.6704268854853023e-6	Dhx16
1.5510780461386417e-10	-0.9682215414930959	0.113	0.199	2.6929817037059097e-6	Arfgap1
1.5804290424936463e-10	1.3140886042226936	0.101	0.038	2.743940903577469e-6	Arsg
1.5908381011301422e-10	0.45979178746715443	0.383	0.264	2.762013111182153e-6	Arfgap3
1.6340671836580645e-10	1.4251199166114374	0.098	0.036	2.8370674442671317e-6	Laptm4b
1.6559473975401214e-10	-1.4433513549154462	0.037	0.098	2.875055871609159e-6	Psmc3
1.7083983946247143e-10	0.6167030180311743	0.248	0.148	2.966121292747429e-6	Pdia5
1.7123717437348076e-10	1.2817824788934127	0.112	0.046	2.973019821472373e-6	Sqle
1.7522448364812344e-10	1.2635307743371902	0.11	0.044	3.042247485098719e-6	Ube2d2a
1.8141073067752507e-10	1.2514144880211329	0.11	0.044	3.14965310602319e-6	Mthfs
1.8747890408380135e-10	1.131230845194795	0.132	0.06	3.255008732702959e-6	Urgcp
1.9248174424736605e-10	-0.6238636456455314	0.517	0.56	3.3418680436227695e-6	Tnrc6a
1.9300848729326228e-10	1.1955681838403325	0.114	0.046	3.3510133563856197e-6	Capza1
1.9812941968132957e-10	0.6196745845624649	0.27	0.166	3.439922984507244e-6	Esyt2
2.0012181583733707e-10	-1.6192315503784371	0.028	0.082	3.474514966567846e-6	Ddrgk1
2.0060198042998013e-10	-1.3693662034476684	0.05	0.116	3.482851584225315e-6	Snapc4
2.0373145309063783e-10	-1.0135577220541534	0.105	0.188	3.5371854885596542e-6	Wnt4
2.0425771451555393e-10	1.0936057728948776	0.13	0.058	3.546322439419047e-6	Ngly1
2.1122136127431488e-10	-1.7078485477230423	0.028	0.083	3.667225274444655e-6	Ddx41
2.1201144517998447e-10	-1.2998252701945914	0.05	0.115	3.6809427112148904e-6	Cirbp
2.1224796794424948e-10	1.3439806067572055	0.109	0.044	3.6850492194480595e-6	Rps6ka5
2.1364613858558105e-10	2.4935363797835137	0.049	0.008	3.7093242581228582e-6	Zfp185
2.1420228605590483e-10	-1.1236249433257917	0.086	0.164	3.7189800905026195e-6	Gnl2
2.333104030865993e-10	1.066199615554226	0.165	0.085	4.0507352183895366e-6	Trim9
2.3733275307480244e-10	-1.3691009777752807	0.043	0.106	4.12057125888472e-6	Pcnx3
2.415796380231075e-10	1.5983979249320504	0.082	0.026	4.194305675357192e-6	Commd1
2.510781003243605e-10	-1.1377197732115785	0.092	0.171	4.3592179778315475e-6	Med12
2.54350301147057e-10	0.7384531650726518	0.23	0.135	4.4160299285152034e-6	Scmh1
2.604041379449081e-10	1.9774127553903544	0.062	0.015	4.521136642999495e-6	Timm23
2.655373778865459e-10	1.533853834971001	0.087	0.029	4.61025995486621e-6	Ppp6c
2.659004002480179e-10	-0.8449493525222214	0.18	0.274	4.616562749106087e-6	Kdm5a
2.6958921358443927e-10	1.0296186990643115	0.244	0.154	4.680607926253035e-6	Pde7b
2.788112176655312e-10	-1.3985626321544196	0.04	0.101	4.840720361108953e-6	Trafd1
2.8431338078018387e-10	1.2870855023160868	0.136	0.063	4.936248917105552e-6	Irs1
2.882207850664476e-10	-0.8434746772424979	0.206	0.3	5.0040892703236635e-6	Gripap1
2.8932486967712997e-10	5.41553386778224	0.03	0	5.0232583873343304e-6	ENSMUSG00000120530
2.9817043534339327e-10	-1.9518371978662894	0.017	0.063	5.176835098431994e-6	Jtb
3.1536312390469654e-10	0.8183623093658663	0.207	0.118	5.475334557233341e-6	Mitf
3.181166792377631e-10	-2.0675490189197028	0.014	0.059	5.523141784926042e-6	Hgfac
3.264665920161548e-10	1.1977803412493127	0.118	0.05	5.668112970584479e-6	Prnp
3.287861552909496e-10	-1.6525115196408593	0.03	0.084	5.708385228161467e-6	Tle2
3.310668756506824e-10	-0.7101913297495374	0.277	0.374	5.747983095047148e-6	Sptan1
3.3252839702977216e-10	0.9374865709775957	0.206	0.118	5.773358029230904e-6	Pitpnc1
3.4307028919455204e-10	-1.7974598555519585	0.022	0.072	5.9563863609958125e-6	Marcks
3.671070236586403e-10	0.6324442241022723	0.252	0.153	6.373712144761313e-6	Atp9b
3.7727217703563715e-10	-1.9006118745111165	0.016	0.061	6.550199537692732e-6	Stk16
3.855561160437705e-10	0.740590000223418	0.238	0.143	6.6940252867519436e-6	Uck2
3.890688765214292e-10	2.0381667864694513	0.06	0.014	6.755013834165053e-6	Scn2a
3.971889819127474e-10	1.6590908991167295	0.07	0.019	6.89599510396912e-6	Sdcbp
3.9846668563596715e-10	0.8377311586339495	0.224	0.133	6.918178596011662e-6	Dock11
4.1905779721901715e-10	1.4155338677822398	0.091	0.033	7.2756814753165755e-6	Mettl15
4.2202936197784435e-10	-1.8132848227136416	0.021	0.07	7.327273782659334e-6	Tctn1
4.241753811180402e-10	0.89650563724586	0.185	0.101	7.364532966971414e-6	Ankrd13c
4.3261214545391914e-10	-2.2518907931308894	0.011	0.052	7.511012069370944e-6	Ltbp3
4.3968601952222023e-10	-2.2112488086335427	0.011	0.052	7.633828670944787e-6	Shc2
4.4769720883418487e-10	-2.538662442604635	0.008	0.045	7.772918939779119e-6	Pear1
4.5042707439132045e-10	-2.515203469780646	0.008	0.045	7.820314865582105e-6	Plekha4
4.5245830516473163e-10	1.8661952767918053	0.073	0.022	7.85558109427007e-6	Zfand2a
5.112378614375e-10	-1.0863330171754537	0.089	0.166	8.876111750277874e-6	Tmc4
5.140465499365576e-10	-1.8902745617418453	0.018	0.064	8.924876199998512e-6	Ptov1
5.154357630731347e-10	-1.1332084450261632	0.08	0.154	8.948995718475763e-6	Cep170b
5.260747475046811e-10	0.3560921761561533	0.433	0.308	9.133709766176275e-6	Ankrd17
5.413279064041384e-10	2.1524994619484454	0.058	0.013	9.39853511098865e-6	P2ry12
5.424891095357574e-10	-1.2122417164778891	0.056	0.122	9.418695919759821e-6	Tmem94
5.449199037205578e-10	0.4311752225769685	0.458	0.338	9.460899368396325e-6	Rbpms
5.526668917171602e-10	0.7170701738384242	0.187	0.101	9.595402573993335e-6	Atp6v0d1
5.997398748551347e-10	0.7229914798612689	0.205	0.116	1.041268370723485e-5	Edem3
6.082905886384041e-10	1.0590128330703368	0.143	0.07	1.056114119993997e-5	Fer1l6
6.152835136983989e-10	0.807993519085874	0.2	0.113	1.06825523648316e-5	Golm2
6.362106253465964e-10	-0.828564689750767	0.182	0.273	1.1045888877267608e-5	Fam193b
6.381479575339322e-10	-1.4563097807270777	0.034	0.09	1.107952483870413e-5	Tsc2
6.474967769121048e-10	1.0557462290688582	0.117	0.05	1.1241839040747963e-5	Gdi2
6.493881376073142e-10	0.5782633678203484	0.35	0.241	1.1274676845138189e-5	Pdcd4
6.525195774599564e-10	1.4658070742634637	0.087	0.031	1.1329044903859762e-5	Sik1
6.568187999113014e-10	0.8305713670610837	0.231	0.139	1.1403688004060015e-5	Sgms2
7.061616248004479e-10	1.5805931140527365	0.075	0.023	1.2260378129785377e-5	Bcl2l13
7.363330668403748e-10	0.6581670815563125	0.208	0.118	1.2784214706482587e-5	Dnajc10
7.371823195134417e-10	0.7781039471669482	0.209	0.121	1.2798959431392376e-5	Usp32
7.383357955684324e-10	-1.3032843796737064	0.047	0.11	1.2818986082659122e-5	Man2a2
7.702201567449578e-10	0.49784422126697647	0.342	0.231	1.3372562361405957e-5	Braf
7.783782232852626e-10	1.5641779491373748	0.085	0.029	1.3514202712678728e-5	Gm17382
7.935417903061978e-10	1.227461519629668	0.106	0.043	1.3777472563296207e-5	Tfg
8.174801432372186e-10	1.0950711818993764	0.129	0.06	1.419309024688459e-5	Rffl
8.180339920025157e-10	0.7425748860632546	0.204	0.116	1.4202706169147677e-5	Parn
8.35834204525809e-10	-1.726646143177169	0.023	0.073	1.4511753458977097e-5	Ftsj3
8.647453920077674e-10	-0.593344283564213	0.296	0.395	1.5013709496038858e-5	Celf3
8.754074109263625e-10	1.0801852571325563	0.137	0.066	1.5198823468503505e-5	Atp6v1a
8.761242489472982e-10	1.014017508157015	0.161	0.084	1.5211269210222991e-5	Kank1
8.907692734425989e-10	0.36313216982242014	0.454	0.328	1.5465536125510403e-5	Ncoa2
8.936619356497428e-10	0.8694903563533858	0.171	0.091	1.5515758526750833e-5	Tmem245
9.008874779866107e-10	0.6412645745439103	0.328	0.224	1.5641208392803534e-5	Svil
9.594169597802988e-10	0.9071926486639961	0.154	0.078	1.6657397255705548e-5	Prrc1
9.612040122591107e-10	0.9355409266626262	0.152	0.077	1.668842406084268e-5	Scrn1
9.71844459548371e-10	1.2355552016760045	0.098	0.038	1.6873163506678817e-5	Paip2b
9.800786175771938e-10	1.2976973774883813	0.096	0.037	1.701612495837524e-5	Eif3h
9.833451533230908e-10	0.7219143035416208	0.379	0.282	1.7072838551995503e-5	Frmd4b
1.0175290653058465e-9	0.4246648795343684	0.362	0.246	1.7666339631840108e-5	St3gal3
1.0494177174963355e-9	-1.588653929181194	0.029	0.081	1.8219990411171376e-5	Gnptg
1.0598939903452482e-9	1.1038398302874766	0.208	0.125	1.8401879460374198e-5	Slc35f1
1.0658804817447689e-9	-1.8276401156907114	0.021	0.069	1.8505816924052676e-5	Cbx7
1.080391749875077e-9	1.4550622319688769	0.076	0.024	1.8757761561331087e-5	Fam210a
1.0964301131741352e-9	-1.4735820260983026	0.032	0.087	1.9036219624929336e-5	Bsg
1.1022808448554074e-9	0.8040016466571811	0.175	0.094	1.9137800028379583e-5	Pdia3
1.130438717901256e-9	1.8054803860982531	0.069	0.02	1.9626677020201607e-5	Cap2
1.13407994679269e-9	0.5733425829084957	0.273	0.173	1.9689896036214682e-5	Usp47
1.1376621928573964e-9	-0.7614252531086221	0.173	0.267	1.9752090992390116e-5	Scg2
1.1543615564787056e-9	-1.3985626321544196	0.039	0.097	2.0042025343583286e-5	Knop1
1.1834108756234403e-9	4.026968579864587	0.032	0.002	2.054637962257417e-5	Il1rl2
1.1865311268168989e-9	0.7507922930820858	0.197	0.111	2.0600553423794997e-5	Mapk1
1.204284616901603e-9	-1.931268895744152	0.015	0.058	2.090878951864563e-5	Mib2
1.2493900078175317e-9	-1.2500470931472005	0.057	0.122	2.1691909315727987e-5	Fam133b
1.2616358105324176e-9	-1.1694286329389163	0.074	0.144	2.1904520942463834e-5	Psip1
1.2684788567499243e-9	0.8125749377672378	0.157	0.08	2.2023329910892187e-5	Rasa2
1.33437568096157e-9	-2.467109181579601	0.008	0.043	2.316743057285478e-5	Tspoap1
1.3545835525379067e-9	-1.2713082469581298	0.056	0.12	2.3518279639163138e-5	Sirt7
1.373250962714402e-9	0.4522589973179101	0.341	0.231	2.3842383214647447e-5	Thada
1.4096013242098334e-9	0.8597713435096583	0.242	0.152	2.4473498190931126e-5	Gm28905
1.4168522563051547e-9	0.9680748908110184	0.14	0.068	2.4599388873970097e-5	Armc10
1.431793340222828e-9	0.8195161785520879	0.173	0.093	2.485879597294874e-5	Marchf8
1.4322494269219874e-9	-2.013777762478722	0.014	0.057	2.4866714550219543e-5	Ring1
1.4396188638505286e-9	1.0253875440451066	0.126	0.058	2.4994662714172878e-5	Rab1a
1.4450256511983975e-9	0.5757362317855106	0.35	0.247	2.5088535356106577e-5	Deptor
1.4469956931335892e-9	-2.5173519363592236	0.007	0.042	2.5122739224185375e-5	Ccdc181
1.4678965882588357e-9	-3.2283223219924846	0.003	0.034	2.5485620565349905e-5	Grin2c
1.4888822689827746e-09	0.8647870823989963	0.167	0.088	2.5849973954078932e-5	Gtf2f2
1.5099560773389556e-9	-1.6763886216587989	0.025	0.075	2.6215857414758946e-5	Irf2bp2
1.5190753371783023e-9	0.7304755323534955	0.274	0.179	2.6374186004089682e-5	Rgs3
1.5446510136377408e-9	-1.069432842962195	0.075	0.146	2.6818230898778457e-5	U2af2
1.5828830610920205e-9	1.3086186638657278	0.1	0.04	2.748201570667966e-5	Stimate
1.5940567104912e-9	1.6257515751725853	0.077	0.026	2.7676012607548212e-5	Mindy3
1.6007818920517833e-9	-1.161566515165946	0.062	0.128	2.7792775209803062e-5	Prpf8
1.622678476589145e-9	-2.306932156688851	0.01	0.047	2.8172943710540737e-5	Npr1
1.6402701685903015e-9	-0.8891162356732869	0.161	0.248	2.8478370667064815e-5	Rnf213
1.6711727397453201e-9	-1.195423841471861	0.072	0.142	2.9014901107458247e-5	Dnajc21
1.7095978510597808e-9	0.44250091538250913	0.418	0.303	2.9682037890099913e-5	Ttc28
1.7183057141252715e-9	-1.329893305132162	0.046	0.106	2.983322380864296e-5	AI480526
1.7997313937982456e-9	1.0813794705616182	0.122	0.056	3.124693645912514e-5	Slc35f5
1.800838981883162e-9	0.9002803388724883	0.14	0.068	3.1266166403455456e-5	Ywhaz
1.8106272300936876e-9	-0.7223299244277742	0.323	0.404	3.1436109968886606e-5	Ccdc88a
1.8184876776646958e-9	-1.1182033095837438	0.054	0.118	3.1572583059614447e-5	Pck2
1.825931864936644e-9	0.9612750587056773	0.159	0.084	3.170182903903001e-5	Map2k4
1.8464334438603676e-9	0.4251199166114379	0.362	0.249	3.20577774523037e-5	Coro2b
1.848420872467736e-9	0.4273725358176408	0.382	0.268	3.209228318778483e-5	Tom1l2
1.8635048186628232e-9	0.8912672987486374	0.169	0.091	3.2354170661623934e-5	Ttc7b
1.871585532525754e-9	1.9460485844810202	0.063	0.017	3.249446801571214e-5	Dapl1
1.894766274982709e-9	5.2228887898398435	0.028	0	3.2896932066249795e-5	Glyat
1.9223315975626875e-9	1.2360860922214205	0.102	0.042	3.337552119688338e-5	Lmbrd2
1.929161775178667e-9	1.3845069721616152	0.09	0.034	3.349410674065202e-5	B3gnt2
1.9315780567986457e-9	1.2683801739985854	0.098	0.039	3.353605822213809e-5	Cep43
1.9400000332347442e-9	1.7448414930351994	0.093	0.036	3.368228057702163e-5	Pdyn
1.9554151764071914e-9	1.771677678007515	0.064	0.018	3.3949918292781655e-5	Slc25a13
1.9736463308203627e-9	0.8305713670610837	0.215	0.129	3.426644759570314e-5	Ankrd33b
2.0376521252171193e-9	-0.7108582391053591	0.199	0.291	3.537771619801963e-5	Ddx39b
2.0385273666121847e-9	1.6379262891186879	0.073	0.023	3.539291213912075e-5	Orai2
2.0802062135285396e-9	-2.3758795104063424	0.008	0.044	3.6116540279282506e-5	Cnppd1
2.1175195121000677e-9	-1.6840018057686752	0.023	0.071	3.6764373769081375e-5	Inppl1
2.141653254061607e-9	-1.6458666768819037	0.028	0.079	3.7183383797017624e-5	Rbfox3
2.142025271354115e-9	0.8424454673493758	0.162	0.085	3.718984276125015e-5	Kcmf1
2.1588747950259792e-9	1.0476006036304386	0.122	0.056	3.7482384191241054e-5	Glod4
2.163086559108411e-9	-0.7703326775290937	0.235	0.324	3.7555508839240236e-5	Rbm33
2.2112095341012955e-9	-0.6638035019292555	0.357	0.438	3.839101993106669e-5	Trip11
2.263118477104969e-9	0.4056860818258925	0.361	0.245	3.929226299949647e-5	Psme4
2.2791844930076597e-9	-1.6023880402150223	0.027	0.077	3.957120116759899e-5	Rps6kb2
2.2858025942063824e-9	-1.772093135393531	0.018	0.062	3.968610464061121e-5	R3hdm4
2.3267702607669934e-9	-2.391821054275364	0.008	0.043	4.039738526743654e-5	Pgghg
2.337314709577303e-9	-4.378881998567866	0.001	0.026	4.058045798768113e-5	Agap2
2.424840336354129e-9	-0.8983569080397042	0.143	0.227	4.210007791978039e-5	Tcerg1
2.4301006226428367e-9	-0.7227891362742438	0.246	0.336	4.219140701032493e-5	Sptbn1
2.493275487167961e-9	0.9049187085211647	0.146	0.074	4.328824900821014e-5	Tecpr2
2.543602347856831e-9	0.5552933654725427	0.224	0.133	4.41620239634903e-5	Lcor
2.5542133887499903e-9	-1.9243161351023845	0.016	0.058	4.434625285547733e-5	Kifc2
2.5597612276045897e-9	0.4912792293243129	0.295	0.192	4.444257443367089e-5	Cux1
2.592252385308658e-9	1.0729322046301282	0.125	0.059	4.500668591372892e-5	Sgk3
2.606894209270371e-9	2.4744275568358085	0.056	0.014	4.526089726135218e-5	Col25a1
2.613538263325833e-9	-2.6548554601091583	0.006	0.039	4.537625132786311e-5	Lmntd2
2.6394100891855694e-9	1.6241204895936576	0.067	0.02	4.582543796843986e-5	4933440M02Rik
2.642581031805264e-9	-1.358906431802629	0.039	0.094	4.588049187420299e-5	Ppp2r3d
2.6650882841829466e-9	1.7481092068691102	0.066	0.019	4.627126278998432e-5	Ugt1a6a
2.7394510840982998e-9	-0.8639741782039776	0.187	0.272	4.756234972211468e-5	Naa15
2.758467098541924e-9	-0.7532318768352317	0.257	0.343	4.789250576488488e-5	Smarca2
2.784770192401623e-9	2.1106792862538186	0.059	0.015	4.834918008047697e-5	Gm38413
2.820939950625041e-9	1.9409953567547347	0.061	0.016	4.897715942275196e-5	Gm50304
2.867617375761812e-9	-1.550518800294423	0.028	0.077	4.978757287797658e-5	Sh3glb2
2.8924969936523673e-9	2.5208868679284686	0.045	0.008	5.02195328037924e-5	Gm15991
2.9160049012853814e-9	0.7126456424983929	0.205	0.12	5.062767709611679e-5	Armh3
2.9530072261046925e-9	0.8162635303772006	0.189	0.108	5.1270111459629675e-5	1600020E01Rik
2.9943352113815932e-9	0.6388757429475522	0.24	0.149	5.198764794000722e-5	Tusc3
3.0166554497738224e-9	1.2952396340645276	0.093	0.036	5.23751719189731e-5	Pdlim5
3.0332984207893018e-9	6.152499461948445	0.027	0	5.266412718174386e-5	Ccdc33
3.1664378310024694e-9	1.7958059489004068	0.055	0.013	5.4975693621864875e-5	Nek6
3.292092488508229e-9	-1.4301928651478826	0.036	0.09	5.715730978547987e-5	Tars
3.2943337900066037e-9	-1.3182920188533993	0.045	0.103	5.719622326209465e-5	Wnk2
3.3401575987556493e-9	-2.0954280514951398	0.013	0.053	5.7991816229595585e-5	Zfp362
3.357987565821171e-9	-1.3420680190782646	0.04	0.096	5.830138011778717e-5	Tafazzin
3.369192103137363e-9	1.6241204895936576	0.087	0.033	5.8495913294670896e-5	Niban1
3.388157308489724e-9	1.670790923024314	0.07	0.022	5.882518718999859e-5	Tsc22d3
3.4073658207551733e-9	2.217594490170331	0.046	0.009	5.915868537995132e-5	Tmem71
3.4855590391668512e-9	-1.0755107695512778	0.079	0.149	6.051627603801487e-5	Rtf1
3.525026583278355e-9	0.37132526826470147	0.417	0.297	6.12015115388788e-5	Cyth1
3.548380521938846e-9	2.300056650362304	0.047	0.009	6.160698262190224e-5	Il13ra1
3.6495984777439184e-9	-1.0498470171862437	0.088	0.16	6.33643287705899e-5	Abca7
3.7158348538094214e-9	-3.6288602515762136	0.002	0.029	6.451432473183917e-5	Caskin1
3.729539095101405e-9	0.8040016466571811	0.179	0.1	6.475225776915058e-5	Rcor3
3.7657716099616844e-9	1.6670726347782043	0.085	0.032	6.538132669215476e-5	Srrm4
3.797316242516562e-9	1.2438738149691795	0.137	0.069	6.592900460257255e-5	Cltrn
3.916474719766804e-9	-1.6328291537791593	0.021	0.066	6.799783408459125e-5	Gin1
3.972600967861345e-9	-1.3472157521541988	0.041	0.098	6.897229800400868e-5	Meis3
4.015716873407741e-9	-0.806023902075395	0.145	0.229	6.97208763561052e-5	Itpr2
4.018357193988819e-9	0.777400708039746	0.19	0.109	6.976671760203388e-5	Lonp2
4.0592476647021085e-9	1.7739878386947159	0.064	0.019	7.0476657954558e-5	4930404H11Rik
4.1563507258628534e-9	-1.9243161351023845	0.016	0.057	7.216256130243086e-5	Hmg20b
4.169440706576039e-9	1.36853638824507	0.094	0.038	7.23898295475732e-5	Pfkp
4.2041129616136964e-9	-0.6579571974842866	0.316	0.401	7.2991809239537e-5	Smarca4
4.2101619926008004e-9	-0.7368710346170544	0.206	0.296	7.30968325155351e-5	Eprs
4.255711073514223e-9	0.8260839760687699	0.188	0.108	7.388765565835394e-5	Txnrd1
4.317347402817667e-9	-1.1517266312054577	0.054	0.115	7.495778560772034e-5	Nfe2l1
4.505047004332336e-9	-1.0576378074813597	0.078	0.147	7.821662608921801e-5	Rnpc3
4.5705674000002005e-9	-2.5754209926147533	0.006	0.039	7.935419119880348e-5	Pomgnt2
4.5779473641719095e-9	0.6744521651438018	0.231	0.143	7.94823221367527e-5	Ptges
4.617531139636617e-9	0.8899055064434855	0.168	0.092	8.016957564637094e-5	Dtd1
4.657639499065172e-9	-1.3487523323834778	0.045	0.102	8.086593698276952e-5	Ddx23
4.660207359502757e-9	1.8836827035206465	0.056	0.014	8.091052017568686e-5	Ugcg
4.688970978525811e-9	1.0505370510029914	0.127	0.061	8.140991412916514e-5	Ddhd1
4.7033783846891316e-9	-0.66009383703113	0.254	0.345	8.16600555149727e-5	Hsp90b1
5.0430070260301064e-9	0.6601310253593575	0.2	0.116	8.75566879859347e-5	Map2k5
5.1161886200919506e-9	0.6785682736160334	0.262	0.17	8.882726682203645e-5	Zfp568
5.178599622293338e-9	1.0987674780106564	0.136	0.068	8.991084664225694e-5	Glud1
5.1860675155916e-9	0.5879160418321299	0.244	0.152	9.004050420570136e-5	Actn1
5.281480758418157e-9	0.6165813867203327	0.236	0.146	9.169706892765605e-5	Uba5
5.359578382019023e-9	-2.2928110484441984	0.009	0.044	9.305299986861427e-5	Gm14412
5.469678931868378e-9	0.2829550359548916	0.891	0.797	9.496456561509878e-5	Cacna1a
5.500076054795121e-9	1.2586650191653739	0.098	0.041	9.549232046335289e-5	Mtmr2
5.555683603720976e-9	-1.0693616778349937	0.066	0.132	9.64577787278036e-5	Dync1li2
5.5975854437214106e-9	-0.68285937859464	0.245	0.334	9.718527847389113e-5	Bclaf1
5.656111994153772e-9	-1.5479402561926463	0.027	0.075	9.820141644249779e-5	Pofut2
5.814567416753675e-9	1.7338953476494097	0.065	0.019	1.0095251948967731e-4	Map3k20
5.878066230564836e-9	0.861984319692545	0.19	0.111	1.0205498589506668e-4	Pawr
5.971661084642011e-9	0.679823336801658	0.315	0.22	1.036799797515546e-4	Scn9a
5.974685742595718e-9	-1.5375797445869246	0.029	0.078	1.0373249386294686e-4	Ube2q1
6.045733953334438e-9	0.8237501012050696	0.142	0.072	1.0496603289779252e-4	Stk40
6.078249371325243e-9	-2.013777762478722	0.014	0.054	1.0553056558494887e-4	Inha
6.105341682683081e-9	-1.0531045149716847	0.096	0.169	1.0600094229474366e-4	Cnot3
6.168299261204943e-9	1.53752439216085	0.072	0.024	1.0709401177304021e-4	Nek11
6.31651142093562e-9	1.3298039937563555	0.09	0.036	1.0966727129028423e-4	Myo1e
6.585924241791054e-9	1.1273459847201077	0.124	0.06	1.1434481668597628e-4	Supt3
6.833178382604642e-9	-0.9433605534590703	0.087	0.158	1.1863764307878179e-4	Cc2d1b
6.846801160893479e-9	0.4134772814883021	0.394	0.285	1.1887416175543259e-4	Gm3294
6.95574773115124e-9	-1.8512526729126613	0.016	0.057	1.2076569210824783e-4	Tbc1d17
6.977422209623749e-9	-1.6518214000195246	0.023	0.068	1.2114200440348753e-4	Dus3l
6.987411900367335e-9	-0.8652369023483626	0.125	0.204	1.2131544541417767e-4	Anapc5
6.9996627044784665e-9	-1.1156573764979356	0.054	0.115	1.2152814387515514e-4	Ciz1
7.123570590964495e-9	-1.3954967124187623	0.038	0.091	1.2367943260032556e-4	Rusf1
7.161961148679688e-9	-1.3835534382917634	0.033	0.084	1.2434596946337675e-4	Dvl1
7.243508230686998e-9	-0.8553200425108529	0.151	0.233	1.2576178990118765e-4	Supt5
7.26733276838934e-9	1.7958059489004068	0.055	0.014	1.2617543152477573e-4	Ube2cbp
7.3207440855754054e-9	-1.6604149854510588	0.025	0.071	1.2710275881376018e-4	Nr1h2
7.356124053042132e-9	0.7330548611468215	0.187	0.108	1.277170258089175e-4	Sugp1
7.421514984274466e-9	0.5938711090407522	0.243	0.152	1.288523431569733e-4	Apc
7.455001199094475e-9	0.95985438400605	0.136	0.068	1.2943373081867828e-4	Mpped2
7.475733069575342e-9	0.909348480445201	0.137	0.069	1.297936775539671e-4	Atp5c1
7.494548214907868e-9	-0.5989035154415671	0.296	0.383	1.301203461072304e-4	Zfc3h1
7.627363181395073e-9	2.9735293209031273	0.035	0.004	1.3242627955538125e-4	Tmem179
7.664521465633394e-9	2.396918189614893	0.045	0.009	1.3307142168632698e-4	Prelid2
7.913987534271878e-9	1.1402558661936988	0.111	0.05	1.3740265157002833e-4	Mapkapk2
8.030679669163535e-9	1.5037610507939752	0.078	0.028	1.394286604160173e-4	Adam32
8.046445795703114e-9	0.8029855353891842	0.169	0.094	1.3970239190499745e-4	Ppp1r21
8.204812467743105e-9	-0.8185214710797879	0.175	0.259	1.424519540649558e-4	Ggcx
8.239711206099714e-9	-0.6785552955880778	0.219	0.309	1.4305786596030323e-4	Chd8
8.279738314382763e-9	-1.4495365521316512	0.026	0.074	1.4375281661431353e-4	Jade2
8.452145688369353e-9	2.6606463656187707	0.04	0.006	1.467461534414687e-4	Rapgef5
8.471481503705096e-9	-1.6948901219114112	0.022	0.067	1.4708186186732788e-4	Gas8
8.473534565085438e-9	-0.8059582758083703	0.151	0.235	1.471175071190134e-4	Gtf3c1
8.56783098368466e-9	0.6839788694493949	0.222	0.136	1.4875468153873308e-4	Galnt10
8.707435073672196e-9	2.131740901781648	0.046	0.009	1.5117848774909667e-4	Lmo1
8.761343013877174e-9	-0.5300520178697237	0.458	0.524	1.521144374069355e-4	Inpp4a
8.7980893512263e-9	-1.3006731662171687	0.041	0.095	1.5275242731599103e-4	Cpsf1
8.820083869470877e-9	-1.2518907931308894	0.056	0.116	1.5313429614175337e-4	Trpm5
8.842327412639895e-9	-1.0017011872008497	0.081	0.149	1.5352048853825386e-4	Cfap74
8.940045446140774e-9	0.5435414801583114	0.331	0.233	1.5521706903589611e-4	Ppp2r3a
9.3293082745722e-9	1.3666242673012934	0.078	0.028	1.6197545026312252e-4	Il20rb
9.453731789613811e-9	0.5597700781835997	0.287	0.192	1.6413569133127498e-4	Stox2
9.652281293078341e-9	-1.5932363418454925	0.028	0.075	1.6758290781042617e-4	Map4k2
9.743965848096842e-9	-1.082840947942826	0.065	0.128	1.6917473505465738e-4	Msl1
9.76242757114044e-9	0.887652462268351	0.221	0.139	1.694952674901403e-4	Adgrb3
9.796922300885325e-9	0.6718736210420255	0.198	0.116	0.00017009416498797101	Hnrnpc
9.812806138411342e-9	0.8542614731061842	0.182	0.105	1.703699401750977e-4	Ppp3ca
9.866121987063456e-9	0.5081584141483582	0.332	0.233	1.7129560993939572e-4	Nr3c1
1.0064845478456537e-8	1.8700997312477208	0.047	0.01	1.747458471969624e-4	Mirt1
1.011205078950807e-8	1.8680460724797463	0.049	0.011	1.7556542580743912e-4	Bcl2
1.01359161496839e-8	0.6475250939286008	0.232	0.145	1.759797761908119e-4	Traf3
1.0226404875783704e-8	1.5628755838574264	0.069	0.022	1.7755084145335665e-4	Ndufaf2
1.0229459563249657e-8	0.8983159736969175	0.138	0.07	1.7760387693714055e-4	Zfp697
1.0253246803132737e-8	-1.841853974910412	0.02	0.063	1.7801687099599058e-4	Ndst4
1.025363509232442e-8	0.7313959619702479	0.176	0.099	1.780236124729366e-4	Cabp1
1.0382527105092131e-8	0.9154602646475967	0.139	0.071	1.802614355986096e-4	Xpo4
1.0484823044102207e-8	-0.8907126048728529	0.143	0.222	1.820374976917025e-4	Hmgn3
1.0718335102683355e-8	-1.2645858659792566	0.045	0.101	1.860917340527884e-4	Pgap6
1.0723118977985443e-8	-0.8912729400804593	0.137	0.217	1.8617479169578325e-4	Dync1i2
1.1031208739809812e-8	-2.0712482390000124	0.012	0.05	1.9152384614057796e-4	Snhg20
1.1310004910905002e-8	-1.3516319641596652	0.033	0.084	1.9636430526313265e-4	Rsl1d1
1.148142776069897e-8	1.1784946704813906	0.092	0.037	1.9934054878125552e-4	Btg3
1.1585763951122934e-8	1.0843279593068664	0.118	0.056	2.0115203371939638e-4	4930488L21Rik
1.160321577423032e-8	0.8704640941845962	0.145	0.076	2.014550322721868e-4	Skap2
1.1652783556888497e-8	1.428830690395697	0.074	0.026	2.023156281146981e-4	Psma2
1.1700199145271133e-8	1.196220839377764	0.088	0.035	2.0313885756019742e-4	Slc38a9
1.248824313850929e-8	-1.7543911336600728	0.022	0.066	2.1682087737079827e-4	Plp1
1.3139786565720327e-8	2.096465427034118	0.056	0.015	2.2813297435403631e-4	Tspan8
1.3182115015556088e-8	0.6023023793879663	0.224	0.138	2.288678809000848e-4	Rab3gap1
1.3190203733564359e-8	-1.2004555285595409	0.045	0.101	2.2900831722214439e-4	Notch1
1.332521527763486e-8	0.93636603108368055	0.127	0.063	2.3135238765029646e-4	1700019D03Rik
1.3791295843687421e-8	-1.026233997111126	0.085	0.153	2.39444478438101e-4	Ddx55
1.4318894172792407e-8	0.5807930579295567	0.417	0.326	2.4860464062802175e-4	Tox3
1.4490933976580041e-8	-2.5844661322177593	0.006	0.036	2.5159159570138266e-4	Il27
1.4561169872077255e-8	1.490080821147294	0.081	0.031	2.528110313190053e-4	Nmnat2
1.4664098695891e-8	2.082958528695369	0.051	0.012	2.5459808155805955e-4	Mcub
1.4783470087052635e-8	-1.7543911336600724	0.017	0.057	2.5667060765140784e-4	2410002F23Rik
1.5088266649708206e-8	-1.0746881429685065	0.078	0.145	2.6196248557223387e-4	Ptbp1
1.521252985970169e-8	1.5202312464489327	0.068	0.022	2.641199434241407e-4	Brcc3
1.5240949446629102e-8	-0.5002638981917685	0.582	0.599	2.6461336429237445e-4	Zmynd8
1.5694235753163456e-8	0.9505711431717141	0.14	0.073	2.724833211464239e-4	Acot11
1.5700652893064335e-8	1.3899987756751018	0.074	0.026	2.72594735529383e-4	Crb1
1.5747916843623202e-8	0.7624823772189147	0.169	0.094	2.7341533223898605e-4	A530058N18Rik
1.6172396885336827e-8	0.8680460724797463	0.131	0.066	2.80785154723218e-4	Pcmtd1
1.6537847352920205e-8	-0.8056598039705825	0.163	0.245	2.871301057414006e-4	Ankrd24
1.6548813854972976e-8	0.7682054861007104	0.163	0.09	2.873205061500408e-4	Ptpn2
1.682086905819858e-8	1.2049668818425814	0.093	0.039	2.9204392858844374e-4	Shq1
1.686616930012905e-8	-1.1324344254567147	0.053	0.111	2.9283043138884056e-4	Zfp646
1.6950212180264117e-8	1.3330717075902672	0.088	0.036	2.942895838737456e-4	Iqsec2
1.6971953420307456e-8	-2.3758795104063424	0.008	0.041	2.9466705528337806e-4	Ccdc159
1.7001525792926398e-8	1.234961622140419	0.089	0.036	2.951804908167881e-4	Rab8b
1.7053118489307778e-8	0.4271451581525285	0.31	0.21	2.9607624321136163e-4	Uso1
1.7304197861063175e-8	0.8018886123569993	0.162	0.09	3.0043548326377887e-4	Ergic2
1.7396756049131182e-8	0.4349941817880575	0.405	0.299	3.020424785250156e-4	Itpkb
1.7460025517062485e-8	-1.3803254154375346	0.036	0.087	3.031409630272389e-4	Traf3ip1
1.752969513755038e-8	1.4155338677822402	0.076	0.028	3.043505669781497e-4	Mtmr10
1.7547101099477906e-8	1.5133811911803843	0.075	0.027	3.046527692891354e-4	Nopchap1
1.7647237496688618e-8	0.49353637978351306	0.301	0.204	3.0639133741750777e-4	Dap
1.773625541279573e-8	1.6231292871906073	0.064	0.02	3.0793686647695944e-4	Cnrip1
1.783137405919634e-8	-1.2660018926339696	0.043	0.097	3.0958831641576687e-4	Suds3
1.787940172115291e-8	0.7076098445893577	0.18	0.103	3.104221726826568e-4	Prkacb
1.81020005159618e-8	0.8305713670610837	0.152	0.082	3.1428693295812877e-4	Tbc1d9
1.861180171705786e-8	-1.7727696629749268	0.017	0.057	3.2313810141155856e-4	Adrm1
1.8946536656227148e-8	-2.123624943325792	0.01	0.045	3.289497694254157e-4	Trappc14
1.9114817684368317e-8	-0.8073400136090312	0.14	0.219	3.318714646360027e-4	Mphosph8
1.983404571097634e-8	5.040024732690033	0.024	0	3.443587016339712e-4	4933411E02Rik
1.988843162772072e-8	0.5844107797916864	0.225	0.139	0.00034530294992048713	Med15
2.013688397889478e-8	1.256836121763182	0.087	0.035	3.496165796415712e-4	Spcs3
2.0654963351234325e-8	0.3785675414282921	0.388	0.278	3.5861147370413034e-4	Rufy3
2.148386925882362e-8	-0.8562707476792863	0.104	0.176	3.7300293807169567e-4	Gnai2
2.1855982327834e-8	-1.8746853673777846	0.015	0.053	3.794635651758539e-4	Dmwd
2.1952777238294922e-8	0.7126456424983929	0.198	0.119	3.811441184112764e-4	Invs
2.201465659080691e-8	-2.065592821954376	0.012	0.047	3.822184677295895e-4	Zfp513
2.2472066982486174e-8	1.2956940977762366	0.085	0.034	3.9016002694992495e-4	Zfp266
2.2508054045040354e-8	1.9224938565021228	0.053	0.014	3.9078483432999065e-4	Tmem86b
2.259673474225007e-8	-0.4422504811185045	0.361	0.45	3.923245085949457e-4	Ccdc162
2.338574861546712e-8	1.0795989149009984	0.105	0.047	4.0602336746174017e-4	AY036118
2.3510087445180636e-8	2.4155338677822398	0.04	0.007	4.081821382232262e-4	Dbt
2.372846540098507e-8	-1.4839392562637959	0.025	0.07	4.119736162919028e-4	Atad3a
2.4055639873370846e-8	-3.1329027569138015	0.003	0.029	4.176540194814646e-4	Cited2
2.473948335575784e-8	0.7005108264967106	0.177	0.101	4.2952691002266763e-4	Edrf1
2.5177350906991442e-8	1.0529637883975314	0.113	0.053	4.3712916644718543e-4	Cystm1
2.527941925464025e-8	1.1286527199940783	0.1	0.044	4.38901277099064e-4	Sptlc2
2.5741770710086615e-8	-1.0269843679187112	0.077	0.142	4.4692862306852383e-4	Brd7
2.635251551684057e-8	0.7150941496411476	0.173	0.098	4.57532374403386e-4	Rngtt
2.6609671130939775e-8	0.8143307260538726	0.166	0.094	4.619971101753764e-4	Gls
2.6878312663746523e-8	-2.059245715188493	0.011	0.046	4.666612644679671e-4	Colgalt1
2.7653590881215298e-8	1.0025240498503787	0.117	0.057	4.8012164487966e-4	Coro1c
2.77706120058943e-8	2.6379262891186883	0.036	0.005	4.8215336564633686e-4	Gm49164
2.800561002997679e-8	-1.0274096280664886	0.075	0.139	4.8623340134045705e-4	Mapk8ip2
2.8076260661421165e-8	0.887473758295561	0.12	0.058	4.874600376035943e-4	Traf3ip2
2.8401058978944336e-8	-1.9006118745111165	0.016	0.054	4.930991859924315e-4	Cfap46
2.853183732353467e-8	-0.8964101385325005	0.131	0.207	4.95369759611209e-4	Slc17a9
2.9042218973157403e-8	0.9301070406119982	0.138	0.072	5.042310058119588e-4	Agxt2
2.939520055020245e-8	1.3721412722688595	0.129	0.067	5.10359471952615e-4	Enpp2
2.9927255438136374e-8	0.7851283962999167	0.162	0.091	5.195970089169237e-4	Arl8b
3.036570752360776e-8	-1.0970777887142322	0.062	0.122	5.272094140248779e-4	Hsp90ab1
3.09808797346114e-8	0.5559953393445987	0.261	0.171	5.378900339523231e-4	Akt3
3.1336612758809e-8	0.38281829263886147	0.387	0.278	5.440662707184419e-4	Kat6b
3.1556466250250754e-8	-2.100165970501803	0.01	0.044	5.478833670368536e-4	Gpr137
3.1729914265532374e-8	5.1159735859233315	0.023	0	5.508947714781731e-4	Gm34068
3.189690504011436e-8	-1.0161823726432342	0.087	0.154	5.537940653064655e-4	Setd1a
3.199967683291982e-8	-0.5850133330742686	0.387	0.458	5.555783891731539e-4	Mapk8ip3
3.251128990841686e-8	-0.667920371164503	0.246	0.33	5.644610153899335e-4	Cplx2
3.283510598338528e-8	-2.391821054275364	0.008	0.039	5.700831100835353e-4	Rgs16
3.322809546560825e-8	0.9250889658453736	0.134	0.07	5.769061934738905e-4	Snx14
3.39228739115763e-8	0.6055048114263102	0.292	0.203	5.889689368527878e-4	Scml4
3.459088379824294e-8	-0.7528031367568804	0.195	0.276	6.005669245050939e-4	Ppp1r12a
3.5069113945110364e-8	0.8422531721087188	0.159	0.089	6.088699563150061e-4	Entpd7
3.578368314574966e-8	0.836240117147776	0.162	0.091	6.212763067765056e-4	Gm20696
3.5969482451132366e-8	-1.1149808489165398	0.054	0.111	6.245021543165602e-4	Mta1
3.6319966917010944e-8	-1.7956137963865855	0.015	0.053	6.30587265613144e-4	2510002D24Rik
3.693650930236007e-8	0.36580077763191565	0.353	0.247	6.412916745075755e-4	Rgs9
3.736625495898842e-8	-0.8330315828996371	0.153	0.231	6.48752918597957e-4	Phf3
3.773534738974727e-8	-1.5540924831742409	0.024	0.067	6.551611013807921e-4	Ctsa
3.814354812153721e-8	1.3433840820264047	0.078	0.03	6.62248282486129e-4	Vcl
3.8202928972535203e-8	1.0219974377143184	0.111	0.053	6.632792528211562e-4	Cenpv
3.845766679919946e-8	0.821048592942577	0.176	0.104	6.67702010967701e-4	Map4
3.8634900245688864e-8	1.0502494037004952	0.115	0.056	6.707791380656501e-4	Zyg11b
3.876563748164325e-8	0.8825660046993447	0.146	0.079	6.730489979562901e-4	Ndrg3
3.9122462189097696e-8	1.6536936049770041	0.061	0.019	6.792441885271142e-4	Chp1
3.9619243067230005e-8	1.0424904571680234	0.117	0.057	6.878692981332474e-4	Mid2
3.965473586825108e-8	1.3330717075902667	0.078	0.03	6.884855241445753e-4	Herpud2
3.9923655531893313e-8	0.5052998290993507	0.266	0.175	6.931545073447317e-4	Spop
4.026199567182996e-8	0.7599168134972984	0.166	0.094	6.990287688543118e-4	Wdr20
4.0547957376109836e-8	-2.4324630387727098	0.006	0.036	7.03993635964019e-4	Klhl17
4.05993758076945e-8	0.5219400947871788	0.269	0.18	7.04886362773192e-4	Tmcc1
4.2083989652205266e-8	1.016263684361713	0.123	0.062	7.306622283415878e-4	Sema6d
4.257616265746704e-8	-3.1329027569138015	0.003	0.028	7.392073360589428e-4	Gadd45gip1
4.2776912286596825e-8	1.3007134657803818	0.098	0.044	7.426927511198941e-4	Rnase4
4.279472431892612e-8	-0.8353599751793417	0.116	0.19	7.430020036251953e-4	Zswim8
4.357112676776639e-8	0.6794536342089557	0.202	0.124	7.564819029419601e-4	B4galt5
4.3972373610173896e-8	-0.5753293376456371	0.337	0.418	7.634483506198392e-4	Tshz3
4.4160076581212354e-8	1.1722627167698754	0.096	0.043	7.667072496030089e-4	Pip4p2
4.449820050716302e-8	-1.0232961276183667	0.071	0.133	7.725777572053644e-4	Llgl2
4.4530152705354337e-8	1.121086509316985	0.102	0.046	7.73132511270362e-4	Tor3a
4.567551787601428e-8	-1.3393536343812285	0.034	0.083	7.930183413633599e-4	2210016L21Rik
4.612691716391704e-8	-0.8813032461422923	0.114	0.186	8.008555357999276e-4	Cdc42bpb
4.642092264117256e-8	0.7017783127769275	0.286	0.2	8.05960058896038e-4	Zdhhc14
4.643861210640633e-8	-1.080161294841829	0.065	0.125	8.062671833914267e-4	Cgn
4.656177792599765e-8	0.4101806332880331	0.337	0.237	8.084055883511712e-4	Ubr3
4.69243185046768e-8	1.199805176726803	0.084	0.034	8.147000178781986e-4	Rragd
4.705783017018399e-8	-1.2557284793331367	0.048	0.102	8.170180474147344e-4	Cep250
4.841225574001608e-8	0.7434194179660012	0.175	0.102	8.405335841581592e-4	Atp13a3
5.0184776228503917e-08	-1.0123276718541874	0.083	0.148	8.71308084879285e-4	Srpk1
5.075939770076643e-8	0.6021299010518308	0.244	0.16	8.812846628807068e-4	Lrp8
5.0778802444612475e-8	4.918034208311423	0.023	0	8.816215680433618e-4	Mfap3l
5.125295757556474e-8	-1.1781988425666485	0.055	0.111	8.89853849426955e-4	Rimoc1
5.1420762610169724e-8	0.9749612763962583	0.111	0.053	8.927672804377668e-4	Dera
5.447480064756909e-8	-1.3047804858338026	0.041	0.091	9.457914888430946e-4	Mast3
5.4572808949883096e-8	0.770450374623513	0.175	0.103	9.474931089878703e-4	Kansl1l
5.6226393053043956e-8	2.366624267301294	0.039	0.007	9.762026361869492e-4	Gm49356
5.769146059332731e-8	0.538077360753626	0.202	0.122	0.0010016391388213486	Arfip1
5.827448174439897e-8	-1.2462442299897476	0.043	0.095	0.001011761552046255	Rbmx
5.905230374719164e-8	-0.935631448330219	0.084	0.149	0.0010252660976587413	Tbc1d9b
5.911430511433551e-8	1.0400247326900334	0.128	0.067	0.0010263425653950931	Stpg2
5.9342821822569686e-8	0.6592367953640998	0.209	0.131	0.001030310072483455	Xrcc4
6.008117038522317e-8	-2.284905850358852	0.01	0.042	0.0010431292802282448	Drap1
6.021020563322008e-8	-1.0409138924162362	0.058	0.115	0.001045369590203967	Bms1
6.064648876156589e-8	-1.9995036314966033	0.012	0.046	0.001052944337878307	Vars2
6.081233951362604e-8	-0.9800512688304313	0.083	0.148	0.0010558238386355753	Ik
6.120355904495107e-8	0.9767921079121273	0.112	0.054	0.0010626161921384405	Med14
6.136588860857893e-8	0.7927693343486992	0.14	0.075	0.0010654345580221475	Exoc6
6.15707096924711e-8	1.1212485279640059	0.094	0.041	0.0010689906616806832	Rheb
6.221715534045097e-8	1.2342935531120935	0.083	0.034	0.0010802142510209097	Ubtd2
6.2293519186878e-8	-0.9490385645136166	0.079	0.143	0.0010815400801225759	Cherp
6.337759492875418e-8	-0.7925262625468437	0.147	0.224	0.00110036180315303	Srsf4
6.364429530174926e-8	-0.6180186919287867	0.246	0.33	0.0011049922550289708	Zfp704
6.387468319857136e-8	0.8489498963759381	0.149	0.082	0.001108992249693596	Spidr
6.394028931219131e-8	-1.2596264419104943	0.041	0.092	0.0011101313030382656	Flywch1
6.41185737449963e-8	0.9388242577131067	0.112	0.054	0.0011132266773606256	Zfp746
6.481082076293894e-8	0.41553386778224	0.318	0.221	0.0011252454700861458	Adgrv1
6.49581392933015e-8	0.9881126440475634	0.115	0.057	0.0011278032144103006	Farsb
6.635977165035629e-8	1.3108128772786398	0.191	0.122	0.001152138355393486	Pik3c2g
6.662639726673049e-8	1.7213422973063253	0.056	0.017	0.0011567675093449748	Baiap2l2
6.767990325704313e-8	1.3451445398908422	0.067	0.023	0.001175058480348783	Iqck
6.77149199173517e-8	2.1745257682784445	0.041	0.009	0.0011756664396050602	Pdss1
6.819544475373729e-8	1.5575528726546675	0.064	0.022	0.0011840093118143868	Tmigd3
6.913970103041757e-8	0.8850191510834602	0.125	0.063	0.0012004034892901098	Cdin1
6.914594042308414e-8	-1.688802792032496	0.02	0.06	0.0012005118176255868	Polg
7.163744435820263e-8	0.6317424174953152	0.189	0.113	0.001243769308947114	Etnk1
7.206966993004916e-8	-2.1694286329389163	0.009	0.04	0.0012512736093255137	Ubxn6
7.234349108685972e-8	0.5086432721737211	0.246	0.159	0.0012560276922500583	Bbs9
7.38259520970531e-8	0.8556623480239138	0.15	0.084	0.0012817661803090359	Stam2
7.434049675350659e-8	0.5844870301572274	0.235	0.152	0.0012906997046343814	C2cd5
7.45859740927704e-8	1.8305713670610837	0.052	0.015	0.0012949616821986796	ENSMUSG00000120303
7.539270997604715e-8	-2.4589352501339006	0.006	0.033	0.0013089682306041306	1110018N20Rik
7.540261177511725e-8	0.4257296348881282	0.558	0.463	0.0013091401456395858	Tacc2
7.549631091475044e-8	0.960339242031413	0.124	0.063	0.0013107669501018972	Ptpn12
7.554940945779936e-8	1.9401958582355814	0.051	0.014	0.0013116888470063126	Macir
7.593535198101204e-8	1.0134354242108943	0.111	0.054	0.001318389581094331	Eif1a
7.666104169659717e-8	0.7012883501161169	0.166	0.095	0.00133098900593632	Mipol1
7.687868104388789e-8	0.595320117740828	0.234	0.152	0.0013347676602839815	Cdan1
7.689816909822616e-8	-1.0124592866005164	0.065	0.124	0.0013351060118834026	Zgpat
7.80912273681653e-8	0.4564318989642384	0.297	0.204	0.001355819889566086	Atxn7l1
7.875894808531219e-8	0.49601566384597195	0.357	0.263	0.0013674128566571902	Erich3
7.944107015079908e-8	1.3899987756751018	0.072	0.027	0.0013792558599581737	Tpd52l1
7.969623711899123e-8	-1.2830854147344835	0.041	0.091	0.0013836860688599256	B830017H08Rik
8.028274626180512e-8	-1.0319251091889812	0.066	0.125	0.0013938690405974606	Vil1
8.106471010588302e-8	0.5598219960992843	0.234	0.151	0.001407445496858341	Map4k3
8.117410752511814e-8	4.918034208311423	0.022	0	0.0014093448548511012	Padi1
8.169038676989858e-8	-1.4424471273453316	0.023	0.065	0.001418308495098979	Atxn7l3
8.193083590063722e-8	0.9076475900797245	0.117	0.058	0.0014224831729068635	Mob2
8.248788331138365e-8	0.5508857206771258	0.252	0.166	0.001432154630052243	Snx30
8.320928399708762e-8	0.6391171228973098	0.196	0.12	0.0014446795887574353	Lmbrd1
8.32214830357999e-8	0.48600707573069113	0.262	0.175	0.0014448913884675578	Carmil1
8.449134208725111e-8	1.0464578245381215	0.158	0.091	0.0014669386813188539	Pde4b
8.485769441521912e-8	-1.1088870910038655	0.048	0.101	0.0014732992904370344	Wdr13
8.570462893203048e-8	-0.8494383422930469	0.121	0.193	0.0014880037675179133	Scgn
8.602379729399277e-8	2.3912863215355626	0.038	0.007	0.0014935451686183025	Atp10d
8.658009416575402e-8	1.6081789457246356	0.06	0.019	0.0015032035949058213	Mmd
8.716589713556254e-8	-1.9268583296648378	0.014	0.049	0.0015133743060676368	Smarcd2
8.769293488378063e-8	-1.4265864724360409	0.028	0.071	0.0015225247354521993	Zw10
8.793539163153227e-8	0.8994664482721513	0.126	0.065	0.0015267342695066632	Glcci1
8.955565733095234e-8	-1.5540924831742409	0.024	0.066	0.0015548653225799945	Syne4
9.011585354503375e-8	0.9735293209031264	0.106	0.05	0.0015645914492488759	Tspan9
9.074578619841638e-8	1.0471464618022175	0.107	0.051	0.0015755283399769052	Efhc2
9.290483268335709e-8	-1.8323936456613454	0.015	0.051	0.0016130137050484458	Thra
9.402846387290001e-8	-1.7037650605901042	0.018	0.056	0.00163252218976129	Dock6
9.446427546268998e-8	0.6688202970644714	0.193	0.118	0.0016400887505832234	Rprd1b
9.549546812721764e-8	0.5593861201064261	0.224	0.142	0.0016579923176247527	Coro7
9.740917400257757e-8	-2.0712482390000124	0.012	0.045	0.0016912180790327517	Zfp579
9.79396871413264e-8	0.6364843149447814	0.411	0.329	0.0017004288481477089	Pex5l
9.997095235868445e-8	1.249523916343311	0.081	0.033	0.0017356956748514794	Rcan1
1.0070465520516677e-7	2.032205228230734	0.052	0.015	0.0017484342236721055	Hcn1
1.0101721683829327e-7	0.693590464233687	0.166	0.096	0.0017538609187464477	Lrp11
1.0198189421848339e-7	1.0655913967252815	0.101	0.047	0.0017706096474213086	Abi2
1.025347877958526e-7	0.5278106829116789	0.251	0.166	0.0017802089857115928	Fgd6
1.027919926540817e-7	-2.1205190324579704	0.01	0.041	0.0017846745764601665	Dennd6b
1.0461630998801664e-7	0.5831338162783082	0.205	0.127	0.0018163483740119449	Pias2
1.066938316908958e-7	-0.7977979211752719	0.163	0.238	0.0018524183058173328	Smc5
1.073228026277321e-7	2.1085561143608493	0.05	0.014	0.0018633384992226849	Cemip
1.0746854591602306e-7	0.771458273392859	0.171	0.101	0.0018658688941939924	Kras
1.0790496476419698e-7	0.6578947053512838	0.189	0.115	0.0018734459982359879	Elf2
1.0866923647478267e-7	1.5424459802644592	0.062	0.021	0.0018867152836751766	Lrriq3
1.0988001964060834e-7	1.008908608319596	0.107	0.052	0.001907736901000242	Clybl
1.105368486745528e-7	-2.1694286329389154	0.007	0.036	0.0019191407666875858	Rnf126
1.112300042454682e-7	3.1881233716791666	0.028	0.002	0.001931175333709819	Ugt1a8
1.1138729306047529e-7	2.0455842580319334	0.043	0.01	0.001933906182115972	Gm49353
1.1532699092674968e-7	0.3480858152029642	0.312	0.214	0.002002307216470228	Pcnx
1.1637323125638792e-7	-2.0819657916885763	0.011	0.043	0.002020472041073407	Pfn1
1.1777942995218538e-7	-0.49835922101617575	0.396	0.474	0.0020448864628298427	A330076H08Rik
1.1796556349795875e-7	-2.4324630387727098	0.006	0.034	0.0020481181134515596	Gm13423
1.1835599471295512e-7	-1.2512227241025635	0.041	0.09	0.0020548967802063267	Ssbp4
1.1854402107669618e-7	-2.4020893897291913	0.006	0.034	0.002058161293933599	Ankrd23
1.2100331215816504e-7	-1.136762444018594	0.045	0.097	0.0021008595056900615	Whamm
1.2108160434779055e-7	-0.8604783920497643	0.111	0.18	0.0021022188146863395	Zfp612
1.2137390922249295e-7	-3.2987116498838827	0.002	0.025	0.0021072938119209225	Pagr1a
1.214895380204583e-7	-0.7155402046887147	0.177	0.255	0.002109301359111197	Hip1r
1.220737946964766e-7	-2.0954280514951398	0.009	0.039	0.002119445223520227	Arl6ip4
1.2357383477300333e-7	0.8969138618897796	0.119	0.06	0.002145488919328884	Wsb2
1.2624393240682772e-7	-2.6142134756118116	0.006	0.033	0.0021918471544473427	Nsmf
1.262867244732021e-7	-1.4648845164650877	0.03	0.074	0.002192590110303735	Acaa1a
1.2712188638649785e-7	0.5502070826893726	0.215	0.136	0.002207090191442376	Aatf
1.2851989962246354e-7	-2.491356727826278	0.006	0.033	0.002231362497245212	Slc35d3
1.2993737097018826e-7	4.830571367061083	0.021	0	0.0022559726347844084	Dusp14
1.3141449771820394e-7	-1.9875903099531032	0.012	0.046	0.002281618509383457	Armc5
1.3242498997749144e-7	0.9159628582917283	0.116	0.058	0.0022991626759892064	Heatr5a
1.345325663933055e-7	0.26252224927627366	0.485	0.365	0.00233575441772057	Arid1b
1.38283266902783e-7	0.7289732270532765	0.156	0.089	0.0024008740799661183	Sap130
1.3863699479083107e-7	0.5410647498660985	0.242	0.16	0.002407015503558409	Mapk14
1.3924893775532396e-7	-1.0438977508550575	0.071	0.13	0.002417640057307935	Map9
1.3957620560989192e-7	1.4155338677822398	0.069	0.026	0.0024233220817989434	Msmo1
1.3960196661880915e-7	-0.817525478606064	0.149	0.223	0.0024237693444357643	Smc3
1.4046584218414387e-7	1.8674081352414547	0.061	0.021	0.0024387679520011057	Ttc9
1.42137440027837e-7	1.0468892739878468	0.105	0.05	0.002467790233763306	Bmt2
1.4381802293828695e-7	0.2456088663399273	0.549	0.432	0.0024969685142545383	Fmn2
1.4464015528373138e-7	0.8947017044807994	0.134	0.072	0.002511242376036144	Nck2
1.4513343016472642e-7	-2.0344990528528077	0.008	0.038	0.00251980661451998	Cibar2
1.4606106892321153e-7	-0.6028650430432692	0.277	0.357	0.0025359122786447986	Crebbp
1.4667048129781493e-7	1.0936057728948776	0.097	0.045	0.002546492896292663	Fam20b
1.4700378603383037e-7	0.8305713670610837	0.147	0.083	0.0025522797331193627	Nptn
1.480743186486606e-7	-0.9925508708548367	0.069	0.128	0.0025708663203780455	Ift172
1.5042318868004685e-7	0.5054193712994348	0.275	0.187	0.0026116474018629734	Pi4ka
1.5082132638468905e-7	0.4876836535380751	0.245	0.161	0.0026185598686909715	5033421B08Rik
1.5306776997363164e-7	0.3475712772853822	0.446	0.338	0.0026575626222821924	Zfp608
1.5328966493527056e-7	-0.747336376126122	0.133	0.206	0.0026614151626061676	Preb
1.5599358128269193e-7	0.2792048356115312	0.446	0.333	0.002708360558230097	Patj
1.5997535510916848e-7	0.8232665664378502	0.133	0.071	0.002777492115405383	Nipsnap2
1.6055285956096405e-7	2.400426975392032	0.045	0.012	0.002787518747697458	Sorcs1
1.609245538443608e-7	-1.3620737108813121	0.038	0.085	0.0027939721038457922	Zkscan16
1.624872061933358e-7	-0.8698683510800089	0.117	0.186	0.002821102873928696	Ppp1r37
1.681405741313603e-7	-1.447413380238682	0.027	0.069	0.0029192566480686776	Psmd2
1.709683425247388e-7	0.777241864654957	0.157	0.091	0.0029683523629145153	Cdc14b
1.742174187490068e-7	1.3877888772993359	0.07	0.026	0.003024762824320256	Gm12905
1.7458980893894173e-7	-0.6906655360496852	0.204	0.281	0.0030312282627979062	Hnrnpm
1.755206609798952e-7	-1.3601121945480261	0.031	0.075	0.0030473897159329407	Rbm15
1.7671206750951076e-7	-1.8475005380515537	0.013	0.046	0.003068074916100126	Rgl2
1.7765189601510893e-7	1.0557462290688582	0.108	0.053	0.003084392218614321	Taco1
1.781780421290836e-7	-1.3323672040651222	0.031	0.075	0.0030935271674451493	Ino80e
1.7970030946584277e-7	-1.5371604174394031	0.02	0.058	0.003119956772945962	Hdac11
1.7971226664217139e-7	-0.8954646669468631	0.106	0.173	0.0031201643734413797	Snx4
1.814260421214024e-7	-0.9636799677223404	0.045	0.096	0.0031499189433117883	Lrrc36
1.8210963723663789e-7	-0.7982875635728774	0.139	0.211	0.003161787521702507	Cep70
1.8269307154075338e-7	0.6456024853943212	0.24	0.161	0.00317191710809056	Zfp236
1.8311860449276206e-7	-2.2645858659792566	0.007	0.035	0.0031793052112033347	Gadd45g
1.8358046522410012e-7	-0.609023236461739	0.292	0.368	0.0031873240372208263	Myt1
1.8564716761148358e-7	-3.491356727826279	0.001	0.022	0.003223206124070578	Lgals4
1.8573838843114808e-7	-1.7543911336600724	0.016	0.051	0.003224789899941593	Sh2b1
1.8876241745436926e-7	-1.5844661322177602	0.019	0.056	0.0032772930918427592	Tnks1bp1
1.933491420121831e-7	0.2762980704110678	0.401	0.296	0.0033569278036155227	Kif5b
1.9395315711895233e-7	-0.9674698038568907	0.074	0.134	0.0033674147138992505	Atp6v0b
1.9439494334835847e-7	0.8370554006312827	0.144	0.08	0.0033750850064142	Atg7
1.964306968651147e-7	1.3748918832848935	0.068	0.026	0.0034104297589721212	Gm19325
1.9699743259096253e-7	0.2893928376491559	0.365	0.26	0.0034202694246442916	Arfgef1
1.9902493786883148e-7	0.23898447602867523	0.545	0.428	0.003455470971278652	Phf21a
1.990833635143848e-7	-0.6990480998162976	0.24	0.316	0.0034564853573367488	Trp53bp1
2.0058139187233655e-7	0.8763750566742088	0.124	0.065	0.0034824941256875073	Qki
2.0158631972580086e-7	-2.4020893897291913	0.006	0.033	0.0034999416830793547	Nat9
2.0256753170797447e-7	-2.3710624941085667	0.006	0.033	0.0035169774855138528	Zscan2
2.030184253792171e-7	-0.8197671425120969	0.099	0.165	0.003524805901433967	Eef2
2.049418282332025e-7	0.8687906892915738	0.169	0.101	0.003558200021784862	Oxr1
2.0836140133346194e-7	1.21099511125859	0.093	0.043	0.003617570649951566	2610037D02Rik
2.1265098391367266e-7	1.280374284500604	0.075	0.03	0.0036920463827091847	Golph3l
2.1282354900300152e-7	-0.7068016751418125	0.145	0.219	0.003695042457790112	Myo9b
2.1341025413464046e-7	1.1354259485895044	0.085	0.037	0.0037052288322856276	Psmb2
2.167859902312848e-7	-3.2138227522973697	0.002	0.024	0.0037638383623955665	Wdr46
2.1703162271990253e-7	-1.898781042995247	0.012	0.045	0.0037681030336629475	Pik3r2
2.1759297663499487e-7	1.6031608709580114	0.054	0.017	0.003777849260336781	Ybx3
2.1840543111078347e-7	1.8864246017946007	0.067	0.026	0.0037919550949454227	Kcnc2
2.1868536243170299e-7	0.7551639644030614	0.136	0.074	0.003796815262539227	Ube2d3
2.192493311165501e-7	0.8237501012050696	0.138	0.076	0.003806606886845543	Ppp2r2a
2.20705402422117e-7	1.1644721036145222	0.082	0.035	0.0038318871968527953	Ube2l3
2.2199715473502436e-7	-2.425768386198702	0.006	0.032	0.003854314600509493	Ech1
2.2392582773320405e-7	-0.98527501589016	0.081	0.141	0.003887800221103889	Otud5
2.2566708306929943e-7	-1.443603596377911	0.028	0.07	0.003918031896249177	Cul7
2.2690132751512332e-7	-1.5576992226549744	0.023	0.062	0.003939460848317571	Kif1c
2.271574655850038e-7	-0.7869589961165033	0.142	0.214	0.003943907917486836	Arid4a
2.293670681512267e-7	0.8305713670610837	0.131	0.07	0.003982271037241598	Gm37240
2.3291997726126413e-7	-2.223876416961293	0.008	0.037	0.004043956645210068	Neil1
2.3369366062483867e-7	-1.7153970020442086	0.017	0.052	0.004057389335768449	Zbtb21
[truncated: 8,743 more rows]
